# Supplementary material for: Unique DUOX2+ACE2+ small cholangiocytes are pathogenic targets for primary biliary cholangitis
Source: Nat Commun. 2023 Feb 9;14:29. doi: 10.1038/s41467-022-34606-w (PMC9911648; doi:10.1038/s41467-022-34606-w)
Supplement: Supplementary file 3 — Supplementary Data 1 [file 41467_2022_34606_MOESM3_ESM.xlsx]

## Sheet: Sheet1
Supplementary Data 1. Differentially expressed genes of the clusters identified from 70,050 liver cells
	p_val	avg_logFC	pct.1	pct.2	p_val_adj	cluster
IGLV3-21	0	2.35233	0.246	0.031	0	1
IGKV2D-40	0	2.19458	0.176	0.012	0	1
IGHV4-59	0	1.65643	0.382	0.083	0	1
IGLV2-8	0	1.63907	0.315	0.039	0	1
IGLV3-10	0	1.51276	0.26	0.024	0	1
IGLV3-1	0	1.47372	0.21	0.052	0	1
IGHV1-2	0	1.46072	0.343	0.054	0	1
IGHV3-7	0	1.45972	0.361	0.085	0	1
IGHV4-39	0	1.44527	0.286	0.073	0	1
IGKV3-20	0	1.41397	0.522	0.154	0	1
HP	0	1.4026	0.776	0.321	0	1
APOC3	0	1.39962	0.832	0.382	0	1
APOA1	0	1.38171	0.812	0.369	0	1
RBP4	0	1.32442	0.69	0.273	0	1
FGB	0	1.30087	0.627	0.225	0	1
IGHV1-18	0	1.2974	0.343	0.094	0	1
FGG	0	1.29308	0.601	0.215	0	1
IGLV1-40	0	1.27919	0.373	0.09	0	1
ALB	0	1.25809	0.997	0.735	0	1
IGKV4-1	0	1.24484	0.297	0.131	0	1
TTR	0	1.24299	0.655	0.292	0	1
FGA	0	1.23562	0.521	0.175	0	1
IGKV1-12	0	1.23288	0.199	0.053	0	1
ORM1	0	1.21031	0.493	0.154	0	1
IGKV2-30	0	1.20502	0.408	0.099	0	1
APOA2	0	1.20224	0.81	0.402	0	1
APOC1	0	1.13877	0.75	0.369	0	1
AMBP	0	1.12579	0.584	0.23	0	1
APOH	0	1.11273	0.474	0.174	0	1
SERPINA1	0	1.10721	0.852	0.427	0	1
TF	0	1.09383	0.484	0.189	0	1
APOB	0	1.09252	0.442	0.145	0	1
IGHV1-3	0	1.091	0.164	0.051	0	1
VTN	0	1.07623	0.512	0.191	0	1
MT1G	0	1.02357	0.399	0.129	0	1
HPX	0	1.02064	0.327	0.104	0	1
IGHV3-23	0	0.997055	0.331	0.101	0	1
C3	0	0.992735	0.439	0.159	0	1
JCHAIN	0	0.984865	0.445	0.122	0	1
IGHV4-61	0	0.955706	0.193	0.046	0	1
APOE	0	0.95202	0.713	0.348	0	1
IGHM	0	0.933342	0.353	0.099	0	1
IGHV3-48	0	0.911325	0.189	0.056	0	1
AHSG	0	0.903534	0.312	0.109	0	1
IGLV1-51	0	0.901655	0.269	0.055	0	1
IGLV2-23	0	0.894829	0.343	0.081	0	1
ALDOB	0	0.894803	0.325	0.106	0	1
CPS1	0	0.868915	0.213	0.054	0	1
HAMP	0	0.863969	0.165	0.054	0	1
ORM2	0	0.861231	0.236	0.073	0	1
CYP2E1	0	0.856201	0.389	0.131	0	1
HRG	0	0.851323	0.265	0.087	0	1
SELENOP	0	0.843433	0.653	0.3	0	1
AZGP1	0	0.837596	0.228	0.073	0	1
FABP1	0	0.835154	0.385	0.127	0	1
IGHV3-33	0	0.831177	0.158	0.024	0	1
CLU	0	0.830159	0.529	0.231	0	1
GC	0	0.828474	0.311	0.116	0	1
APCS	0	0.828119	0.198	0.06	0	1
IGKV2D-30	0	0.819004	0.13	0.026	0	1
PLG	0	0.818205	0.216	0.068	0	1
IGHV6-1	0	0.818189	0.123	0.027	0	1
IGLV3-25	0	0.803562	0.229	0.079	0	1
IGHV3-74	0	0.799688	0.442	0.11	0	1
FN1	0	0.781302	0.258	0.098	0	1
ASS1	0	0.780779	0.256	0.092	0	1
FGL1	0	0.773228	0.175	0.051	0	1
C1S	0	0.770273	0.225	0.075	0	1
ANG	0	0.760378	0.2	0.07	0	1
SERPINC1	0	0.754116	0.18	0.055	0	1
ADH1B	0	0.750297	0.385	0.148	0	1
GSTA1	0	0.746587	0.294	0.106	0	1
F2	0	0.739104	0.167	0.049	0	1
RARRES2	0	0.719663	0.212	0.081	0	1
CYP2C9	0	0.710202	0.154	0.045	0	1
IGHV3-21	0	0.70083	0.317	0.075	0	1
KNG1	0	0.695809	0.177	0.057	0	1
PCK1	0	0.694893	0.134	0.037	0	1
ITIH2	0	0.683119	0.158	0.051	0	1
IGHV3-30	0	0.680015	0.259	0.044	0	1
IGLV9-49	0	0.671844	0.126	0.018	0	1
SAA4	0	0.662491	0.142	0.042	0	1
AGXT	0	0.65709	0.183	0.061	0	1
IGHG1	0	0.652357	0.385	0.117	0	1
MT1X	0	0.646883	0.406	0.247	0	1
IGKC	0	0.642883	0.538	0.188	0	1
MT1E	0	0.625812	0.33	0.168	0	1
ADH4	0	0.59286	0.214	0.08	0	1
IGKV1-33	0	0.590425	0.151	0.031	0	1
IGKV1-17	0	0.586861	0.222	0.069	0	1
IGKV1D-33	0	0.5659	0.125	0.022	0	1
IGKV2D-29	0	0.560092	0.148	0.022	0	1
IGHV4-31	0	0.537615	0.124	0.02	0	1
IGLV3-19	0	0.519844	0.22	0.049	0	1
MT-ND5	0	0.515178	0.929	0.904	0	1
IGKV1-5	0	0.514612	0.448	0.181	0	1
HBB	0	0.498786	0.247	0.095	0	1
IGKV3-15	0	0.469811	0.519	0.202	0	1
MT-CO1	0	0.465232	1	0.995	0	1
IGLC2	0	0.461826	0.145	0.044	0	1
MT-ATP8	0	0.430507	0.843	0.833	0	1
IGHG3	0	0.424942	0.304	0.089	0	1
MT2A	0	0.408206	0.688	0.492	0	1
MT-ND4L	0	0.407876	0.973	0.955	0	1
MT-ND2	0	0.395947	0.905	0.893	0	1
C1QA	0	0.376558	0.49	0.246	0	1
MT-ND4	0	0.360119	0.923	0.908	0	1
C1QC	0	0.35252	0.555	0.267	0	1
MT-CYB	0	0.33075	0.997	0.986	0	1
MT-CO2	0	0.310347	0.998	0.991	0	1
IGLV8-61	0	0.307993	0.133	0.037	0	1
MT-CO3	0	0.280961	0.992	0.982	0	1
C1QB	0	0.278275	0.526	0.267	0	1
EEF1A1	0	-0.318744	0.968	0.973	0	1
B2M	0	-0.340842	0.996	0.989	0	1
RPL12	0	-0.348811	0.715	0.87	0	1
COMMD6	0	-0.354192	0.172	0.457	0	1
RPL31	0	-0.355593	0.261	0.558	0	1
RPL26	0	-0.359732	0.687	0.837	0	1
RPLP1	0	-0.36307	0.93	0.952	0	1
SNRPD2	0	-0.364074	0.154	0.432	0	1
RPL6	0	-0.367074	0.64	0.837	0	1
RPL27	0	-0.382133	0.269	0.565	0	1
UBA52	0	-0.383598	0.406	0.692	0	1
RPL18A	0	-0.386378	0.703	0.844	0	1
RPL19	0	-0.387227	0.808	0.904	0	1
FXYD5	0	-0.388454	0.189	0.463	0	1
GMFG	0	-0.394032	0.129	0.392	0	1
RPS11	0	-0.394923	0.247	0.559	0	1
TOMM7	0	-0.395749	0.198	0.5	0	1
RPS7	0	-0.399791	0.685	0.856	0	1
CALM1	0	-0.401279	0.341	0.646	0	1
RPS3A	0	-0.403068	0.735	0.869	0	1
RPS4X	0	-0.405131	0.752	0.887	0	1
RPS8	0	-0.407961	0.856	0.928	0	1
PTMA	0	-0.408066	0.694	0.875	0	1
RPS15	0	-0.413213	0.687	0.855	0	1
RPS6	0	-0.41394	0.568	0.77	0	1
EVL	0	-0.416379	0.162	0.419	0	1
RPL22	0	-0.418401	0.42	0.719	0	1
RPS14	0	-0.418689	0.783	0.889	0	1
RPL11	0	-0.420202	0.796	0.905	0	1
RPL27A	0	-0.422138	0.186	0.477	0	1
TMSB10	0	-0.423108	0.803	0.905	0	1
ATP5F1E	0	-0.424139	0.352	0.668	0	1
RPL18	0	-0.427136	0.652	0.842	0	1
RPSA	0	-0.42786	0.427	0.688	0	1
TMA7	0	-0.428241	0.216	0.543	0	1
RPL10	0	-0.430634	0.938	0.96	0	1
RPS20	0	-0.43283	0.155	0.437	0	1
LIMD2	0	-0.434871	0.115	0.359	0	1
RPL35A	0	-0.437847	0.613	0.817	0	1
RPS28	0	-0.439531	0.696	0.858	0	1
TMSB4X	0	-0.440039	0.899	0.931	0	1
MYL12A	0	-0.442048	0.393	0.689	0	1
RPL32	0	-0.443629	0.792	0.901	0	1
2021-09-01	0	-0.444475	0.075	0.285	0	1
RPS2	0	-0.450156	0.646	0.829	0	1
RPL36	0	-0.451563	0.466	0.733	0	1
RPS12	0	-0.452175	0.883	0.931	0	1
HLA-B	0	-0.453422	0.809	0.887	0	1
FAU	0	-0.458725	0.669	0.853	0	1
PSMB9	0	-0.461428	0.183	0.488	0	1
RPS25	0	-0.464971	0.553	0.778	0	1
RPS3	0	-0.466083	0.773	0.879	0	1
RPL28	0	-0.467086	0.86	0.929	0	1
RPS16	0	-0.467681	0.454	0.729	0	1
HLA-A	0	-0.469386	0.655	0.817	0	1
RPS15A	0	-0.46947	0.817	0.906	0	1
SH3BGRL3	0	-0.472247	0.467	0.724	0	1
RPL21	0	-0.473443	0.467	0.721	0	1
RPL13A	0	-0.473862	0.393	0.691	0	1
RPL13	0	-0.475844	0.808	0.908	0	1
ACAP1	0	-0.477693	0.072	0.288	0	1
CD48	0	-0.480272	0.095	0.342	0	1
RPL30	0	-0.482511	0.828	0.914	0	1
RPL38	0	-0.484704	0.175	0.477	0	1
RARRES3	0	-0.487905	0.171	0.442	0	1
RPL34	0	-0.489102	0.742	0.881	0	1
STK17A	0	-0.495911	0.124	0.376	0	1
RPS18	0	-0.499942	0.651	0.817	0	1
RPL39	0	-0.503767	0.716	0.872	0	1
RPS27A	0	-0.522625	0.799	0.898	0	1
CD37	0	-0.530513	0.162	0.44	0	1
RPL23A	0	-0.535229	0.407	0.686	0	1
RPS21	0	-0.53893	0.409	0.707	0	1
LCK	0	-0.539854	0.092	0.326	0	1
GIMAP7	0	-0.540824	0.127	0.398	0	1
RPL37A	0	-0.542344	0.319	0.634	0	1
RPS19	0	-0.542924	0.734	0.867	0	1
RPL37	0	-0.553672	0.539	0.784	0	1
RAC2	0	-0.569626	0.207	0.506	0	1
CORO1A	0	-0.608864	0.214	0.512	0	1
CD3E	0	-0.626045	0.204	0.44	0	1
RPLP2	0	-0.62641	0.578	0.834	0	1
IFITM1	0	-0.6342	0.395	0.636	0	1
HCST	0	-0.639707	0.176	0.468	0	1
CST7	0	-0.658822	0.194	0.422	0	1
RPS29	0	-0.665208	0.194	0.514	0	1
CD3D	0	-0.686892	0.111	0.358	0	1
IL32	0	-0.728112	0.46	0.615	0	1
PTPRCAP	0	-0.791702	0.226	0.529	0	1
RPS27	0	-0.824326	0.591	0.792	0	1
CD2	7.86941e-308	-0.537815	0.119	0.342	1.63802e-303	1
SAA1	1.19897e-307	0.76451	0.146	0.046	2.49565e-303	1
RPL35	1.552e-307	-0.382054	0.395	0.681	3.23049e-303	1
CD52	1.82829e-307	-0.624	0.192	0.424	3.80559e-303	1
TRBC2	3.26914e-307	-0.519147	0.091	0.304	6.80472e-303	1
GZMM	9.42757e-306	-0.517492	0.07	0.271	1.96235e-301	1
HLA-F	2.58471e-305	-0.317796	0.104	0.331	5.38008e-301	1
ARL6IP5	2.03331e-304	-0.316043	0.163	0.424	4.23233e-300	1
BTG1	6.50316e-302	-0.491734	0.496	0.716	1.35363e-297	1
RPL7A	1.22156e-301	-0.329215	0.705	0.859	2.54267e-297	1
ARHGDIB	1.2423e-301	-0.395957	0.318	0.604	2.58584e-297	1
MGST1	1.90666e-299	0.675884	0.201	0.08	3.96872e-295	1
RPL36AL	3.01794e-299	-0.315704	0.252	0.547	6.28185e-295	1
RPS23	9.71723e-299	-0.338302	0.757	0.867	2.02264e-294	1
RPL23	2.46211e-296	-0.280732	0.153	0.406	5.12487e-292	1
RPL24	3.01317e-294	-0.361766	0.465	0.734	6.27191e-290	1
DRAP1	2.37725e-293	-0.328201	0.089	0.302	4.94824e-289	1
GZMA	1.42221e-291	-0.655592	0.194	0.409	2.96033e-287	1
PPP1R18	3.668e-291	-0.361947	0.074	0.275	7.63494e-287	1
RPL36A	1.59816e-290	-0.310469	0.121	0.351	3.32656e-286	1
CP	2.18051e-290	0.638001	0.15	0.05	4.53873e-286	1
TRAF3IP3	1.10883e-288	-0.40536	0.074	0.273	2.30803e-284	1
PSME1	5.90282e-288	-0.322921	0.261	0.551	1.22867e-283	1
S100A8	2.02318e-286	0.28659	0.211	0.086	4.21124e-282	1
TRIR	4.53856e-286	-0.26929	0.157	0.409	9.447e-282	1
2021-09-06	9.52462e-286	-0.356691	0.101	0.315	1.98255e-281	1
2021-09-07	3.62763e-285	-0.306822	0.17	0.424	7.55092e-281	1
CLIC1	5.69667e-285	-0.324471	0.293	0.59	1.18576e-280	1
IGHV2-26	1.0407e-283	0.289808	0.112	0.03	2.16621e-279	1
ALOX5AP	1.49893e-283	-0.450708	0.122	0.342	3.12002e-279	1
YWHAB	1.54667e-283	-0.300987	0.267	0.562	3.21938e-279	1
CD3G	6.56565e-283	-0.47867	0.07	0.261	1.36664e-278	1
ATP6V1G1	1.73542e-281	-0.258738	0.151	0.397	3.61228e-277	1
PAXX	2.60813e-279	-0.32914	0.069	0.261	5.42883e-275	1
GPSM3	1.1096e-278	-0.304555	0.105	0.32	2.30963e-274	1
IGHV3-53	1.82167e-278	0.513725	0.139	0.043	3.79181e-274	1
RPS24	6.28074e-278	-0.30673	0.719	0.871	1.30734e-273	1
SERPING1	9.94062e-278	0.675214	0.315	0.17	2.06914e-273	1
RPS10	4.30903e-277	-0.272648	0.123	0.35	8.96924e-273	1
PSMB10	1.7803e-274	-0.307729	0.11	0.325	3.70568e-270	1
IL2RG	4.91083e-274	-0.39517	0.067	0.254	1.02219e-269	1
HMGCS2	1.05773e-273	0.606279	0.125	0.038	2.20167e-269	1
RPL9	2.05789e-273	-0.360055	0.406	0.677	4.28349e-269	1
CFH	2.13561e-272	0.663325	0.211	0.09	4.44527e-268	1
SON	3.18017e-272	-0.255362	0.212	0.485	6.61952e-268	1
STK4	2.7605e-271	-0.318531	0.125	0.347	5.74597e-267	1
CD99	9.72382e-270	-0.302808	0.201	0.458	2.02401e-265	1
RPL29	2.3382e-269	-0.322174	0.67	0.837	4.86697e-265	1
PRR13	4.64188e-268	-0.260363	0.131	0.358	9.66207e-264	1
ARPC2	1.23723e-267	-0.286207	0.274	0.562	2.57529e-263	1
EIF3K	1.63611e-267	-0.252882	0.215	0.485	3.40557e-263	1
ADH1C	2.72469e-266	0.550901	0.194	0.079	5.67145e-262	1
PPP1CA	3.85314e-266	-0.268901	0.122	0.342	8.02031e-262	1
CD53	3.97139e-266	-0.272186	0.127	0.35	8.26644e-262	1
C12orf57	3.81105e-265	-0.311415	0.151	0.384	7.93269e-261	1
ARPC5L	6.27169e-265	-0.349748	0.07	0.255	1.30545e-260	1
CCND3	6.8976e-265	-0.301814	0.071	0.259	1.43574e-260	1
RPL8	3.11775e-264	-0.336173	0.701	0.857	6.48961e-260	1
CYP2D6	8.10054e-264	0.59223	0.119	0.036	1.68613e-259	1
CFL1	5.63752e-262	-0.35325	0.423	0.688	1.17345e-257	1
PFN1	2.54241e-261	-0.359688	0.628	0.808	5.29204e-257	1
AES	1.16039e-257	-0.293771	0.088	0.284	2.41535e-253	1
WIPF1	2.08125e-257	-0.299308	0.12	0.332	4.33212e-253	1
GIMAP4	7.41051e-257	-0.335571	0.157	0.384	1.5425e-252	1
HLA-E	1.96231e-256	-0.336416	0.543	0.761	4.08455e-252	1
TRAPPC1	2.05692e-256	-0.267003	0.093	0.292	4.28148e-252	1
TBC1D10C	3.09444e-255	-0.373012	0.045	0.209	6.44108e-251	1
ZFAS1	4.62536e-255	-0.261362	0.071	0.254	9.62768e-251	1
RPL14	2.08407e-253	-0.318288	0.634	0.822	4.338e-249	1
CTSW	1.71376e-252	-0.559448	0.123	0.318	3.5672e-248	1
ADH1A	8.97617e-252	0.519697	0.167	0.064	1.86839e-247	1
LBH	3.84028e-249	-0.3614	0.104	0.3	7.99354e-245	1
CES1	6.74821e-249	0.628538	0.162	0.062	1.40464e-244	1
GYPC	9.23223e-249	-0.289467	0.096	0.291	1.92169e-244	1
ITM2A	1.4216e-248	-0.458349	0.073	0.25	2.95907e-244	1
PFDN5	2.96317e-248	-0.285632	0.345	0.637	6.16783e-244	1
LAT	5.74228e-248	-0.426923	0.041	0.197	1.19526e-243	1
RPL10A	1.30055e-247	-0.351828	0.415	0.664	2.70709e-243	1
ITIH1	2.15039e-247	0.566085	0.108	0.032	4.47603e-243	1
CNN2	3.29862e-246	-0.31518	0.111	0.312	6.86608e-242	1
CIB1	4.90572e-246	-0.274331	0.091	0.282	1.02113e-241	1
SKAP1	1.36885e-245	-0.335588	0.087	0.274	2.84927e-241	1
IGKV3-11	4.94528e-244	0.870466	0.222	0.103	1.02936e-239	1
ATP5MC2	5.185e-244	-0.269689	0.318	0.609	1.07926e-239	1
RPL41	5.5871e-244	-0.32736	0.433	0.694	1.16295e-239	1
HPD	1.28046e-242	0.499825	0.161	0.061	2.66529e-238	1
MT-ATP6	1.3943e-242	0.285343	0.938	0.931	2.90223e-238	1
TAT	2.9372e-242	0.605437	0.106	0.031	6.11378e-238	1
RCSD1	2.6761e-241	-0.260609	0.1	0.296	5.5703e-237	1
PAH	5.55099e-241	0.600519	0.149	0.055	1.15544e-236	1
RPL7	5.99926e-240	-0.290276	0.32	0.603	1.24875e-235	1
EMP3	1.77262e-239	-0.324582	0.161	0.381	3.6897e-235	1
BHMT	1.02718e-238	0.528609	0.115	0.036	2.13808e-234	1
RPS13	1.9145e-238	-0.344219	0.745	0.879	3.98503e-234	1
APBB1IP	4.76018e-238	-0.272997	0.109	0.306	9.90831e-234	1
LDHB	2.57897e-237	-0.260355	0.146	0.363	5.36812e-233	1
HMGB1	7.49513e-236	-0.259501	0.319	0.609	1.56011e-231	1
DNAJB1	1.41743e-235	-1.04131	0.148	0.333	2.95038e-231	1
ANXA6	3.46998e-235	-0.287665	0.108	0.303	7.22277e-231	1
ACTB	1.73348e-234	-0.364099	0.973	0.97	3.60825e-230	1
LSP1	1.77044e-233	-0.3017	0.212	0.451	3.68517e-229	1
SRSF7	6.45739e-233	-0.317847	0.159	0.378	1.34411e-228	1
ID2	8.76389e-233	-0.400025	0.123	0.318	1.8242e-228	1
HNRNPA1	1.02436e-232	-0.257399	0.284	0.561	2.13221e-228	1
SASH3	2.10904e-232	-0.325511	0.051	0.208	4.38996e-228	1
AGT	2.26118e-232	0.610624	0.147	0.055	4.70664e-228	1
RHOH	2.05947e-230	-0.354373	0.068	0.235	4.2868e-226	1
FYB1	3.84094e-230	-0.3435	0.218	0.449	7.99492e-226	1
BTF3	7.7394e-230	-0.263693	0.33	0.617	1.61096e-225	1
DENND2D	1.22972e-229	-0.341156	0.069	0.237	2.55967e-225	1
DUSP2	1.49089e-229	-0.735405	0.184	0.37	3.10329e-225	1
CSK	2.31873e-229	-0.286765	0.069	0.239	4.82643e-225	1
EEF1D	2.60898e-229	-0.298918	0.418	0.692	5.43059e-225	1
ARHGAP9	7.73309e-229	-0.342226	0.05	0.206	1.60964e-224	1
APOC2	8.8233e-229	0.573719	0.112	0.035	1.83657e-224	1
BTN3A2	1.90919e-227	-0.300171	0.073	0.242	3.97398e-223	1
RPL15	9.35845e-227	-0.293796	0.552	0.773	1.94796e-222	1
MPHOSPH8	2.55801e-226	-0.263603	0.089	0.269	5.3245e-222	1
IL16	2.6235e-226	-0.292058	0.072	0.241	5.46081e-222	1
IKZF1	2.48291e-225	-0.261127	0.097	0.281	5.16818e-221	1
MALAT1	3.62163e-221	-0.369991	0.999	0.969	7.53843e-217	1
TRAC	2.80174e-220	-0.412149	0.036	0.177	5.83183e-216	1
GATM	9.35191e-220	0.584695	0.197	0.09	1.9466e-215	1
C9	1.31782e-219	0.547693	0.107	0.034	2.74305e-215	1
RPL3	3.6631e-219	-0.344819	0.588	0.763	7.62474e-215	1
MBP	3.25316e-217	-0.263132	0.087	0.26	6.77146e-213	1
CD7	4.28914e-217	-0.501178	0.137	0.323	8.92785e-213	1
IKZF3	4.30877e-217	-0.320874	0.085	0.256	8.9687e-213	1
ARL4C	7.54508e-217	-0.295912	0.082	0.251	1.57051e-212	1
IGHV1-24	2.41013e-216	0.406138	0.13	0.045	5.01669e-212	1
CXCR4	2.46273e-216	-0.413696	0.145	0.336	5.12617e-212	1
AKNA	9.82086e-216	-0.262651	0.075	0.241	2.04421e-211	1
HSP90AA1	1.10357e-215	-0.583109	0.4	0.633	2.29708e-211	1
PPP1R2	1.74576e-215	-0.267034	0.071	0.235	3.63379e-211	1
A2M	7.43775e-215	0.595227	0.258	0.136	1.54817e-210	1
ZAP70	2.32484e-214	-0.308	0.055	0.207	4.83915e-210	1
RPS9	6.80199e-214	-0.326198	0.473	0.698	1.41583e-209	1
IGKV1-27	1.37632e-213	0.314303	0.139	0.051	2.8648e-209	1
GIMAP1	7.2033e-213	-0.284365	0.057	0.21	1.49937e-208	1
MARCO	1.33273e-211	0.377925	0.281	0.147	2.77409e-207	1
H3F3A	6.9234e-211	-0.261886	0.401	0.687	1.44111e-206	1
CYP3A5	7.25623e-211	0.5832	0.134	0.05	1.51038e-206	1
SARAF	2.64442e-209	-0.275395	0.323	0.584	5.50437e-205	1
CYCS	7.03299e-209	-0.30719	0.074	0.234	1.46392e-204	1
CKLF	1.96675e-208	-0.266753	0.071	0.231	4.09379e-204	1
APOBEC3G	7.31141e-208	-0.314525	0.047	0.189	1.52187e-203	1
EEF1B2	4.02883e-207	-0.283845	0.381	0.642	8.386e-203	1
KRT18	1.15773e-206	0.532664	0.182	0.08	2.40981e-202	1
RNF213	1.56006e-205	-0.265243	0.229	0.462	3.24726e-201	1
SIT1	8.14966e-205	-0.393168	0.026	0.152	1.69635e-200	1
TMC8	3.46548e-204	-0.310959	0.029	0.157	7.2134e-200	1
UBB	8.74385e-204	-0.257741	0.299	0.559	1.82003e-199	1
PPIA	1.7555e-203	-0.271285	0.448	0.707	3.65407e-199	1
EIF1	1.16008e-202	-0.281431	0.561	0.786	2.4147e-198	1
CTSC	9.10144e-202	-0.263038	0.17	0.376	1.89447e-197	1
IGHV1-69D	1.12698e-201	0.751073	0.135	0.052	2.3458e-197	1
BAX	1.16831e-201	-0.26607	0.096	0.265	2.43183e-197	1
ITGAL	1.33388e-201	-0.2919	0.063	0.214	2.77647e-197	1
UCP2	1.87103e-201	-0.262391	0.119	0.301	3.89456e-197	1
SPOCK2	2.64396e-201	-0.351508	0.07	0.222	5.50341e-197	1
CD247	3.11949e-201	-0.342297	0.087	0.251	6.49321e-197	1
PTPN6	5.21577e-201	-0.258299	0.089	0.255	1.08566e-196	1
IRF1	5.83809e-200	-0.312816	0.176	0.379	1.2152e-195	1
TMEM176A	9.48961e-200	0.58947	0.18	0.082	1.97526e-195	1
CRIP1	4.89967e-199	-0.377289	0.176	0.376	1.01987e-194	1
ANGPTL3	6.06387e-198	0.483751	0.119	0.043	1.26219e-193	1
CFB	1.84272e-197	0.544063	0.151	0.063	3.83562e-193	1
CD96	2.94407e-196	-0.276773	0.079	0.236	6.12807e-192	1
FYN	2.03311e-195	-0.25868	0.111	0.287	4.23191e-191	1
TNFAIP8	1.39905e-193	-0.252658	0.068	0.218	2.91212e-189	1
TAGAP	3.20157e-193	-0.35989	0.187	0.383	6.66406e-189	1
PRKCH	9.34366e-193	-0.252155	0.083	0.242	1.94488e-188	1
TUBA4A	1.16587e-192	-0.269529	0.052	0.191	2.42676e-188	1
NFATC2	1.20593e-192	-0.260841	0.06	0.205	2.51014e-188	1
DOK2	2.08479e-191	-0.266587	0.048	0.184	4.33948e-187	1
A1BG	2.03398e-190	0.704153	0.248	0.141	4.23374e-186	1
PTPN7	1.49246e-189	-0.303161	0.04	0.17	3.10656e-185	1
LAPTM5	2.19977e-188	-0.2563	0.264	0.498	4.57883e-184	1
RPL17	3.19596e-188	-0.284626	0.534	0.742	6.6524e-184	1
LINC00861	9.85912e-188	-0.344791	0.061	0.201	2.05218e-183	1
CYB5A	2.03778e-187	0.600262	0.271	0.16	4.24164e-183	1
RASAL3	8.02361e-187	-0.262443	0.045	0.177	1.67012e-182	1
FCMR	7.35112e-186	-0.306345	0.056	0.193	1.53013e-181	1
PNRC1	9.19305e-186	-0.26105	0.408	0.662	1.91353e-181	1
TMEM176B	7.98873e-185	0.59791	0.192	0.094	1.66285e-180	1
ARG1	2.85445e-183	0.475979	0.105	0.036	5.94153e-179	1
RACK1	1.67222e-182	-0.261319	0.544	0.761	3.48072e-178	1
BAAT	4.69442e-181	0.523435	0.111	0.04	9.77144e-177	1
JUND	7.92547e-181	-0.255099	0.064	0.204	1.64969e-176	1
RHOF	2.28743e-180	-0.259567	0.034	0.154	4.76129e-176	1
TRBC1	2.39077e-179	-0.415197	0.057	0.19	4.97639e-175	1
PTPRC	2.54856e-179	-0.318845	0.451	0.662	5.30483e-175	1
LTB	2.87491e-179	-0.622255	0.134	0.288	5.98412e-175	1
IGFBP3	1.91119e-178	0.328471	0.115	0.043	3.97815e-174	1
CMC1	2.10077e-178	-0.367682	0.066	0.203	4.37276e-174	1
CHST12	3.27503e-178	-0.256494	0.042	0.168	6.81697e-174	1
RPL5	1.16752e-176	-0.294556	0.617	0.806	2.43018e-172	1
MZB1	4.04432e-175	0.445562	0.163	0.073	8.41825e-171	1
AC116366.3	1.43959e-174	-0.267841	0.037	0.157	2.99651e-170	1
PRF1	2.5252e-174	-0.43386	0.108	0.262	5.2562e-170	1
S100A4	6.38913e-174	-0.493922	0.406	0.579	1.3299e-169	1
SCML4	6.83295e-173	-0.263943	0.053	0.183	1.42228e-168	1
GBP5	1.63071e-166	-0.270912	0.13	0.294	3.39432e-162	1
CLEC2D	3.49988e-166	-0.252041	0.053	0.178	7.28499e-162	1
PIM1	3.28079e-165	-0.262124	0.043	0.162	6.82897e-161	1
KLRB1	3.4979e-165	-0.582197	0.133	0.278	7.28087e-161	1
PSAP	3.64248e-163	0.399857	0.553	0.496	7.58182e-159	1
C1R	2.70408e-161	0.519433	0.12	0.048	5.62854e-157	1
SYTL1	1.16656e-160	-0.260976	0.026	0.131	2.4282e-156	1
CD8A	1.23296e-160	-0.588177	0.096	0.227	2.56641e-156	1
SERF2	4.85189e-160	-0.253238	0.527	0.772	1.00992e-155	1
PTGER4	6.07635e-160	-0.271328	0.071	0.203	1.26479e-155	1
ACTG1	1.71996e-159	-0.297668	0.608	0.781	3.58009e-155	1
GZMK	1.10368e-158	-0.650803	0.203	0.35	2.2973e-154	1
PLEKHF1	4.2898e-158	-0.271992	0.026	0.13	8.92923e-154	1
HSPE1	1.07607e-156	-0.345928	0.168	0.339	2.23984e-152	1
DCXR	2.497e-156	0.55886	0.334	0.239	5.1975e-152	1
MATK	1.16916e-155	-0.264579	0.036	0.145	2.43361e-151	1
CD6	4.34962e-150	-0.25152	0.041	0.151	9.05373e-146	1
TIGIT	5.5232e-150	-0.334803	0.036	0.141	1.14965e-145	1
HOPX	1.83048e-148	-0.347377	0.041	0.149	3.81014e-144	1
SLC2A3	1.95017e-148	-0.335062	0.164	0.326	4.05927e-144	1
CXCR6	1.11669e-147	-0.33621	0.051	0.164	2.32439e-143	1
ASGR1	1.23161e-147	0.496176	0.103	0.04	2.56361e-143	1
ZFP36L1	5.25464e-146	-0.288153	0.307	0.514	1.09375e-141	1
HSPA8	1.8207e-144	-0.272735	0.464	0.691	3.78979e-140	1
CD27	2.84958e-144	-0.337838	0.038	0.141	5.93139e-140	1
EOMES	2.13077e-142	-0.290621	0.041	0.146	4.43519e-138	1
CD8B	4.52677e-142	-0.467777	0.06	0.172	9.42247e-138	1
CCL5	5.90934e-142	-0.699778	0.521	0.572	1.23003e-137	1
BATF	2.37251e-137	-0.289131	0.027	0.121	4.93837e-133	1
SRGN	5.78476e-133	-0.281639	0.451	0.643	1.2041e-128	1
NKG7	1.23074e-131	-0.757252	0.335	0.441	2.56178e-127	1
ZFP36L2	4.55165e-131	-0.326777	0.464	0.654	9.47427e-127	1
ALDH2	1.69583e-130	0.50751	0.235	0.144	3.52987e-126	1
XCL2	2.69139e-128	-0.698419	0.063	0.168	5.60213e-124	1
IGKV1-9	8.98566e-127	0.794576	0.104	0.043	1.87036e-122	1
IL2RB	2.30205e-126	-0.310559	0.056	0.16	4.79171e-122	1
GZMH	9.56145e-126	-0.438734	0.088	0.203	1.99022e-121	1
C7	7.80242e-125	0.326344	0.122	0.055	1.62407e-120	1
KRT8	1.63068e-123	0.443946	0.144	0.071	3.39426e-119	1
CXCR3	1.81484e-123	-0.253988	0.045	0.143	3.77758e-119	1
KLRG1	1.12562e-121	-0.272953	0.059	0.163	2.34298e-117	1
PDK4	7.40336e-120	0.348975	0.253	0.157	1.54101e-115	1
SERPINF1	8.38907e-120	0.444381	0.103	0.045	1.74618e-115	1
HSPA1B	2.0752e-116	-1.01618	0.156	0.272	4.31952e-112	1
RGS1	1.53067e-114	-0.366488	0.115	0.235	3.18608e-110	1
PPP1R15A	1.21723e-113	-0.279365	0.166	0.307	2.53367e-109	1
HSPH1	4.14286e-111	-0.393259	0.077	0.182	8.62336e-107	1
CD5L	6.80281e-108	0.270871	0.213	0.124	1.416e-103	1
CD163	1.06677e-106	0.395784	0.189	0.108	2.22049e-102	1
CTSB	5.08733e-106	0.310504	0.386	0.298	1.05893e-101	1
CD69	2.91476e-105	-0.468178	0.369	0.506	6.06707e-101	1
NNMT	1.17168e-102	0.467809	0.113	0.055	2.43884e-98	1
NR4A2	1.11853e-100	-0.36423	0.156	0.277	2.32822e-96	1
ERRFI1	9.78533e-95	0.473651	0.11	0.054	2.03682e-90	1
XCL1	5.41915e-90	-0.640093	0.053	0.131	1.128e-85	1
JUNB	8.71966e-90	-0.413014	0.401	0.546	1.815e-85	1
CALD1	5.85109e-86	0.388576	0.153	0.088	1.21791e-81	1
FXYD2	4.05691e-82	0.337331	0.128	0.069	8.44446e-78	1
KLRD1	1.20323e-80	-0.306103	0.121	0.219	2.50451e-76	1
EPHX1	2.56185e-80	0.472913	0.124	0.07	5.33249e-76	1
IGLV2-11	2.33281e-78	0.602109	0.101	0.052	4.85575e-74	1
UBC	3.01175e-77	-0.257705	0.525	0.713	6.26895e-73	1
IFNG	2.38348e-76	-0.454408	0.065	0.141	4.96122e-72	1
RIDA	1.77984e-75	0.404804	0.101	0.053	3.70474e-71	1
HSPA1A	7.42509e-74	-1.00234	0.229	0.327	1.54553e-69	1
SCD	7.83117e-63	0.399677	0.103	0.058	1.63006e-58	1
FBP1	2.03701e-62	0.42041	0.121	0.072	4.24003e-58	1
CCL3L1	5.78634e-62	-0.464833	0.085	0.157	1.20443e-57	1
ANXA4	5.97821e-58	0.41795	0.203	0.146	1.24436e-53	1
TNF	6.8449e-53	-0.359046	0.056	0.113	1.42477e-48	1
ALDH1A1	2.58326e-52	0.396472	0.126	0.08	5.37706e-48	1
CD68	7.67732e-47	0.251661	0.2	0.144	1.59803e-42	1
DUSP1	9.49185e-41	-0.324526	0.518	0.62	1.97573e-36	1
ATF5	8.79765e-39	0.397733	0.102	0.067	1.83123e-34	1
MT1F	6.95471e-37	0.48966	0.13	0.093	1.44762e-32	1
HIST1H1E	5.20012e-35	0.491173	0.255	0.224	1.08241e-30	1
GAMT	8.53261e-34	0.370639	0.105	0.072	1.77606e-29	1
ACSL1	6.44394e-31	0.417513	0.106	0.074	1.34131e-26	1
PGRMC1	4.55607e-24	0.384224	0.101	0.074	9.48346e-20	1
PEBP1	3.40469e-23	0.369566	0.359	0.378	7.08686e-19	1
HSP90B1	7.65786e-23	0.336165	0.434	0.485	1.59398e-18	1
INSIG1	1.51605e-17	0.419285	0.15	0.128	3.15566e-13	1
CD302	1.74552e-17	0.340741	0.126	0.101	3.63329e-13	1
FCGRT	1.40945e-14	0.276217	0.207	0.185	2.93376e-10	1
APP	1.06344e-13	0.294585	0.148	0.126	2.21354e-09	1
ACADVL	1.88074e-12	0.269535	0.13	0.177	3.91477e-08	1
DST	1.83414e-11	0.331088	0.115	0.097	3.81777e-07	1
FGL2	6.4462e-09	0.264771	0.156	0.14	0.000134178	1
GNLY	1.80844e-08	-0.422708	0.123	0.1	0.000376428	1
CCL3	3.3251e-07	-0.558201	0.237	0.261	0.00692119	1
ADI1	2.30633e-05	0.30759	0.147	0.14	0.480062	1
IL7R	0.0011162	-0.289546	0.252	0.264	1	1
JUN	0.00214993	-0.285163	0.556	0.557	1	1
PRDX4	0.0050103	0.267084	0.103	0.099	1	1
PDIA4	0.0314423	0.278482	0.121	0.141	1	1
ACAA2	0.0360355	0.269005	0.15	0.176	1	1
CCL4L2	0.0426329	-0.75855	0.392	0.375	1	1
HERPUD1	0.0506564	0.251796	0.272	0.302	1	1
CAT	0.155161	0.256863	0.122	0.138	1	1
RRBP1	0.50915	0.292379	0.116	0.122	1	1
CCL4	0.667409	-0.790572	0.682	0.607	1	1
IL7R	0	1.17994	0.642	0.222	0	2
LTB	0	1.13678	0.623	0.232	0	2
CD52	0	0.819211	0.743	0.36	0	2
CD3E	0	0.744821	0.822	0.368	0	2
IL32	0	0.72019	0.914	0.563	0	2
CD3D	0	0.718903	0.711	0.287	0	2
SPOCK2	0	0.7122	0.49	0.174	0	2
LDHB	0	0.670402	0.593	0.309	0	2
RPS27	0	0.661027	0.911	0.753	0	2
CD2	0	0.65412	0.637	0.281	0	2
FXYD5	0	0.636142	0.688	0.403	0	2
TCF7	0	0.631439	0.212	0.041	0	2
RPS29	0	0.61976	0.714	0.451	0	2
CD40LG	0	0.607738	0.245	0.062	0	2
CD3G	0	0.600418	0.522	0.208	0	2
S100A4	0	0.592725	0.802	0.532	0	2
LAT	0	0.592579	0.399	0.155	0	2
LCK	0	0.586854	0.586	0.267	0	2
LEF1	0	0.570192	0.174	0.025	0	2
SIT1	0	0.564118	0.341	0.115	0	2
CXCR3	0	0.56147	0.309	0.112	0	2
RPS12	0	0.552682	0.955	0.922	0	2
RPS25	0	0.552363	0.896	0.736	0	2
CD5	0	0.551869	0.273	0.084	0	2
RPS3	0	0.551325	0.938	0.859	0	2
FLT3LG	0	0.550824	0.278	0.082	0	2
CD27	0	0.54951	0.305	0.11	0	2
RPL30	0	0.542916	0.956	0.898	0	2
RPL13	0	0.541272	0.957	0.889	0	2
PBXIP1	0	0.539459	0.317	0.125	0	2
SLAMF1	0	0.538739	0.257	0.076	0	2
TRAF3IP3	0	0.533856	0.479	0.225	0	2
ITM2A	0	0.532694	0.443	0.206	0	2
ACAP1	0	0.529099	0.491	0.238	0	2
RPS18	0	0.527817	0.902	0.786	0	2
TRAC	0	0.52781	0.344	0.141	0	2
RPS21	0	0.526333	0.857	0.652	0	2
RPS15A	0	0.517953	0.955	0.889	0	2
RPL34	0	0.516568	0.945	0.856	0	2
RPL32	0	0.516274	0.95	0.881	0	2
RPSA	0	0.515949	0.833	0.638	0	2
BTG1	0	0.514386	0.899	0.668	0	2
2021-09-01	0	0.51275	0.488	0.235	0	2
RPS27A	0	0.512102	0.95	0.879	0	2
RPS19	0	0.510951	0.943	0.842	0	2
CAMK4	0	0.51044	0.267	0.081	0	2
GIMAP7	0	0.508261	0.622	0.338	0	2
SARAF	0	0.506886	0.783	0.528	0	2
RPL37	0	0.504105	0.902	0.74	0	2
RPL28	0	0.502359	0.962	0.917	0	2
RPLP2	0	0.49802	0.938	0.789	0	2
CD6	0	0.497108	0.317	0.118	0	2
PTPRCAP	0	0.496493	0.795	0.46	0	2
DGKA	0	0.494575	0.242	0.08	0	2
RPL36	0	0.494519	0.862	0.684	0	2
RPS14	0	0.489294	0.935	0.87	0	2
RPL23A	0	0.488518	0.828	0.634	0	2
LEPROTL1	0	0.488277	0.454	0.22	0	2
FYB1	0	0.485091	0.676	0.394	0	2
INPP4B	0	0.483083	0.317	0.124	0	2
RPS6	0	0.481292	0.871	0.733	0	2
RPL35A	0	0.48092	0.915	0.78	0	2
RAC2	0	0.478009	0.747	0.441	0	2
ITK	0	0.477877	0.335	0.138	0	2
OXNAD1	0	0.476	0.266	0.091	0	2
CNN2	0	0.474272	0.5	0.265	0	2
TRAT1	0	0.473448	0.256	0.087	0	2
RPL18A	0	0.472596	0.922	0.817	0	2
CORO1A	0	0.471096	0.745	0.447	0	2
RPL39	0	0.469768	0.941	0.845	0	2
RPL3	0	0.467337	0.862	0.73	0	2
EVL	0	0.465855	0.643	0.361	0	2
RPS4X	0	0.465611	0.936	0.864	0	2
RPL38	0	0.465521	0.64	0.42	0	2
RPS16	0	0.462664	0.858	0.68	0	2
KIAA1551	0	0.461506	0.555	0.322	0	2
RPL10	0	0.460955	0.967	0.956	0	2
RPL11	0	0.460185	0.944	0.887	0	2
RPS2	0	0.459986	0.913	0.796	0	2
EEF1A1	0	0.459267	0.978	0.972	0	2
AES	0	0.458884	0.449	0.24	0	2
ARHGAP15	0	0.458458	0.348	0.16	0	2
RPS28	0	0.458019	0.93	0.83	0	2
TC2N	0	0.457921	0.381	0.174	0	2
RPL13A	0	0.4559	0.833	0.636	0	2
TRBC2	0	0.454223	0.483	0.257	0	2
CD28	0	0.453639	0.206	0.053	0	2
CCR7	0	0.453181	0.132	0.023	0	2
RPL10A	0	0.452771	0.799	0.617	0	2
RPL19	0	0.452682	0.949	0.887	0	2
CLEC2D	0	0.451401	0.33	0.146	0	2
RPL14	0	0.443954	0.91	0.788	0	2
ZFP36L2	0	0.44274	0.821	0.611	0	2
PIK3IP1	0	0.44255	0.305	0.131	0	2
CD48	0	0.442479	0.528	0.29	0	2
RPS3A	0	0.438695	0.927	0.846	0	2
C12orf57	0	0.438209	0.573	0.333	0	2
RPL21	0	0.437384	0.836	0.676	0	2
RHOH	0	0.437264	0.397	0.196	0	2
2021-09-06	0	0.437144	0.489	0.268	0	2
MAL	0	0.436272	0.112	0.009	0	2
TBC1D10C	0	0.43583	0.361	0.171	0	2
RPL18	0	0.433178	0.92	0.808	0	2
ARHGDIB	0	0.430957	0.802	0.545	0	2
AQP3	0	0.424387	0.2	0.061	0	2
SH3BGRL3	0	0.420596	0.883	0.673	0	2
RPS15	0	0.420289	0.929	0.825	0	2
GMFG	0	0.416513	0.571	0.338	0	2
RPLP1	0	0.414424	0.965	0.948	0	2
RPL6	0	0.401483	0.923	0.801	0	2
RPL9	0	0.40024	0.807	0.628	0	2
RPS8	0	0.399776	0.956	0.916	0	2
EEF1D	0	0.39848	0.838	0.641	0	2
RPL24	0	0.397668	0.861	0.685	0	2
RCAN3	0	0.396585	0.186	0.054	0	2
RPS7	0	0.391152	0.932	0.825	0	2
RPL5	0	0.388959	0.886	0.773	0	2
RPL17	0	0.382861	0.843	0.704	0	2
RPS23	0	0.382142	0.923	0.847	0	2
RPL26	0	0.373541	0.905	0.81	0	2
FAU	0	0.372886	0.933	0.82	0	2
RPL29	0	0.369804	0.909	0.807	0	2
LINC02273	0	0.369394	0.141	0.03	0	2
IFITM1	0	0.366376	0.861	0.58	0	2
RPL7A	0	0.357536	0.926	0.831	0	2
TNFRSF4	0	0.357112	0.108	0.023	0	2
RPL8	0	0.346993	0.914	0.83	0	2
TNFRSF25	0	0.343832	0.132	0.031	0	2
RPL12	0	0.328731	0.932	0.843	0	2
SUSD3	0	0.326421	0.147	0.039	0	2
CD37	0	0.303002	0.651	0.381	0	2
B2M	0	0.290284	0.992	0.989	0	2
MT-CO1	0	-0.419291	0.996	0.996	0	2
FOS	0	-0.769762	0.401	0.674	0	2
FTH1	0	-0.858605	0.909	0.942	0	2
PSAP	0	-1.11453	0.342	0.519	0	2
CCL4	0	-1.16982	0.376	0.642	0	2
HLA-DPA1	0	-1.23188	0.401	0.602	0	2
HLA-DRB1	0	-1.25457	0.366	0.617	0	2
HLA-DQA1	0	-1.25559	0.14	0.376	0	2
CEBPD	0	-1.33557	0.095	0.357	0	2
CD74	0	-1.34901	0.791	0.914	0	2
CLU	0	-1.4075	0.078	0.286	0	2
IFITM3	0	-1.5463	0.12	0.404	0	2
FCER1G	0	-1.57721	0.031	0.291	0	2
FTL	0	-1.6148	0.879	0.952	0	2
RBP4	0	-1.62182	0.134	0.343	0	2
APOC1	0	-1.63489	0.206	0.437	0	2
APOA1	0	-1.64066	0.224	0.443	0	2
TYROBP	0	-1.68377	0.059	0.385	0	2
APOA2	0	-1.69282	0.251	0.472	0	2
APOC3	0	-1.76552	0.236	0.457	0	2
CCL4L2	0	-1.77227	0.149	0.401	0	2
CCL3	0	-1.78166	0.046	0.281	0	2
C1QA	0	-1.78737	0.049	0.299	0	2
HP	0	-1.79516	0.184	0.396	0	2
APOE	0	-1.7958	0.14	0.419	0	2
MT2A	0	-1.8167	0.327	0.536	0	2
IGKC	0	-1.81861	0.042	0.249	0	2
SELENOP	0	-1.85519	0.049	0.373	0	2
ALB	0	-1.94115	0.565	0.787	0	2
SERPINA1	0	-1.9545	0.216	0.506	0	2
C1QB	0	-1.9558	0.058	0.323	0	2
HLA-DRA	0	-1.98298	0.185	0.562	0	2
C1QC	0	-2.03182	0.054	0.327	0	2
CST3	0	-2.41612	0.104	0.508	0	2
TOMM7	1.97338e-307	0.411818	0.665	0.443	4.10758e-303	2
CRIP1	3.76541e-302	0.462452	0.562	0.33	7.83769e-298	2
EMP3	3.8019e-302	0.42908	0.559	0.333	7.91365e-298	2
RPL22	1.44966e-299	0.383528	0.841	0.666	3.01746e-295	2
NOSIP	5.78083e-299	0.470967	0.281	0.122	1.20328e-294	2
HLA-DPB1	1.77141e-296	-0.949482	0.401	0.553	3.68718e-292	2
IGKV1-5	5.99319e-296	-2.69803	0.045	0.231	1.24748e-291	2
SKAP1	1.54627e-294	0.394307	0.445	0.231	3.21857e-290	2
EEF1B2	1.08941e-293	0.402803	0.781	0.593	2.2676e-289	2
ICOS	2.49855e-293	0.430218	0.197	0.069	5.20073e-289	2
LIME1	2.0749e-289	0.382413	0.251	0.102	4.31889e-285	2
THEMIS	6.45812e-288	0.41562	0.272	0.114	1.34426e-283	2
AMBP	1.56087e-287	-1.37863	0.098	0.29	3.24894e-283	2
CTLA4	3.69825e-287	0.477092	0.143	0.041	7.69791e-283	2
HLA-B	3.8721e-287	0.307946	0.944	0.871	8.05978e-283	2
IKZF1	9.54366e-287	0.405716	0.446	0.239	1.98651e-282	2
CD96	2.36219e-285	0.394414	0.397	0.198	4.9169e-281	2
RACK1	5.14512e-285	0.332706	0.863	0.721	1.07096e-280	2
PDK4	5.36098e-281	-1.4581	0.014	0.185	1.11589e-276	2
TMSB4X	3.22095e-280	0.282709	0.961	0.924	6.7044e-276	2
FGB	2.42656e-278	-1.4488	0.103	0.291	5.05088e-274	2
UBA52	3.72598e-277	0.346904	0.822	0.641	7.75563e-273	2
RPL35	4.373e-277	0.34832	0.809	0.63	9.10239e-273	2
SERPING1	2.93429e-276	-1.05041	0.029	0.204	6.10773e-272	2
FGG	1.61078e-275	-1.43892	0.093	0.279	3.35284e-271	2
TTR	1.99628e-275	-1.49453	0.166	0.353	4.15526e-271	2
MS4A6A	3.43849e-275	-1.22472	0.026	0.199	7.15722e-271	2
RPL4	7.75743e-275	0.406378	0.733	0.549	1.61471e-270	2
RPL37A	1.42387e-271	0.387172	0.765	0.579	2.96378e-267	2
RPS13	2.20114e-271	0.333492	0.926	0.856	4.58168e-267	2
RPS5	2.7488e-271	0.348319	0.832	0.699	5.72164e-267	2
EEF1G	2.54298e-269	0.398029	0.67	0.468	5.29322e-265	2
TMA7	2.00467e-267	0.368568	0.706	0.482	4.17272e-263	2
THEM4	1.31853e-266	0.316752	0.14	0.042	2.74452e-262	2
PLP2	1.3264e-265	0.414622	0.304	0.142	2.7609e-261	2
IL2RG	1.3459e-265	0.403391	0.404	0.214	2.8015e-261	2
ZAP70	3.61731e-265	0.383979	0.351	0.172	7.52942e-261	2
VTN	5.23005e-264	-1.29833	0.068	0.246	1.08864e-259	2
MARCO	1.9643e-263	-1.3306	0.016	0.179	4.0887e-259	2
RPL41	6.03029e-259	0.342507	0.819	0.646	1.25521e-254	2
LDLRAP1	9.37262e-259	0.295256	0.123	0.034	1.95091e-254	2
CXCR4	2.98675e-258	0.441068	0.501	0.293	6.21691e-254	2
NOP53	2.25373e-256	0.403731	0.479	0.287	4.69113e-252	2
MCUB	9.50697e-256	0.380973	0.255	0.111	1.97888e-251	2
CD82	7.06568e-254	0.369886	0.247	0.106	1.47072e-249	2
TUBA4A	3.52635e-253	0.360598	0.326	0.158	7.34011e-249	2
GPSM3	5.81053e-253	0.369689	0.476	0.275	1.20946e-248	2
TESPA1	4.90532e-252	0.320546	0.132	0.039	1.02104e-247	2
LYZ	3.21848e-251	-1.29583	0.016	0.173	6.69926e-247	2
IGHV3-74	3.81342e-251	-2.13527	0.01	0.164	7.93763e-247	2
HLA-A	5.11774e-251	0.318337	0.903	0.787	1.06526e-246	2
RPS20	6.94285e-251	0.39369	0.588	0.384	1.44515e-246	2
LIMD2	1.55238e-250	0.381276	0.517	0.31	3.23128e-246	2
RPL27	2.06246e-250	0.374744	0.704	0.511	4.29301e-246	2
PPP1R2	2.04758e-249	0.398451	0.375	0.198	4.26205e-245	2
JAK3	3.24172e-248	0.394922	0.266	0.119	6.74765e-244	2
FCGR3A	9.52857e-248	-1.0177	0.023	0.181	1.98337e-243	2
EML4	1.56755e-246	0.41676	0.461	0.268	3.26286e-242	2
LINC00861	4.12996e-246	0.445352	0.337	0.168	8.5965e-242	2
SIRPG	4.53286e-245	0.376675	0.201	0.078	9.43515e-241	2
PTPRC	1.82948e-244	0.324352	0.859	0.613	3.80805e-240	2
CD44	2.40577e-244	0.369112	0.495	0.29	5.00761e-240	2
ICAM3	2.27466e-243	0.348316	0.386	0.206	4.73471e-239	2
SNRPD2	2.08523e-242	0.350502	0.588	0.379	4.34041e-238	2
JCHAIN	1.87799e-241	-1.7024	0.021	0.175	3.90904e-237	2
RPS9	3.3174e-241	0.348914	0.799	0.658	6.90518e-237	2
SELL	1.39486e-240	0.502286	0.196	0.076	2.90341e-236	2
IGFBP7	1.42987e-238	-1.29779	0.01	0.157	2.97628e-234	2
CD68	1.37623e-237	-1.07815	0.016	0.165	2.86463e-233	2
NELL2	2.8527e-237	0.305477	0.117	0.033	5.93789e-233	2
BCL11B	4.92737e-237	0.357233	0.186	0.07	1.02563e-232	2
PBX4	2.14547e-236	0.323098	0.146	0.048	4.4658e-232	2
TTC39C	1.47715e-235	0.364248	0.237	0.102	3.07469e-231	2
CISH	2.38204e-235	0.422592	0.171	0.063	4.95822e-231	2
GSTK1	2.96295e-235	0.360945	0.549	0.351	6.16738e-231	2
GIMAP4	1.45002e-234	0.356061	0.55	0.337	3.01821e-230	2
CYTIP	2.11495e-233	0.35284	0.471	0.275	4.40227e-229	2
C3	1.3207e-231	-1.14027	0.049	0.208	2.74903e-227	2
RHOB	8.48793e-231	-0.972595	0.042	0.2	1.76676e-226	2
IGHG1	4.21296e-229	-1.60596	0.017	0.163	8.76928e-225	2
SELPLG	8.22176e-228	0.326662	0.267	0.123	1.71136e-223	2
GRAP2	4.14527e-226	0.36019	0.205	0.084	8.62837e-222	2
BATF	1.82142e-224	0.417755	0.224	0.097	3.79129e-220	2
A2M	2.79291e-223	-0.983625	0.019	0.164	5.81345e-219	2
FCGRT	3.728e-223	-0.966332	0.047	0.202	7.75983e-219	2
RPL27A	6.98095e-223	0.374661	0.615	0.424	1.45309e-218	2
IGKV2-30	8.8841e-223	-2.04249	0.01	0.149	1.84923e-218	2
ALDH2	1.03152e-221	-0.902179	0.023	0.169	2.14711e-217	2
SAT1	1.86501e-221	-0.936325	0.341	0.487	3.88202e-217	2
STK4	4.1806e-220	0.336909	0.498	0.302	8.70192e-216	2
RPL31	4.80888e-218	0.33534	0.7	0.504	1.00097e-213	2
FGA	1.36179e-217	-1.18039	0.074	0.231	2.83456e-213	2
MYL12A	2.04051e-217	0.296288	0.833	0.635	4.24733e-213	2
TMEM173	4.67616e-217	0.332261	0.2	0.083	9.73342e-213	2
SLC40A1	7.15844e-217	-1.14992	0.05	0.201	1.49003e-212	2
IFI27	2.31748e-216	-1.18415	0.039	0.187	4.82384e-212	2
KCNA3	7.76871e-213	0.325341	0.205	0.086	1.61706e-208	2
MS4A7	1.2023e-212	-1.06481	0.014	0.15	2.50259e-208	2
RPL36AL	2.04017e-212	0.313533	0.696	0.493	4.24662e-208	2
COMMD6	5.7726e-212	0.322914	0.605	0.404	1.20157e-207	2
HCST	6.76845e-208	0.285461	0.648	0.41	1.40885e-203	2
ARL6IP5	3.89817e-207	0.317351	0.574	0.373	8.11405e-203	2
HNRNPLL	1.02013e-205	0.357464	0.201	0.085	2.1234e-201	2
PTPN7	2.17953e-205	0.372357	0.282	0.141	4.53669e-201	2
IGKV3-20	3.62541e-205	-2.58121	0.065	0.212	7.5463e-201	2
TNFSF8	5.51922e-205	0.298859	0.147	0.053	1.14882e-200	2
RGS10	1.21603e-204	0.284464	0.306	0.155	2.53118e-200	2
CD5L	2.29607e-203	-1.14842	0.016	0.147	4.77926e-199	2
RPS10	2.35294e-203	0.327722	0.486	0.305	4.89765e-199	2
PDE3B	1.93902e-202	0.278301	0.105	0.031	4.03606e-198	2
IGHV1-18	2.85356e-202	-1.81698	0.009	0.136	5.93969e-198	2
APOH	3.14557e-202	-1.15205	0.074	0.224	6.5475e-198	2
IGKV3-15	5.30628e-202	-2.84822	0.103	0.255	1.1045e-197	2
PFN1	6.15581e-197	0.263682	0.901	0.774	1.28133e-192	2
PIM1	9.89401e-197	0.363377	0.27	0.134	2.05944e-192	2
ARHGEF1	1.90668e-196	0.346872	0.383	0.219	3.96875e-192	2
EMB	1.80433e-195	0.321612	0.308	0.16	3.75571e-191	2
ARL4C	6.83544e-195	0.331663	0.381	0.215	1.4228e-190	2
STK17A	1.57538e-194	0.316096	0.525	0.327	3.27916e-190	2
CD163	1.86468e-193	-1.02846	0.008	0.129	3.88132e-189	2
AC119396.1	6.0511e-193	0.287623	0.133	0.046	1.25954e-188	2
AAK1	1.48446e-192	0.332075	0.306	0.16	3.0899e-188	2
SLC2A3	4.96002e-192	0.38354	0.468	0.289	1.03243e-187	2
SYNE2	4.04067e-191	0.307453	0.448	0.264	8.41065e-187	2
PLSCR3	7.23382e-191	0.258192	0.138	0.05	1.50572e-186	2
ABRACL	9.07084e-190	0.309884	0.394	0.229	1.8881e-185	2
TF	1.1546e-189	-1.18433	0.092	0.238	2.40331e-185	2
AIF1	3.18833e-189	-1.09563	0.046	0.181	6.63652e-185	2
TNFAIP8	1.25593e-188	0.319447	0.338	0.186	2.61421e-184	2
GPRIN3	9.75044e-188	0.34478	0.3	0.157	2.02955e-183	2
LINC00649	2.1124e-187	0.285419	0.12	0.04	4.39695e-183	2
MALAT1	3.7539e-187	0.294378	0.985	0.972	7.81375e-183	2
CYBB	6.65219e-187	-0.761666	0.009	0.128	1.38465e-182	2
RARRES3	9.53727e-186	0.28418	0.599	0.39	1.98518e-181	2
ORM1	1.51954e-185	-1.07623	0.068	0.208	3.16292e-181	2
RPL36A	3.0813e-184	0.335445	0.476	0.307	6.41372e-180	2
ALOX5AP	1.91602e-183	0.317129	0.486	0.298	3.98819e-179	2
ANKRD12	2.00927e-183	0.327343	0.46	0.288	4.1823e-179	2
CD63	3.95207e-182	-0.712149	0.201	0.354	8.22623e-178	2
APOB	1.21985e-181	-1.01777	0.057	0.193	2.53912e-177	2
CORO1B	1.34769e-181	0.391096	0.271	0.14	2.80521e-177	2
TMC8	3.67425e-181	0.35847	0.256	0.129	7.64796e-177	2
ETS1	3.82e-181	0.295503	0.442	0.266	7.95133e-177	2
FGL2	5.66908e-181	-0.81055	0.028	0.154	1.18002e-176	2
PCED1B	8.07676e-181	0.329014	0.205	0.093	1.68118e-176	2
GSN	3.03287e-180	-0.767759	0.015	0.134	6.31292e-176	2
FCMR	8.67121e-180	0.305858	0.308	0.163	1.80491e-175	2
DEF6	1.82982e-179	0.325063	0.282	0.147	3.80876e-175	2
MT1E	3.11478e-179	-1.20068	0.064	0.2	6.48342e-175	2
IGHV4-59	3.25208e-179	-1.7319	0.013	0.13	6.7692e-175	2
IGHM	1.40249e-178	-1.29315	0.02	0.14	2.91929e-174	2
CALM1	1.80361e-178	0.261115	0.784	0.591	3.75422e-174	2
ADH1B	4.35013e-178	-1.11734	0.055	0.189	9.05479e-174	2
IGLV1-40	5.02953e-178	-2.59221	0.017	0.135	1.0469e-173	2
NACA	2.58954e-177	0.252862	0.861	0.73	5.39013e-173	2
MZT2A	3.42383e-177	0.313724	0.3	0.162	7.12669e-173	2
RPL15	2.77734e-176	0.250327	0.852	0.736	5.78103e-172	2
GIMAP1	4.04047e-176	0.307124	0.323	0.178	8.41024e-172	2
HLA-DQB1	8.18366e-176	-0.930699	0.145	0.289	1.70343e-171	2
YWHAB	1.99366e-175	0.281958	0.702	0.509	4.14981e-171	2
RIPOR2	3.74101e-175	0.287012	0.295	0.156	7.78692e-171	2
MEF2C	8.92151e-175	-0.632931	0.004	0.114	1.85701e-170	2
CCL3L1	2.86523e-174	-1.03792	0.034	0.16	5.96398e-170	2
MT1G	1.66643e-173	-1.47848	0.045	0.173	3.46867e-169	2
GLUL	6.34603e-173	-0.839284	0.095	0.237	1.32093e-168	2
ZEB2	1.72321e-172	-0.657659	0.068	0.208	3.58686e-168	2
TRADD	8.90392e-172	0.271016	0.164	0.068	1.85335e-167	2
RHOF	1.68207e-171	0.295771	0.253	0.128	3.50124e-167	2
GATA3	4.56726e-171	0.296791	0.184	0.081	9.50675e-167	2
HINT1	5.0122e-171	0.264243	0.687	0.5	1.04329e-166	2
IGLV2-23	5.36401e-169	-1.59665	0.012	0.123	1.11652e-164	2
ANXA6	1.85503e-168	0.291126	0.429	0.264	3.86125e-164	2
IGHV5-51	1.24999e-167	-1.92405	0.006	0.112	2.60185e-163	2
GPR183	1.19284e-166	0.29691	0.156	0.063	2.4829e-162	2
SSR2	1.25232e-166	0.257045	0.521	0.344	2.6067e-162	2
GRN	1.13871e-165	-0.797836	0.059	0.188	2.37023e-161	2
RPS11	1.49676e-165	0.266821	0.69	0.504	3.1155e-161	2
2021-09-09	2.49585e-165	0.306602	0.426	0.265	5.19511e-161	2
BCL2	8.1908e-165	0.300746	0.197	0.091	1.70491e-160	2
EGR1	1.33748e-164	-0.870656	0.035	0.156	2.78396e-160	2
OCIAD2	2.00206e-164	0.293797	0.249	0.127	4.1673e-160	2
CD302	3.42326e-164	-0.651697	0.008	0.114	7.12551e-160	2
RASGRP1	4.22454e-164	0.289134	0.156	0.065	8.79338e-160	2
LGMN	4.71405e-164	-0.815926	0.012	0.121	9.81229e-160	2
RCSD1	1.09839e-163	0.302458	0.417	0.257	2.28629e-159	2
CIB1	2.16395e-163	0.304059	0.398	0.245	4.50427e-159	2
COX7C	3.52869e-163	0.253606	0.679	0.493	7.34497e-159	2
CTSS	6.32332e-163	-0.906719	0.198	0.33	1.3162e-158	2
SH3KBP1	1.38781e-162	0.299979	0.364	0.215	2.88872e-158	2
SPI1	4.70153e-162	-0.673364	0.005	0.109	9.78624e-158	2
PFDN5	5.58966e-162	0.256976	0.759	0.585	1.16349e-157	2
TXNIP	5.74252e-162	0.342765	0.76	0.588	1.19531e-157	2
APRT	1.60563e-161	0.257056	0.452	0.289	3.34212e-157	2
KLRD1	2.11502e-161	-0.733902	0.083	0.221	4.40241e-157	2
MT-ND4	2.16214e-161	-0.373662	0.904	0.91	4.50049e-157	2
RPL7	4.29697e-161	0.277115	0.728	0.552	8.94415e-157	2
CCND3	2.6989e-160	0.260215	0.374	0.222	5.61775e-156	2
NPC2	3.23376e-160	-0.859219	0.16	0.294	6.73106e-156	2
EPB41	3.85721e-160	0.313076	0.248	0.128	8.02878e-156	2
ANAPC16	4.14394e-160	0.283762	0.455	0.294	8.62561e-156	2
SFXN1	1.21338e-159	0.290982	0.188	0.086	2.52565e-155	2
GC	4.84612e-159	-0.869715	0.034	0.151	1.00872e-154	2
MPHOSPH8	5.81622e-159	0.312253	0.382	0.233	1.21065e-154	2
CPVL	7.86257e-159	-0.746406	0.008	0.111	1.63659e-154	2
CFD	3.13008e-158	-0.896345	0.017	0.125	6.51525e-154	2
DST	1.217e-157	-0.679854	0.007	0.109	2.53319e-153	2
IGHV3-21	2.06047e-157	-2.05131	0.01	0.114	4.28888e-153	2
LBH	3.05431e-157	0.274064	0.425	0.261	6.35755e-153	2
PLCG1	6.21816e-157	0.300669	0.19	0.088	1.29431e-152	2
LYN	7.76614e-157	-0.524666	0.014	0.122	1.61652e-152	2
EPC1	1.79841e-156	0.302173	0.373	0.227	3.74339e-152	2
SCML4	3.47997e-156	0.278178	0.287	0.155	7.24356e-152	2
EIF3E	1.52411e-155	0.274303	0.412	0.26	3.17244e-151	2
NPM1	3.69191e-155	0.251118	0.654	0.475	7.68471e-151	2
RBL2	1.87924e-153	0.291319	0.404	0.25	3.91163e-149	2
HLA-DRB5	2.53358e-153	-0.877182	0.206	0.339	5.27364e-149	2
EIF3K	4.54972e-153	0.254681	0.617	0.436	9.47025e-149	2
MYH9	6.83154e-153	0.259648	0.596	0.412	1.42198e-148	2
MT-CO2	2.03073e-152	-0.287511	0.991	0.992	4.22697e-148	2
TRAF1	2.23022e-151	0.291805	0.164	0.072	4.64221e-147	2
IGKV1-39	2.82431e-151	-1.86234	0.007	0.106	5.87879e-147	2
DENND2D	3.08661e-151	0.272604	0.349	0.203	6.42477e-147	2
SLFN5	6.96709e-151	0.285894	0.334	0.193	1.4502e-146	2
FN1	7.22843e-151	-0.802552	0.021	0.128	1.5046e-146	2
WIPF1	9.40571e-151	0.287246	0.454	0.291	1.9578e-146	2
FABP1	9.14509e-150	-1.11708	0.052	0.169	1.90355e-145	2
HNRNPA1	1.11993e-149	0.264136	0.683	0.511	2.33113e-145	2
S100A8	1.71861e-149	-1.44337	0.011	0.11	3.57729e-145	2
IGHV3-23	5.62067e-149	-1.92918	0.031	0.139	1.16994e-144	2
IL27RA	1.0681e-148	0.278959	0.206	0.101	2.22325e-144	2
AC243960.1	1.21774e-148	0.288585	0.191	0.091	2.53473e-144	2
CDKN1B	1.95798e-148	0.264341	0.333	0.195	4.07553e-144	2
CTSB	2.21444e-148	-1.03064	0.198	0.32	4.60936e-144	2
EIF3F	2.48013e-148	0.250741	0.478	0.318	5.16239e-144	2
ATP6V0E2	2.51544e-148	0.263171	0.144	0.06	5.23589e-144	2
NEAT1	2.31338e-147	-0.712148	0.43	0.53	4.8153e-143	2
CYP2E1	5.63754e-147	-1.07594	0.056	0.173	1.17345e-142	2
MGP	5.66871e-147	-1.11827	0.012	0.11	1.17994e-142	2
ISG20	6.21865e-147	0.273056	0.381	0.233	1.29441e-142	2
MRC1	6.40552e-146	-0.746707	0.007	0.102	1.33331e-141	2
SUN2	3.60648e-145	0.282656	0.335	0.198	7.50689e-141	2
APBB1IP	6.21038e-145	0.272563	0.421	0.267	1.29269e-140	2
HPX	3.36022e-143	-0.872014	0.034	0.141	6.99429e-139	2
IGHG3	1.62619e-142	-1.54469	0.022	0.125	3.38492e-138	2
ZFP36	8.51945e-142	-0.607682	0.44	0.531	1.77332e-137	2
KLRB1	2.35023e-141	0.472556	0.39	0.247	4.892e-137	2
HMOX1	2.65914e-140	-0.773304	0.01	0.105	5.53501e-136	2
CALD1	3.42204e-140	-0.746351	0.01	0.105	7.12297e-136	2
TNIK	1.29205e-139	0.259284	0.18	0.085	2.6894e-135	2
CHD3	5.61596e-139	0.298676	0.222	0.116	1.16896e-134	2
ZNF831	1.00964e-138	0.27128	0.148	0.065	2.10156e-134	2
ANKRD44	2.44157e-137	0.274178	0.358	0.219	5.08212e-133	2
IGHV3-7	3.29229e-137	-1.61288	0.027	0.128	6.8529e-133	2
PSIP1	4.39454e-137	0.258988	0.29	0.167	9.14724e-133	2
IL16	4.69075e-137	0.261758	0.343	0.207	9.7638e-133	2
PDLIM1	2.85032e-136	-0.548279	0.022	0.123	5.93294e-132	2
MZT2B	7.32275e-135	0.254332	0.399	0.256	1.52423e-130	2
ARHGAP30	2.28286e-134	0.285789	0.314	0.186	4.75177e-130	2
RSBN1	3.54341e-134	0.298419	0.207	0.107	7.37562e-130	2
TMEM176B	4.76449e-134	-0.649087	0.019	0.115	9.91728e-130	2
ARHGAP45	5.19204e-134	0.287398	0.242	0.132	1.08072e-129	2
ASS1	1.88803e-133	-0.788612	0.023	0.121	3.92993e-129	2
PIM2	1.2208e-131	0.296982	0.203	0.104	2.5411e-127	2
SMCHD1	1.69801e-131	0.261051	0.4	0.256	3.53441e-127	2
OPTN	4.48249e-131	0.251167	0.312	0.184	9.33031e-127	2
CYFIP2	9.84323e-129	0.260874	0.278	0.159	2.04887e-124	2
RASAL3	7.49097e-128	0.284402	0.265	0.15	1.55924e-123	2
GSTA1	3.65186e-127	-0.870902	0.038	0.138	7.60135e-123	2
MT-ND5	1.15985e-126	-0.376354	0.9	0.908	2.41422e-122	2
IGKV4-1	7.29955e-126	-2.4477	0.057	0.161	1.5194e-121	2
AHSG	9.72049e-125	-0.834035	0.043	0.142	2.02332e-120	2
GATM	7.88974e-124	-0.687071	0.02	0.111	1.64225e-119	2
SEMA4D	1.52797e-123	0.257245	0.239	0.132	3.18048e-119	2
PARP8	1.64242e-122	0.261559	0.346	0.213	3.41869e-118	2
GSTP1	2.657e-122	-0.605439	0.337	0.438	5.53055e-118	2
SOCS1	2.79806e-122	0.296566	0.224	0.121	5.82416e-118	2
RORA	4.05779e-122	0.265818	0.295	0.175	8.44629e-118	2
TRBC1	8.22263e-122	0.286253	0.282	0.162	1.71154e-117	2
CD83	3.23899e-119	-0.625791	0.023	0.112	6.74196e-115	2
XCL2	4.93301e-119	-0.954079	0.062	0.165	1.02681e-114	2
FMNL1	7.70798e-119	0.270245	0.272	0.16	1.60442e-114	2
HRG	9.58427e-118	-0.730499	0.027	0.116	1.99497e-113	2
BTN3A2	1.73956e-117	0.261168	0.335	0.21	3.6209e-113	2
TMEM176A	2.58153e-117	-0.599643	0.017	0.102	5.37345e-113	2
RARRES2	3.00301e-117	-0.651412	0.019	0.105	6.25077e-113	2
APP	6.81383e-117	-0.757242	0.042	0.137	1.4183e-112	2
ODF2L	8.83248e-116	0.262619	0.217	0.119	1.83848e-111	2
CTSL	1.29582e-115	-0.730042	0.033	0.126	2.69725e-111	2
ANXA4	1.35453e-115	-0.947548	0.062	0.162	2.81946e-111	2
C1S	1.74849e-115	-0.67535	0.017	0.101	3.63948e-111	2
ALDOB	2.41733e-115	-0.847766	0.046	0.141	5.03166e-111	2
SIGIRR	4.83652e-115	0.263883	0.276	0.164	1.00672e-110	2
IKZF3	4.55496e-114	0.251573	0.355	0.223	9.48115e-110	2
GBP5	1.43932e-113	0.28099	0.398	0.262	2.99595e-109	2
RNF213	2.8965e-112	0.253941	0.582	0.419	6.02907e-108	2
NSD3	3.84624e-112	0.251933	0.307	0.191	8.00595e-108	2
CTSZ	2.89618e-111	-0.557392	0.046	0.142	6.02839e-107	2
NR3C1	3.89185e-111	0.27953	0.347	0.226	8.10088e-107	2
TSC22D4	2.36429e-110	0.250441	0.225	0.127	4.92128e-106	2
PECAM1	2.20463e-109	-0.62434	0.071	0.173	4.58893e-105	2
ATF3	1.24411e-108	-0.593181	0.034	0.123	2.5896e-104	2
IGLV3-25	5.84781e-108	-2.48495	0.023	0.105	1.21722e-103	2
TIMP1	5.55895e-107	-0.997182	0.165	0.264	1.1571e-102	2
PDCD1	1.05285e-106	0.276733	0.108	0.046	2.1915e-102	2
HLA-DMA	1.31988e-106	-0.576221	0.113	0.22	2.74732e-102	2
MT-ND2	2.03329e-106	-0.35803	0.894	0.894	4.23229e-102	2
PHTF2	1.87984e-105	0.25139	0.164	0.084	3.91288e-101	2
NKG7	5.7588e-104	-0.614945	0.333	0.438	1.19869e-99	2
MGST1	5.79786e-104	-0.618041	0.022	0.102	1.20683e-99	2
GZMK	1.04012e-103	0.352872	0.45	0.32	2.16502e-99	2
NR4A1	1.15594e-103	-0.617999	0.046	0.137	2.4061e-99	2
DDIT4	7.06845e-103	0.254396	0.419	0.284	1.4713e-98	2
SGK1	8.43825e-103	-0.6402	0.041	0.129	1.75642e-98	2
GIMAP5	1.8865e-101	0.254777	0.193	0.105	3.92675e-97	2
NLRC3	2.12943e-101	0.261782	0.169	0.088	4.4324e-97	2
GPR174	2.65209e-100	0.257738	0.225	0.129	5.52032e-96	2
PLEK	8.37132e-100	-0.499847	0.148	0.258	1.74249e-95	2
HLA-DMB	5.67515e-99	-0.454855	0.032	0.115	1.18128e-94	2
ITGA4	5.38981e-98	0.253938	0.402	0.275	1.12189e-93	2
BLVRB	1.12947e-95	-0.567471	0.053	0.14	2.35099e-91	2
GNLY	1.53667e-95	-0.959868	0.03	0.11	3.19857e-91	2
NAMPT	2.30655e-94	-0.631248	0.07	0.16	4.80109e-90	2
DNAJB1	2.65434e-94	0.287075	0.42	0.3	5.525e-90	2
CFH	3.29518e-93	-0.620151	0.034	0.112	6.85892e-89	2
LIPA	2.11115e-92	-0.682937	0.069	0.156	4.39436e-88	2
TRBV20-1	4.43767e-91	0.70326	0.102	0.046	9.23701e-87	2
MAP3K8	7.48401e-90	-0.485796	0.076	0.168	1.5578e-85	2
ADH4	2.30898e-89	-0.691813	0.029	0.103	4.80614e-85	2
MT1X	1.12645e-88	-1.23248	0.185	0.275	2.34471e-84	2
RNF130	1.4358e-88	-0.459574	0.036	0.113	2.98862e-84	2
CYB5A	1.55744e-88	-0.721729	0.092	0.182	3.24181e-84	2
GADD45B	4.65814e-86	-0.640369	0.158	0.252	9.69591e-82	2
IGKV3-11	9.45131e-86	-1.60583	0.047	0.125	1.96729e-81	2
CREG1	7.50776e-85	-0.497103	0.032	0.105	1.56274e-80	2
AOAH	2.56621e-82	-0.377254	0.095	0.189	5.34156e-78	2
IGHV4-39	1.01834e-81	-1.60964	0.034	0.105	2.11967e-77	2
PIK3AP1	2.4468e-81	-0.353746	0.032	0.104	5.09301e-77	2
HERPUD1	1.12188e-78	-0.535259	0.215	0.307	2.33519e-74	2
APLP2	1.52843e-77	-0.456611	0.065	0.146	3.18142e-73	2
SERPINB6	1.67875e-77	-0.429554	0.058	0.136	3.49433e-73	2
FOSB	3.51529e-77	-0.531269	0.172	0.264	7.31708e-73	2
MT-ND4L	2.18453e-76	-0.254221	0.956	0.957	4.5471e-72	2
JUNB	2.36459e-73	0.297867	0.626	0.519	4.92189e-69	2
PTMS	2.41758e-71	-0.431344	0.079	0.159	5.03219e-67	2
XCL1	3.50869e-71	-0.817098	0.057	0.129	7.30333e-67	2
ASAH1	4.80892e-71	-0.497376	0.089	0.168	1.00098e-66	2
RPS26	9.71111e-71	0.252611	0.777	0.663	2.02137e-66	2
SOD2	2.988e-70	-0.680766	0.107	0.185	6.21953e-66	2
CD81	1.25686e-67	-0.393297	0.062	0.135	2.61616e-63	2
ICAM1	2.55903e-67	-0.454375	0.04	0.104	5.32663e-63	2
LAP3	1.62617e-64	-0.442101	0.085	0.159	3.38488e-60	2
IGFBP4	3.41579e-62	-0.558749	0.054	0.117	7.10996e-58	2
PLSCR1	4.96485e-62	-0.384097	0.055	0.122	1.03343e-57	2
CDKN1A	2.37246e-61	-0.422951	0.042	0.103	4.93827e-57	2
BRI3	2.15525e-60	-0.42695	0.056	0.121	4.48616e-56	2
RRBP1	4.08094e-59	-0.384178	0.061	0.127	8.49448e-55	2
CTNNA1	5.9797e-59	-0.364154	0.041	0.101	1.24467e-54	2
CD38	1.09309e-58	-0.323861	0.052	0.116	2.27527e-54	2
MT-ATP8	2.14024e-57	-0.278895	0.832	0.834	4.45491e-53	2
LST1	2.92954e-57	-0.556633	0.057	0.118	6.09783e-53	2
WARS	8.48386e-57	-0.41799	0.045	0.104	1.76592e-52	2
PRCP	1.86026e-55	-0.385317	0.051	0.112	3.87214e-51	2
SNX10	3.88475e-53	-0.366687	0.064	0.126	8.0861e-49	2
SMIM14	5.63696e-53	-0.332972	0.045	0.102	1.17333e-48	2
PLD3	2.53675e-52	-0.505223	0.093	0.157	5.28025e-48	2
CD59	1.00319e-48	-0.505501	0.074	0.133	2.08815e-44	2
RGS1	5.95647e-47	0.254599	0.29	0.213	1.23984e-42	2
SEC14L1	7.60203e-47	-0.367761	0.063	0.12	1.58236e-42	2
HSP90B1	9.45506e-47	-0.4055	0.448	0.483	1.96807e-42	2
LGALS3	4.53435e-44	-0.513126	0.141	0.204	9.43825e-40	2
CTSD	7.17848e-44	-0.393405	0.071	0.126	1.4942e-39	2
ATOX1	9.58658e-44	-0.362827	0.094	0.154	1.99545e-39	2
GRINA	4.01023e-43	-0.345411	0.075	0.131	8.34728e-39	2
CTSH	4.41273e-40	-0.352774	0.058	0.107	9.1851e-36	2
INSIG1	1.03575e-39	-0.391666	0.082	0.135	2.15591e-35	2
ZFAND5	8.64387e-38	-0.408505	0.116	0.172	1.79922e-33	2
MFSD1	3.83558e-37	-0.358931	0.072	0.122	7.98376e-33	2
NFKBIA	8.26922e-37	-0.397357	0.438	0.472	1.72124e-32	2
PLA2G16	1.82229e-36	-0.256138	0.085	0.14	3.79311e-32	2
PLAC8	5.2976e-36	-0.411985	0.097	0.148	1.1027e-31	2
RAC1	1.30147e-34	-0.392234	0.297	0.342	2.70902e-30	2
STMN1	1.22563e-33	-0.351203	0.059	0.104	2.55116e-29	2
IER2	6.46426e-33	-0.414541	0.383	0.419	1.34553e-28	2
ANXA5	3.13197e-32	-0.430523	0.231	0.278	6.5192e-28	2
ID3	5.53444e-32	-0.460804	0.068	0.112	1.15199e-27	2
MT-ND6	7.73728e-29	-0.395502	0.651	0.635	1.61051e-24	2
SDCBP	2.89512e-28	-0.382981	0.153	0.2	6.02619e-24	2
MEF2A	3.2509e-28	-0.264987	0.063	0.105	6.76676e-24	2
NINJ1	6.64144e-27	-0.323332	0.072	0.113	1.38242e-22	2
CD151	1.58129e-26	-0.270666	0.063	0.102	3.29146e-22	2
HDLBP	3.00463e-25	-0.272453	0.097	0.141	6.25413e-21	2
PRDX4	2.88859e-24	-0.269315	0.066	0.103	6.0126e-20	2
HIST1H1E	2.00285e-23	-0.387124	0.19	0.231	4.16894e-19	2
PTTG1IP	8.91902e-23	-0.309641	0.104	0.144	1.85649e-18	2
TYMP	1.13285e-22	-0.303676	0.09	0.128	2.35803e-18	2
A1BG	1.16048e-22	-0.431843	0.12	0.158	2.41555e-18	2
CAT	2.6279e-22	-0.317803	0.1	0.14	5.46998e-18	2
NFKBIZ	2.98929e-22	-0.346379	0.153	0.195	6.22221e-18	2
DCXR	1.09431e-21	-0.557327	0.219	0.254	2.27782e-17	2
IFNG	1.26161e-21	-0.457919	0.098	0.136	2.62605e-17	2
LGALS1	2.52967e-21	-0.27996	0.238	0.281	5.26551e-17	2
RHOC	3.86765e-20	-0.261129	0.15	0.192	8.05052e-16	2
COMT	4.82077e-20	-0.274167	0.103	0.14	1.00344e-15	2
C1orf162	3.29288e-19	-0.361295	0.102	0.136	6.85414e-15	2
WSB1	4.94592e-19	-0.349362	0.237	0.274	1.02949e-14	2
SPTBN1	7.44913e-19	-0.391633	0.123	0.158	1.55054e-14	2
CANX	1.17552e-18	-0.308097	0.268	0.304	2.44684e-14	2
RGS2	4.58493e-18	-0.271932	0.084	0.117	9.54354e-14	2
ADI1	4.64574e-18	-0.32163	0.11	0.144	9.67011e-14	2
GSTO1	4.35072e-16	-0.297499	0.147	0.181	9.05602e-12	2
NR4A2	2.65122e-15	-0.312089	0.237	0.266	5.51852e-11	2
AKR1A1	1.72417e-14	-0.260502	0.138	0.17	3.58887e-10	2
CBR1	3.35996e-14	-0.261342	0.077	0.104	6.99376e-10	2
MARCKSL1	8.50812e-13	-0.298879	0.1	0.127	1.77097e-08	2
CLTC	5.41325e-12	-0.25673	0.137	0.166	1.12677e-07	2
ACAA2	6.32118e-12	-0.296537	0.148	0.176	1.31575e-07	2
YBX1	8.19752e-12	-0.250735	0.586	0.552	1.70631e-07	2
LAPTM4A	6.30459e-11	-0.258075	0.168	0.194	1.3123e-06	2
FABP5	8.77565e-11	-0.256193	0.112	0.138	1.82665e-06	2
TUBA1B	1.52209e-10	-0.310026	0.292	0.309	3.16824e-06	2
ANXA2	4.58582e-10	-0.30291	0.205	0.227	9.54539e-06	2
PPT1	2.07061e-09	-0.282228	0.111	0.133	4.30997e-05	2
PRDX1	3.65814e-09	-0.366013	0.34	0.339	7.61442e-05	2
DSTN	9.04766e-09	-0.428048	0.157	0.176	0.000188327	2
PRF1	2.65184e-06	-0.317714	0.236	0.244	0.055198	2
IL2RB	0.000111789	-0.298908	0.139	0.149	1	2
TXN	0.0394048	-0.267986	0.305	0.297	1	2
TNF	0.348787	-0.255528	0.106	0.107	1	2
PEBP1	0.694516	-0.294678	0.408	0.372	1	2
GZMK	0	1.23306	0.762	0.291	0	3
CD8A	0	1.17792	0.605	0.174	0	3
CD8B	0	1.09757	0.503	0.126	0	3
CCL5	0	1.05313	0.962	0.527	0	3
GZMA	0	0.94299	0.801	0.344	0	3
CD3D	0	0.918362	0.749	0.288	0	3
IL32	0	0.870321	0.938	0.564	0	3
CD3E	0	0.863806	0.842	0.371	0	3
CST7	0	0.825225	0.799	0.357	0	3
PTPRCAP	0	0.800465	0.858	0.458	0	3
ITM2A	0	0.784341	0.494	0.204	0	3
CD2	0	0.77105	0.653	0.284	0	3
CD3G	0	0.756586	0.553	0.208	0	3
HCST	0	0.731184	0.77	0.401	0	3
CXCR6	0	0.708612	0.376	0.129	0	3
DUSP2	0	0.707932	0.62	0.322	0	3
CD27	0	0.694577	0.326	0.11	0	3
LCK	0	0.692081	0.601	0.269	0	3
TRBC2	0	0.67941	0.523	0.255	0	3
GIMAP7	0	0.67859	0.663	0.337	0	3
GZMH	0	0.678331	0.422	0.167	0	3
RARRES3	0	0.674963	0.713	0.381	0	3
GZMM	0	0.634057	0.507	0.222	0	3
KLRG1	0	0.626737	0.329	0.134	0	3
STK17A	0	0.622986	0.626	0.319	0	3
CORO1A	0	0.61624	0.773	0.448	0	3
2021-09-01	0	0.601131	0.496	0.237	0	3
PTPRC	0	0.595837	0.912	0.61	0	3
ACAP1	0	0.586341	0.49	0.24	0	3
CTSW	0	0.582416	0.59	0.267	0	3
KIAA1551	0	0.581071	0.586	0.321	0	3
ALOX5AP	0	0.573366	0.563	0.293	0	3
NKG7	0	0.573341	0.771	0.395	0	3
SIT1	0	0.572454	0.316	0.12	0	3
THEMIS	0	0.568975	0.311	0.112	0	3
TRAC	0	0.563036	0.345	0.143	0	3
IKZF3	0	0.55105	0.451	0.216	0	3
CCL4	0	0.549073	0.881	0.59	0	3
SH2D1A	0	0.544994	0.323	0.134	0	3
GPR174	0	0.541364	0.303	0.123	0	3
EVL	0	0.536535	0.637	0.365	0	3
RPS27	0	0.535289	0.913	0.754	0	3
RAC2	0	0.531327	0.743	0.444	0	3
FYN	0	0.526886	0.493	0.244	0	3
PDCD1	0	0.524599	0.173	0.041	0	3
TC2N	0	0.521762	0.39	0.175	0	3
LAT	0	0.519575	0.363	0.161	0	3
ZFP36L2	0	0.51683	0.839	0.612	0	3
SIRPG	0	0.513479	0.228	0.077	0	3
DTHD1	0	0.512394	0.219	0.071	0	3
SKAP1	0	0.508074	0.464	0.231	0	3
GIMAP4	0	0.501675	0.588	0.335	0	3
FYB1	0	0.498109	0.668	0.397	0	3
LAG3	0	0.495557	0.207	0.065	0	3
PSMB9	0	0.493917	0.68	0.43	0	3
RHOH	0	0.482675	0.399	0.198	0	3
BTG1	0	0.478607	0.899	0.67	0	3
HLA-A	0	0.459949	0.924	0.786	0	3
CD69	0	0.456951	0.769	0.463	0	3
CD99	0	0.451946	0.653	0.406	0	3
MYL12A	0	0.44145	0.861	0.634	0	3
HLA-B	0	0.435102	0.954	0.871	0	3
RPS19	0	0.414795	0.941	0.843	0	3
SH3BGRL3	0	0.412239	0.889	0.674	0	3
ARHGDIB	0	0.410835	0.794	0.548	0	3
RPS15A	0	0.389746	0.965	0.889	0	3
IFITM1	0	0.389436	0.867	0.583	0	3
RPS3	0	0.383596	0.957	0.858	0	3
PFN1	0	0.382999	0.927	0.773	0	3
RPL28	0	0.38284	0.976	0.916	0	3
B2M	0	0.376217	0.996	0.989	0	3
TMSB4X	0	0.367627	0.961	0.924	0	3
RPLP2	0	0.360347	0.949	0.79	0	3
RPL13	0	0.33122	0.953	0.89	0	3
RPL30	0	0.321089	0.969	0.897	0	3
RPS27A	0	0.314718	0.966	0.878	0	3
ACTB	0	0.313401	0.988	0.969	0	3
RPS15	0	0.310641	0.937	0.826	0	3
RPS12	0	0.301401	0.97	0.921	0	3
RPS14	0	0.292316	0.954	0.869	0	3
MALAT1	0	0.285543	0.998	0.97	0	3
FOS	0	-0.873151	0.369	0.674	0	3
FTH1	0	-1.01801	0.907	0.942	0	3
TYROBP	0	-1.32798	0.1	0.378	0	3
HLA-DRA	0	-1.32848	0.386	0.539	0	3
CEBPD	0	-1.3292	0.088	0.355	0	3
TIMP1	0	-1.34143	0.054	0.274	0	3
FTL	0	-1.52536	0.889	0.95	0	3
IFITM3	0	-1.53765	0.106	0.402	0	3
FCER1G	0	-1.55159	0.031	0.289	0	3
APOE	0	-1.6775	0.165	0.413	0	3
C1QA	0	-1.7025	0.059	0.296	0	3
SELENOP	0	-1.79354	0.057	0.369	0	3
ALB	0	-1.79563	0.585	0.783	0	3
C1QB	0	-1.87982	0.068	0.319	0	3
SERPINA1	0	-1.88899	0.22	0.502	0	3
C1QC	0	-1.90296	0.065	0.324	0	3
IGKC	0	-2.21927	0.039	0.248	0	3
CST3	0	-2.3462	0.105	0.504	0	3
APOC1	1.99061e-304	-1.5286	0.222	0.433	4.14345e-300	3
HLA-E	1.11694e-302	0.345862	0.895	0.72	2.3249e-298	3
CXCR3	1.66817e-302	0.510636	0.282	0.117	3.47229e-298	3
CNN2	3.27217e-302	0.4983	0.481	0.269	6.81102e-298	3
TRGV2	3.34863e-301	0.564339	0.155	0.044	6.97018e-297	3
PRKCH	9.75241e-301	0.478421	0.407	0.205	2.02996e-296	3
SLC9A3R1	1.71533e-300	0.452433	0.465	0.251	3.57046e-296	3
INPP4B	2.4323e-298	0.471431	0.299	0.128	5.06283e-294	3
PSAP	5.88038e-298	-1.0467	0.327	0.519	1.224e-293	3
TBC1D10C	1.10513e-297	0.487646	0.358	0.174	2.30033e-293	3
DENND2D	4.82912e-297	0.475355	0.397	0.2	1.00518e-292	3
APOC3	9.98436e-296	-1.64851	0.252	0.453	2.07824e-291	3
PTPN7	2.61042e-294	0.502954	0.311	0.139	5.4336e-290	3
RPS29	1.14321e-293	0.427886	0.688	0.456	2.37958e-289	3
CLU	1.3991e-291	-1.34916	0.078	0.284	2.91223e-287	3
EOMES	8.95878e-291	0.437992	0.286	0.119	1.86477e-286	3
CTSB	5.42995e-290	-1.2569	0.116	0.327	1.13024e-285	3
FAU	1.00744e-289	0.302877	0.951	0.819	2.09699e-285	3
RPS25	1.37638e-289	0.324376	0.886	0.738	2.86493e-285	3
RPS18	1.7766e-289	0.31105	0.905	0.787	3.69799e-285	3
LBH	1.87951e-289	0.472384	0.471	0.258	3.9122e-285	3
CLEC2D	2.52713e-287	0.500642	0.322	0.148	5.26022e-283	3
LSP1	6.13354e-285	0.397717	0.643	0.402	1.2767e-280	3
APOA1	4.72459e-282	-1.52998	0.243	0.439	9.83424e-278	3
GBP5	6.34516e-280	0.471265	0.468	0.256	1.32075e-275	3
RGS1	7.77069e-280	0.637723	0.394	0.204	1.61747e-275	3
WIPF1	1.81565e-275	0.43158	0.498	0.289	3.77929e-271	3
CD96	7.70342e-275	0.469904	0.392	0.201	1.60347e-270	3
RPL23A	4.85868e-274	0.361414	0.823	0.636	1.01133e-269	3
TRAF3IP3	9.21114e-273	0.456874	0.43	0.232	1.9173e-268	3
MT2A	3.84759e-271	-1.66431	0.365	0.53	8.00875e-267	3
ITGAL	3.91552e-271	0.480013	0.361	0.18	8.15015e-267	3
CD48	1.86715e-270	0.45118	0.503	0.295	3.88648e-266	3
CBLB	3.34825e-270	0.460636	0.384	0.196	6.96938e-266	3
RASAL3	2.84521e-267	0.462099	0.313	0.147	5.9223e-263	3
APOA2	1.75977e-266	-1.54264	0.278	0.467	3.66297e-262	3
HP	6.80057e-266	-1.65309	0.198	0.392	1.41554e-261	3
TMA7	2.661e-265	0.416814	0.697	0.486	5.53887e-261	3
APOBEC3G	6.16883e-265	0.458638	0.327	0.157	1.28404e-260	3
IGKV1-5	1.51678e-264	-2.86241	0.045	0.229	3.15718e-260	3
CFL1	3.16025e-259	0.349287	0.825	0.641	6.57806e-255	3
RBP4	5.22934e-259	-1.51834	0.147	0.339	1.08849e-254	3
SARAF	1.86994e-255	0.380513	0.749	0.534	3.89227e-251	3
CYTOR	4.94589e-255	0.445722	0.314	0.149	1.02949e-250	3
SAMD3	1.56163e-252	0.454811	0.275	0.122	3.25054e-248	3
ITGB2	3.90978e-250	0.369711	0.647	0.416	8.13822e-246	3
RPL18A	6.00813e-250	0.260012	0.926	0.818	1.25059e-245	3
SLC40A1	6.11863e-250	-1.20545	0.027	0.201	1.27359e-245	3
RPS21	8.34837e-249	0.324267	0.848	0.655	1.73771e-244	3
LIME1	1.20207e-248	0.443761	0.244	0.104	2.50211e-244	3
PLEKHF1	7.64093e-248	0.446334	0.247	0.105	1.59046e-243	3
PDK4	7.88679e-248	-1.42357	0.015	0.183	1.64164e-243	3
RPS2	1.33014e-246	0.272044	0.921	0.796	2.76868e-242	3
RPL39	5.38591e-245	0.261831	0.954	0.844	1.12108e-240	3
TUBA4A	5.65674e-245	0.44827	0.323	0.16	1.17745e-240	3
SAT1	9.47393e-242	-0.991933	0.311	0.488	1.972e-237	3
ACTG1	3.7249e-240	0.330019	0.892	0.747	7.75338e-236	3
RPS7	1.08631e-239	0.269695	0.946	0.825	2.26115e-235	3
CD7	1.62859e-239	0.284718	0.508	0.281	3.38991e-235	3
AMBP	1.85533e-239	-1.30228	0.105	0.288	3.86188e-235	3
TOX	5.62065e-238	0.432141	0.231	0.096	1.16994e-233	3
OASL	7.95609e-237	0.412422	0.181	0.066	1.65606e-232	3
LINC00861	2.81296e-236	0.44126	0.338	0.17	5.85517e-232	3
STK4	1.96979e-235	0.405358	0.498	0.304	4.10011e-231	3
TTR	4.13839e-235	-1.43316	0.168	0.351	8.61407e-231	3
SERPING1	6.50875e-231	-0.989195	0.034	0.202	1.3548e-226	3
EEF1D	1.13116e-230	0.328272	0.834	0.643	2.35452e-226	3
TIGIT	1.33345e-230	0.443745	0.261	0.116	2.77558e-226	3
RNF213	5.29596e-230	0.393579	0.621	0.416	1.10235e-225	3
MS4A6A	5.24885e-229	-1.17495	0.032	0.197	1.09255e-224	3
FGB	6.26671e-229	-1.36887	0.111	0.289	1.30441e-224	3
TRAT1	6.37815e-229	0.442361	0.221	0.092	1.32761e-224	3
IGHV3-74	1.17353e-228	-2.14114	0.009	0.162	2.44271e-224	3
LYZ	3.14696e-228	-1.29232	0.015	0.172	6.55039e-224	3
CXCR4	3.66937e-227	0.469179	0.489	0.297	7.6378e-223	3
MT-ND4	9.71709e-227	-0.495117	0.889	0.912	2.02261e-222	3
VTN	9.73391e-227	-1.25334	0.072	0.244	2.02611e-222	3
S100A4	1.98297e-226	0.352702	0.768	0.538	4.12756e-222	3
ATP5F1E	9.5755e-226	0.332796	0.805	0.614	1.99314e-221	3
GRAP2	1.53154e-225	0.393384	0.208	0.085	3.18791e-221	3
JCHAIN	1.21218e-223	-1.72828	0.019	0.174	2.52315e-219	3
AKNA	1.44875e-222	0.428695	0.377	0.207	3.01557e-218	3
2021-09-06	4.40829e-222	0.419415	0.458	0.273	9.17585e-218	3
RPL35A	6.41441e-221	0.263814	0.918	0.781	1.33516e-216	3
ZAP70	1.03368e-219	0.414213	0.337	0.175	2.1516e-215	3
CLIC1	9.21047e-218	0.335697	0.741	0.537	1.91716e-213	3
PSME1	1.2928e-217	0.360131	0.7	0.499	2.69096e-213	3
IGFBP7	7.49536e-217	-1.29253	0.009	0.156	1.56016e-212	3
C12orf57	5.69045e-216	0.37702	0.534	0.339	1.18447e-211	3
FGG	8.26675e-216	-1.33161	0.105	0.276	1.72072e-211	3
MARCO	2.92012e-215	-1.25964	0.023	0.176	6.07823e-211	3
IGKV3-20	2.65446e-213	-2.61514	0.052	0.212	5.52526e-209	3
CALM1	2.2938e-212	0.313333	0.795	0.592	4.77455e-208	3
PYHIN1	2.38112e-212	0.390788	0.32	0.162	4.95629e-208	3
IFI27	1.2027e-211	-1.19623	0.032	0.186	2.50342e-207	3
CRTAM	8.49887e-211	0.352282	0.136	0.044	1.76904e-206	3
ITK	1.22546e-210	0.382303	0.295	0.144	2.55079e-206	3
CD68	3.18083e-210	-1.05057	0.016	0.164	6.62089e-206	3
CD37	7.06663e-210	0.263358	0.611	0.388	1.47092e-205	3
UBASH3A	2.04843e-209	0.369707	0.155	0.056	4.26381e-205	3
ALDH2	1.02624e-208	-0.925478	0.019	0.168	2.13613e-204	3
ARL6IP5	3.84667e-208	0.368481	0.568	0.376	8.00685e-204	3
SYNRG	1.49894e-207	0.402871	0.375	0.21	3.12004e-203	3
HLA-C	5.89988e-206	0.292844	0.928	0.803	1.22806e-201	3
C3	1.12148e-204	-1.11509	0.05	0.206	2.33435e-200	3
GMFG	7.34943e-204	0.366867	0.53	0.344	1.52978e-199	3
LCP2	1.40286e-203	0.364329	0.492	0.303	2.92006e-199	3
IL2RG	5.52366e-202	0.428247	0.381	0.218	1.14975e-197	3
IGHG1	6.72031e-202	-1.58285	0.018	0.162	1.39883e-197	3
YWHAB	1.19893e-201	0.329688	0.706	0.51	2.49557e-197	3
IGKV2-30	1.48525e-201	-1.97533	0.009	0.148	3.09155e-197	3
ITGA4	2.50357e-201	0.377163	0.453	0.272	5.21117e-197	3
TSEN54	3.43529e-201	0.401714	0.256	0.122	7.15055e-197	3
RBL2	2.73115e-200	0.381807	0.422	0.25	5.68489e-196	3
MT-CO1	3.92642e-200	-0.402343	0.997	0.996	8.17283e-196	3
GIMAP1	1.19258e-199	0.397642	0.331	0.179	2.48235e-195	3
APBB1IP	1.10386e-198	0.380609	0.44	0.267	2.29768e-194	3
SH3KBP1	1.02696e-197	0.391698	0.376	0.215	2.13761e-193	3
ARHGAP30	1.73456e-197	0.399989	0.338	0.185	3.61049e-193	3
LYST	1.96042e-197	0.414186	0.274	0.135	4.08061e-193	3
CD6	4.96676e-197	0.412843	0.261	0.126	1.03383e-192	3
ARAP2	2.84237e-195	0.404793	0.324	0.173	5.9164e-191	3
RPS16	5.87237e-195	0.278189	0.848	0.682	1.22233e-190	3
RPL13A	6.96884e-195	0.298845	0.822	0.639	1.45056e-190	3
NFATC2	8.28794e-195	0.403604	0.324	0.174	1.72513e-190	3
NEAT1	5.41461e-194	-0.814505	0.384	0.533	1.12705e-189	3
MT-ND5	7.52256e-194	-0.515978	0.892	0.909	1.56582e-189	3
PARP8	9.66573e-193	0.387725	0.376	0.211	2.01192e-188	3
CD5	1.07902e-192	0.407723	0.21	0.092	2.24598e-188	3
MATK	4.74717e-192	0.338374	0.254	0.12	9.88123e-188	3
SYTL3	7.67394e-192	0.397079	0.307	0.158	1.59733e-187	3
JAKMIP1	1.90259e-191	0.308287	0.118	0.037	3.96024e-187	3
ARPC5L	3.81863e-191	0.379774	0.379	0.219	7.94849e-187	3
IRF1	4.65161e-189	0.412619	0.52	0.339	9.68233e-185	3
IGKV3-15	5.03654e-189	-3.01061	0.098	0.254	1.04836e-184	3
NPC2	8.93861e-188	-0.887765	0.132	0.295	1.86057e-183	3
BTN3A2	1.50555e-187	0.399778	0.363	0.209	3.1338e-183	3
CD52	1.7524e-187	0.312471	0.598	0.378	3.64763e-183	3
2021-09-07	2.9454e-186	0.371354	0.558	0.378	6.13084e-182	3
FCGRT	1.69698e-185	-0.912335	0.052	0.2	3.53227e-181	3
SLF1	6.14913e-185	0.357042	0.162	0.063	1.27994e-180	3
IKZF1	1.34945e-184	0.35803	0.41	0.245	2.80889e-180	3
RHOB	1.59137e-184	-0.89266	0.05	0.197	3.31244e-180	3
MS4A7	8.97841e-183	-1.029	0.017	0.149	1.86886e-178	3
SLFN12L	4.49823e-181	0.372547	0.222	0.103	9.36307e-177	3
CD5L	6.98337e-181	-1.12206	0.016	0.146	1.45359e-176	3
FGA	9.89102e-180	-1.11723	0.08	0.229	2.05882e-175	3
PPP1CA	9.68167e-179	0.353053	0.468	0.302	2.01524e-174	3
A2M	1.41007e-178	-0.926892	0.027	0.162	2.93507e-174	3
BCL11B	3.36856e-178	0.358943	0.175	0.073	7.01166e-174	3
TAP1	3.93427e-178	0.381526	0.37	0.219	8.18919e-174	3
SCML4	1.12088e-176	0.384184	0.295	0.155	2.33312e-172	3
SLFN5	3.02499e-176	0.372317	0.343	0.194	6.29651e-172	3
TAGAP	5.75614e-176	0.361699	0.53	0.344	1.19814e-171	3
TRGC2	4.33758e-175	0.331969	0.123	0.042	9.02868e-171	3
CYBB	1.33718e-173	-0.771343	0.007	0.127	2.78333e-169	3
MYH9	1.37049e-173	0.336435	0.595	0.414	2.85267e-169	3
IL16	5.52241e-173	0.37903	0.355	0.208	1.14949e-168	3
GRN	5.82125e-173	-0.810056	0.048	0.188	1.21169e-168	3
SRSF7	1.38062e-172	0.339165	0.511	0.337	2.87376e-168	3
MT1G	2.74442e-172	-1.47529	0.038	0.173	5.71251e-168	3
SLC38A1	5.27031e-171	0.365262	0.327	0.184	1.09701e-166	3
ANXA6	6.85204e-171	0.353849	0.428	0.266	1.42625e-166	3
CTSL	1.03474e-169	-0.8544	0.008	0.127	2.15381e-165	3
RHOF	1.04107e-169	0.356256	0.253	0.129	2.16698e-165	3
IGHV4-59	8.97603e-169	-1.72653	0.01	0.129	1.86836e-164	3
GPRIN3	9.34053e-169	0.351669	0.295	0.159	1.94423e-164	3
GSN	1.75751e-168	-0.770425	0.012	0.133	3.65825e-164	3
CD163	5.19309e-168	-1.01003	0.009	0.128	1.08094e-163	3
ZBTB38	5.81364e-168	0.37066	0.388	0.235	1.21011e-163	3
IGHM	1.03699e-167	-1.32215	0.017	0.139	2.15849e-163	3
PSTPIP1	2.05528e-167	0.366768	0.222	0.107	4.27806e-163	3
GIMAP5	1.33313e-166	0.343453	0.219	0.104	2.77492e-162	3
IGHV1-18	1.83673e-166	-1.72266	0.014	0.134	3.82316e-162	3
CRIP1	1.84083e-166	0.312991	0.519	0.336	3.83168e-162	3
PTPN22	1.70033e-165	0.362805	0.241	0.12	3.53923e-161	3
ARL4C	1.58983e-163	0.357654	0.368	0.218	3.30923e-159	3
APP	4.96994e-163	-0.825172	0.018	0.139	1.03449e-158	3
HLA-F	1.3104e-162	0.35518	0.446	0.291	2.7276e-158	3
ARHGEF1	1.70767e-162	0.353472	0.369	0.222	3.55452e-158	3
ADH1B	1.8465e-161	-1.10971	0.054	0.188	3.84349e-157	3
TERF2IP	1.91129e-161	0.359113	0.385	0.239	3.97834e-157	3
SASH3	1.37712e-160	0.353964	0.314	0.178	2.86648e-156	3
PPP1R18	1.69675e-160	0.359653	0.385	0.239	3.53178e-156	3
MYL12B	1.75435e-160	0.275088	0.688	0.508	3.65168e-156	3
MT-CO2	4.52859e-160	-0.364143	0.993	0.992	9.42625e-156	3
CKLF	6.25018e-160	0.368295	0.34	0.199	1.30098e-155	3
GYPC	1.17784e-158	0.333488	0.405	0.255	2.45168e-154	3
AIF1	1.94652e-158	-1.05263	0.05	0.179	4.05169e-154	3
SPOCK2	2.37197e-158	0.34862	0.337	0.192	4.93725e-154	3
PAXX	2.75782e-158	0.351168	0.37	0.226	5.74041e-154	3
PPP2R2B	1.24002e-157	0.361387	0.173	0.076	2.58109e-153	3
APOH	1.52564e-157	-1.07859	0.084	0.221	3.17561e-153	3
MEF2C	2.9477e-157	-0.623613	0.004	0.113	6.13563e-153	3
RPSA	5.2061e-157	0.252902	0.816	0.642	1.08365e-152	3
TRG-AS1	2.51348e-156	0.351937	0.156	0.065	5.2318e-152	3
ICAM3	3.79599e-156	0.336262	0.353	0.211	7.90135e-152	3
RPL21	4.53372e-156	0.252414	0.835	0.678	9.43693e-152	3
ARHGAP9	4.65017e-156	0.333244	0.312	0.176	9.67933e-152	3
TF	4.21595e-155	-1.13376	0.098	0.236	8.7755e-151	3
LIMD2	6.11856e-155	0.332844	0.479	0.316	1.27358e-150	3
RAB27A	8.08714e-155	0.350594	0.224	0.112	1.68334e-150	3
ORM1	2.46671e-154	-1.04385	0.073	0.206	5.13446e-150	3
IFNG	2.12437e-153	0.299283	0.244	0.121	4.42189e-149	3
APOB	2.29083e-153	-0.979456	0.061	0.192	4.76836e-149	3
SLAMF6	2.96953e-153	0.32718	0.183	0.083	6.18108e-149	3
IGLV1-40	1.06382e-152	-2.11992	0.019	0.133	2.21434e-148	3
MBP	1.67631e-152	0.337591	0.372	0.227	3.48923e-148	3
CCND3	3.04439e-152	0.320398	0.369	0.224	6.3369e-148	3
TOMM7	4.52097e-152	0.28887	0.625	0.449	9.4104e-148	3
PPP2R5C	4.90696e-152	0.362253	0.317	0.183	1.02138e-147	3
GLUL	8.72467e-152	-0.825394	0.096	0.235	1.81604e-147	3
LGMN	3.10874e-151	-0.802368	0.01	0.12	6.47085e-147	3
RPL36AL	1.24474e-150	0.289966	0.67	0.497	2.59093e-146	3
CHST12	3.55213e-150	0.325975	0.265	0.142	7.39376e-146	3
IGHV5-51	4.53949e-150	-1.91568	0.006	0.111	9.44895e-146	3
IGHV3-23	1.31346e-149	-1.98055	0.024	0.138	2.73396e-145	3
PCED1B	5.62179e-149	0.359783	0.198	0.095	1.17018e-144	3
CLEC2B	7.71945e-149	0.334022	0.361	0.22	1.6068e-144	3
PSMB10	1.11934e-148	0.339326	0.436	0.287	2.32991e-144	3
MT-CYB	1.27137e-148	-0.362803	0.987	0.987	2.64635e-144	3
ITGB7	6.17818e-148	0.325733	0.213	0.105	1.28599e-143	3
CAPZB	1.19117e-147	0.299206	0.531	0.374	2.47943e-143	3
NLRC3	2.85702e-147	0.342576	0.187	0.087	5.9469e-143	3
CPVL	1.57679e-146	-0.745956	0.007	0.11	3.28208e-142	3
BUB3	1.92267e-146	0.338736	0.317	0.187	4.00205e-142	3
SGK1	4.3044e-146	-0.740888	0.019	0.13	8.9596e-142	3
FGL2	6.57276e-146	-0.761286	0.034	0.152	1.36812e-141	3
CFD	8.04021e-146	-0.88585	0.015	0.124	1.67357e-141	3
SNRPD2	9.09994e-146	0.313937	0.543	0.385	1.89415e-141	3
ETS1	1.02548e-145	0.309081	0.425	0.269	2.13454e-141	3
LEPROTL1	1.82869e-145	0.328971	0.373	0.23	3.80641e-141	3
CTSC	6.44081e-145	0.260325	0.508	0.337	1.34065e-140	3
PLCG1	1.50398e-144	0.320495	0.189	0.089	3.13052e-140	3
ADGRE5	2.05635e-144	0.314513	0.391	0.243	4.28029e-140	3
SPI1	2.59372e-144	-0.657084	0.006	0.108	5.39882e-140	3
CCR5	5.59665e-144	0.27088	0.109	0.039	1.16494e-139	3
EGR1	8.8568e-144	-0.844394	0.036	0.155	1.84354e-139	3
PITPNC1	1.65574e-143	0.320029	0.254	0.137	3.44643e-139	3
DST	1.82013e-143	-0.673918	0.006	0.108	3.7886e-139	3
PDCD4	4.43606e-143	0.328755	0.403	0.257	9.23365e-139	3
ANKRD44	5.55473e-143	0.316854	0.36	0.22	1.15622e-138	3
IGHV3-7	7.5147e-143	-1.64044	0.019	0.128	1.56418e-138	3
MT-CO3	3.16642e-142	-0.331502	0.985	0.983	6.5909e-138	3
MT-ND2	8.74418e-142	-0.436664	0.889	0.895	1.8201e-137	3
FCGR3A	1.03433e-141	-0.83258	0.055	0.177	2.15296e-137	3
IGLV2-23	1.64489e-141	-2.25105	0.015	0.121	3.42383e-137	3
MT-ATP6	2.33052e-139	-0.397742	0.93	0.932	4.85098e-135	3
MT1E	9.44702e-139	-1.12827	0.074	0.198	1.9664e-134	3
RUNX3	1.71673e-138	0.344249	0.197	0.097	3.57337e-134	3
CYP2E1	6.58615e-138	-1.07772	0.053	0.172	1.37091e-133	3
IGHG3	8.09541e-138	-1.5277	0.018	0.124	1.68506e-133	3
CD302	1.23999e-137	-0.621871	0.011	0.113	2.58105e-133	3
CYTIP	1.54904e-137	0.309519	0.428	0.281	3.22433e-133	3
LDHB	4.99803e-137	0.275129	0.48	0.323	1.04034e-132	3
EMB	7.87833e-137	0.333497	0.286	0.164	1.63987e-132	3
IGHV3-21	2.45979e-136	-2.12261	0.012	0.113	5.12006e-132	3
KLF2	8.12581e-136	-0.596349	0.142	0.288	1.69139e-131	3
NR4A1	1.03671e-135	-0.683912	0.028	0.137	2.15791e-131	3
TRBC1	2.0784e-135	0.342139	0.29	0.163	4.32619e-131	3
IGKV1-39	1.62026e-134	-1.8517	0.008	0.105	3.37257e-130	3
S100A8	4.2954e-134	-1.44933	0.011	0.109	8.94088e-130	3
MAP4K1	4.89009e-133	0.314281	0.208	0.106	1.01787e-128	3
NIN	4.90749e-133	0.308864	0.277	0.158	1.02149e-128	3
APMAP	2.00977e-132	0.300491	0.306	0.179	4.18334e-128	3
LINC02446	2.49761e-132	0.418938	0.11	0.04	5.19878e-128	3
CYFIP2	4.53435e-132	0.313942	0.279	0.16	9.43825e-128	3
SUN2	7.50655e-132	0.325431	0.328	0.2	1.56249e-127	3
PSMB8	8.16749e-132	0.297565	0.446	0.303	1.70006e-127	3
FCRL6	9.21681e-132	0.331982	0.179	0.085	1.91848e-127	3
EML4	4.23774e-131	0.309978	0.415	0.274	8.82086e-127	3
SON	6.6723e-131	0.26722	0.595	0.439	1.38884e-126	3
KMT2A	1.55601e-130	0.327635	0.293	0.172	3.23884e-126	3
STK17B	1.67892e-130	0.278647	0.443	0.294	3.49468e-126	3
JAK3	3.72299e-130	0.328892	0.231	0.124	7.7494e-126	3
DRAP1	3.92918e-130	0.314087	0.399	0.265	8.17859e-126	3
MT-ND4L	6.1362e-130	-0.404483	0.961	0.957	1.27725e-125	3
GNG2	1.77009e-129	0.295089	0.329	0.199	3.68445e-125	3
FN1	1.98433e-129	-0.775254	0.023	0.126	4.13039e-125	3
ZNF831	2.97318e-128	0.300061	0.148	0.066	6.18866e-124	3
FABP1	4.25457e-128	-1.08203	0.055	0.168	8.85588e-124	3
MRC1	2.13454e-127	-0.728469	0.008	0.101	4.44305e-123	3
MGP	7.28159e-127	-1.09965	0.013	0.109	1.51566e-122	3
PPP1R2	2.084e-126	0.328648	0.328	0.204	4.33784e-122	3
SEMA4D	2.17419e-126	0.314116	0.241	0.133	4.52557e-122	3
CD53	4.93098e-126	0.27619	0.458	0.31	1.02638e-121	3
GUK1	5.56408e-126	0.28922	0.498	0.353	1.15816e-121	3
TMEM176B	3.17439e-125	-0.644097	0.017	0.114	6.60749e-121	3
CD74	3.40519e-125	-0.645652	0.928	0.899	7.08789e-121	3
AIP	1.66408e-124	0.316501	0.266	0.155	3.46379e-120	3
GC	1.92739e-124	-0.802199	0.042	0.149	4.01186e-120	3
IDH2	2.16499e-124	0.301761	0.297	0.178	4.50642e-120	3
RAB37	2.16521e-124	0.275876	0.15	0.068	4.50689e-120	3
IGKV4-1	2.58053e-124	-2.44399	0.051	0.161	5.37138e-120	3
PPDPF	2.81393e-124	0.284762	0.63	0.471	5.8572e-120	3
CAMK4	2.05026e-123	0.32711	0.184	0.091	4.26761e-119	3
KMT2E	2.83566e-123	0.291798	0.451	0.311	5.90243e-119	3
ARF6	7.12865e-123	0.305886	0.375	0.246	1.48383e-118	3
ID2	9.59328e-123	0.326865	0.425	0.282	1.99684e-118	3
CD44	1.2253e-121	0.281849	0.442	0.298	2.55047e-117	3
GYG1	4.10644e-121	0.316291	0.252	0.143	8.54754e-117	3
COMMD6	2.26964e-120	0.259815	0.564	0.41	4.72426e-116	3
GPSM3	4.30045e-120	0.276093	0.419	0.283	8.95139e-116	3
CALD1	7.84691e-120	-0.736642	0.013	0.104	1.63333e-115	3
MBNL1	2.46293e-119	0.2601	0.509	0.362	5.1266e-115	3
PRRC2C	6.66469e-119	0.275718	0.491	0.35	1.38725e-114	3
CD83	2.68335e-118	-0.640071	0.018	0.111	5.58538e-114	3
TNFSF9	2.71578e-118	0.330183	0.112	0.045	5.6529e-114	3
TNFSF14	3.71111e-118	0.310013	0.173	0.085	7.72467e-114	3
GSTA1	1.12703e-117	-0.859668	0.036	0.137	2.34592e-113	3
TTN	1.39116e-117	0.306351	0.185	0.092	2.8957e-113	3
CD59	5.3873e-116	-0.635122	0.035	0.136	1.12137e-111	3
NUCB2	1.24025e-115	0.34187	0.263	0.155	2.58157e-111	3
ANXA4	4.94598e-115	-0.927341	0.056	0.162	1.02951e-110	3
RGL4	6.73716e-115	0.272724	0.128	0.055	1.40234e-110	3
ARID4B	1.03028e-114	0.300024	0.33	0.211	2.14453e-110	3
TMEM176A	3.9013e-114	-0.605615	0.013	0.101	8.12055e-110	3
SLAMF7	5.5507e-114	0.28306	0.205	0.109	1.15538e-109	3
TRIR	6.85363e-114	0.259094	0.504	0.367	1.42658e-109	3
ELF1	8.90024e-114	0.272822	0.396	0.268	1.85259e-109	3
AC116366.3	1.6677e-113	0.306594	0.236	0.134	3.47132e-109	3
ATP8A1	2.3452e-113	0.271687	0.166	0.081	4.88153e-109	3
IGLV3-25	1.22092e-112	-2.51451	0.017	0.105	2.54135e-108	3
CSK	1.36244e-112	0.297828	0.327	0.208	2.83592e-108	3
C1orf162	1.94876e-112	-0.600372	0.04	0.141	4.05635e-108	3
ALDOB	4.22148e-112	-0.828607	0.041	0.14	8.78702e-108	3
MPHOSPH8	8.36335e-112	0.311191	0.357	0.237	1.74083e-107	3
SH2D2A	1.08188e-111	0.28362	0.242	0.137	2.25193e-107	3
PIK3R1	1.20336e-111	0.293783	0.367	0.239	2.5048e-107	3
CMC1	1.35437e-111	0.300682	0.294	0.176	2.81913e-107	3
CCDC88C	9.06916e-111	0.291112	0.252	0.147	1.88775e-106	3
KCNA3	9.20803e-111	0.292434	0.177	0.09	1.91665e-106	3
RPS26	1.58772e-110	0.254516	0.795	0.662	3.30484e-106	3
IGFBP4	1.02865e-109	-0.657681	0.027	0.119	2.14113e-105	3
ASS1	1.0458e-109	-0.767671	0.027	0.119	2.17683e-105	3
F2R	1.72043e-109	0.253813	0.192	0.099	3.58108e-105	3
TMC8	2.43803e-109	0.286272	0.233	0.133	5.07477e-105	3
SHISA5	3.55183e-109	0.308969	0.306	0.195	7.39313e-105	3
HNRNPF	3.73334e-109	0.258078	0.456	0.324	7.77094e-105	3
CISH	5.35673e-109	0.282031	0.143	0.066	1.115e-104	3
SLA2	7.77281e-109	0.270289	0.14	0.065	1.61791e-104	3
GATM	1.36873e-108	-0.67583	0.021	0.11	2.84902e-104	3
DDX24	1.72571e-108	0.251623	0.479	0.343	3.59206e-104	3
NFKBIA	1.88306e-108	-0.517775	0.359	0.48	3.91959e-104	3
OPTN	3.05613e-108	0.278786	0.3	0.186	6.36133e-104	3
WNK1	6.15343e-108	0.27399	0.312	0.197	1.28084e-103	3
STK10	6.60876e-108	0.289816	0.311	0.196	1.37561e-103	3
PRPF38B	6.66616e-107	0.27666	0.334	0.218	1.38756e-102	3
GPR171	3.74641e-106	0.279307	0.137	0.064	7.79814e-102	3
CEMIP2	5.71363e-106	0.30427	0.279	0.17	1.18929e-101	3
PTP4A2	1.3566e-105	0.273116	0.413	0.288	2.82375e-101	3
LY9	8.95067e-105	0.287424	0.194	0.105	1.86308e-100	3
CYB5A	9.84379e-105	-0.76741	0.077	0.182	2.04899e-100	3
HPX	1.11078e-104	-0.789204	0.044	0.139	2.31209e-100	3
CTSZ	1.14594e-104	-0.547284	0.044	0.141	2.38528e-100	3
SF3B2	1.41816e-104	0.258193	0.41	0.286	2.95189e-100	3
STAT4	1.9541e-104	0.286855	0.234	0.135	4.06745e-100	3
HMOX1	2.00076e-104	-0.721571	0.019	0.103	4.16459e-100	3
ICOS	1.64459e-103	0.280222	0.152	0.074	3.42321e-99	3
DNAJC1	1.69366e-103	0.293099	0.286	0.179	3.52535e-99	3
LYN	1.82035e-103	-0.450654	0.029	0.119	3.78906e-99	3
ATP6V0E2	3.61261e-103	0.259205	0.134	0.062	7.51965e-99	3
CD244	1.79344e-102	0.253371	0.144	0.069	3.73304e-98	3
CDKN1A	1.8299e-102	-0.50789	0.02	0.105	3.80894e-98	3
GCC2	2.16981e-102	0.275275	0.318	0.205	4.51647e-98	3
TAPBP	2.76676e-102	0.272763	0.402	0.281	5.75901e-98	3
RARRES2	4.16902e-101	-0.626649	0.021	0.104	8.67781e-97	3
CTSH	1.38115e-100	-0.488498	0.024	0.11	2.87486e-96	3
LST1	1.43769e-100	-0.628001	0.032	0.12	2.99255e-96	3
PLAC8	2.01441e-100	-0.522634	0.053	0.152	4.193e-96	3
DGKZ	2.64032e-100	0.27881	0.207	0.116	5.49582e-96	3
SP140	3.12575e-100	0.273046	0.238	0.14	6.50624e-96	3
AHSG	4.20585e-100	-0.770058	0.048	0.141	8.75447e-96	3
WDR1	9.99971e-100	0.283096	0.345	0.231	2.08144e-95	3
C9orf78	1.29235e-99	0.277311	0.316	0.205	2.69003e-95	3
ISG20	1.75817e-99	0.265445	0.356	0.237	3.65963e-95	3
KIF21A	2.22589e-99	0.253378	0.134	0.063	4.6332e-95	3
SOD2	3.82462e-99	-0.711905	0.083	0.186	7.96094e-95	3
CTSS	3.85452e-99	-0.762528	0.221	0.327	8.02318e-95	3
CIB1	6.64002e-99	0.273416	0.364	0.25	1.38212e-94	3
LNPEP	7.63929e-99	0.285822	0.283	0.177	1.59012e-94	3
HRG	1.0226e-97	-0.69858	0.03	0.115	2.12854e-93	3
NAMPT	3.65833e-97	-0.633962	0.062	0.16	7.61482e-93	3
KIF2A	8.58642e-97	0.289376	0.252	0.153	1.78726e-92	3
ADI1	1.51925e-96	-0.51476	0.053	0.149	3.16231e-92	3
CFH	2.54465e-96	-0.612827	0.028	0.112	5.29668e-92	3
RSBN1L	1.07565e-95	0.288433	0.272	0.173	2.23896e-91	3
HOPX	1.13669e-95	0.265	0.224	0.128	2.36602e-91	3
IGKV3-11	1.35648e-95	-1.53138	0.037	0.125	2.82351e-91	3
BAX	1.68087e-95	0.322709	0.346	0.235	3.49873e-91	3
TNFAIP8	4.71618e-95	0.29147	0.297	0.191	9.81673e-91	3
DEF6	7.24742e-95	0.290933	0.248	0.152	1.50855e-90	3
MYO1G	1.81139e-94	0.274781	0.21	0.121	3.77041e-90	3
RSBN1	4.27919e-94	0.279551	0.194	0.109	8.90713e-90	3
IGHV4-39	5.77684e-94	-1.63863	0.025	0.105	1.20245e-89	3
MGST1	5.78507e-94	-0.614547	0.022	0.101	1.20416e-89	3
ABI3	6.39559e-94	0.263615	0.216	0.126	1.33124e-89	3
GADD45B	1.23203e-93	-0.628054	0.143	0.252	2.56448e-89	3
LPXN	6.96654e-93	0.272258	0.243	0.148	1.45008e-88	3
TRGV10	9.14805e-93	0.297375	0.101	0.043	1.90417e-88	3
RNF167	1.08742e-92	0.285212	0.255	0.159	2.26346e-88	3
BIN1	1.30441e-92	0.273306	0.202	0.116	2.71514e-88	3
PTGER4	1.36576e-91	0.266805	0.283	0.178	2.84284e-87	3
NELFCD	2.30141e-91	0.262312	0.164	0.088	4.79038e-87	3
LYAR	2.57444e-91	0.304878	0.172	0.093	5.3587e-87	3
APOBEC3C	7.19476e-91	0.279086	0.18	0.1	1.49759e-86	3
FNBP1	1.23817e-90	0.256257	0.346	0.235	2.57725e-86	3
HMOX2	2.50286e-90	0.268353	0.239	0.146	5.2097e-86	3
NLRC5	2.86072e-90	0.27941	0.174	0.095	5.95459e-86	3
BTN3A1	4.10359e-90	0.257928	0.197	0.112	8.54161e-86	3
PDLIM2	1.70894e-89	0.262103	0.189	0.107	3.55715e-85	3
FMNL1	3.20494e-89	0.274832	0.259	0.162	6.67108e-85	3
ORMDL3	3.5218e-89	0.274959	0.163	0.088	7.33063e-85	3
CD84	3.71346e-89	0.252574	0.199	0.113	7.72957e-85	3
OFD1	3.86792e-89	0.26623	0.245	0.151	8.05107e-85	3
MFSD10	4.50103e-89	0.263831	0.192	0.109	9.36889e-85	3
RASGRP1	5.99826e-88	0.251725	0.136	0.068	1.24854e-83	3
GATA3	1.07911e-87	0.256387	0.159	0.084	2.24616e-83	3
AAK1	3.15888e-87	0.254118	0.263	0.166	6.5752e-83	3
ARHGAP15	3.3467e-87	0.250898	0.267	0.17	6.96615e-83	3
HNRNPLL	3.96704e-87	0.265736	0.166	0.09	8.25739e-83	3
BLVRB	1.4844e-86	-0.529272	0.051	0.139	3.08978e-82	3
RNF130	2.60162e-86	-0.448622	0.032	0.113	5.41527e-82	3
TRIM22	2.99063e-86	0.251465	0.358	0.247	6.22499e-82	3
CREG1	6.5833e-86	-0.488017	0.027	0.104	1.37031e-81	3
PIM1	1.00207e-85	0.273987	0.23	0.14	2.0858e-81	3
KIAA0040	1.13859e-85	0.260841	0.155	0.083	2.36997e-81	3
LBR	2.06503e-85	0.261717	0.235	0.145	4.29836e-81	3
DAXX	2.32587e-84	0.260315	0.181	0.102	4.8413e-80	3
PRKACB	7.04258e-84	0.267772	0.234	0.144	1.46591e-79	3
ATF3	1.88633e-83	-0.532635	0.04	0.121	3.92641e-79	3
TSC22D4	1.38809e-82	0.254972	0.213	0.129	2.8893e-78	3
SRRT	1.54092e-81	0.254413	0.199	0.118	3.20743e-77	3
BATF	2.90949e-81	0.256457	0.182	0.103	6.0561e-77	3
ARHGAP45	4.86168e-81	0.25784	0.221	0.135	1.01196e-76	3
CDC42SE2	8.10607e-81	0.252756	0.256	0.164	1.68728e-76	3
APLP2	4.33759e-80	-0.469078	0.059	0.146	9.0287e-76	3
ADH4	1.64747e-78	-0.68296	0.03	0.103	3.42922e-74	3
GIMAP2	2.36991e-78	0.256568	0.185	0.108	4.93298e-74	3
MZT2A	7.88566e-78	0.260737	0.256	0.168	1.6414e-73	3
LGALS3	1.73901e-77	-0.591895	0.112	0.206	3.61974e-73	3
RBCK1	1.80183e-77	0.257133	0.237	0.152	3.75052e-73	3
ASAH1	2.11337e-77	-0.49038	0.079	0.169	4.39899e-73	3
MT1X	8.16078e-77	-1.1774	0.184	0.274	1.69867e-72	3
DHRS7	9.70934e-77	0.25636	0.301	0.205	2.021e-72	3
CDK2AP2	1.64081e-76	0.272556	0.264	0.175	3.41535e-72	3
LIPA	4.41289e-75	-0.61743	0.072	0.155	9.18543e-71	3
MT-ATP8	2.50195e-74	-0.383249	0.829	0.834	5.20781e-70	3
GNLY	2.66771e-74	-0.905404	0.036	0.109	5.55285e-70	3
BRI3	5.06882e-74	-0.421583	0.045	0.122	1.05507e-69	3
FGFR1OP2	3.71805e-73	0.25338	0.265	0.177	7.73913e-69	3
SH3BP1	3.16431e-71	0.255118	0.175	0.103	6.58651e-67	3
ID3	6.55202e-71	-0.58494	0.042	0.115	1.3638e-66	3
MT-ND3	8.37775e-70	-0.322047	0.889	0.886	1.74383e-65	3
C11orf98	5.16563e-68	0.261302	0.185	0.113	1.07523e-63	3
PRCP	3.37806e-67	-0.391011	0.041	0.112	7.03144e-63	3
SMIM14	1.20711e-65	-0.363902	0.035	0.102	2.5126e-61	3
SERPINB6	4.33332e-65	-0.377557	0.059	0.135	9.01981e-61	3
MT-ND1	1.04788e-60	-0.278544	0.906	0.892	2.18116e-56	3
CD4	1.94873e-58	-0.33233	0.045	0.112	4.05627e-54	3
WARS	3.36376e-58	-0.439638	0.041	0.104	7.00167e-54	3
RRBP1	9.55307e-58	-0.377694	0.058	0.127	1.98847e-53	3
KLF3	3.30053e-57	-0.330144	0.05	0.117	6.87004e-53	3
ATOX1	9.25992e-57	-0.381954	0.08	0.154	1.92745e-52	3
FOSB	6.34175e-56	-0.470019	0.179	0.263	1.32003e-51	3
GRINA	2.77354e-54	-0.354665	0.063	0.131	5.77312e-50	3
SEC14L1	5.89996e-54	-0.37808	0.055	0.12	1.22808e-49	3
SDCBP	2.31716e-52	-0.407553	0.124	0.202	4.82317e-48	3
MT-ND6	2.38996e-50	-0.504129	0.615	0.638	4.9747e-46	3
LAP3	1.18495e-48	-0.373381	0.089	0.158	2.46647e-44	3
SNX10	1.31567e-48	-0.350555	0.063	0.126	2.73857e-44	3
KLRB1	3.17639e-48	0.27924	0.34	0.254	6.61165e-44	3
PLD3	6.37159e-47	-0.458648	0.091	0.157	1.32625e-42	3
ICAM1	1.24822e-46	-0.397395	0.047	0.103	2.59817e-42	3
CD55	4.64727e-46	-0.306489	0.068	0.131	9.67329e-42	3
NFKBIZ	2.62188e-43	-0.39932	0.127	0.197	5.45744e-39	3
MFSD1	8.41477e-41	-0.336106	0.065	0.122	1.75153e-36	3
DSTN	2.17507e-40	-0.50272	0.116	0.18	4.52742e-36	3
PRDX1	3.63055e-40	-0.434275	0.28	0.345	7.557e-36	3
HLA-DQB1	1.76449e-39	-0.577297	0.222	0.28	3.6728e-35	3
TMEM123	1.02619e-38	-0.287709	0.127	0.195	2.13601e-34	3
S100A11	4.6678e-38	-0.369325	0.403	0.453	9.71603e-34	3
PRDX4	3.76848e-37	-0.308397	0.054	0.104	7.84409e-33	3
CD63	2.38726e-36	-0.414837	0.287	0.344	4.96909e-32	3
ZFAND5	4.23233e-36	-0.368164	0.111	0.172	8.8096e-32	3
ZFP36	5.4306e-36	-0.309291	0.484	0.526	1.13038e-31	3
PTTG1IP	5.92289e-35	-0.297745	0.089	0.145	1.23285e-30	3
AP1S2	1.12825e-32	-0.274987	0.071	0.122	2.34844e-28	3
MEF2A	4.16385e-32	-0.267778	0.057	0.105	8.66705e-28	3
PLSCR1	5.62819e-32	-0.279643	0.07	0.12	1.17151e-27	3
MARCKSL1	1.81541e-31	-0.345331	0.078	0.128	3.77877e-27	3
NFIC	3.35643e-31	-0.251984	0.055	0.101	6.98641e-27	3
ITGB1	9.36661e-31	-0.297919	0.172	0.233	1.94966e-26	3
TUBA1B	3.96312e-30	-0.372982	0.254	0.312	8.24924e-26	3
HSPA1A	8.03984e-30	-0.275486	0.256	0.321	1.67349e-25	3
TYMP	1.45265e-29	-0.321574	0.08	0.129	3.0237e-25	3
PPP1R15A	1.50455e-29	-0.328097	0.235	0.296	3.13172e-25	3
DCXR	3.13891e-29	-0.541089	0.201	0.255	6.53365e-25	3
HERPUD1	6.01923e-29	-0.379223	0.248	0.303	1.2529e-24	3
IL6ST	2.70279e-28	-0.349865	0.118	0.17	5.62586e-24	3
PDLIM1	4.48757e-28	-0.324519	0.072	0.117	9.34087e-24	3
HLA-DRB1	2.88064e-27	-0.509828	0.635	0.588	5.99604e-23	3
VIM	7.52611e-27	-0.304057	0.717	0.685	1.56656e-22	3
SPTBN1	1.43582e-26	-0.378194	0.111	0.159	2.98866e-22	3
IER2	1.57357e-26	-0.319974	0.376	0.419	3.27539e-22	3
CBR1	4.76791e-26	-0.25517	0.063	0.105	9.92441e-22	3
TMEM14C	6.62151e-26	-0.259127	0.084	0.13	1.37827e-21	3
YBX1	3.07007e-23	-0.268709	0.549	0.556	6.39036e-19	3
PPT1	4.97799e-23	-0.283697	0.091	0.135	1.03617e-18	3
A1BG	7.66581e-23	-0.371019	0.114	0.158	1.59564e-18	3
NME2	1.79398e-22	-0.262366	0.32	0.367	3.73418e-18	3
INSIG1	1.01686e-21	-0.294802	0.093	0.134	2.11659e-17	3
HLA-DPA1	1.44575e-21	-0.569227	0.631	0.577	3.00933e-17	3
HSP90B1	1.49824e-21	-0.29912	0.454	0.482	3.1186e-17	3
GSTO1	9.17566e-20	-0.272268	0.136	0.181	1.90991e-15	3
RAC1	6.07941e-19	-0.296908	0.302	0.341	1.26543e-14	3
MAP3K8	2.11859e-17	-0.268821	0.123	0.162	4.40984e-13	3
NINJ1	3.1732e-17	-0.256039	0.078	0.112	6.60501e-13	3
HSPD1	7.56236e-17	-0.296257	0.238	0.281	1.5741e-12	3
HSPB1	8.05446e-17	-0.33204	0.248	0.288	1.67654e-12	3
ZEB2	2.00713e-16	-0.2887	0.16	0.198	4.17785e-12	3
RNASET2	1.70109e-15	-0.334106	0.216	0.251	3.54081e-11	3
ANXA5	2.63755e-14	-0.31062	0.244	0.276	5.49006e-10	3
HIST1H1E	1.41201e-13	-0.271819	0.195	0.23	2.93909e-09	3
FKBP5	2.60313e-12	-0.259606	0.192	0.226	5.41842e-08	3
CTSD	2.77002e-12	-0.250383	0.094	0.123	5.76579e-08	3
CCL3	6.22854e-10	-0.613105	0.242	0.26	1.29647e-05	3
PEBP1	9.73243e-06	-0.310363	0.37	0.376	0.202581	3
HLA-DQA1	0.000319234	-0.463857	0.381	0.351	1	3
S100A10	0.000479834	-0.309957	0.484	0.463	1	3
HLA-DRB5	0.00802396	-0.332448	0.377	0.321	1	3
HLA-DPB1	0.589433	-0.361778	0.625	0.53	1	3
CCL4L2	0	1.90794	0.817	0.35	0	4
IFNG	0	1.65737	0.576	0.105	0	4
CCL4	0	1.5102	0.972	0.594	0	4
TNF	0	1.15473	0.35	0.092	0	4
XCL2	0	1.13901	0.572	0.13	0	4
XCL1	0	1.13083	0.464	0.101	0	4
CCL5	0	1.1182	0.988	0.54	0	4
CD8A	0	1.00048	0.612	0.187	0	4
DUSP2	0	0.968745	0.731	0.324	0	4
CCL3L1	0	0.960532	0.458	0.129	0	4
CD69	0	0.905855	0.901	0.465	0	4
GZMA	0	0.89334	0.877	0.354	0	4
GZMK	0	0.880323	0.768	0.306	0	4
NR4A2	0	0.879851	0.613	0.242	0	4
CD8B	0	0.879217	0.513	0.137	0	4
TNFSF9	0	0.876114	0.281	0.037	0	4
IL32	0	0.82584	0.965	0.574	0	4
CD3D	0	0.800811	0.823	0.298	0	4
CD3E	0	0.77765	0.906	0.382	0	4
RGS1	0	0.754259	0.504	0.203	0	4
PTPRCAP	0	0.742805	0.923	0.467	0	4
CST7	0	0.739103	0.873	0.366	0	4
HCST	0	0.727725	0.867	0.407	0	4
TAGAP	0	0.704611	0.711	0.339	0	4
CD3G	0	0.67488	0.642	0.214	0	4
CD2	0	0.67158	0.722	0.291	0	4
CXCR6	0	0.660009	0.443	0.133	0	4
CRTAM	0	0.65277	0.244	0.04	0	4
CTSW	0	0.652021	0.728	0.269	0	4
ITM2A	0	0.650326	0.558	0.209	0	4
LCK	0	0.641239	0.703	0.274	0	4
ALOX5AP	0	0.621193	0.68	0.294	0	4
PTGER4	0	0.612566	0.464	0.171	0	4
RARRES3	0	0.604762	0.794	0.387	0	4
RPS27	0	0.602475	0.958	0.757	0	4
KLRG1	0	0.600607	0.399	0.136	0	4
CORO1A	0	0.596657	0.853	0.453	0	4
GZMH	0	0.595288	0.504	0.17	0	4
TRBC2	0	0.593415	0.611	0.258	0	4
FASLG	0	0.586207	0.281	0.056	0	4
STK17A	0	0.577191	0.728	0.322	0	4
SRSF7	0	0.568927	0.654	0.334	0	4
SCML4	0	0.563197	0.436	0.151	0	4
HLA-A	0	0.559352	0.966	0.788	0	4
TRAC	0	0.558001	0.433	0.144	0	4
GZMM	0	0.555411	0.588	0.226	0	4
DTHD1	0	0.553076	0.294	0.071	0	4
EOMES	0	0.552415	0.383	0.119	0	4
HLA-B	0	0.549655	0.982	0.872	0	4
NKG7	0	0.541852	0.823	0.404	0	4
ID2	0	0.536409	0.57	0.278	0	4
APOBEC3G	0	0.523174	0.435	0.156	0	4
CD96	0	0.521288	0.512	0.2	0	4
THEMIS	0	0.519555	0.375	0.114	0	4
ACAP1	0	0.519188	0.586	0.242	0	4
RAC2	0	0.518564	0.838	0.448	0	4
RPS29	0	0.515627	0.788	0.457	0	4
EVL	0	0.5155	0.734	0.367	0	4
GPR174	0	0.513804	0.387	0.123	0	4
PTPRC	0	0.51164	0.95	0.618	0	4
2021-09-01	0	0.501322	0.572	0.241	0	4
SIT1	0	0.500238	0.366	0.123	0	4
FYN	0	0.500122	0.591	0.246	0	4
CBLB	0	0.49847	0.487	0.195	0	4
LAG3	0	0.498355	0.262	0.067	0	4
IKZF3	0	0.498059	0.524	0.219	0	4
SH2D1A	0	0.496602	0.394	0.136	0	4
CSF1	0	0.494469	0.192	0.047	0	4
RHOH	0	0.493157	0.489	0.199	0	4
FYB1	0	0.490908	0.763	0.4	0	4
TIGIT	0	0.490757	0.346	0.116	0	4
GBP5	0	0.489053	0.574	0.257	0	4
CD48	0	0.485341	0.62	0.294	0	4
FCRL6	0	0.481801	0.294	0.081	0	4
PTPN7	0	0.468836	0.384	0.14	0	4
ICOS	0	0.468767	0.248	0.071	0	4
LAT	0	0.467818	0.431	0.163	0	4
EGR2	0	0.466736	0.163	0.035	0	4
SIRPG	0	0.46541	0.27	0.079	0	4
CD6	0	0.463783	0.354	0.124	0	4
SLC9A3R1	0	0.460003	0.562	0.252	0	4
SKAP1	0	0.454886	0.559	0.233	0	4
PRKCH	0	0.453727	0.502	0.206	0	4
CXCR3	0	0.45103	0.343	0.118	0	4
INPP4B	0	0.449633	0.379	0.129	0	4
GYG1	0	0.440708	0.367	0.14	0	4
TBC1D10C	0	0.436807	0.435	0.175	0	4
PYHIN1	0	0.433177	0.427	0.161	0	4
ARHGAP9	0	0.432363	0.425	0.173	0	4
RASAL3	0	0.4312	0.395	0.147	0	4
CLEC2D	0	0.429735	0.387	0.15	0	4
OASL	0	0.42831	0.236	0.066	0	4
TMSB4X	0	0.423846	0.984	0.924	0	4
ITGAL	0	0.421459	0.437	0.181	0	4
WIPF1	0	0.419387	0.591	0.29	0	4
RPS19	0	0.418176	0.974	0.844	0	4
LCP2	0	0.412714	0.615	0.302	0	4
TRG-AS1	0	0.411413	0.233	0.063	0	4
GIMAP7	0	0.410389	0.684	0.346	0	4
LSP1	0	0.389836	0.751	0.403	0	4
PFN1	0	0.372595	0.966	0.776	0	4
B2M	0	0.285441	0.999	0.989	0	4
FTH1	0	-1.10697	0.939	0.939	0	4
FTL	0	-1.59136	0.932	0.945	0	4
SELENOP	0	-1.83336	0.055	0.359	0	4
ALB	0	-1.9429	0.576	0.777	0	4
SERPINA1	0	-1.99941	0.228	0.493	0	4
CST3	0	-2.51912	0.097	0.491	0	4
SLAMF7	5.92335e-308	0.385324	0.308	0.106	1.23295e-303	4
TRGV2	9.93303e-308	0.607441	0.183	0.045	2.06756e-303	4
LBH	2.88296e-307	0.418224	0.556	0.26	6.00087e-303	4
PTPN22	1.76079e-304	0.416889	0.328	0.119	3.66508e-300	4
TC2N	1.03623e-303	0.377886	0.436	0.179	2.15692e-299	4
PLEKHF1	1.75929e-302	0.402369	0.307	0.106	3.66195e-298	4
IFITM3	2.74802e-299	-1.57327	0.126	0.392	5.72001e-295	4
IL2RG	6.27424e-295	0.426017	0.483	0.217	1.30598e-290	4
NFATC2	1.34962e-294	0.402289	0.417	0.173	2.80923e-290	4
TRGC2	4.49807e-293	0.380569	0.172	0.042	9.36273e-289	4
ARAP2	4.60619e-293	0.370212	0.418	0.173	9.58779e-289	4
MATK	1.19649e-292	0.369457	0.331	0.12	2.49049e-288	4
CD99	2.33875e-292	0.400875	0.742	0.408	4.86811e-288	4
KCNA3	3.56812e-292	0.406045	0.266	0.087	7.42703e-288	4
KLRD1	5.21344e-292	0.476579	0.457	0.192	1.08518e-287	4
DNAJB1	1.23531e-291	1.16729	0.547	0.297	2.57129e-287	4
ZAP70	2.44549e-290	0.376954	0.422	0.175	5.09028e-286	4
UBASH3A	3.02409e-289	0.350024	0.203	0.056	6.29465e-285	4
DENND2D	3.10328e-288	0.430121	0.458	0.202	6.45948e-284	4
CNN2	2.44218e-286	0.424134	0.555	0.272	5.08339e-282	4
HOPX	5.61699e-286	0.441562	0.334	0.124	1.16918e-281	4
TNFRSF9	1.39832e-285	0.371281	0.116	0.021	2.9106e-281	4
SASH3	1.63407e-285	0.390792	0.416	0.176	3.40131e-281	4
PSMB9	6.76841e-285	0.400229	0.762	0.433	1.40884e-280	4
BUB3	1.84136e-283	0.393854	0.425	0.184	3.83278e-279	4
TAP1	1.67729e-282	0.423497	0.472	0.218	3.49128e-278	4
CCL3	4.12769e-282	0.66484	0.5	0.243	8.59179e-278	4
KIAA1551	7.83267e-282	0.405133	0.629	0.327	1.63037e-277	4
CEBPD	2.4529e-280	-1.4281	0.081	0.346	5.10572e-276	4
CD244	8.72204e-279	0.335323	0.224	0.067	1.81549e-274	4
RBL2	3.54086e-278	0.396476	0.522	0.249	7.37029e-274	4
IFITM1	5.72056e-278	0.338897	0.923	0.588	1.19073e-273	4
C1QC	2.46302e-277	-1.99802	0.06	0.316	5.12677e-273	4
PARP8	3.20209e-277	0.357488	0.475	0.211	6.66516e-273	4
CD7	6.97806e-277	0.333528	0.591	0.283	1.45248e-272	4
RPL23A	7.98682e-274	0.384232	0.896	0.638	1.66246e-269	4
CLEC2B	9.52194e-274	0.392011	0.472	0.217	1.98199e-269	4
TOX	3.67166e-273	0.383644	0.281	0.097	7.64255e-269	4
MT-CO1	4.79706e-270	-0.559811	0.998	0.996	9.98509e-266	4
C1QB	2.0299e-269	-1.96071	0.06	0.312	4.22523e-265	4
APOE	8.98956e-269	-1.77774	0.164	0.405	1.87118e-264	4
TUBA4A	2.50622e-268	0.410973	0.384	0.162	5.2167e-264	4
EIF1	3.82704e-268	0.347787	0.949	0.748	7.96597e-264	4
ARPC5L	1.63349e-267	0.390784	0.471	0.219	3.40011e-263	4
GNG2	3.4449e-267	0.378614	0.442	0.196	7.17055e-263	4
PSTPIP1	8.98828e-265	0.365066	0.292	0.106	1.87091e-260	4
PPP1R18	1.01109e-264	0.382164	0.496	0.237	2.10459e-260	4
ANXA6	1.74428e-264	0.377751	0.538	0.265	3.63071e-260	4
CFL1	4.72043e-264	0.375908	0.909	0.641	9.82557e-260	4
RAB27A	6.87242e-264	0.363275	0.3	0.111	1.43049e-259	4
ZNF831	2.0949e-262	0.351117	0.212	0.064	4.36053e-258	4
CD160	2.3342e-260	0.372588	0.245	0.08	4.85863e-256	4
TNFSF14	3.61065e-260	0.374722	0.249	0.083	7.51556e-256	4
SAMD3	5.69451e-260	0.360155	0.323	0.123	1.18531e-255	4
SP140	2.05729e-259	0.405818	0.341	0.137	4.28226e-255	4
SARAF	8.63433e-259	0.382991	0.841	0.535	1.79724e-254	4
JAKMIP1	1.12316e-258	0.295213	0.154	0.038	2.33786e-254	4
AKNA	1.62713e-258	0.379867	0.451	0.208	3.38688e-254	4
PPP2R2B	2.46701e-258	0.337798	0.234	0.075	5.13508e-254	4
CYTOR	9.81651e-258	0.376079	0.366	0.151	2.04331e-253	4
RNF213	5.01431e-257	0.359213	0.729	0.416	1.04373e-252	4
PDCD1	4.20658e-255	0.339816	0.17	0.045	8.75599e-251	4
RPL13	1.82048e-252	0.277495	0.977	0.891	3.78934e-248	4
C1QA	5.8146e-252	-1.81167	0.05	0.289	1.21031e-247	4
SH3KBP1	1.05767e-250	0.355173	0.461	0.215	2.20153e-246	4
TSEN54	1.68046e-250	0.346074	0.317	0.123	3.49787e-246	4
ARHGDIB	6.9316e-249	0.367924	0.864	0.552	1.44281e-244	4
KLF6	7.50225e-248	0.524287	0.817	0.556	1.56159e-243	4
ACTG1	1.09782e-246	0.362589	0.95	0.749	2.28511e-242	4
HLA-C	1.5045e-245	0.348056	0.965	0.805	3.13161e-241	4
STK17B	2.67358e-245	0.358163	0.568	0.292	5.56507e-241	4
CMC1	4.03194e-244	0.442862	0.393	0.174	8.39249e-240	4
ARHGAP30	3.82296e-242	0.371562	0.411	0.186	7.95749e-238	4
ITGB2	2.07905e-241	0.347046	0.737	0.418	4.32755e-237	4
ICAM3	1.17759e-240	0.352088	0.447	0.21	2.45114e-236	4
LINC02446	3.56536e-240	0.615124	0.154	0.04	7.42129e-236	4
ADGRE5	9.95342e-240	0.3616	0.495	0.242	2.07181e-235	4
AC243829.1	2.46083e-239	0.276032	0.171	0.047	5.12221e-235	4
LIME1	6.54044e-239	0.351396	0.282	0.106	1.36139e-234	4
RPS18	4.61702e-238	0.312199	0.945	0.788	9.61032e-234	4
HLA-F	1.54693e-237	0.357056	0.554	0.289	3.21994e-233	4
HSP90AA1	1.03775e-236	0.709724	0.837	0.591	2.16007e-232	4
MYL12A	7.31251e-236	0.356203	0.921	0.638	1.5221e-231	4
BTN3A2	1.90309e-235	0.339355	0.444	0.209	3.96129e-231	4
RPL28	2.95649e-235	0.254163	0.987	0.917	6.15394e-231	4
IL16	1.08949e-234	0.370728	0.438	0.207	2.26777e-230	4
FCER1G	8.54916e-234	-1.48147	0.051	0.279	1.77951e-229	4
SLFN12L	6.94819e-232	0.326603	0.277	0.103	1.44627e-227	4
CYCS	3.78816e-231	0.488958	0.419	0.203	7.88505e-227	4
CKLF	4.93444e-231	0.353001	0.424	0.199	1.0271e-226	4
SRGN	7.44029e-230	0.329431	0.897	0.604	1.5487e-225	4
PTTG1	1.11278e-229	0.298787	0.176	0.051	2.31625e-225	4
IDH2	1.33974e-229	0.342173	0.389	0.176	2.78866e-225	4
STK4	2.84571e-229	0.328677	0.576	0.305	5.92334e-225	4
PNRC1	1.98508e-228	0.363598	0.882	0.617	4.13194e-224	4
SPOCK2	7.99846e-228	0.354173	0.42	0.191	1.66488e-223	4
ZFP36L1	5.32579e-227	0.508736	0.748	0.474	1.10856e-222	4
GPRIN3	5.10172e-226	0.317096	0.366	0.159	1.06192e-221	4
APOC3	1.17597e-225	-1.83411	0.24	0.448	2.44778e-221	4
RPS3	2.37725e-225	0.268126	0.979	0.86	4.94825e-221	4
GRAP2	4.49329e-225	0.315714	0.243	0.086	9.35279e-221	4
LINC00861	2.56348e-224	0.329427	0.388	0.172	5.33588e-220	4
SUN2	2.88583e-224	0.329673	0.425	0.198	6.00685e-220	4
MT-CO2	2.90803e-224	-0.523273	0.996	0.992	6.05306e-220	4
GIMAP4	3.12275e-224	0.338882	0.624	0.341	6.5e-220	4
BTG1	5.18601e-224	0.354504	0.929	0.676	1.07947e-219	4
APBB1IP	3.2786e-223	0.330208	0.522	0.268	6.82441e-219	4
AC243829.4	5.11743e-223	0.264254	0.119	0.027	1.06519e-218	4
MAP4K1	6.36711e-222	0.326384	0.274	0.105	1.32531e-217	4
CD27	3.32563e-221	0.450835	0.295	0.119	6.92229e-217	4
PPP2R5C	4.95201e-221	0.326178	0.399	0.182	1.03076e-216	4
SLFN5	5.66303e-221	0.329817	0.418	0.194	1.17876e-216	4
TRAF3IP3	5.90887e-221	0.329927	0.479	0.235	1.22993e-216	4
CXCR4	8.49005e-220	0.46848	0.55	0.299	1.7672e-215	4
ZBTB38	1.46261e-219	0.33114	0.473	0.234	3.04443e-215	4
PPP1CA	1.50246e-219	0.325777	0.561	0.301	3.12738e-215	4
MT-CYB	1.64862e-219	-0.549829	0.991	0.987	3.4316e-215	4
FABP5	1.68849e-218	0.294418	0.31	0.125	3.5146e-214	4
SLF1	2.72569e-218	0.340483	0.198	0.064	5.67352e-214	4
CHST12	4.51345e-218	0.330419	0.334	0.142	9.39475e-214	4
HLA-E	6.16883e-218	0.313293	0.95	0.722	1.28404e-213	4
MT-ND4	2.42676e-214	-0.627709	0.917	0.909	5.05131e-210	4
UBC	2.3025e-213	0.532307	0.887	0.679	4.79265e-209	4
RPS15A	2.55315e-213	0.250391	0.982	0.891	5.31438e-209	4
TIMP1	3.62539e-213	-1.41623	0.052	0.267	7.54625e-209	4
SLC2A3	7.24124e-213	0.441035	0.542	0.292	1.50726e-208	4
PPP1R15A	1.6378e-212	0.538633	0.512	0.277	3.40907e-208	4
ITGB7	1.98182e-212	0.333328	0.27	0.105	4.12515e-208	4
APOA2	5.63273e-211	-1.74541	0.266	0.462	1.17245e-206	4
APOC1	7.24205e-211	-1.66816	0.224	0.426	1.50743e-206	4
TSPYL2	2.11707e-210	0.437486	0.285	0.116	4.40669e-206	4
DUSP5	5.89345e-210	0.372424	0.212	0.074	1.22672e-205	4
BRD2	1.50384e-209	0.346528	0.492	0.258	3.13025e-205	4
ARF6	1.92282e-209	0.331177	0.476	0.244	4.00236e-205	4
PSME1	7.32685e-209	0.339301	0.786	0.5	1.52508e-204	4
PITPNC1	5.50266e-208	0.313755	0.321	0.136	1.14538e-203	4
LYST	7.09544e-208	0.365837	0.32	0.137	1.47692e-203	4
JUN	6.99278e-207	0.797764	0.75	0.545	1.45555e-202	4
ACTB	9.08232e-206	0.261126	0.995	0.969	1.89049e-201	4
SH3BGRL3	1.60212e-205	0.339549	0.929	0.679	3.33482e-201	4
ARL6IP5	1.13284e-204	0.307461	0.653	0.377	2.358e-200	4
LY9	1.6001e-204	0.319444	0.264	0.103	3.33062e-200	4
OPTN	2.29857e-204	0.305173	0.393	0.184	4.78448e-200	4
RHOF	2.80466e-204	0.32796	0.307	0.13	5.8379e-200	4
TRAT1	1.17979e-203	0.313369	0.25	0.094	2.45574e-199	4
TERF2IP	1.56801e-203	0.328059	0.465	0.239	3.2638e-199	4
HSPA8	2.3375e-203	0.393926	0.891	0.651	4.86552e-199	4
RPS25	7.206e-203	0.285907	0.937	0.74	1.49993e-198	4
BCL11B	1.28949e-202	0.279345	0.212	0.074	2.68407e-198	4
CTSC	1.5003e-202	0.269407	0.617	0.335	3.12288e-198	4
APMAP	1.84005e-202	0.293903	0.385	0.178	3.83006e-198	4
CISH	5.22484e-202	0.362788	0.195	0.066	1.08755e-197	4
SH2D2A	1.71943e-201	0.309768	0.318	0.135	3.579e-197	4
SYNRG	1.72041e-201	0.315946	0.431	0.212	3.58104e-197	4
SEMA4D	2.895e-201	0.301615	0.311	0.132	6.02594e-197	4
ATP5F1E	3.31515e-199	0.320278	0.879	0.616	6.90048e-195	4
NIN	6.9384e-199	0.316982	0.349	0.158	1.44423e-194	4
TNFAIP3	4.49388e-198	0.488764	0.539	0.303	9.35401e-194	4
[truncated: 26,064 more rows]
