# Supplementary material for: Unique DUOX2+ACE2+ small cholangiocytes are pathogenic targets for primary biliary cholangitis
Source: Nat Commun. 2023 Feb 9;14:29. doi: 10.1038/s41467-022-34606-w (PMC9911648; doi:10.1038/s41467-022-34606-w)
Supplement: Supplementary file 4 — Supplementary Data 2 [file 41467_2022_34606_MOESM4_ESM.xlsx]

## Sheet: Sheet1
Supplementary Data 2. Differentially expressed genes of the cell lineages identified from 70,050 liver cells
	p_val	avg_logFC	pct.1	pct.2	p_val_adj	cell lineage
CCL14	0	2.63738	0.594	0.039	0	Endothelial cells
FCN3	0	2.41408	0.3	0.031	0	Endothelial cells
DNASE1L3	0	2.32983	0.409	0.043	0	Endothelial cells
MGP	0	2.24973	0.496	0.079	0	Endothelial cells
TM4SF1	0	2.18737	0.554	0.054	0	Endothelial cells
TIMP3	0	2.15792	0.549	0.049	0	Endothelial cells
PTPRB	0	1.99791	0.531	0.02	0	Endothelial cells
CRHBP	0	1.89197	0.297	0.019	0	Endothelial cells
RNASE1	0	1.88064	0.531	0.037	0	Endothelial cells
HSPG2	0	1.86634	0.522	0.024	0	Endothelial cells
CAVIN2	0	1.84331	0.557	0.038	0	Endothelial cells
ID1	0	1.81922	0.462	0.036	0	Endothelial cells
GNG11	0	1.80939	0.548	0.033	0	Endothelial cells
RAMP2	0	1.8093	0.496	0.021	0	Endothelial cells
SPARCL1	0	1.80071	0.498	0.066	0	Endothelial cells
IL33	0	1.74903	0.477	0.023	0	Endothelial cells
SLC9A3R2	0	1.74207	0.435	0.037	0	Endothelial cells
CD9	0	1.73762	0.445	0.052	0	Endothelial cells
EMP1	0	1.73438	0.311	0.015	0	Endothelial cells
CALCRL	0	1.73116	0.501	0.025	0	Endothelial cells
PLPP1	0	1.71227	0.464	0.055	0	Endothelial cells
CLEC3B	0	1.71195	0.427	0.017	0	Endothelial cells
HYAL2	0	1.70675	0.442	0.023	0	Endothelial cells
VWF	0	1.69677	0.367	0.015	0	Endothelial cells
PLPP3	0	1.68374	0.452	0.032	0	Endothelial cells
CAV1	0	1.67743	0.477	0.05	0	Endothelial cells
EGFL7	0	1.62075	0.434	0.015	0	Endothelial cells
TFPI	0	1.61036	0.477	0.057	0	Endothelial cells
IFI27	0	1.59738	0.648	0.146	0	Endothelial cells
LIFR	0	1.58264	0.411	0.019	0	Endothelial cells
TIMP1	0	1.56452	0.643	0.233	0	Endothelial cells
AKAP12	0	1.55258	0.333	0.019	0	Endothelial cells
IFITM3	0	1.54631	0.809	0.352	0	Endothelial cells
TGM2	0	1.52877	0.452	0.036	0	Endothelial cells
LDB2	0	1.52409	0.46	0.028	0	Endothelial cells
FCN2	0	1.51721	0.191	0.008	0	Endothelial cells
CLEC4G	0	1.51166	0.183	0.007	0	Endothelial cells
CRIP2	0	1.5062	0.472	0.048	0	Endothelial cells
ID3	0	1.4895	0.472	0.088	0	Endothelial cells
CD36	0	1.48044	0.349	0.044	0	Endothelial cells
PRSS23	0	1.47692	0.421	0.048	0	Endothelial cells
EPAS1	0	1.46972	0.471	0.052	0	Endothelial cells
CXCL2	0	1.45342	0.267	0.056	0	Endothelial cells
ENG	0	1.44838	0.382	0.045	0	Endothelial cells
PECAM1	0	1.44507	0.548	0.141	0	Endothelial cells
CLEC14A	0	1.43193	0.358	0.013	0	Endothelial cells
ADIRF	0	1.42683	0.407	0.046	0	Endothelial cells
STAB1	0	1.42458	0.25	0.016	0	Endothelial cells
CLDN5	0	1.40478	0.338	0.012	0	Endothelial cells
PPFIBP1	0	1.40381	0.368	0.024	0	Endothelial cells
LMNA	0	1.40334	0.388	0.066	0	Endothelial cells
APP	0	1.39513	0.577	0.103	0	Endothelial cells
ADAMTS1	0	1.37761	0.27	0.024	0	Endothelial cells
MMRN1	0	1.37147	0.274	0.016	0	Endothelial cells
CLEC1B	0	1.33971	0.164	0.007	0	Endothelial cells
IGFBP4	0	1.32997	0.491	0.09	0	Endothelial cells
CD59	0	1.32273	0.498	0.106	0	Endothelial cells
IGFBP7	0	1.3144	0.587	0.118	0	Endothelial cells
NPDC1	0	1.31292	0.415	0.029	0	Endothelial cells
PLVAP	0	1.30598	0.256	0.01	0	Endothelial cells
OIT3	0	1.30515	0.181	0.007	0	Endothelial cells
A2M	0	1.28822	0.527	0.129	0	Endothelial cells
ADGRL4	0	1.24521	0.343	0.009	0	Endothelial cells
C7	0	1.23679	0.317	0.049	0	Endothelial cells
GSN	0	1.23214	0.42	0.106	0	Endothelial cells
TSPAN7	0	1.23025	0.349	0.009	0	Endothelial cells
S100A10	0	1.21563	0.69	0.452	0	Endothelial cells
SPRY1	0	1.20752	0.284	0.039	0	Endothelial cells
RAMP3	0	1.20217	0.27	0.008	0	Endothelial cells
FAM107A	0	1.19934	0.271	0.004	0	Endothelial cells
F8	0	1.18799	0.328	0.017	0	Endothelial cells
CTSL	0	1.18392	0.337	0.104	0	Endothelial cells
FLT1	0	1.17661	0.322	0.009	0	Endothelial cells
CAVIN1	0	1.17571	0.381	0.029	0	Endothelial cells
PDLIM1	0	1.16954	0.437	0.095	0	Endothelial cells
IL6ST	0	1.16331	0.53	0.145	0	Endothelial cells
TIE1	0	1.16024	0.323	0.007	0	Endothelial cells
SPARC	0	1.14092	0.343	0.048	0	Endothelial cells
CNN3	0	1.13815	0.379	0.038	0	Endothelial cells
NTS	0	1.12146	0.145	0.009	0	Endothelial cells
EMCN	0	1.10147	0.299	0.007	0	Endothelial cells
THBD	0	1.09239	0.237	0.013	0	Endothelial cells
S100A13	0	1.08865	0.362	0.036	0	Endothelial cells
SPTBN1	0	1.08686	0.491	0.135	0	Endothelial cells
TINAGL1	0	1.06891	0.326	0.017	0	Endothelial cells
TCIM	0	1.06755	0.224	0.018	0	Endothelial cells
SLCO2A1	0	1.06223	0.222	0.004	0	Endothelial cells
CDH5	0	1.06008	0.318	0.018	0	Endothelial cells
MMRN2	0	1.05584	0.287	0.005	0	Endothelial cells
FLNB	0	1.04981	0.322	0.032	0	Endothelial cells
TCF4	0	1.04977	0.38	0.064	0	Endothelial cells
MEIS2	0	1.0497	0.257	0.016	0	Endothelial cells
ARHGAP29	0	1.03938	0.307	0.02	0	Endothelial cells
CPE	0	1.03623	0.219	0.025	0	Endothelial cells
ECSCR	0	1.03097	0.304	0.006	0	Endothelial cells
SOCS3	0	1.02976	0.307	0.072	0	Endothelial cells
ADGRF5	0	1.02371	0.259	0.006	0	Endothelial cells
NR2F2	0	1.01409	0.297	0.025	0	Endothelial cells
PODXL	0	1.00345	0.231	0.008	0	Endothelial cells
YBX3	0	0.999871	0.363	0.076	0	Endothelial cells
PALMD	0	0.99039	0.252	0.014	0	Endothelial cells
EDN1	0	0.977588	0.155	0.009	0	Endothelial cells
FBLN2	0	0.976893	0.218	0.011	0	Endothelial cells
SOX18	0	0.972242	0.211	0.004	0	Endothelial cells
FAM167B	0	0.971335	0.166	0.006	0	Endothelial cells
CD93	0	0.969993	0.284	0.025	0	Endothelial cells
DOCK9	0	0.969886	0.263	0.024	0	Endothelial cells
KLF4	0	0.965047	0.315	0.062	0	Endothelial cells
HSPB1	0	0.964718	0.553	0.269	0	Endothelial cells
STAB2	0	0.96248	0.145	0.004	0	Endothelial cells
EFNB2	0	0.961908	0.26	0.008	0	Endothelial cells
ABI3BP	0	0.951586	0.197	0.016	0	Endothelial cells
CLEC4M	0	0.944549	0.119	0.003	0	Endothelial cells
APOLD1	0	0.939647	0.208	0.015	0	Endothelial cells
WWTR1	0	0.936706	0.28	0.021	0	Endothelial cells
LIMS2	0	0.93511	0.26	0.014	0	Endothelial cells
CD320	0	0.928592	0.226	0.059	0	Endothelial cells
NOSTRIN	0	0.927812	0.222	0.008	0	Endothelial cells
ADCY4	0	0.923146	0.206	0.005	0	Endothelial cells
KDR	0	0.92212	0.209	0.006	0	Endothelial cells
CYYR1	0	0.921041	0.252	0.007	0	Endothelial cells
RHOB	0	0.916887	0.457	0.169	0	Endothelial cells
TACC1	0	0.916389	0.459	0.187	0	Endothelial cells
ERG	0	0.912105	0.25	0.006	0	Endothelial cells
SRPX	0	0.905868	0.212	0.011	0	Endothelial cells
MYCT1	0	0.89776	0.254	0.006	0	Endothelial cells
NOTCH4	0	0.888608	0.214	0.008	0	Endothelial cells
POSTN	0	0.888551	0.133	0.008	0	Endothelial cells
MT1M	0	0.888125	0.2	0.049	0	Endothelial cells
MARCKSL1	0	0.883534	0.352	0.111	0	Endothelial cells
FZD4	0	0.879148	0.23	0.008	0	Endothelial cells
LIMCH1	0	0.874861	0.244	0.012	0	Endothelial cells
SEC14L1	0	0.87343	0.356	0.101	0	Endothelial cells
S100A16	0	0.870969	0.267	0.019	0	Endothelial cells
SNCG	0	0.870741	0.235	0.014	0	Endothelial cells
AQP1	0	0.864915	0.221	0.018	0	Endothelial cells
GAS6	0	0.862177	0.251	0.025	0	Endothelial cells
STC1	0	0.860917	0.126	0.003	0	Endothelial cells
BCAM	0	0.860254	0.28	0.032	0	Endothelial cells
FKBP1A	0	0.859394	0.516	0.259	0	Endothelial cells
NFIB	0	0.854788	0.284	0.028	0	Endothelial cells
S1PR1	0	0.854603	0.291	0.049	0	Endothelial cells
ASAP1	0	0.854595	0.294	0.047	0	Endothelial cells
CTNNAL1	0	0.853494	0.228	0.017	0	Endothelial cells
ADAMTS9	0	0.851819	0.157	0.006	0	Endothelial cells
ESAM	0	0.846124	0.245	0.009	0	Endothelial cells
BMPER	0	0.843216	0.169	0.004	0	Endothelial cells
PRCP	0	0.842017	0.303	0.095	0	Endothelial cells
CD34	0	0.833376	0.203	0.006	0	Endothelial cells
HEG1	0	0.829877	0.265	0.048	0	Endothelial cells
RDX	0	0.819304	0.298	0.066	0	Endothelial cells
TEK	0	0.818349	0.218	0.005	0	Endothelial cells
PDE2A	0	0.81605	0.207	0.005	0	Endothelial cells
RBP1	0	0.815689	0.249	0.03	0	Endothelial cells
ST6GALNAC3	0	0.814392	0.212	0.007	0	Endothelial cells
MDK	0	0.812266	0.239	0.02	0	Endothelial cells
DLC1	0	0.807274	0.226	0.014	0	Endothelial cells
ADAM15	0	0.80647	0.233	0.032	0	Endothelial cells
NTN4	0	0.799926	0.188	0.013	0	Endothelial cells
JAM2	0	0.791459	0.22	0.006	0	Endothelial cells
TIMP2	0	0.785874	0.277	0.041	0	Endothelial cells
IL1R1	0	0.785778	0.202	0.018	0	Endothelial cells
EMP2	0	0.784168	0.252	0.026	0	Endothelial cells
ITGA5	0	0.78349	0.219	0.026	0	Endothelial cells
TSC22D1	0	0.782515	0.24	0.042	0	Endothelial cells
TFPI2	0	0.782493	0.128	0.01	0	Endothelial cells
PLAC9	0	0.782345	0.205	0.016	0	Endothelial cells
C11orf96	0	0.775688	0.185	0.016	0	Endothelial cells
PDK4	0	0.774249	0.442	0.153	0	Endothelial cells
INSR	0	0.769638	0.199	0.02	0	Endothelial cells
TJP1	0	0.768226	0.251	0.023	0	Endothelial cells
BTNL9	0	0.766606	0.148	0.003	0	Endothelial cells
ELK3	0	0.765236	0.265	0.045	0	Endothelial cells
PLXND1	0	0.765105	0.237	0.039	0	Endothelial cells
PREX2	0	0.764431	0.178	0.004	0	Endothelial cells
TPM4	0	0.763116	0.484	0.227	0	Endothelial cells
PLK2	0	0.760013	0.204	0.023	0	Endothelial cells
GJA4	0	0.757592	0.167	0.008	0	Endothelial cells
RAPGEF5	0	0.755642	0.207	0.016	0	Endothelial cells
CAV2	0	0.755539	0.258	0.028	0	Endothelial cells
WARS	0	0.753691	0.316	0.086	0	Endothelial cells
SGK1	0	0.753409	0.316	0.109	0	Endothelial cells
EDNRB	0	0.752716	0.134	0.011	0	Endothelial cells
GPM6A	0	0.747466	0.187	0.006	0	Endothelial cells
JAG1	0	0.746289	0.175	0.017	0	Endothelial cells
ADAMTS4	0	0.746071	0.126	0.007	0	Endothelial cells
RAPH1	0	0.741454	0.215	0.023	0	Endothelial cells
SEMA6A	0	0.7374	0.172	0.012	0	Endothelial cells
NRP2	0	0.734449	0.168	0.021	0	Endothelial cells
ETS2	0	0.73426	0.299	0.071	0	Endothelial cells
TNS2	0	0.731506	0.199	0.012	0	Endothelial cells
TUBB6	0	0.730952	0.21	0.018	0	Endothelial cells
MATN2	0	0.729124	0.174	0.014	0	Endothelial cells
FXYD6	0	0.72365	0.221	0.02	0	Endothelial cells
LTBP4	0	0.71916	0.205	0.046	0	Endothelial cells
TGFBR3	0	0.713013	0.262	0.076	0	Endothelial cells
KCTD12	0	0.711423	0.229	0.048	0	Endothelial cells
INPP1	0	0.710191	0.235	0.037	0	Endothelial cells
PMP22	0	0.708341	0.163	0.015	0	Endothelial cells
CLIC4	0	0.707293	0.251	0.044	0	Endothelial cells
BMPR2	0	0.706665	0.223	0.027	0	Endothelial cells
ROBO4	0	0.704754	0.168	0.003	0	Endothelial cells
SDCBP	0	0.702938	0.427	0.182	0	Endothelial cells
COL4A1	0	0.702813	0.162	0.012	0	Endothelial cells
SLC25A37	0	0.699684	0.229	0.056	0	Endothelial cells
NFIA	0	0.698629	0.243	0.043	0	Endothelial cells
NOS3	0	0.693686	0.168	0.005	0	Endothelial cells
GRASP	0	0.693071	0.191	0.021	0	Endothelial cells
DUSP6	0	0.690828	0.265	0.08	0	Endothelial cells
PTPRM	0	0.688102	0.216	0.028	0	Endothelial cells
ITPRIP	0	0.687738	0.189	0.026	0	Endothelial cells
CD81	0	0.684926	0.343	0.116	0	Endothelial cells
ENTPD1	0	0.682533	0.208	0.054	0	Endothelial cells
RELN	0	0.677565	0.11	0.005	0	Endothelial cells
ECE1	0	0.675004	0.245	0.046	0	Endothelial cells
NUAK1	0	0.669753	0.142	0.005	0	Endothelial cells
CCDC50	0	0.668897	0.283	0.072	0	Endothelial cells
LRRC32	0	0.668875	0.172	0.006	0	Endothelial cells
MEF2C	0	0.666938	0.31	0.092	0	Endothelial cells
ENPP2	0	0.666368	0.14	0.019	0	Endothelial cells
HECW2	0	0.664263	0.139	0.006	0	Endothelial cells
LAMB2	0	0.662735	0.201	0.018	0	Endothelial cells
DPYSL3	0	0.662586	0.166	0.007	0	Endothelial cells
SASH1	0	0.662349	0.201	0.022	0	Endothelial cells
UACA	0	0.661897	0.196	0.028	0	Endothelial cells
RAB13	0	0.659488	0.248	0.044	0	Endothelial cells
CRIM1	0	0.656355	0.212	0.03	0	Endothelial cells
LTC4S	0	0.656078	0.176	0.022	0	Endothelial cells
EFNB1	0	0.651173	0.172	0.01	0	Endothelial cells
DEPP1	0	0.649189	0.121	0.013	0	Endothelial cells
F2R	0	0.64813	0.294	0.097	0	Endothelial cells
NRP1	0	0.648107	0.205	0.038	0	Endothelial cells
FILIP1	0	0.645472	0.16	0.009	0	Endothelial cells
MAGI1	0	0.642365	0.158	0.014	0	Endothelial cells
NDRG1	0	0.641251	0.209	0.042	0	Endothelial cells
PTMS	0	0.640264	0.378	0.139	0	Endothelial cells
LIMA1	0	0.640029	0.231	0.062	0	Endothelial cells
PLAT	0	0.639448	0.113	0.007	0	Endothelial cells
MECOM	0	0.634975	0.139	0.003	0	Endothelial cells
MEG3	0	0.633661	0.107	0.006	0	Endothelial cells
PIK3R3	0	0.630783	0.162	0.024	0	Endothelial cells
LMO2	0	0.627925	0.176	0.012	0	Endothelial cells
MTUS1	0	0.627554	0.18	0.025	0	Endothelial cells
SHANK3	0	0.62649	0.15	0.003	0	Endothelial cells
PDLIM5	0	0.623528	0.28	0.084	0	Endothelial cells
RASIP1	0	0.622094	0.17	0.003	0	Endothelial cells
AFDN	0	0.616211	0.193	0.022	0	Endothelial cells
TM4SF18	0	0.614495	0.142	0.003	0	Endothelial cells
AFAP1L1	0	0.6133	0.146	0.004	0	Endothelial cells
PLCB1	0	0.612989	0.184	0.042	0	Endothelial cells
BEX3	0	0.611948	0.23	0.042	0	Endothelial cells
NR2F1	0	0.609513	0.126	0.008	0	Endothelial cells
EPHB4	0	0.609132	0.169	0.006	0	Endothelial cells
MGST2	0	0.606294	0.24	0.049	0	Endothelial cells
PTPRG	0	0.606016	0.142	0.008	0	Endothelial cells
MALL	0	0.603684	0.151	0.002	0	Endothelial cells
PPP1R14A	0	0.598788	0.167	0.02	0	Endothelial cells
COL4A2	0	0.597049	0.154	0.017	0	Endothelial cells
C1QTNF1	0	0.586478	0.141	0.011	0	Endothelial cells
SHE	0	0.583017	0.16	0.011	0	Endothelial cells
CDC42BPA	0	0.581699	0.162	0.014	0	Endothelial cells
ARHGAP31	0	0.581269	0.187	0.03	0	Endothelial cells
NRN1	0	0.578718	0.166	0.005	0	Endothelial cells
ABCG2	0	0.576997	0.126	0.005	0	Endothelial cells
CDH13	0	0.576146	0.123	0.005	0	Endothelial cells
FLT4	0	0.575792	0.136	0.006	0	Endothelial cells
GPX3	0	0.573986	0.185	0.031	0	Endothelial cells
SYNPO	0	0.573604	0.164	0.011	0	Endothelial cells
DOCK6	0	0.573099	0.132	0.005	0	Endothelial cells
MYRIP	0	0.56699	0.128	0.004	0	Endothelial cells
ALPL	0	0.566986	0.131	0.006	0	Endothelial cells
BMX	0	0.565705	0.122	0.003	0	Endothelial cells
KIAA0355	0	0.562826	0.161	0.021	0	Endothelial cells
TRIOBP	0	0.562704	0.191	0.033	0	Endothelial cells
PTPN14	0	0.558682	0.146	0.007	0	Endothelial cells
TCEAL9	0	0.558211	0.17	0.015	0	Endothelial cells
LAMA4	0	0.55773	0.136	0.008	0	Endothelial cells
SMTN	0	0.556377	0.121	0.008	0	Endothelial cells
PIK3C2A	0	0.555937	0.241	0.063	0	Endothelial cells
SULF2	0	0.555401	0.168	0.018	0	Endothelial cells
CTNNA1	0	0.554287	0.276	0.085	0	Endothelial cells
PLEKHG1	0	0.554114	0.17	0.027	0	Endothelial cells
COL8A1	0	0.55292	0.115	0.006	0	Endothelial cells
SOX17	0	0.550607	0.12	0.002	0	Endothelial cells
TCN2	0	0.548955	0.184	0.026	0	Endothelial cells
COX7A1	0	0.545628	0.155	0.011	0	Endothelial cells
SOCS2	0	0.545277	0.164	0.023	0	Endothelial cells
PLXDC2	0	0.544632	0.188	0.042	0	Endothelial cells
RHOJ	0	0.543245	0.129	0.003	0	Endothelial cells
FAM213A	0	0.541238	0.177	0.029	0	Endothelial cells
NCKAP1	0	0.538938	0.17	0.017	0	Endothelial cells
FLRT2	0	0.537875	0.109	0.008	0	Endothelial cells
MPDZ	0	0.536917	0.149	0.014	0	Endothelial cells
NPR1	0	0.535352	0.132	0.003	0	Endothelial cells
MAST4	0	0.53177	0.169	0.024	0	Endothelial cells
RIPOR1	0	0.530835	0.199	0.045	0	Endothelial cells
SHROOM4	0	0.529778	0.127	0.002	0	Endothelial cells
TSPAN18	0	0.528736	0.127	0.004	0	Endothelial cells
TNFRSF10D	0	0.526803	0.121	0.011	0	Endothelial cells
RBMS3	0	0.526474	0.152	0.013	0	Endothelial cells
SOX4	0	0.525331	0.161	0.028	0	Endothelial cells
FSCN1	0	0.524781	0.14	0.016	0	Endothelial cells
THSD7A	0	0.521782	0.118	0.004	0	Endothelial cells
CNKSR3	0	0.51841	0.128	0.009	0	Endothelial cells
SMAD6	0	0.516834	0.11	0.003	0	Endothelial cells
KANK3	0	0.516563	0.143	0.007	0	Endothelial cells
CCDC68	0	0.514586	0.125	0.007	0	Endothelial cells
MYO1C	0	0.511207	0.17	0.035	0	Endothelial cells
SELENON	0	0.509744	0.151	0.014	0	Endothelial cells
FHL1	0	0.508821	0.146	0.022	0	Endothelial cells
FGD5	0	0.507978	0.13	0.003	0	Endothelial cells
PLSCR4	0	0.507156	0.12	0.012	0	Endothelial cells
FAM198B	0	0.506844	0.152	0.015	0	Endothelial cells
RPGR	0	0.501235	0.144	0.02	0	Endothelial cells
RUNX1T1	0	0.49897	0.109	0.004	0	Endothelial cells
CTTN	0	0.498036	0.162	0.019	0	Endothelial cells
CTTNBP2NL	0	0.496563	0.162	0.022	0	Endothelial cells
EFNA1	0	0.496261	0.142	0.014	0	Endothelial cells
MIR99AHG	0	0.496223	0.107	0.007	0	Endothelial cells
APBB2	0	0.495276	0.122	0.01	0	Endothelial cells
PTK2	0	0.495209	0.164	0.034	0	Endothelial cells
HES1	0	0.493098	0.122	0.014	0	Endothelial cells
ABLIM3	0	0.491395	0.124	0.011	0	Endothelial cells
MCAM	0	0.489667	0.142	0.015	0	Endothelial cells
CDC42BPB	0	0.487128	0.154	0.018	0	Endothelial cells
TMEM255B	0	0.485153	0.134	0.006	0	Endothelial cells
PDLIM3	0	0.483818	0.117	0.016	0	Endothelial cells
ARAP3	0	0.481071	0.117	0.005	0	Endothelial cells
GRB10	0	0.475141	0.137	0.009	0	Endothelial cells
NID1	0	0.474321	0.117	0.012	0	Endothelial cells
PALM	0	0.473157	0.121	0.003	0	Endothelial cells
KLF7	0	0.471982	0.143	0.021	0	Endothelial cells
FERMT2	0	0.4702	0.15	0.017	0	Endothelial cells
NES	0	0.469716	0.111	0.005	0	Endothelial cells
PTGIS	0	0.469616	0.101	0.008	0	Endothelial cells
PEAK1	0	0.469156	0.156	0.028	0	Endothelial cells
PDLIM4	0	0.467497	0.119	0.004	0	Endothelial cells
MYOF	0	0.464262	0.146	0.026	0	Endothelial cells
NECTIN2	0	0.460912	0.177	0.029	0	Endothelial cells
PLS3	0	0.459683	0.159	0.022	0	Endothelial cells
EVA1C	0	0.458641	0.149	0.02	0	Endothelial cells
GAS2L1	0	0.458461	0.119	0.006	0	Endothelial cells
LEPR	0	0.457624	0.13	0.019	0	Endothelial cells
PKIG	0	0.457231	0.148	0.025	0	Endothelial cells
STARD13	0	0.455935	0.12	0.014	0	Endothelial cells
RAI14	0	0.455478	0.123	0.009	0	Endothelial cells
RPS6KA2	0	0.452811	0.123	0.008	0	Endothelial cells
COL18A1	0	0.452771	0.186	0.04	0	Endothelial cells
PGM5	0	0.452152	0.108	0.005	0	Endothelial cells
MYO10	0	0.451598	0.108	0.012	0	Endothelial cells
ITGB4	0	0.45117	0.112	0.006	0	Endothelial cells
BACE2	0	0.448591	0.141	0.022	0	Endothelial cells
DBN1	0	0.4456	0.147	0.017	0	Endothelial cells
TMTC1	0	0.439126	0.111	0.005	0	Endothelial cells
DOCK4	0	0.439112	0.127	0.02	0	Endothelial cells
TNS1	0	0.437058	0.142	0.024	0	Endothelial cells
LHFPL6	0	0.434969	0.137	0.015	0	Endothelial cells
PCDH17	0	0.433978	0.102	0.002	0	Endothelial cells
HDGFL3	0	0.431097	0.136	0.015	0	Endothelial cells
SOX7	0	0.4297	0.111	0.002	0	Endothelial cells
2021-09-10	0	0.429632	0.145	0.022	0	Endothelial cells
CASKIN2	0	0.42761	0.111	0.003	0	Endothelial cells
PLXNA2	0	0.423763	0.104	0.005	0	Endothelial cells
HS3ST1	0	0.421834	0.108	0.014	0	Endothelial cells
RBPMS	0	0.419799	0.152	0.022	0	Endothelial cells
FNBP1L	0	0.414597	0.114	0.012	0	Endothelial cells
ARHGAP23	0	0.40956	0.117	0.003	0	Endothelial cells
DOCK1	0	0.408694	0.111	0.011	0	Endothelial cells
ATN1	0	0.408675	0.131	0.022	0	Endothelial cells
MYH10	0	0.407045	0.117	0.014	0	Endothelial cells
TSPAN9	0	0.404113	0.108	0.007	0	Endothelial cells
FOXC1	0	0.399642	0.102	0.003	0	Endothelial cells
PCAT19	0	0.396808	0.11	0.001	0	Endothelial cells
ICA1	0	0.387673	0.109	0.012	0	Endothelial cells
GNG12	0	0.374247	0.116	0.018	0	Endothelial cells
TTC28	0	0.374233	0.102	0.009	0	Endothelial cells
CHSY1	0	0.371319	0.111	0.014	0	Endothelial cells
EHD2	0	0.371284	0.121	0.011	0	Endothelial cells
PXDC1	0	0.362348	0.109	0.014	0	Endothelial cells
TMEM47	0	0.35786	0.103	0.009	0	Endothelial cells
TNFAIP1	0	0.343081	0.12	0.019	0	Endothelial cells
NBL1	0	0.339274	0.11	0.016	0	Endothelial cells
JUP	0	0.33911	0.106	0.016	0	Endothelial cells
MAP1B	0	0.333614	0.105	0.015	0	Endothelial cells
FSTL1	0	0.324256	0.103	0.012	0	Endothelial cells
PPIC	0	0.309424	0.105	0.015	0	Endothelial cells
PFN1	0	-0.653952	0.64	0.795	0	Endothelial cells
ACTB	0	-0.701908	0.904	0.974	0	Endothelial cells
BTG1	0	-0.902076	0.475	0.702	0	Endothelial cells
LAPTM5	0	-0.922315	0.168	0.487	0	Endothelial cells
LSP1	0	-0.954506	0.099	0.441	0	Endothelial cells
LCP1	0	-1.0051	0.126	0.513	0	Endothelial cells
FYB1	0	-1.01912	0.102	0.439	0	Endothelial cells
ITGB2	0	-1.03738	0.094	0.455	0	Endothelial cells
CD37	0	-1.09406	0.09	0.425	0	Endothelial cells
S100A4	0	-1.15095	0.201	0.578	0	Endothelial cells
CD3E	0	-1.15383	0.102	0.429	0	Endothelial cells
HCST	0	-1.16481	0.097	0.452	0	Endothelial cells
RAC2	0	-1.16984	0.111	0.491	0	Endothelial cells
CORO1A	0	-1.20334	0.105	0.497	0	Endothelial cells
PTPRC	0	-1.20408	0.184	0.662	0	Endothelial cells
CD52	0	-1.2292	0.093	0.414	0	Endothelial cells
PTPRCAP	0	-1.31828	0.115	0.514	0	Endothelial cells
CD69	0	-1.32248	0.14	0.51	0	Endothelial cells
NKG7	0	-1.38402	0.132	0.445	0	Endothelial cells
CCL5	0	-1.3894	0.196	0.586	0	Endothelial cells
CCL4	0	-1.53029	0.236	0.637	0	Endothelial cells
SERPINB6	4.58109e-308	0.618607	0.326	0.117	9.53553e-304	Endothelial cells
SERPINH1	1.93736e-307	0.405036	0.138	0.026	4.03262e-303	Endothelial cells
CST7	2.13783e-307	-1.18204	0.097	0.412	4.4499e-303	Endothelial cells
TGFBR2	2.38956e-302	0.76693	0.464	0.222	4.97387e-298	Endothelial cells
CYBA	2.7039e-300	-0.774215	0.355	0.63	5.62817e-296	Endothelial cells
PTTG1IP	7.43102e-299	0.597062	0.343	0.129	1.54677e-294	Endothelial cells
PLTP	2.1919e-297	0.586339	0.171	0.04	4.56243e-293	Endothelial cells
CD151	8.89895e-296	0.569149	0.272	0.089	1.85232e-291	Endothelial cells
LRRC8A	2.10062e-295	0.386387	0.131	0.025	4.37244e-291	Endothelial cells
CTGF	4.82664e-294	0.777657	0.118	0.02	1.00466e-289	Endothelial cells
LATS2	5.31978e-293	0.302229	0.101	0.015	1.10731e-288	Endothelial cells
TMEM204	1.14538e-289	0.484444	0.152	0.033	2.38411e-285	Endothelial cells
FRMD4B	1.57685e-289	0.516002	0.238	0.071	3.28222e-285	Endothelial cells
RALGAPA2	7.40426e-289	0.602372	0.194	0.051	1.5412e-284	Endothelial cells
FCGRT	1.97585e-288	0.518732	0.425	0.174	4.11274e-284	Endothelial cells
SELENOW	2.0308e-287	0.819877	0.505	0.276	4.22712e-283	Endothelial cells
FNIP2	2.12429e-287	0.463124	0.166	0.039	4.42171e-283	Endothelial cells
NT5E	2.29428e-286	0.333562	0.113	0.019	4.77555e-282	Endothelial cells
CALD1	3.46827e-286	0.390225	0.274	0.086	7.2192e-282	Endothelial cells
PTPN12	2.86464e-284	0.445091	0.182	0.046	5.96274e-280	Endothelial cells
IL32	7.09898e-284	-1.03019	0.387	0.608	1.47765e-279	Endothelial cells
GZMA	1.11167e-283	-1.14103	0.101	0.4	2.31394e-279	Endothelial cells
ANXA2	3.41149e-283	0.764936	0.44	0.213	7.10101e-279	Endothelial cells
HES4	1.18661e-282	0.349273	0.112	0.019	2.46992e-278	Endothelial cells
LEPROT	9.57363e-282	0.568479	0.282	0.097	1.99275e-277	Endothelial cells
RHOC	2.2629e-281	0.73967	0.396	0.176	4.71022e-277	Endothelial cells
TAGAP	4.37368e-281	-1.0186	0.078	0.376	9.10381e-277	Endothelial cells
CYR61	4.57935e-280	0.725807	0.141	0.029	9.53193e-276	Endothelial cells
LAPTM4B	1.93158e-279	0.325986	0.101	0.016	4.02059e-275	Endothelial cells
SNHG7	3.25085e-279	0.722348	0.323	0.126	6.76664e-275	Endothelial cells
NUPR1	4.236e-279	0.529619	0.175	0.043	8.81723e-275	Endothelial cells
NOTCH1	8.62204e-275	0.418448	0.131	0.026	1.79468e-270	Endothelial cells
ZMIZ1	2.76566e-273	0.478018	0.187	0.049	5.75672e-269	Endothelial cells
PLEC	1.45277e-268	0.636033	0.294	0.107	3.02395e-264	Endothelial cells
FAM241A	6.10272e-268	0.385296	0.119	0.022	1.27028e-263	Endothelial cells
MRC1	4.42242e-266	0.559507	0.258	0.083	9.20527e-262	Endothelial cells
FRY	2.84975e-264	0.389673	0.12	0.023	5.93175e-260	Endothelial cells
VAT1	1.57544e-262	0.460519	0.182	0.048	3.27928e-258	Endothelial cells
CDKN1A	7.88104e-262	0.653253	0.259	0.088	1.64044e-257	Endothelial cells
CPNE2	4.22107e-261	0.372619	0.119	0.023	8.78616e-257	Endothelial cells
DSTN	4.50371e-261	0.490826	0.38	0.162	9.37447e-257	Endothelial cells
DKK3	4.84419e-261	0.428235	0.106	0.019	1.00832e-256	Endothelial cells
CTNND1	1.28164e-260	0.448428	0.172	0.044	2.66774e-256	Endothelial cells
ARL4A	4.23889e-258	0.541641	0.209	0.063	8.82325e-254	Endothelial cells
MYC	7.35152e-255	0.587472	0.184	0.051	1.53022e-250	Endothelial cells
TCEAL4	4.84734e-252	0.453015	0.215	0.065	1.00897e-247	Endothelial cells
KLF2	3.04583e-249	0.779897	0.495	0.263	6.33989e-245	Endothelial cells
AKT3	3.86442e-245	0.455994	0.158	0.04	8.04379e-241	Endothelial cells
RFK	1.59896e-243	0.495044	0.178	0.049	3.32823e-239	Endothelial cells
EVL	4.13289e-243	-0.85358	0.127	0.403	8.60262e-239	Endothelial cells
PROS1	8.66783e-243	0.340629	0.131	0.028	1.80421e-238	Endothelial cells
CD3D	4.85265e-242	-1.00135	0.076	0.343	1.01008e-237	Endothelial cells
TP53I11	2.11078e-241	0.417803	0.132	0.03	4.39359e-237	Endothelial cells
MAP1LC3A	4.68966e-241	0.450018	0.173	0.047	9.76154e-237	Endothelial cells
CCND1	5.92179e-241	0.605811	0.185	0.053	1.23262e-236	Endothelial cells
CD48	8.39906e-241	-0.842778	0.063	0.327	1.74826e-236	Endothelial cells
CD53	1.20419e-240	-0.797564	0.069	0.338	2.50653e-236	Endothelial cells
ARHGEF12	3.4653e-240	0.378538	0.138	0.032	7.21303e-236	Endothelial cells
BAIAP2	5.05748e-237	0.357563	0.106	0.02	1.05271e-232	Endothelial cells
CD2	1.3904e-236	-0.926863	0.069	0.33	2.89412e-232	Endothelial cells
ZFP36L2	1.54387e-236	-0.768711	0.416	0.644	3.21357e-232	Endothelial cells
B4GALT5	4.19806e-235	0.335583	0.119	0.025	8.73827e-231	Endothelial cells
RAB11A	1.10861e-233	0.644763	0.335	0.145	2.30758e-229	Endothelial cells
DAB2	1.66902e-232	0.500531	0.191	0.056	3.47406e-228	Endothelial cells
LRMDA	7.20016e-232	0.359012	0.114	0.023	1.49871e-227	Endothelial cells
MIR22HG	1.9557e-229	0.342234	0.109	0.022	4.07079e-225	Endothelial cells
IRAK3	2.0948e-229	0.455353	0.148	0.037	4.36033e-225	Endothelial cells
DUSP2	2.23659e-229	-1.12979	0.102	0.361	4.65545e-225	Endothelial cells
RPS27	5.85435e-228	-0.738269	0.656	0.775	1.21858e-223	Endothelial cells
GNAQ	1.50754e-227	0.401417	0.152	0.039	3.13795e-223	Endothelial cells
LXN	1.63543e-227	0.363163	0.106	0.021	3.40416e-223	Endothelial cells
STOM	2.5579e-225	0.631015	0.431	0.221	5.32428e-221	Endothelial cells
LCK	3.59862e-224	-0.859335	0.061	0.312	7.49054e-220	Endothelial cells
CD7	1.48568e-223	-1.04028	0.065	0.314	3.09244e-219	Endothelial cells
ASPH	2.69003e-223	0.375702	0.162	0.044	5.59929e-219	Endothelial cells
PINK1	3.55744e-223	0.378087	0.143	0.036	7.40482e-219	Endothelial cells
HCLS1	8.80596e-223	-0.732328	0.143	0.409	1.83296e-218	Endothelial cells
CYTIP	8.856e-223	-0.804575	0.058	0.307	1.84338e-218	Endothelial cells
EGR1	1.10581e-222	0.647465	0.321	0.134	2.30174e-218	Endothelial cells
ITGB1	2.45869e-222	0.540367	0.437	0.216	5.11776e-218	Endothelial cells
IFI44L	5.14758e-222	0.562194	0.182	0.055	1.07147e-217	Endothelial cells
CXCR4	5.646e-222	-0.925312	0.074	0.327	1.17522e-217	Endothelial cells
SHC1	9.89951e-222	0.434413	0.179	0.053	2.06058e-217	Endothelial cells
ALOX5AP	2.39068e-221	-0.893762	0.077	0.33	4.9762e-217	Endothelial cells
PPP2CB	3.60579e-221	0.291187	0.101	0.02	7.50545e-217	Endothelial cells
LYVE1	1.16669e-220	0.572013	0.158	0.042	2.42846e-216	Endothelial cells
GZMK	1.03369e-218	-1.11725	0.093	0.346	2.15162e-214	Endothelial cells
ITGA4	3.50561e-218	-0.847885	0.056	0.301	7.29692e-214	Endothelial cells
TAOK2	3.80397e-215	0.373407	0.11	0.023	7.91797e-211	Endothelial cells
CPNE8	4.63873e-214	0.326887	0.122	0.028	9.65552e-210	Endothelial cells
SUN1	7.30743e-214	0.376371	0.14	0.036	1.52104e-209	Endothelial cells
BAG3	4.48331e-212	0.416996	0.133	0.033	9.332e-208	Endothelial cells
LIMD2	2.5703e-210	-0.790091	0.097	0.343	5.35008e-206	Endothelial cells
ZEB1	7.3103e-210	0.464274	0.197	0.064	1.52164e-205	Endothelial cells
ATP13A3	3.25506e-209	0.585695	0.145	0.039	6.7754e-205	Endothelial cells
NEAT1	4.87494e-209	0.774281	0.684	0.511	1.01472e-204	Endothelial cells
GNAS	4.66707e-208	0.633017	0.486	0.281	9.7145e-204	Endothelial cells
ITM2B	6.6346e-208	0.499723	0.789	0.67	1.38099e-203	Endothelial cells
KLF9	1.1411e-207	0.441932	0.2	0.066	2.37519e-203	Endothelial cells
RPS3	1.28916e-207	-0.449812	0.791	0.871	2.68338e-203	Endothelial cells
CRYBG3	3.43467e-207	0.342979	0.102	0.021	7.14926e-203	Endothelial cells
CD44	3.40459e-206	-0.785245	0.08	0.323	7.08665e-202	Endothelial cells
SWAP70	8.9127e-206	0.423601	0.201	0.066	1.85518e-201	Endothelial cells
SH3BP5	3.7034e-205	0.583749	0.285	0.119	7.70863e-201	Endothelial cells
GADD45A	8.34262e-205	0.399007	0.152	0.042	1.73652e-200	Endothelial cells
DYSF	1.11549e-204	0.317371	0.101	0.021	2.32189e-200	Endothelial cells
MT-ND4	1.85238e-204	0.530804	0.961	0.907	3.85573e-200	Endothelial cells
CYSTM1	1.73185e-203	0.374458	0.216	0.074	3.60485e-199	Endothelial cells
LCP2	2.91828e-202	-0.75434	0.091	0.333	6.07441e-198	Endothelial cells
TRBC2	1.58546e-201	-0.858624	0.059	0.291	3.30014e-197	Endothelial cells
ACAP1	6.56177e-201	-0.763286	0.046	0.274	1.36583e-196	Endothelial cells
HEBP1	1.58594e-200	0.436454	0.208	0.071	3.30114e-196	Endothelial cells
LTB	4.23692e-199	-1.08853	0.055	0.282	8.81915e-195	Endothelial cells
CEBPD	6.57816e-199	0.541834	0.556	0.319	1.36924e-194	Endothelial cells
DPYSL2	4.6229e-198	0.353691	0.148	0.041	9.62257e-194	Endothelial cells
GPSM3	5.79172e-198	-0.741184	0.074	0.307	1.20555e-193	Endothelial cells
MYO6	8.63022e-198	0.323227	0.114	0.026	1.79638e-193	Endothelial cells
APBB1IP	8.74118e-198	-0.716199	0.062	0.295	1.81948e-193	Endothelial cells
GBP5	2.81188e-197	-0.831306	0.058	0.287	5.85292e-193	Endothelial cells
ARHGDIB	1.00226e-196	-0.645082	0.38	0.58	2.08621e-192	Endothelial cells
RBP7	3.21094e-196	0.628162	0.112	0.026	6.68358e-192	Endothelial cells
CTSW	1.17108e-195	-0.936506	0.076	0.308	2.43761e-191	Endothelial cells
RAC1	2.17008e-195	0.545305	0.53	0.326	4.51703e-191	Endothelial cells
MT-ND2	6.5585e-195	0.464964	0.953	0.891	1.36515e-190	Endothelial cells
PEA15	2.09924e-194	0.432571	0.208	0.072	4.36957e-190	Endothelial cells
STK17B	6.24173e-194	-0.739498	0.085	0.32	1.29922e-189	Endothelial cells
SELENOM	1.56812e-193	0.412343	0.269	0.107	3.26405e-189	Endothelial cells
SORBS3	3.33519e-192	0.423745	0.168	0.052	6.94219e-188	Endothelial cells
2021-09-01	6.39599e-192	-0.763758	0.05	0.272	1.33133e-187	Endothelial cells
SNTB2	8.13014e-192	0.505813	0.195	0.066	1.69229e-187	Endothelial cells
TFF3	2.50672e-191	0.7701	0.161	0.047	5.21774e-187	Endothelial cells
PDLIM7	4.28941e-191	0.340313	0.111	0.026	8.92842e-187	Endothelial cells
TRAF3IP3	3.90168e-189	-0.745721	0.044	0.261	8.12135e-185	Endothelial cells
CTSC	8.15818e-189	-0.742489	0.127	0.364	1.69813e-184	Endothelial cells
FEZ1	1.86105e-186	0.441555	0.116	0.028	3.87377e-182	Endothelial cells
SSFA2	5.55475e-186	0.356765	0.167	0.052	1.15622e-181	Endothelial cells
CCL4L2	8.53905e-186	-1.40245	0.152	0.389	1.7774e-181	Endothelial cells
SPAG9	2.05287e-185	0.475284	0.263	0.107	4.27304e-181	Endothelial cells
IKZF1	2.82174e-185	-0.718924	0.052	0.271	5.87345e-181	Endothelial cells
STK17A	4.96177e-185	-0.809923	0.134	0.358	1.03279e-180	Endothelial cells
TMSB4X	8.83005e-185	-0.387831	0.898	0.929	1.83798e-180	Endothelial cells
ACTN1	9.96373e-185	0.387961	0.181	0.059	2.07395e-180	Endothelial cells
LPAR6	5.81506e-182	0.547728	0.203	0.073	1.2104e-177	Endothelial cells
MT2A	2.58183e-181	1.24129	0.68	0.506	5.37408e-177	Endothelial cells
RARRES3	6.05665e-181	-0.747887	0.197	0.422	1.26069e-176	Endothelial cells
SKI	9.72182e-181	0.259926	0.11	0.026	2.0236e-176	Endothelial cells
GZMM	1.884e-180	-0.814888	0.048	0.258	3.92155e-176	Endothelial cells
GIMAP8	8.78695e-180	0.503429	0.204	0.074	1.829e-175	Endothelial cells
UCP2	3.10254e-179	-0.732783	0.072	0.291	6.45793e-175	Endothelial cells
RPL28	8.14698e-179	-0.360467	0.865	0.924	1.69579e-174	Endothelial cells
NCOA7	2.31945e-178	0.602119	0.238	0.096	4.82794e-174	Endothelial cells
RPL18A	1.56788e-176	-0.417776	0.746	0.832	3.26354e-172	Endothelial cells
CELF2	6.6167e-176	-0.678872	0.085	0.308	1.37727e-171	Endothelial cells
REEP3	6.92501e-176	0.392224	0.185	0.063	1.44144e-171	Endothelial cells
CLIC2	1.37387e-175	0.287812	0.113	0.028	2.85971e-171	Endothelial cells
ABI2	1.6146e-175	0.38671	0.148	0.044	3.3608e-171	Endothelial cells
PLSCR1	6.12557e-175	0.458537	0.259	0.107	1.27504e-170	Endothelial cells
VIM	1.75988e-174	0.79019	0.722	0.686	3.66318e-170	Endothelial cells
PHACTR2	1.25081e-173	0.466572	0.198	0.072	2.60355e-169	Endothelial cells
SKAP1	5.70259e-173	-0.736504	0.056	0.263	1.18699e-168	Endothelial cells
SLC9A3R1	3.37036e-172	-0.703637	0.07	0.281	7.01541e-168	Endothelial cells
DST	6.24792e-172	0.379467	0.236	0.091	1.3005e-167	Endothelial cells
CD247	1.00229e-171	-0.818688	0.042	0.242	2.08627e-167	Endothelial cells
FCGR2B	1.3709e-171	0.68476	0.132	0.038	2.85354e-167	Endothelial cells
ARL2	4.24074e-171	0.410076	0.203	0.075	8.82709e-167	Endothelial cells
JUND	9.53683e-171	0.621742	0.349	0.179	1.98509e-166	Endothelial cells
IL2RG	4.47875e-170	-0.694855	0.042	0.243	9.32251e-166	Endothelial cells
RPSA	1.77676e-167	-0.557607	0.533	0.664	3.69833e-163	Endothelial cells
MBP	2.85962e-166	-0.684928	0.05	0.25	5.95231e-162	Endothelial cells
CYB5R3	2.26555e-165	0.439552	0.256	0.109	4.71574e-161	Endothelial cells
PLEK	3.97601e-165	-0.776155	0.057	0.258	8.27606e-161	Endothelial cells
SARAF	4.54083e-165	-0.620903	0.377	0.563	9.45174e-161	Endothelial cells
MIDN	1.36929e-164	0.459044	0.209	0.081	2.85017e-160	Endothelial cells
TYROBP	4.61583e-164	-0.980325	0.157	0.365	9.60785e-160	Endothelial cells
CNN2	7.77029e-163	-0.703416	0.092	0.299	1.61739e-158	Endothelial cells
MAP4K4	2.82541e-162	0.376888	0.146	0.045	5.8811e-158	Endothelial cells
TLR4	6.63466e-162	0.333538	0.116	0.031	1.38101e-157	Endothelial cells
RHOH	8.76637e-162	-0.697201	0.037	0.225	1.82472e-157	Endothelial cells
PRF1	2.99703e-161	-0.887244	0.057	0.254	6.23831e-157	Endothelial cells
LTBR	8.21445e-161	0.342701	0.13	0.038	1.70984e-156	Endothelial cells
KLRB1	5.11312e-160	-0.979855	0.073	0.272	1.0643e-155	Endothelial cells
DOCK8	6.02152e-160	-0.662534	0.063	0.262	1.25338e-155	Endothelial cells
IKZF3	8.99013e-160	-0.704714	0.052	0.247	1.8713e-155	Endothelial cells
ARL15	1.27739e-159	0.31531	0.105	0.026	2.65889e-155	Endothelial cells
RGS1	2.2411e-159	-0.890195	0.041	0.231	4.66484e-155	Endothelial cells
STK4	6.0918e-159	-0.642378	0.12	0.332	1.26801e-154	Endothelial cells
ACP5	9.92317e-159	0.933904	0.223	0.095	2.06551e-154	Endothelial cells
SLC38A2	1.76667e-157	0.642776	0.318	0.158	3.67733e-153	Endothelial cells
BCAP29	7.7321e-157	0.399839	0.207	0.08	1.60944e-152	Endothelial cells
CDC42EP3	1.37096e-156	0.551114	0.295	0.141	2.85365e-152	Endothelial cells
CD3G	9.71946e-156	-0.698297	0.055	0.249	2.02311e-151	Endothelial cells
RCSD1	6.62332e-155	-0.608206	0.08	0.283	1.37864e-150	Endothelial cells
SCGB3A1	2.24887e-154	0.312406	0.127	0.036	4.68101e-150	Endothelial cells
KIAA1671	5.86756e-154	0.314374	0.106	0.028	1.22133e-149	Endothelial cells
PTPN6	8.05431e-154	-0.651424	0.054	0.246	1.6765e-149	Endothelial cells
MT-CO2	9.73063e-154	0.388683	0.998	0.992	2.02543e-149	Endothelial cells
TBC1D8	2.53574e-153	0.340352	0.115	0.032	5.27814e-149	Endothelial cells
VGLL4	6.67944e-153	0.373171	0.177	0.064	1.39033e-148	Endothelial cells
WAS	1.36484e-152	-0.626785	0.036	0.217	2.84092e-148	Endothelial cells
MARCKS	1.57848e-152	0.425156	0.207	0.08	3.28561e-148	Endothelial cells
WIPF1	3.80263e-152	-0.644151	0.115	0.318	7.91517e-148	Endothelial cells
PIEZO1	7.6701e-152	0.390286	0.132	0.04	1.59653e-147	Endothelial cells
HLA-B	9.27743e-152	-0.412875	0.849	0.88	1.9311e-147	Endothelial cells
RPS2	4.07259e-151	-0.399695	0.729	0.812	8.47709e-147	Endothelial cells
YWHAE	6.71512e-151	0.45144	0.339	0.173	1.39775e-146	Endothelial cells
IPO11	1.50951e-150	0.267615	0.101	0.026	3.14205e-146	Endothelial cells
PDE4D	2.05385e-150	0.555496	0.15	0.05	4.27509e-146	Endothelial cells
SASH3	2.67288e-150	-0.619836	0.025	0.199	5.56361e-146	Endothelial cells
QKI	5.27537e-150	0.325086	0.158	0.054	1.09807e-145	Endothelial cells
H1F0	7.60902e-150	0.341793	0.169	0.059	1.58382e-145	Endothelial cells
LBH	4.29793e-149	-0.681972	0.09	0.287	8.94615e-145	Endothelial cells
GINM1	7.77864e-149	0.332022	0.173	0.062	1.61912e-144	Endothelial cells
RRBP1	3.1629e-148	0.415718	0.257	0.113	6.58359e-144	Endothelial cells
HLA-A	9.46449e-148	-0.434577	0.752	0.801	1.97003e-143	Endothelial cells
MT-CYB	9.94747e-148	0.405322	0.995	0.987	2.07057e-143	Endothelial cells
SEC62	9.49721e-147	0.490775	0.454	0.271	1.97685e-142	Endothelial cells
MT-ND6	1.44608e-146	0.569882	0.771	0.629	3.01001e-142	Endothelial cells
ARHGAP30	7.66557e-146	-0.608266	0.033	0.208	1.59559e-141	Endothelial cells
TBC1D10C	1.78669e-145	-0.62678	0.029	0.199	3.71899e-141	Endothelial cells
TUBB4B	3.53281e-145	0.488954	0.28	0.134	7.35354e-141	Endothelial cells
RALB	4.55242e-145	0.365969	0.156	0.054	9.47587e-141	Endothelial cells
CRK	3.14582e-144	0.367654	0.164	0.058	6.54802e-140	Endothelial cells
ATP1A1	6.64806e-144	0.475884	0.336	0.175	1.38379e-139	Endothelial cells
CAPNS1	8.28483e-144	0.380785	0.211	0.087	1.72449e-139	Endothelial cells
DENND2D	2.58515e-142	-0.638561	0.049	0.227	5.38099e-138	Endothelial cells
CLU	1.23231e-141	0.5453	0.443	0.256	2.56505e-137	Endothelial cells
NFE2L1	7.88775e-141	0.354385	0.138	0.045	1.64183e-136	Endothelial cells
ARHGAP9	1.8287e-139	-0.601721	0.029	0.197	3.80645e-135	Endothelial cells
CD96	1.95402e-138	-0.635181	0.051	0.227	4.06728e-134	Endothelial cells
ARL4C	1.96052e-138	-0.644209	0.063	0.241	4.08082e-134	Endothelial cells
ZAP70	3.95918e-138	-0.629605	0.032	0.198	8.24103e-134	Endothelial cells
FLOT1	2.05012e-137	0.449555	0.258	0.121	4.26733e-133	Endothelial cells
CCL3	3.22334e-137	-1.24246	0.086	0.268	6.70939e-133	Endothelial cells
ANXA6	4.10636e-137	-0.603608	0.102	0.29	8.54739e-133	Endothelial cells
NNMT	5.02251e-137	0.278192	0.16	0.056	1.04544e-132	Endothelial cells
BRI3	6.04517e-137	0.353474	0.244	0.108	1.2583e-132	Endothelial cells
RPS19	6.17904e-137	-0.425071	0.782	0.855	1.28617e-132	Endothelial cells
ICAM3	7.05499e-137	-0.583923	0.057	0.233	1.4685e-132	Endothelial cells
CAPZA2	1.40115e-136	0.454155	0.304	0.154	2.9165e-132	Endothelial cells
ENDOD1	1.53063e-136	0.322984	0.134	0.043	3.18601e-132	Endothelial cells
PAM	1.67292e-136	0.339091	0.148	0.051	3.48219e-132	Endothelial cells
IGKC	2.94949e-136	-1.7841	0.067	0.238	6.13937e-132	Endothelial cells
ADGRE5	4.1208e-135	-0.630218	0.084	0.266	8.57745e-131	Endothelial cells
IL16	4.6081e-135	-0.577159	0.055	0.23	9.59176e-131	Endothelial cells
GNG2	1.35278e-134	-0.614091	0.049	0.22	2.8158e-130	Endothelial cells
ADGRG1	2.73449e-134	0.294102	0.127	0.04	5.69184e-130	Endothelial cells
NR4A2	7.06988e-134	-0.87203	0.095	0.272	1.4716e-129	Endothelial cells
ITGAL	9.56522e-134	-0.605837	0.039	0.205	1.991e-129	Endothelial cells
ITGA6	3.75758e-132	0.337866	0.132	0.043	7.82141e-128	Endothelial cells
FAM49B	8.30753e-132	-0.599289	0.082	0.261	1.72921e-127	Endothelial cells
CD8A	3.65821e-130	-0.916276	0.054	0.22	7.61457e-126	Endothelial cells
RPLP1	6.53286e-130	-0.288071	0.9	0.952	1.35982e-125	Endothelial cells
CALU	6.83821e-130	0.358942	0.176	0.069	1.42337e-125	Endothelial cells
EHD4	8.76856e-130	0.300776	0.127	0.041	1.82518e-125	Endothelial cells
LUZP1	1.29963e-129	0.283435	0.138	0.047	2.70518e-125	Endothelial cells
ARGLU1	1.84347e-129	0.599733	0.465	0.3	3.83719e-125	Endothelial cells
PELI1	1.41681e-128	0.359713	0.165	0.062	2.94909e-124	Endothelial cells
PNPLA2	2.0507e-128	0.427062	0.239	0.11	4.26853e-124	Endothelial cells
IL10RA	3.85892e-128	-0.586609	0.036	0.197	8.03235e-124	Endothelial cells
GLIPR1	4.65722e-128	-0.556173	0.051	0.22	9.69401e-124	Endothelial cells
ARHGAP15	4.82561e-128	-0.550058	0.029	0.187	1.00445e-123	Endothelial cells
RPL13	2.17454e-127	-0.340743	0.849	0.898	4.5263e-123	Endothelial cells
BIN2	2.40206e-127	-0.573571	0.035	0.193	4.99988e-123	Endothelial cells
HIF1A	1.15334e-126	0.462779	0.312	0.165	2.40067e-122	Endothelial cells
BAZ2B	1.17005e-126	0.412101	0.189	0.078	2.43545e-122	Endothelial cells
FCMR	3.16119e-126	-0.607433	0.031	0.185	6.58002e-122	Endothelial cells
BST2	1.02407e-125	0.611446	0.466	0.313	2.13159e-121	Endothelial cells
CXCL16	3.75011e-125	0.46382	0.176	0.07	7.80585e-121	Endothelial cells
F11R	4.31746e-125	0.257391	0.111	0.034	8.9868e-121	Endothelial cells
AFF1	6.58649e-125	0.429995	0.199	0.085	1.37098e-120	Endothelial cells
SAMSN1	1.41433e-124	-0.625778	0.05	0.213	2.94393e-120	Endothelial cells
YES1	2.10085e-124	0.319051	0.177	0.07	4.37293e-120	Endothelial cells
GNB1	2.82698e-124	0.384893	0.217	0.097	5.88435e-120	Endothelial cells
HLA-DPB1	9.61895e-124	-0.67028	0.385	0.547	2.00218e-119	Endothelial cells
LRRFIP2	1.34177e-123	0.387746	0.191	0.08	2.7929e-119	Endothelial cells
PAPSS2	1.35006e-123	0.352491	0.125	0.041	2.81015e-119	Endothelial cells
AKNA	2.67772e-123	-0.579326	0.064	0.23	5.57368e-119	Endothelial cells
STMN1	4.35559e-123	0.354704	0.212	0.093	9.06615e-119	Endothelial cells
POMP	6.41573e-123	0.504232	0.408	0.251	1.33543e-118	Endothelial cells
PYHIN1	4.53689e-122	-0.590665	0.032	0.184	9.44353e-118	Endothelial cells
SLA	4.86886e-122	-0.603042	0.04	0.195	1.01345e-117	Endothelial cells
NFIC	6.30621e-122	0.323102	0.209	0.09	1.31264e-117	Endothelial cells
LAT	7.10911e-122	-0.572356	0.035	0.187	1.47976e-117	Endothelial cells
MAP3K13	3.61788e-121	0.3013	0.123	0.041	7.53061e-117	Endothelial cells
PARP8	4.50039e-121	-0.58493	0.067	0.235	9.36755e-117	Endothelial cells
SPTLC2	1.25345e-120	0.370483	0.195	0.083	2.60905e-116	Endothelial cells
ROCK2	4.76204e-120	0.263258	0.115	0.037	9.91219e-116	Endothelial cells
CAMTA1	9.32967e-120	0.334287	0.209	0.092	1.94197e-115	Endothelial cells
CD74	1.93172e-119	-0.558891	0.834	0.906	4.02088e-115	Endothelial cells
ZBTB16	2.79067e-119	0.40435	0.159	0.062	5.80877e-115	Endothelial cells
IGKV3-15	3.12517e-119	-2.21576	0.086	0.249	6.50505e-115	Endothelial cells
GZMH	5.46961e-119	-0.854481	0.045	0.198	1.1385e-114	Endothelial cells
RNASET2	8.46413e-119	-0.582087	0.086	0.258	1.76181e-114	Endothelial cells
FMNL1	1.22098e-117	-0.527175	0.032	0.179	2.54148e-113	Endothelial cells
COPRS	1.89658e-117	0.255382	0.101	0.031	3.94773e-113	Endothelial cells
MAP3K11	4.77025e-117	0.342181	0.138	0.05	9.92928e-113	Endothelial cells
ZBTB20	1.30747e-116	0.398936	0.282	0.144	2.7215e-112	Endothelial cells
DOK2	2.92281e-116	-0.515722	0.03	0.175	6.08382e-112	Endothelial cells
SPOCK2	6.21831e-116	-0.616123	0.057	0.213	1.29434e-111	Endothelial cells
MT-ATP6	1.83097e-114	0.416693	0.968	0.93	3.81117e-110	Endothelial cells
TRBC1	3.34773e-114	-0.687532	0.036	0.182	6.9683e-110	Endothelial cells
CYFIP2	8.49034e-114	-0.520414	0.034	0.178	1.76727e-109	Endothelial cells
MYADM	2.40802e-113	0.56082	0.257	0.133	5.01228e-109	Endothelial cells
HLA-DPA1	7.04605e-113	-0.655519	0.441	0.59	1.46663e-108	Endothelial cells
CMIP	7.22677e-113	0.327763	0.145	0.055	1.50425e-108	Endothelial cells
AOAH	8.64595e-113	-0.602951	0.04	0.188	1.79965e-108	Endothelial cells
PTGER4	1.64171e-112	-0.596973	0.048	0.195	3.41723e-108	Endothelial cells
LINC00861	1.7879e-112	-0.602849	0.044	0.192	3.72151e-108	Endothelial cells
HLA-DQA1	1.79441e-112	-0.778932	0.191	0.363	3.73506e-108	Endothelial cells
FCHO2	2.86838e-112	0.267215	0.122	0.042	5.97053e-108	Endothelial cells
RGL2	3.63719e-112	0.288984	0.118	0.04	7.57081e-108	Endothelial cells
ACTG1	5.88642e-112	-0.352086	0.672	0.765	1.22526e-107	Endothelial cells
HDAC7	8.33431e-112	0.347997	0.162	0.066	1.73479e-107	Endothelial cells
FOXP1	8.56049e-111	0.454249	0.309	0.17	1.78187e-106	Endothelial cells
HIPK2	3.24441e-110	0.42391	0.167	0.07	6.75325e-106	Endothelial cells
WASL	8.53291e-110	0.297342	0.15	0.058	1.77613e-105	Endothelial cells
RPL21	1.10206e-109	-0.394473	0.589	0.697	2.29394e-105	Endothelial cells
SBF2	2.23531e-109	0.352228	0.127	0.046	4.6528e-105	Endothelial cells
TNFAIP8	2.42921e-109	-0.533858	0.058	0.208	5.0564e-105	Endothelial cells
SNRK	2.31831e-108	0.395337	0.212	0.099	4.82555e-104	Endothelial cells
APOE	4.58518e-108	-1.01264	0.251	0.4	9.54405e-104	Endothelial cells
PPP1CA	5.97342e-108	-0.550581	0.16	0.325	1.24337e-103	Endothelial cells
PARVB	6.67483e-108	0.270789	0.136	0.051	1.38937e-103	Endothelial cells
IGKV1-5	7.06103e-108	-2.29337	0.076	0.221	1.46975e-103	Endothelial cells
DOCK10	8.54757e-108	-0.514958	0.028	0.163	1.77918e-103	Endothelial cells
TMSB10	1.05861e-107	0.346837	0.9	0.893	2.20349e-103	Endothelial cells
KLRD1	1.14517e-107	-0.820817	0.067	0.215	2.38367e-103	Endothelial cells
MYO1F	2.20094e-107	-0.525434	0.037	0.178	4.58125e-103	Endothelial cells
SP140	2.6619e-107	-0.503872	0.023	0.155	5.54074e-103	Endothelial cells
PTPN7	5.35727e-107	-0.520744	0.027	0.161	1.11512e-102	Endothelial cells
SLK	1.20953e-106	0.312407	0.149	0.059	2.51765e-102	Endothelial cells
GNG5	1.75977e-106	0.473574	0.488	0.343	3.66297e-102	Endothelial cells
GPRIN3	2.36414e-106	-0.525753	0.038	0.178	4.92096e-102	Endothelial cells
SCML4	3.38557e-106	-0.540356	0.036	0.175	7.04706e-102	Endothelial cells
TRAC	5.19979e-106	-0.553188	0.032	0.168	1.08234e-101	Endothelial cells
SLC38A1	8.04036e-106	-0.511627	0.058	0.205	1.6736e-101	Endothelial cells
CSK	1.20881e-105	-0.516675	0.076	0.227	2.51614e-101	Endothelial cells
FCER1G	1.35255e-105	-0.84095	0.118	0.275	2.81533e-101	Endothelial cells
JCHAIN	1.55535e-105	-1.47779	0.035	0.167	3.23746e-101	Endothelial cells
TC2N	1.71473e-105	-0.530577	0.055	0.202	3.56922e-101	Endothelial cells
IGHV3-74	3.29528e-105	-1.69009	0.026	0.156	6.85913e-101	Endothelial cells
IL7R	5.35117e-105	-0.812304	0.11	0.271	1.11385e-100	Endothelial cells
IRF2BP2	5.85203e-105	0.362355	0.184	0.081	1.2181e-100	Endothelial cells
ICAM2	7.16262e-105	0.530412	0.248	0.129	1.4909e-100	Endothelial cells
MXD4	4.83369e-104	0.297353	0.121	0.044	1.00613e-99	Endothelial cells
HOTAIRM1	6.15825e-104	0.28326	0.108	0.037	1.28184e-99	Endothelial cells
RASSF5	7.64422e-104	-0.473645	0.031	0.164	1.59114e-99	Endothelial cells
SH3BGRL3	7.73841e-104	-0.417695	0.603	0.698	1.61075e-99	Endothelial cells
TLNRD1	9.76604e-104	0.269097	0.125	0.046	2.0328e-99	Endothelial cells
TMOD3	2.67117e-103	0.407094	0.311	0.174	5.56005e-99	Endothelial cells
TSPAN4	3.95784e-103	0.286079	0.137	0.052	8.23824e-99	Endothelial cells
LAPTM4A	4.02827e-103	0.372981	0.323	0.184	8.38485e-99	Endothelial cells
DEF6	4.7506e-103	-0.453886	0.033	0.168	9.88837e-99	Endothelial cells
TBC1D15	5.63118e-103	0.288669	0.118	0.042	1.17213e-98	Endothelial cells
CRTAP	1.20292e-102	0.338681	0.239	0.119	2.50387e-98	Endothelial cells
DAPK1	1.27125e-102	0.323367	0.145	0.057	2.64611e-98	Endothelial cells
CD8B	2.23035e-102	-0.72289	0.033	0.166	4.64248e-98	Endothelial cells
STAT1	7.08873e-102	-0.57139	0.169	0.332	1.47552e-97	Endothelial cells
GSTO1	9.49701e-102	0.406605	0.307	0.17	1.9768e-97	Endothelial cells
SIT1	1.10695e-101	-0.481602	0.019	0.144	2.30411e-97	Endothelial cells
OAZ1	2.55746e-101	-0.429066	0.457	0.592	5.32335e-97	Endothelial cells
TMC8	3.44784e-101	-0.47963	0.023	0.148	7.17668e-97	Endothelial cells
C1orf21	3.99194e-101	0.269985	0.122	0.044	8.30921e-97	Endothelial cells
XCL2	1.08314e-100	-0.976433	0.032	0.162	2.25457e-96	Endothelial cells
SMAD5	1.79437e-100	0.263758	0.132	0.05	3.73498e-96	Endothelial cells
ABLIM1	2.89196e-100	0.38254	0.181	0.081	6.01962e-96	Endothelial cells
IFI6	3.57479e-100	0.388418	0.257	0.134	7.44093e-96	Endothelial cells
RPL19	5.82905e-100	-0.264919	0.841	0.896	1.21332e-95	Endothelial cells
APOBEC3G	6.59461e-100	-0.484787	0.044	0.18	1.37267e-95	Endothelial cells
IL2RB	1.54461e-99	-0.621719	0.028	0.155	3.2151e-95	Endothelial cells
SERTAD1	3.1125e-99	0.338645	0.163	0.07	6.47867e-95	Endothelial cells
ANXA5	3.57927e-99	0.331722	0.426	0.265	7.45024e-95	Endothelial cells
PXN	4.36939e-99	0.381232	0.172	0.075	9.09488e-95	Endothelial cells
EVI2B	7.1127e-99	-0.451073	0.038	0.172	1.48051e-94	Endothelial cells
PIK3R1	1.50947e-98	-0.557213	0.107	0.258	3.14195e-94	Endothelial cells
KIAA1551	2.26367e-98	-0.528408	0.189	0.353	4.71184e-94	Endothelial cells
RPS12	3.00659e-98	-0.274876	0.865	0.929	6.25823e-94	Endothelial cells
FN1	3.67085e-98	0.542279	0.229	0.111	7.64088e-94	Endothelial cells
GPR174	5.39926e-98	-0.496823	0.022	0.145	1.12386e-93	Endothelial cells
NCKAP1L	1.30977e-97	-0.449373	0.034	0.164	2.7263e-93	Endothelial cells
VAMP3	1.03784e-96	0.284052	0.155	0.065	2.16026e-92	Endothelial cells
HIP1	1.81046e-96	0.269726	0.109	0.038	3.76848e-92	Endothelial cells
IQGAP2	2.30103e-96	-0.499173	0.069	0.212	4.78959e-92	Endothelial cells
ITK	6.07327e-96	-0.520072	0.036	0.164	1.26415e-91	Endothelial cells
MT-ND4L	7.34788e-96	0.381827	0.976	0.956	1.52946e-91	Endothelial cells
SH2D1A	1.17913e-95	-0.505246	0.032	0.157	2.45435e-91	Endothelial cells
ADD1	1.76801e-95	0.400474	0.258	0.138	3.68012e-91	Endothelial cells
ST6GAL1	2.10283e-95	0.433864	0.208	0.102	4.37704e-91	Endothelial cells
RTL8C	2.47197e-95	0.273034	0.155	0.065	5.1454e-91	Endothelial cells
CD6	6.14758e-95	-0.493213	0.024	0.144	1.27962e-90	Endothelial cells
NCF1	8.92424e-95	-0.533018	0.034	0.16	1.85758e-90	Endothelial cells
FNDC3B	1.91817e-94	0.313352	0.174	0.078	3.99268e-90	Endothelial cells
SH2D2A	2.70691e-94	-0.504071	0.03	0.152	5.63443e-90	Endothelial cells
CTSS	4.32417e-94	-0.666849	0.172	0.326	9.00076e-90	Endothelial cells
2021-09-06	1.18736e-93	-0.50139	0.146	0.298	2.47148e-89	Endothelial cells
HLA-C	1.25025e-93	-0.303848	0.761	0.817	2.60241e-89	Endothelial cells
HIPK3	1.49286e-93	0.282483	0.155	0.066	3.1074e-89	Endothelial cells
C5orf24	3.00471e-93	0.293501	0.161	0.07	6.25431e-89	Endothelial cells
RASAL3	3.11776e-93	-0.458684	0.04	0.168	6.48963e-89	Endothelial cells
KTN1	3.126e-93	0.395376	0.375	0.235	6.50677e-89	Endothelial cells
ISG20	4.0814e-93	-0.523336	0.11	0.255	8.49543e-89	Endothelial cells
IL4R	5.61975e-93	0.331465	0.123	0.047	1.16975e-88	Endothelial cells
SPTAN1	8.20288e-93	0.410537	0.354	0.216	1.70743e-88	Endothelial cells
SBDS	9.31459e-93	0.361013	0.256	0.137	1.93883e-88	Endothelial cells
RHOF	1.09795e-92	-0.415267	0.026	0.146	2.28538e-88	Endothelial cells
SYTL3	1.4341e-92	-0.557488	0.048	0.178	2.98507e-88	Endothelial cells
CCDC47	2.81734e-92	0.318598	0.222	0.11	5.86429e-88	Endothelial cells
IFNG	9.53379e-92	-0.797319	0.022	0.138	1.98446e-87	Endothelial cells
ITPR1	9.87034e-92	0.347045	0.15	0.064	2.05451e-87	Endothelial cells
CXCR6	1.7496e-91	-0.569818	0.035	0.158	3.6418e-87	Endothelial cells
STAT4	2.23797e-91	-0.460835	0.029	0.15	4.65833e-87	Endothelial cells
JMJD1C	3.21142e-91	0.410189	0.312	0.183	6.68457e-87	Endothelial cells
TMEM245	3.30955e-91	0.315791	0.126	0.05	6.88884e-87	Endothelial cells
CXCR3	7.50844e-91	-0.513953	0.022	0.137	1.56288e-86	Endothelial cells
CDC37	1.79406e-90	0.42219	0.428	0.29	3.73434e-86	Endothelial cells
FCGR3A	2.52829e-90	-0.727163	0.047	0.173	5.26263e-86	Endothelial cells
RPL3	3.67783e-90	-0.356584	0.677	0.746	7.6554e-86	Endothelial cells
SAMD3	6.26872e-90	-0.497793	0.025	0.141	1.30483e-85	Endothelial cells
MGST3	7.187e-90	0.351595	0.322	0.188	1.49597e-85	Endothelial cells
IGHM	8.66713e-90	-1.20119	0.022	0.135	1.80406e-85	Endothelial cells
VAMP5	8.91779e-90	0.50992	0.331	0.203	1.85624e-85	Endothelial cells
TIGIT	1.19237e-89	-0.527461	0.021	0.135	2.48193e-85	Endothelial cells
ANKRD44	2.25795e-89	-0.442671	0.096	0.24	4.69992e-85	Endothelial cells
EOMES	3.11596e-89	-0.514717	0.025	0.14	6.48588e-85	Endothelial cells
IGHV4-59	4.99095e-89	-1.52235	0.016	0.124	1.03887e-84	Endothelial cells
MKNK2	6.34638e-89	0.319968	0.155	0.069	1.321e-84	Endothelial cells
LDLR	8.87046e-89	0.303911	0.122	0.047	1.84639e-84	Endothelial cells
SELPLG	9.37347e-89	-0.447388	0.027	0.143	1.95109e-84	Endothelial cells
CTNNB1	1.10984e-88	0.330636	0.225	0.115	2.31013e-84	Endothelial cells
CLEC2D	1.32489e-88	-0.477307	0.045	0.17	2.75775e-84	Endothelial cells
CD27	2.31727e-88	-0.529944	0.022	0.135	4.8234e-84	Endothelial cells
FOSL2	2.75438e-88	0.293337	0.15	0.065	5.73324e-84	Endothelial cells
PTPN22	5.83829e-88	-0.44562	0.023	0.137	1.21524e-83	Endothelial cells
ICAM1	1.29832e-87	0.729738	0.188	0.093	2.70245e-83	Endothelial cells
DUSP5	1.58245e-87	0.359079	0.167	0.077	3.29388e-83	Endothelial cells
SPN	2.20392e-87	-0.430436	0.028	0.144	4.58746e-83	Endothelial cells
HSPA8	2.45789e-87	-0.351045	0.55	0.671	5.11611e-83	Endothelial cells
ARPC2	9.16181e-87	-0.425596	0.405	0.535	1.90703e-82	Endothelial cells
CHD9	9.44351e-87	0.398148	0.247	0.134	1.96567e-82	Endothelial cells
RGS10	9.84532e-87	-0.456626	0.051	0.176	2.0493e-82	Endothelial cells
MT-ND1	1.00803e-86	0.398483	0.937	0.891	2.09821e-82	Endothelial cells
RNF213	1.39969e-86	-0.433963	0.284	0.443	2.91345e-82	Endothelial cells
TNFRSF1A	1.98161e-86	0.340187	0.244	0.131	4.12472e-82	Endothelial cells
SH3KBP1	2.16911e-86	-0.455168	0.097	0.237	4.515e-82	Endothelial cells
PNRC1	2.54376e-86	-0.380246	0.535	0.638	5.29483e-82	Endothelial cells
MYO1G	3.09601e-86	-0.431198	0.023	0.134	6.44434e-82	Endothelial cells
RERE	4.68101e-86	0.378872	0.194	0.096	9.74351e-82	Endothelial cells
FCHSD2	5.29767e-86	0.385032	0.174	0.082	1.10271e-81	Endothelial cells
LPXN	2.81554e-85	-0.404845	0.043	0.163	5.86055e-81	Endothelial cells
TSTD1	3.38781e-85	-0.427117	0.027	0.139	7.05172e-81	Endothelial cells
DDX21	4.06429e-85	0.525443	0.286	0.171	8.45981e-81	Endothelial cells
CCDC85B	4.36186e-85	0.439811	0.335	0.21	9.07922e-81	Endothelial cells
LY9	4.50856e-85	-0.427554	0.014	0.118	9.38456e-81	Endothelial cells
RALA	4.74987e-85	0.310376	0.168	0.078	9.88686e-81	Endothelial cells
IGHG3	6.28862e-85	-1.45523	0.016	0.12	1.30898e-80	Endothelial cells
IGHG1	9.76646e-85	-1.32304	0.04	0.155	2.03289e-80	Endothelial cells
MATK	1.02528e-84	-0.470902	0.026	0.138	2.13412e-80	Endothelial cells
EMB	2.18462e-84	-0.444948	0.056	0.181	4.54729e-80	Endothelial cells
MEF2A	3.17964e-84	0.315024	0.194	0.095	6.61841e-80	Endothelial cells
REXO2	9.77557e-84	0.293001	0.18	0.086	2.03479e-79	Endothelial cells
MT1E	1.0053e-83	0.568629	0.307	0.18	2.09253e-79	Endothelial cells
RPLP0	1.51841e-83	-0.286484	0.718	0.813	3.16058e-79	Endothelial cells
EIF4G3	1.55627e-83	0.343823	0.156	0.071	3.23938e-79	Endothelial cells
FOXO1	2.61633e-83	0.250746	0.128	0.052	5.4459e-79	Endothelial cells
PLA2G16	6.84398e-83	0.334255	0.24	0.129	1.42458e-78	Endothelial cells
APLP2	7.53831e-83	0.252352	0.248	0.132	1.5691e-78	Endothelial cells
PPP1R18	1.60032e-82	-0.447008	0.12	0.259	3.33107e-78	Endothelial cells
THEMIS	1.70708e-82	-0.477617	0.026	0.135	3.5533e-78	Endothelial cells
HIBCH	2.28383e-82	0.338359	0.123	0.05	4.7538e-78	Endothelial cells
APOL1	2.63094e-82	0.260196	0.114	0.045	5.47631e-78	Endothelial cells
EEF1B2	1.01682e-81	-0.379629	0.507	0.617	2.1165e-77	Endothelial cells
PARVG	1.84699e-81	-0.374473	0.022	0.129	3.84451e-77	Endothelial cells
PSMB9	1.95658e-81	-0.40968	0.313	0.46	4.07263e-77	Endothelial cells
KLF3	2.75438e-81	0.295835	0.208	0.106	5.73323e-77	Endothelial cells
TENT5C	4.19598e-81	-0.477545	0.017	0.118	8.73393e-77	Endothelial cells
PICALM	5.12881e-81	0.306327	0.219	0.114	1.06756e-76	Endothelial cells
SLAMF7	7.07458e-81	-0.445093	0.019	0.123	1.47257e-76	Endothelial cells
ANO6	1.05062e-80	0.271991	0.172	0.081	2.18687e-76	Endothelial cells
LAP3	1.14464e-80	0.282783	0.263	0.146	2.38257e-76	Endothelial cells
NEDD9	1.15872e-80	0.344098	0.235	0.128	2.41188e-76	Endothelial cells
TPRKB	1.97117e-80	0.284209	0.147	0.066	4.10299e-76	Endothelial cells
IGHV3-21	7.09497e-80	-1.78521	0.012	0.109	1.47682e-75	Endothelial cells
CITED2	8.21748e-80	-0.639875	0.084	0.209	1.71047e-75	Endothelial cells
NAMPT	9.50658e-80	0.271437	0.263	0.145	1.97879e-75	Endothelial cells
PSTPIP1	1.13948e-79	-0.39296	0.02	0.122	2.37184e-75	Endothelial cells
FYN	1.20605e-79	-0.527669	0.138	0.273	2.51039e-75	Endothelial cells
RPS4Y1	1.96701e-79	0.377573	0.271	0.153	4.09433e-75	Endothelial cells
XCL1	4.8764e-79	-0.931188	0.024	0.127	1.01502e-74	Endothelial cells
ARHGEF1	5.41592e-79	-0.439104	0.109	0.242	1.12732e-74	Endothelial cells
SERPINB9	7.34891e-79	0.318392	0.153	0.07	1.52968e-74	Endothelial cells
VAMP8	7.517e-79	-0.418727	0.18	0.329	1.56466e-74	Endothelial cells
MT-ND3	9.49178e-79	0.382185	0.943	0.883	1.97571e-74	Endothelial cells
VCL	1.49318e-78	0.28885	0.114	0.046	3.10806e-74	Endothelial cells
MRPL17	1.62007e-78	0.323567	0.135	0.059	3.37218e-74	Endothelial cells
IRF1	2.27362e-78	-0.505912	0.22	0.363	4.73254e-74	Endothelial cells
UPP1	2.85868e-78	0.306708	0.152	0.07	5.95033e-74	Endothelial cells
DYNC1LI2	3.45816e-78	0.285379	0.161	0.076	7.19815e-74	Endothelial cells
ITGB7	4.80128e-78	-0.397232	0.02	0.12	9.99387e-74	Endothelial cells
HOPX	5.13416e-78	-0.488811	0.034	0.142	1.06867e-73	Endothelial cells
C1QC	1.23532e-77	-0.973764	0.18	0.308	2.57132e-73	Endothelial cells
DNAJB4	2.02948e-77	0.321714	0.131	0.056	4.22436e-73	Endothelial cells
MT1X	2.51146e-77	0.809222	0.382	0.26	5.2276e-73	Endothelial cells
LIME1	3.84375e-77	-0.373715	0.021	0.121	8.00076e-73	Endothelial cells
IGHV3-7	3.92948e-77	-1.34972	0.023	0.124	8.17921e-73	Endothelial cells
IGHV3-23	4.8468e-77	-1.68132	0.031	0.134	1.00886e-72	Endothelial cells
IGHV1-18	5.457e-77	-1.44733	0.027	0.129	1.13587e-72	Endothelial cells
EZR	8.02265e-77	-0.478069	0.134	0.267	1.66991e-72	Endothelial cells
RPL10A	1.0163e-76	-0.350277	0.532	0.64	2.11543e-72	Endothelial cells
CCL3L1	1.9654e-76	-0.787665	0.044	0.154	4.09097e-72	Endothelial cells
ACTR3	3.09602e-76	-0.422909	0.222	0.363	6.44437e-72	Endothelial cells
CD84	4.66535e-76	-0.432977	0.025	0.126	9.71092e-72	Endothelial cells
TUBA1C	6.23948e-76	0.397051	0.166	0.081	1.29875e-71	Endothelial cells
PIM2	7.48997e-76	-0.42399	0.021	0.119	1.55904e-71	Endothelial cells
DOCK2	1.26485e-75	-0.392456	0.025	0.127	2.63279e-71	Endothelial cells
SERPINA1	1.77476e-75	-0.974233	0.383	0.483	3.69416e-71	Endothelial cells
C1QA	9.43635e-75	-0.925389	0.157	0.282	1.96418e-70	Endothelial cells
HMGN3	1.00173e-74	0.409285	0.338	0.218	2.08511e-70	Endothelial cells
SEMA4D	1.20429e-74	-0.404909	0.04	0.148	2.50673e-70	Endothelial cells
MT-ND5	1.32405e-74	0.303328	0.946	0.905	2.75602e-70	Endothelial cells
PABPC1	2.68431e-74	-0.350395	0.546	0.641	5.5874e-70	Endothelial cells
SH3BP1	3.45662e-74	-0.358999	0.018	0.115	7.19496e-70	Endothelial cells
PSME1	3.89279e-74	-0.37411	0.399	0.523	8.10285e-70	Endothelial cells
BATF	4.17284e-74	-0.411767	0.019	0.115	8.68577e-70	Endothelial cells
MTSS1	7.54968e-74	0.278799	0.165	0.079	1.57147e-69	Endothelial cells
GPR65	8.6561e-74	-0.41686	0.036	0.141	1.80177e-69	Endothelial cells
IGLV2-23	1.04201e-73	-1.72253	0.021	0.117	2.16893e-69	Endothelial cells
HSBP1	2.07168e-73	0.294271	0.249	0.141	4.3122e-69	Endothelial cells
RPS29	4.45097e-73	-0.514375	0.382	0.482	9.2647e-69	Endothelial cells
CFL1	4.63229e-73	-0.328467	0.573	0.662	9.64211e-69	Endothelial cells
ATOX1	5.10315e-73	0.277896	0.252	0.142	1.06222e-68	Endothelial cells
UGCG	5.14716e-73	0.293487	0.166	0.081	1.07138e-68	Endothelial cells
RPS5	5.63268e-73	-0.288684	0.617	0.717	1.17244e-68	Endothelial cells
VCAM1	1.09722e-72	0.346315	0.174	0.084	2.28387e-68	Endothelial cells
STK10	1.26074e-72	-0.440333	0.092	0.213	2.62422e-68	Endothelial cells
PIM1	1.40767e-72	-0.439848	0.047	0.153	2.93006e-68	Endothelial cells
SYNRG	1.69538e-72	-0.412375	0.105	0.231	3.52894e-68	Endothelial cells
PLEKHF1	2.17966e-72	-0.393743	0.025	0.123	4.53697e-68	Endothelial cells
IGLV3-25	3.76292e-72	-2.26952	0.013	0.102	7.83251e-68	Endothelial cells
IGKV2-30	7.37641e-72	-1.54115	0.039	0.141	1.5354e-67	Endothelial cells
MAP4K1	1.40081e-71	-0.357229	0.024	0.12	2.91578e-67	Endothelial cells
SH3GLB1	1.6254e-71	0.286799	0.264	0.154	3.38326e-67	Endothelial cells
ARPC3	3.34456e-71	-0.367612	0.419	0.535	6.9617e-67	Endothelial cells
SYTL1	5.14777e-71	-0.347397	0.026	0.123	1.07151e-66	Endothelial cells
RPL23A	5.62931e-71	-0.363648	0.593	0.656	1.17174e-66	Endothelial cells
TF	6.39651e-71	-0.888571	0.114	0.23	1.33143e-66	Endothelial cells
ARHGAP4	1.18e-70	-0.379471	0.047	0.153	2.45617e-66	Endothelial cells
IFITM2	4.66387e-70	0.271093	0.708	0.603	9.70785e-66	Endothelial cells
SMAP2	4.73953e-70	-0.396991	0.111	0.238	9.86534e-66	Endothelial cells
CD5	1.02717e-69	-0.414324	0.017	0.107	2.13806e-65	Endothelial cells
NR4A1	2.24815e-69	0.479443	0.219	0.123	4.67951e-65	Endothelial cells
CDC42SE2	6.36695e-69	-0.404997	0.067	0.178	1.32528e-64	Endothelial cells
SYNE1	1.00934e-68	0.416445	0.297	0.185	2.10095e-64	Endothelial cells
PAG1	2.16262e-68	-0.382411	0.024	0.117	4.50149e-64	Endothelial cells
TBX21	2.31877e-68	-0.391006	0.015	0.102	4.82652e-64	Endothelial cells
ARAP2	4.99672e-68	-0.409549	0.078	0.193	1.04007e-63	Endothelial cells
SLFN12L	6.59788e-68	-0.398318	0.025	0.118	1.37335e-63	Endothelial cells
PRR13	9.13635e-68	-0.40945	0.209	0.338	1.90173e-63	Endothelial cells
CD38	1.6903e-67	-0.420016	0.023	0.114	3.51837e-63	Endothelial cells
DCXR	2.0464e-67	-0.621663	0.134	0.257	4.25959e-63	Endothelial cells
RHOG	2.2314e-67	-0.387731	0.127	0.249	4.64466e-63	Endothelial cells
VTN	2.41372e-67	-0.809949	0.121	0.235	5.02417e-63	Endothelial cells
JAK3	2.80491e-67	-0.364446	0.039	0.139	5.83843e-63	Endothelial cells
FDPS	3.69868e-67	0.276295	0.209	0.114	7.6988e-63	Endothelial cells
RUNX3	4.4494e-67	-0.387947	0.021	0.11	9.26143e-63	Endothelial cells
IGKV1-39	5.23091e-67	-1.67107	0.016	0.101	1.08881e-62	Endothelial cells
PSME2	7.69785e-67	-0.40194	0.31	0.435	1.60231e-62	Endothelial cells
A1BG	9.24885e-66	-0.518199	0.056	0.159	1.92515e-61	Endothelial cells
HP	1.49752e-65	-1.08492	0.279	0.381	3.11709e-61	Endothelial cells
TRAT1	1.55956e-65	-0.390335	0.02	0.108	3.24622e-61	Endothelial cells
IDH2	1.5752e-65	-0.397153	0.082	0.194	3.27878e-61	Endothelial cells
LGMN	3.0347e-65	0.281685	0.199	0.105	6.31672e-61	Endothelial cells
C12orf75	3.90482e-65	-0.408885	0.038	0.135	8.12787e-61	Endothelial cells
AMBP	4.26043e-65	-0.841511	0.166	0.278	8.8681e-61	Endothelial cells
PSMB10	2.20003e-64	-0.365139	0.177	0.307	4.57936e-60	Endothelial cells
TMEM30A	2.45329e-64	0.281987	0.221	0.125	5.10652e-60	Endothelial cells
C1QB	4.82794e-64	-0.95566	0.191	0.303	1.00494e-59	Endothelial cells
IGHV5-51	5.41774e-64	-1.54876	0.021	0.106	1.1277e-59	Endothelial cells
CYTH4	6.12157e-64	-0.336149	0.017	0.101	1.27421e-59	Endothelial cells
ERP29	1.49973e-63	-0.417577	0.192	0.314	3.1217e-59	Endothelial cells
BIN1	1.86869e-63	-0.358243	0.036	0.129	3.88968e-59	Endothelial cells
MACF1	2.28859e-63	0.345251	0.411	0.286	4.7637e-59	Endothelial cells
EEF1G	2.76672e-63	-0.395043	0.39	0.493	5.75892e-59	Endothelial cells
2021-09-09	2.98791e-63	-0.427583	0.168	0.287	6.21934e-59	Endothelial cells
INPP4B	5.30498e-63	-0.382421	0.049	0.148	1.10423e-58	Endothelial cells
XIST	7.66601e-63	0.619486	0.27	0.176	1.59568e-58	Endothelial cells
RBP4	1.0068e-62	-0.96799	0.223	0.328	2.09566e-58	Endothelial cells
PRKCB	1.34781e-62	-0.338322	0.022	0.107	2.80546e-58	Endothelial cells
RPL17	1.4563e-62	-0.258129	0.628	0.722	3.03128e-58	Endothelial cells
ATM	4.6863e-62	-0.364812	0.113	0.231	9.75453e-58	Endothelial cells
REL	6.05442e-62	-0.415528	0.156	0.276	1.26023e-57	Endothelial cells
ENY2	1.12849e-61	0.287719	0.273	0.168	2.34895e-57	Endothelial cells
FGD3	1.17021e-61	-0.325774	0.018	0.101	2.43579e-57	Endothelial cells
HPCAL1	1.48112e-61	0.310815	0.163	0.085	3.08296e-57	Endothelial cells
MT-CO3	1.84402e-61	0.308244	0.99	0.983	3.83832e-57	Endothelial cells
SERF2	1.99511e-61	0.262421	0.784	0.741	4.15281e-57	Endothelial cells
DENND4C	2.04121e-61	0.321564	0.188	0.103	4.24877e-57	Endothelial cells
TOX	3.10188e-61	-0.385102	0.026	0.113	6.45657e-57	Endothelial cells
PYCARD	5.51347e-61	-0.429469	0.085	0.191	1.14763e-56	Endothelial cells
KCNAB2	8.97283e-61	-0.340067	0.024	0.108	1.86769e-56	Endothelial cells
LEPROTL1	9.19064e-61	-0.411279	0.133	0.249	1.91303e-56	Endothelial cells
TAP1	1.77554e-60	-0.409232	0.127	0.238	3.69578e-56	Endothelial cells
ABRACL	6.00634e-60	-0.39144	0.137	0.252	1.25022e-55	Endothelial cells
C1orf162	6.53722e-60	-0.442514	0.044	0.137	1.36072e-55	Endothelial cells
AC243960.1	7.52406e-60	-0.307719	0.022	0.105	1.56613e-55	Endothelial cells
COL4A3BP	7.95787e-60	0.282288	0.155	0.079	1.65643e-55	Endothelial cells
ARRB2	8.23405e-60	-0.34655	0.052	0.149	1.71392e-55	Endothelial cells
PTK2B	1.15099e-59	-0.332775	0.026	0.111	2.39579e-55	Endothelial cells
IGHV4-39	1.87614e-59	-1.4709	0.021	0.102	3.90519e-55	Endothelial cells
ARHGAP45	2.10567e-59	-0.336577	0.052	0.148	4.38296e-55	Endothelial cells
TNF	2.49296e-59	-0.619853	0.026	0.111	5.1891e-55	Endothelial cells
MYBL1	2.64935e-59	-0.395609	0.031	0.119	5.51462e-55	Endothelial cells
C3	6.75091e-59	-0.702495	0.096	0.198	1.4052e-54	Endothelial cells
ADA2	7.73996e-59	-0.351876	0.039	0.129	1.61107e-54	Endothelial cells
PIK3CD	8.11645e-59	-0.315413	0.023	0.105	1.68944e-54	Endothelial cells
TTC39C	1.15167e-58	-0.338274	0.033	0.12	2.3972e-54	Endothelial cells
SNX10	1.39463e-58	-0.36019	0.036	0.125	2.90292e-54	Endothelial cells
RNF149	1.73893e-58	-0.386865	0.13	0.244	3.61959e-54	Endothelial cells
FEZ2	2.14337e-58	0.262033	0.185	0.102	4.46143e-54	Endothelial cells
SSR2	3.78643e-58	-0.374924	0.249	0.367	7.88146e-54	Endothelial cells
KDM6B	6.73291e-58	0.258535	0.136	0.067	1.40146e-53	Endothelial cells
ATP2B4	7.10883e-58	0.328484	0.246	0.149	1.4797e-53	Endothelial cells
SERINC3	7.90119e-58	0.266355	0.264	0.163	1.64463e-53	Endothelial cells
RGS19	1.05695e-57	-0.335563	0.043	0.133	2.20004e-53	Endothelial cells
PTGDR	1.2877e-57	-0.398238	0.022	0.103	2.68035e-53	Endothelial cells
CYBB	1.3483e-57	-0.467541	0.035	0.121	2.80649e-53	Endothelial cells
YWHAZ	2.10941e-57	-0.344217	0.386	0.495	4.39074e-53	Endothelial cells
KCNA3	3.06176e-57	-0.324217	0.022	0.102	6.37306e-53	Endothelial cells
TAGLN2	9.9282e-57	0.379921	0.535	0.451	2.06655e-52	Endothelial cells
UTRN	1.3845e-56	0.322556	0.388	0.276	2.88185e-52	Endothelial cells
FNBP1	2.5828e-56	-0.357458	0.138	0.251	5.37609e-52	Endothelial cells
NT5C	3.83903e-56	-0.293993	0.04	0.128	7.99095e-52	Endothelial cells
DYNLL1	4.1789e-56	0.34097	0.411	0.299	8.69838e-52	Endothelial cells
IGLV1-40	5.17184e-56	-1.57274	0.043	0.128	1.07652e-51	Endothelial cells
RNF115	5.64283e-56	0.312269	0.222	0.132	1.17456e-51	Endothelial cells
APOH	5.68277e-56	-0.747484	0.113	0.215	1.18287e-51	Endothelial cells
PIK3AP1	5.90071e-56	-0.338709	0.022	0.101	1.22823e-51	Endothelial cells
CMC1	1.23272e-55	-0.512009	0.093	0.192	2.5659e-51	Endothelial cells
SRP14	1.52633e-55	0.431288	0.592	0.522	3.17706e-51	Endothelial cells
CALCOCO2	2.49221e-55	0.302593	0.288	0.186	5.18754e-51	Endothelial cells
FBXO21	3.14326e-55	0.266171	0.131	0.065	6.54269e-51	Endothelial cells
GNAI2	4.16718e-55	0.354938	0.318	0.218	8.67399e-51	Endothelial cells
CKLF	5.42659e-55	-0.361797	0.111	0.217	1.12954e-50	Endothelial cells
SSR4	5.45945e-55	-0.441737	0.358	0.464	1.13638e-50	Endothelial cells
CAMK4	1.0075e-54	-0.309229	0.025	0.103	2.0971e-50	Endothelial cells
ST8SIA4	1.31703e-54	-0.346274	0.035	0.118	2.74139e-50	Endothelial cells
TUBA1B	1.4167e-54	0.324959	0.41	0.301	2.94886e-50	Endothelial cells
NASP	2.10144e-54	0.298815	0.197	0.113	4.37415e-50	Endothelial cells
TSC22D3	2.10238e-54	-0.463548	0.38	0.476	4.37611e-50	Endothelial cells
MYL6	2.10276e-54	0.256699	0.752	0.708	4.3769e-50	Endothelial cells
ORM1	2.49197e-54	-0.757075	0.103	0.2	5.18703e-50	Endothelial cells
ARHGAP25	2.95392e-54	-0.327389	0.048	0.136	6.14858e-50	Endothelial cells
KLRG1	3.16034e-54	-0.437898	0.063	0.156	6.57825e-50	Endothelial cells
RBL2	3.27774e-54	-0.401284	0.162	0.271	6.82262e-50	Endothelial cells
ELOC	3.30715e-54	0.378863	0.238	0.15	6.88382e-50	Endothelial cells
CAP1	4.60478e-54	-0.360156	0.274	0.385	9.58485e-50	Endothelial cells
PDE7A	4.71863e-54	-0.315556	0.026	0.104	9.82184e-50	Endothelial cells
LNPEP	5.03843e-54	-0.368357	0.091	0.192	1.04875e-49	Endothelial cells
TSPAN14	6.717e-54	0.285801	0.202	0.118	1.39814e-49	Endothelial cells
BCL2A1	9.91105e-54	-0.384737	0.028	0.107	2.06298e-49	Endothelial cells
FERMT3	1.56983e-53	-0.291655	0.063	0.156	3.2676e-49	Endothelial cells
PNP	1.62468e-53	0.470225	0.165	0.092	3.38177e-49	Endothelial cells
FOXO3	1.75281e-53	0.280902	0.163	0.089	3.64848e-49	Endothelial cells
MAF	2.78545e-53	0.387488	0.162	0.09	5.79792e-49	Endothelial cells
ATP1B3	3.38637e-53	0.255563	0.174	0.097	7.04872e-49	Endothelial cells
ARL6IP5	3.44458e-53	-0.352536	0.285	0.399	7.1699e-49	Endothelial cells
APOA1	4.16898e-53	-0.918971	0.345	0.426	8.67773e-49	Endothelial cells
PPP2R5C	9.54819e-53	-0.379338	0.099	0.2	1.98746e-48	Endothelial cells
TRIM56	1.19877e-52	0.30903	0.178	0.101	2.49525e-48	Endothelial cells
UPF3A	1.42731e-52	0.276389	0.171	0.095	2.97094e-48	Endothelial cells
APOB	1.70339e-52	-0.702262	0.092	0.185	3.54561e-48	Endothelial cells
SPI1	2.51454e-52	-0.441279	0.026	0.103	5.23401e-48	Endothelial cells
ARHGAP26	3.1633e-52	0.254508	0.117	0.057	6.5844e-48	Endothelial cells
CSNK1A1	3.19997e-52	0.307107	0.284	0.185	6.66073e-48	Endothelial cells
NCOA3	5.20946e-52	0.297968	0.195	0.113	1.08435e-47	Endothelial cells
RNF166	7.07474e-52	-0.303122	0.027	0.104	1.47261e-47	Endothelial cells
APMAP	7.44344e-52	-0.402734	0.099	0.195	1.54935e-47	Endothelial cells
ARPC1B	1.00202e-51	-0.363093	0.403	0.498	2.0857e-47	Endothelial cells
RUNX1	4.26034e-51	-0.327447	0.029	0.106	8.86789e-47	Endothelial cells
RPS16	4.55642e-51	-0.250954	0.638	0.7	9.48419e-47	Endothelial cells
TMC6	5.57763e-51	-0.30814	0.05	0.136	1.16098e-46	Endothelial cells
CASP1	5.96355e-51	-0.349978	0.078	0.172	1.24131e-46	Endothelial cells
STXBP2	7.01605e-51	-0.320722	0.044	0.128	1.46039e-46	Endothelial cells
RORA	9.48673e-51	-0.380929	0.095	0.191	1.97466e-46	Endothelial cells
M6PR	9.5283e-51	-0.337769	0.115	0.217	1.98331e-46	Endothelial cells
EEF1D	2.08718e-50	-0.254786	0.59	0.664	4.34447e-46	Endothelial cells
GTF3A	2.97881e-50	-0.336925	0.126	0.229	6.2004e-46	Endothelial cells
CYBC1	4.57844e-50	-0.284282	0.048	0.131	9.53003e-46	Endothelial cells
TSEN54	8.86741e-50	-0.342008	0.054	0.138	1.84575e-45	Endothelial cells
SNX3	1.0218e-49	0.284971	0.385	0.278	2.12687e-45	Endothelial cells
IGKV3-20	1.68614e-49	-1.89466	0.112	0.202	3.5097e-45	Endothelial cells
DHRS7	2.47261e-49	-0.330467	0.119	0.219	5.14674e-45	Endothelial cells
DRAP1	3.1561e-49	-0.359388	0.178	0.282	6.56942e-45	Endothelial cells
LYZ	3.48269e-49	-0.699296	0.074	0.163	7.24922e-45	Endothelial cells
CCND2	4.531e-49	-0.332962	0.043	0.122	9.43127e-45	Endothelial cells
TXN	7.29533e-49	0.321505	0.394	0.293	1.51852e-44	Endothelial cells
CASP8	8.63348e-49	-0.323231	0.05	0.133	1.79706e-44	Endothelial cells
GOLGB1	1.05478e-48	0.267912	0.263	0.169	2.19552e-44	Endothelial cells
HMBOX1	2.37489e-48	0.258093	0.108	0.052	4.94334e-44	Endothelial cells
SORL1	2.43337e-48	-0.318152	0.036	0.113	5.06507e-44	Endothelial cells
IGKV4-1	2.57692e-48	-2.17153	0.073	0.155	5.36386e-44	Endothelial cells
CD83	3.24188e-48	-0.485468	0.033	0.107	6.74797e-44	Endothelial cells
PRDM1	3.33828e-48	-0.367224	0.081	0.172	6.94863e-44	Endothelial cells
PIK3IP1	3.41834e-48	-0.344711	0.066	0.152	7.11527e-44	Endothelial cells
FGB	6.2749e-48	-0.840224	0.19	0.278	1.30612e-43	Endothelial cells
PCED1B	6.91987e-48	-0.279057	0.033	0.108	1.44037e-43	Endothelial cells
CALM1	8.24172e-48	0.303008	0.68	0.605	1.71551e-43	Endothelial cells
WSB1	9.541e-48	0.327786	0.368	0.265	1.98596e-43	Endothelial cells
BCL3	1.21691e-47	0.290879	0.132	0.069	2.533e-43	Endothelial cells
CLIC1	1.8526e-47	-0.288725	0.47	0.56	3.85619e-43	Endothelial cells
ETV6	2.47757e-47	0.265819	0.123	0.063	5.15705e-43	Endothelial cells
FIS1	3.61862e-47	0.251313	0.311	0.212	7.53216e-43	Endothelial cells
FGG	4.77108e-47	-0.804694	0.177	0.266	9.93101e-43	Endothelial cells
CNPY3	5.55755e-47	-0.335602	0.098	0.191	1.1568e-42	Endothelial cells
AHSG	5.84279e-47	-0.61417	0.057	0.137	1.21618e-42	Endothelial cells
NAA38	9.51166e-47	0.256686	0.223	0.14	1.97985e-42	Endothelial cells
NBPF26	9.85865e-47	-0.308937	0.044	0.122	2.05208e-42	Endothelial cells
BCL2	1.16498e-46	-0.305492	0.032	0.105	2.4249e-42	Endothelial cells
APRT	1.29146e-46	-0.315766	0.207	0.31	2.68817e-42	Endothelial cells
AIF1	1.43435e-46	-0.623095	0.086	0.172	2.9856e-42	Endothelial cells
MT-ATP8	1.66445e-46	0.310535	0.887	0.831	3.46456e-42	Endothelial cells
YWHAH	1.69418e-46	0.269579	0.27	0.178	3.52644e-42	Endothelial cells
PCBP2	2.00149e-46	0.264415	0.446	0.344	4.1661e-42	Endothelial cells
COTL1	2.01018e-46	-0.320646	0.263	0.376	4.1842e-42	Endothelial cells
TWF2	3.06179e-46	-0.286533	0.07	0.156	6.37311e-42	Endothelial cells
MRPL33	3.63558e-46	0.288939	0.183	0.109	7.56746e-42	Endothelial cells
APOBEC3C	3.71582e-46	-0.282816	0.037	0.111	7.73448e-42	Endothelial cells
CNST	5.7269e-46	0.344362	0.161	0.092	1.19205e-41	Endothelial cells
TTR	7.30414e-46	-0.850696	0.253	0.34	1.52036e-41	Endothelial cells
CD68	7.71011e-46	-0.629142	0.073	0.155	1.60486e-41	Endothelial cells
LST1	1.01179e-45	-0.448252	0.041	0.117	2.10605e-41	Endothelial cells
CLTA	1.50799e-45	0.31536	0.325	0.227	3.13888e-41	Endothelial cells
HPX	3.20411e-45	-0.600411	0.057	0.135	6.66935e-41	Endothelial cells
CDKN1B	3.27959e-45	-0.325677	0.119	0.214	6.82647e-41	Endothelial cells
BUB3	4.59666e-45	-0.330013	0.111	0.203	9.56795e-41	Endothelial cells
PRKACB	6.01347e-45	-0.292731	0.071	0.156	1.2517e-40	Endothelial cells
OXNAD1	1.06332e-44	-0.296488	0.038	0.111	2.21329e-40	Endothelial cells
STAT3	1.98919e-44	0.267085	0.341	0.242	4.1405e-40	Endothelial cells
CHCHD10	2.62465e-44	-0.343831	0.137	0.234	5.4632e-40	Endothelial cells
BTN3A2	3.7605e-44	-0.286929	0.13	0.227	7.82748e-40	Endothelial cells
EID1	7.00568e-44	0.272938	0.387	0.288	1.45823e-39	Endothelial cells
PHF14	1.61335e-43	0.292807	0.196	0.12	3.35818e-39	Endothelial cells
PPM1K	1.95568e-43	-0.29226	0.04	0.112	4.07076e-39	Endothelial cells
XBP1	3.38244e-43	-0.428276	0.173	0.265	7.04055e-39	Endothelial cells
CFD	3.68561e-43	-0.549727	0.045	0.119	7.6716e-39	Endothelial cells
ERN1	4.27953e-43	-0.330484	0.068	0.148	8.90784e-39	Endothelial cells
CBLB	7.38212e-43	-0.354134	0.125	0.217	1.53659e-38	Endothelial cells
TRIM22	9.02178e-43	-0.304372	0.164	0.262	1.87788e-38	Endothelial cells
CDK2AP2	1.13214e-42	-0.322686	0.1	0.188	2.35656e-38	Endothelial cells
PRKAR1A	1.38621e-42	0.250486	0.321	0.225	2.8854e-38	Endothelial cells
MAT2B	1.44035e-42	-0.30104	0.12	0.213	2.9981e-38	Endothelial cells
TRABD	2.15226e-42	-0.260073	0.041	0.112	4.47994e-38	Endothelial cells
GABARAPL2	3.32627e-42	0.259035	0.329	0.235	6.92364e-38	Endothelial cells
MDH1	3.47909e-42	-0.278016	0.091	0.177	7.24172e-38	Endothelial cells
MS4A7	5.23743e-42	-0.602264	0.065	0.141	1.09017e-37	Endothelial cells
GC	6.03806e-42	-0.540482	0.067	0.143	1.25682e-37	Endothelial cells
EPB41	6.05788e-42	-0.298276	0.064	0.144	1.26095e-37	Endothelial cells
HRG	7.72377e-42	-0.532686	0.042	0.111	1.6077e-37	Endothelial cells
XAF1	1.09419e-41	0.414308	0.242	0.164	2.27756e-37	Endothelial cells
NIN	1.1431e-41	-0.323081	0.09	0.173	2.37937e-37	Endothelial cells
DNAJB1	1.18337e-41	-0.781374	0.225	0.316	2.46319e-37	Endothelial cells
RGS2	1.70221e-41	-0.355759	0.045	0.117	3.54316e-37	Endothelial cells
FTX	1.89041e-41	0.282173	0.11	0.057	3.9349e-37	Endothelial cells
CRIP1	2.78632e-41	-0.254045	0.247	0.358	5.79973e-37	Endothelial cells
FGA	2.93157e-41	-0.660617	0.137	0.221	6.10207e-37	Endothelial cells
TMEM176B	2.94985e-41	-0.443665	0.04	0.109	6.14012e-37	Endothelial cells
MAP4	3.68779e-41	0.272695	0.258	0.173	7.67614e-37	Endothelial cells
GNLY	3.87246e-41	-0.987817	0.039	0.106	8.06052e-37	Endothelial cells
CCND3	4.6171e-41	-0.339659	0.152	0.242	9.61049e-37	Endothelial cells
ATP5MG	8.06359e-41	-0.284373	0.406	0.493	1.67844e-36	Endothelial cells
IGKV3-11	9.45329e-41	-0.824155	0.05	0.121	1.9677e-36	Endothelial cells
SOCS1	1.36633e-40	-0.343469	0.06	0.135	2.84401e-36	Endothelial cells
HACD4	1.75884e-40	-0.289451	0.044	0.114	3.66103e-36	Endothelial cells
CD5L	3.77357e-40	-0.637193	0.064	0.138	7.85469e-36	Endothelial cells
AP2S1	4.59728e-40	0.308599	0.282	0.195	9.56923e-36	Endothelial cells
EML4	6.43306e-40	-0.319724	0.196	0.291	1.33904e-35	Endothelial cells
HSP90AB1	6.50353e-40	0.314998	0.666	0.613	1.35371e-35	Endothelial cells
MRPS6	9.43561e-40	-0.284698	0.068	0.145	1.96402e-35	Endothelial cells
TUBA4A	1.18107e-39	-0.327022	0.097	0.179	2.45839e-35	Endothelial cells
CD4	1.84686e-39	0.369036	0.168	0.102	3.84423e-35	Endothelial cells
TAPBP	2.23825e-39	-0.308373	0.204	0.297	4.65891e-35	Endothelial cells
HIST1H1D	2.53911e-39	-0.358682	0.048	0.118	5.28516e-35	Endothelial cells
HSP90AA1	2.61038e-39	-0.326695	0.546	0.608	5.43351e-35	Endothelial cells
PDE4B	2.67301e-39	-0.333734	0.081	0.159	5.56387e-35	Endothelial cells
LDHB	4.083e-39	-0.345305	0.252	0.342	8.49877e-35	Endothelial cells
SAMHD1	4.57241e-39	-0.313545	0.207	0.304	9.51747e-35	Endothelial cells
PTP4A2	4.91985e-39	-0.330765	0.213	0.304	1.02407e-34	Endothelial cells
RPL13A	5.67884e-39	-0.258825	0.613	0.658	1.18205e-34	Endothelial cells
CRYBG1	7.87398e-39	-0.319215	0.051	0.122	1.63897e-34	Endothelial cells
SP110	8.03026e-39	-0.30293	0.116	0.2	1.6715e-34	Endothelial cells
OFD1	1.14069e-38	-0.285838	0.084	0.164	2.37435e-34	Endothelial cells
MARCO	1.14991e-38	-0.65633	0.09	0.167	2.39354e-34	Endothelial cells
HLA-F	1.41498e-38	-0.295015	0.215	0.309	2.94528e-34	Endothelial cells
POLD4	2.58985e-38	-0.282643	0.116	0.2	5.39077e-34	Endothelial cells
ADH1B	2.6504e-38	-0.693702	0.103	0.18	5.51681e-34	Endothelial cells
PAXX	6.11626e-38	-0.296996	0.155	0.243	1.2731e-33	Endothelial cells
ACAA2	6.95299e-38	-0.402533	0.098	0.177	1.44726e-33	Endothelial cells
CFLAR	7.74929e-38	0.298028	0.365	0.276	1.61301e-33	Endothelial cells
PBXIP1	9.07135e-38	-0.310205	0.072	0.147	1.8882e-33	Endothelial cells
PTPN4	1.08561e-37	-0.285054	0.059	0.13	2.25969e-33	Endothelial cells
CALM3	1.10543e-37	-0.308613	0.181	0.272	2.30096e-33	Endothelial cells
HIGD2A	1.79692e-37	-0.305071	0.243	0.334	3.74029e-33	Endothelial cells
INPP5D	2.19486e-37	-0.254648	0.081	0.158	4.56861e-33	Endothelial cells
ZNF331	2.34563e-37	-0.344456	0.045	0.111	4.88243e-33	Endothelial cells
GMFG	4.49064e-37	-0.263024	0.267	0.366	9.34727e-33	Endothelial cells
RAB29	5.03687e-37	-0.25784	0.047	0.114	1.04842e-32	Endothelial cells
LUC7L3	5.55722e-37	0.31368	0.28	0.198	1.15673e-32	Endothelial cells
ATF7IP	1.61166e-36	-0.286697	0.138	0.225	3.35466e-32	Endothelial cells
CCDC88C	2.05762e-36	-0.276994	0.084	0.161	4.28293e-32	Endothelial cells
DAZAP2	2.16331e-36	-0.297586	0.314	0.4	4.50294e-32	Endothelial cells
TNFAIP3	2.29852e-36	-0.361328	0.229	0.322	4.78438e-32	Endothelial cells
FKBP11	4.0227e-36	-0.335401	0.083	0.157	8.37325e-32	Endothelial cells
POLR2L	4.55909e-36	0.338703	0.368	0.286	9.48974e-32	Endothelial cells
CCNDBP1	6.13184e-36	-0.262935	0.076	0.15	1.27634e-31	Endothelial cells
GBP2	1.02615e-35	-0.299907	0.101	0.178	2.13593e-31	Endothelial cells
OSTF1	1.17173e-35	-0.272232	0.157	0.244	2.43895e-31	Endothelial cells
FDFT1	2.75556e-35	-0.290923	0.081	0.154	5.73569e-31	Endothelial cells
PSMB8	6.08321e-35	-0.262384	0.23	0.32	1.26622e-30	Endothelial cells
FLT3LG	8.20252e-35	-0.263783	0.043	0.104	1.70736e-30	Endothelial cells
APOC1	9.88718e-35	-0.737893	0.357	0.418	2.05802e-30	Endothelial cells
CD163	1.62124e-34	-0.54676	0.056	0.121	3.3746e-30	Endothelial cells
TAOK3	1.70549e-34	-0.269638	0.079	0.151	3.54998e-30	Endothelial cells
CIB1	2.36809e-34	-0.273654	0.18	0.264	4.92918e-30	Endothelial cells
HLA-DMB	3.49393e-34	-0.312332	0.047	0.11	7.27261e-30	Endothelial cells
JPT1	1.17801e-33	-0.312412	0.117	0.194	2.45203e-29	Endothelial cells
SUN2	1.35065e-33	-0.284484	0.135	0.216	2.81138e-29	Endothelial cells
GUK1	1.4718e-33	0.255529	0.444	0.361	3.06355e-29	Endothelial cells
CCNH	4.09178e-33	-0.302075	0.156	0.238	8.51705e-29	Endothelial cells
GRB2	8.41768e-33	-0.284829	0.149	0.231	1.75214e-28	Endothelial cells
RABGAP1L	1.24497e-32	-0.282668	0.115	0.192	2.59141e-28	Endothelial cells
PARP1	1.64106e-32	-0.272439	0.122	0.199	3.41587e-28	Endothelial cells
HLA-DQB1	2.0168e-32	-0.516932	0.204	0.279	4.19798e-28	Endothelial cells
RASA2	2.50969e-32	-0.283723	0.089	0.16	5.22392e-28	Endothelial cells
LPIN2	3.03513e-32	-0.251783	0.066	0.133	6.31762e-28	Endothelial cells
C9orf78	4.9299e-32	-0.316739	0.142	0.219	1.02616e-27	Endothelial cells
CAPZB	6.23825e-32	-0.285256	0.311	0.392	1.29849e-27	Endothelial cells
TOMM5	7.13661e-32	0.251873	0.235	0.164	1.48549e-27	Endothelial cells
PKM	1.4206e-31	-0.330468	0.218	0.297	2.95698e-27	Endothelial cells
CCDC107	1.8598e-31	-0.264394	0.087	0.156	3.87118e-27	Endothelial cells
S100A6	2.0125e-31	0.381483	0.584	0.55	4.18901e-27	Endothelial cells
SSH2	2.34273e-31	-0.292889	0.081	0.149	4.8764e-27	Endothelial cells
ARF6	3.86031e-31	-0.303533	0.185	0.262	8.03523e-27	Endothelial cells
ZFP36L1	1.19581e-30	-0.295586	0.418	0.494	2.48908e-26	Endothelial cells
CDC42SE1	3.48723e-30	-0.27479	0.131	0.204	7.25866e-26	Endothelial cells
HLA-DRA	5.54193e-30	-0.633313	0.514	0.526	1.15355e-25	Endothelial cells
RNF167	6.16138e-30	-0.259097	0.101	0.171	1.28249e-25	Endothelial cells
GSTK1	7.66698e-30	-0.260143	0.294	0.374	1.59588e-25	Endothelial cells
CYLD	9.53747e-30	-0.262549	0.088	0.155	1.98523e-25	Endothelial cells
GNPTAB	1.49692e-29	-0.2763	0.059	0.119	3.11584e-25	Endothelial cells
CCNL2	1.8642e-29	0.268473	0.157	0.101	3.88033e-25	Endothelial cells
GYG1	2.65972e-29	-0.259086	0.09	0.156	5.5362e-25	Endothelial cells
APOC3	3.37973e-29	-0.771645	0.393	0.438	7.03491e-25	Endothelial cells
HIST1H1E	3.3848e-29	-0.406193	0.157	0.231	7.04547e-25	Endothelial cells
CMTM7	6.82606e-29	-0.250995	0.069	0.13	1.42085e-24	Endothelial cells
CHST12	1.42433e-28	-0.269655	0.091	0.156	2.96474e-24	Endothelial cells
HMGN2	1.72987e-28	-0.268249	0.267	0.346	3.60073e-24	Endothelial cells
GATM	5.80117e-28	-0.406215	0.05	0.106	1.20751e-23	Endothelial cells
HBB	7.74285e-28	-0.899761	0.059	0.116	1.61167e-23	Endothelial cells
ODF2L	1.37905e-27	0.262627	0.185	0.125	2.8705e-23	Endothelial cells
CTSD	6.01849e-27	0.315512	0.174	0.117	1.25275e-22	Endothelial cells
FOSB	6.38293e-27	0.331787	0.325	0.252	1.32861e-22	Endothelial cells
CORO1B	3.55068e-26	-0.279542	0.094	0.156	7.39074e-22	Endothelial cells
EFHD2	3.86329e-26	-0.296377	0.116	0.181	8.04144e-22	Endothelial cells
APOA2	6.70471e-26	-0.774702	0.411	0.453	1.39559e-21	Endothelial cells
ALB	1.38223e-25	-0.893673	0.813	0.763	2.87712e-21	Endothelial cells
NR3C1	2.50385e-25	-0.256931	0.169	0.242	5.21176e-21	Endothelial cells
FTL	4.77017e-25	-0.653741	0.94	0.945	9.92911e-21	Endothelial cells
CPVL	6.9597e-25	-0.325077	0.052	0.104	1.44866e-20	Endothelial cells
KIF2A	1.29095e-24	-0.254152	0.104	0.165	2.68712e-20	Endothelial cells
CXCL12	1.54765e-24	0.361942	0.136	0.087	3.22143e-20	Endothelial cells
GSTA1	6.50792e-24	-0.492054	0.077	0.131	1.35462e-19	Endothelial cells
BIRC3	1.37174e-23	-0.252396	0.095	0.154	2.85527e-19	Endothelial cells
CD14	2.17882e-22	0.369831	0.131	0.085	4.53521e-18	Endothelial cells
BTG2	3.30302e-22	-0.273375	0.246	0.314	6.87524e-18	Endothelial cells
CYP2E1	4.83874e-22	-0.607097	0.11	0.165	1.00718e-17	Endothelial cells
ZEB2	4.37967e-21	-0.295417	0.139	0.197	9.11628e-17	Endothelial cells
CYCS	1.284e-20	-0.283493	0.16	0.218	2.67265e-16	Endothelial cells
NKTR	4.61215e-20	0.260802	0.265	0.206	9.60019e-16	Endothelial cells
ARPC5L	8.62227e-20	-0.250748	0.178	0.236	1.79472e-15	Endothelial cells
PEBP1	8.15498e-19	-0.330559	0.324	0.379	1.69746e-14	Endothelial cells
HLA-DRB1	1.32068e-18	-0.388484	0.58	0.593	2.74901e-14	Endothelial cells
LGALS1	4.48821e-18	-0.292794	0.222	0.28	9.3422e-14	Endothelial cells
ALDOB	5.26339e-17	-0.477305	0.09	0.134	1.09557e-12	Endothelial cells
FABP5	5.93211e-17	0.359873	0.178	0.133	1.23477e-12	Endothelial cells
HLA-DMA	1.23556e-16	-0.286743	0.162	0.213	2.57181e-12	Endothelial cells
FABP1	1.27974e-16	-0.543191	0.114	0.16	2.66379e-12	Endothelial cells
SERPINB1	4.80446e-16	0.282364	0.263	0.213	1.00005e-11	Endothelial cells
CTSZ	1.91149e-15	-0.268142	0.092	0.135	3.97876e-11	Endothelial cells
BLVRB	2.99198e-15	-0.271736	0.091	0.134	6.22781e-11	Endothelial cells
DUSP1	3.9999e-13	-0.277723	0.591	0.609	8.32579e-09	Endothelial cells
ANXA1	1.99206e-08	0.260297	0.371	0.338	0.000414648	Endothelial cells
CTSB	2.68359e-08	-0.49825	0.295	0.309	0.000558589	Endothelial cells
MT1G	1.67771e-07	-0.359046	0.133	0.162	0.00349216	Endothelial cells
LIPA	3.19831e-07	-0.338695	0.125	0.149	0.00665728	Endothelial cells
RGCC	0.000120872	0.518146	0.132	0.115	1	Endothelial cells
CST3	0.00595601	-0.5184	0.606	0.461	1	Endothelial cells
S100A8	0.0457817	-0.286766	0.093	0.101	1	Endothelial cells
PSAP	0.0756112	-0.284202	0.53	0.501	1	Endothelial cells
HSPA1B	0.0822933	-0.428245	0.284	0.257	1	Endothelial cells
ANXA4	0.151291	-0.373373	0.151	0.152	1	Endothelial cells
FXYD2	0	2.20579	0.57	0.06	0	Cholangiocytes
ANXA4	0	2.07987	0.684	0.135	0	Cholangiocytes
KRT7	0	1.82392	0.423	0.022	0	Cholangiocytes
DEFB1	0	1.7809	0.389	0.027	0	Cholangiocytes
KRT18	0	1.75436	0.5	0.079	0	Cholangiocytes
KRT8	0	1.74339	0.492	0.066	0	Cholangiocytes
SPP1	0	1.67742	0.362	0.024	0	Cholangiocytes
CYP3A5	0	1.62039	0.437	0.047	0	Cholangiocytes
TM4SF4	0	1.58045	0.433	0.034	0	Cholangiocytes
LCN2	0	1.53484	0.161	0.019	0	Cholangiocytes
MUC6	0	1.48694	0.245	0.017	0	Cholangiocytes
PIGR	0	1.48295	0.289	0.04	0	Cholangiocytes
SLPI	0	1.43554	0.354	0.045	0	Cholangiocytes
ELF3	0	1.43417	0.298	0.011	0	Cholangiocytes
LGALS4	0	1.41018	0.381	0.031	0	Cholangiocytes
SLC4A4	0	1.40743	0.356	0.043	0	Cholangiocytes
MUC5B	0	1.37367	0.202	0.031	0	Cholangiocytes
CLU	0	1.37141	0.711	0.252	0	Cholangiocytes
KRT19	0	1.34922	0.321	0.021	0	Cholangiocytes
CD24	0	1.34415	0.375	0.039	0	Cholangiocytes
CHST4	0	1.34007	0.31	0.007	0	Cholangiocytes
CLDN10	0	1.3342	0.335	0.014	0	Cholangiocytes
AGT	0	1.27468	0.363	0.056	0	Cholangiocytes
SLC5A1	0	1.23659	0.268	0.005	0	Cholangiocytes
DCDC2	0	1.17467	0.263	0.007	0	Cholangiocytes
PKHD1	0	1.12603	0.248	0.005	0	Cholangiocytes
SFRP5	0	1.11878	0.233	0.005	0	Cholangiocytes
GPX2	0	1.11686	0.228	0.033	0	Cholangiocytes
ATP1B1	0	1.09458	0.353	0.058	0	Cholangiocytes
SLC12A2	0	1.09055	0.268	0.025	0	Cholangiocytes
GC	0	1.0723	0.468	0.129	0	Cholangiocytes
EPCAM	0	1.07196	0.268	0.007	0	Cholangiocytes
SH3YL1	0	1.05001	0.294	0.037	0	Cholangiocytes
SHROOM3	0	1.04662	0.22	0.008	0	Cholangiocytes
FGFR2	0	1.0441	0.238	0.008	0	Cholangiocytes
CCDC198	0	1.03274	0.235	0.007	0	Cholangiocytes
ONECUT2	0	1.02626	0.187	0.009	0	Cholangiocytes
ANPEP	0	1.01902	0.294	0.04	0	Cholangiocytes
CA2	0	1.01226	0.275	0.03	0	Cholangiocytes
SPINK1	0	1.00782	0.129	0.014	0	Cholangiocytes
ERRFI1	0	1.0069	0.311	0.053	0	Cholangiocytes
KCNQ1OT1	0	1.00398	0.202	0.023	0	Cholangiocytes
MMP7	0	1.00389	0.22	0.009	0	Cholangiocytes
DSP	0	0.999506	0.281	0.022	0	Cholangiocytes
SORBS2	0	0.998904	0.287	0.031	0	Cholangiocytes
HOMER2	0	0.993404	0.244	0.012	0	Cholangiocytes
AKR1C1	0	0.99208	0.257	0.033	0	Cholangiocytes
PAH	0	0.990132	0.348	0.057	0	Cholangiocytes
SERPINA5	0	0.978278	0.257	0.022	0	Cholangiocytes
PTPRK	0	0.969767	0.239	0.022	0	Cholangiocytes
CLDN1	0	0.961705	0.256	0.025	0	Cholangiocytes
APP	0	0.944036	0.406	0.119	0	Cholangiocytes
CFTR	0	0.927699	0.205	0.006	0	Cholangiocytes
PERP	0	0.915608	0.278	0.045	0	Cholangiocytes
CLDN7	0	0.883601	0.231	0.013	0	Cholangiocytes
MUC3A	0	0.879733	0.136	0.016	0	Cholangiocytes
CXCL6	0	0.879245	0.173	0.004	0	Cholangiocytes
SPINT2	0	0.869756	0.29	0.053	0	Cholangiocytes
LINC02532	0	0.864164	0.206	0.008	0	Cholangiocytes
CLDN4	0	0.863892	0.161	0.004	0	Cholangiocytes
CITED4	0	0.850998	0.21	0.018	0	Cholangiocytes
ANXA13	0	0.850027	0.206	0.008	0	Cholangiocytes
AQP1	0	0.845038	0.219	0.023	0	Cholangiocytes
TPM1	0	0.835623	0.335	0.072	0	Cholangiocytes
KLF5	0	0.833197	0.164	0.008	0	Cholangiocytes
CLDN3	0	0.832619	0.192	0.008	0	Cholangiocytes
TNFRSF12A	0	0.830142	0.198	0.022	0	Cholangiocytes
PLPP2	0	0.829083	0.207	0.007	0	Cholangiocytes
SOX9	0	0.827161	0.189	0.006	0	Cholangiocytes
ABCC3	0	0.819363	0.219	0.016	0	Cholangiocytes
MUC1	0	0.818802	0.123	0.009	0	Cholangiocytes
UGT2B15	0	0.817312	0.187	0.025	0	Cholangiocytes
TACSTD2	0	0.806583	0.187	0.008	0	Cholangiocytes
TSPAN8	0	0.803413	0.177	0.012	0	Cholangiocytes
LINC01320	0	0.802609	0.156	0.003	0	Cholangiocytes
RHEX	0	0.794846	0.149	0.008	0	Cholangiocytes
KIF12	0	0.7944	0.195	0.005	0	Cholangiocytes
LAD1	0	0.791006	0.196	0.007	0	Cholangiocytes
DSG2	0	0.789445	0.198	0.009	0	Cholangiocytes
AC007906.2	0	0.777431	0.121	0.003	0	Cholangiocytes
FARP1	0	0.77669	0.217	0.029	0	Cholangiocytes
SERPINA4	0	0.769926	0.224	0.025	0	Cholangiocytes
TMC5	0	0.768166	0.118	0.003	0	Cholangiocytes
CDH1	0	0.752893	0.2	0.011	0	Cholangiocytes
FMO5	0	0.737818	0.206	0.036	0	Cholangiocytes
PIK3C2G	0	0.735471	0.129	0.006	0	Cholangiocytes
SOX4	0	0.732016	0.182	0.03	0	Cholangiocytes
CXADR	0	0.729996	0.201	0.014	0	Cholangiocytes
PDZK1IP1	0	0.729586	0.163	0.005	0	Cholangiocytes
CAV2	0	0.725747	0.225	0.035	0	Cholangiocytes
WFDC2	0	0.718129	0.149	0.005	0	Cholangiocytes
KCNJ15	0	0.715397	0.138	0.005	0	Cholangiocytes
EHF	0	0.708316	0.167	0.007	0	Cholangiocytes
CDC42EP1	0	0.707689	0.183	0.02	0	Cholangiocytes
ERBB3	0	0.690425	0.177	0.009	0	Cholangiocytes
BACE2	0	0.687464	0.193	0.023	0	Cholangiocytes
HSD17B2	0	0.68679	0.177	0.014	0	Cholangiocytes
CHST9	0	0.681329	0.169	0.005	0	Cholangiocytes
C6	0	0.680684	0.189	0.02	0	Cholangiocytes
AC011139.1	0	0.6804	0.138	0.004	0	Cholangiocytes
ANXA3	0	0.675834	0.163	0.01	0	Cholangiocytes
RALYL	0	0.67053	0.108	0.002	0	Cholangiocytes
SERPINA6	0	0.663382	0.204	0.029	0	Cholangiocytes
NFIB	0	0.656157	0.212	0.037	0	Cholangiocytes
SDC4	0	0.650513	0.163	0.02	0	Cholangiocytes
BICC1	0	0.649923	0.16	0.006	0	Cholangiocytes
AFDN	0	0.649309	0.192	0.026	0	Cholangiocytes
GLIS3	0	0.643564	0.158	0.007	0	Cholangiocytes
MYO1B	0	0.634289	0.205	0.031	0	Cholangiocytes
MAGI1	0	0.629778	0.167	0.017	0	Cholangiocytes
UGT2A3	0	0.618744	0.141	0.005	0	Cholangiocytes
ONECUT1	0	0.605532	0.14	0.005	0	Cholangiocytes
GOLM1	0	0.597387	0.169	0.021	0	Cholangiocytes
WWTR1	0	0.593351	0.18	0.03	0	Cholangiocytes
LMO7	0	0.593019	0.156	0.02	0	Cholangiocytes
RASEF	0	0.572237	0.134	0.004	0	Cholangiocytes
PTPRF	0	0.567503	0.153	0.01	0	Cholangiocytes
PLLP	0	0.567475	0.138	0.007	0	Cholangiocytes
ANGPTL1	0	0.566012	0.126	0.008	0	Cholangiocytes
COBL	0	0.564873	0.13	0.006	0	Cholangiocytes
SDC1	0	0.549921	0.161	0.02	0	Cholangiocytes
MLPH	0	0.546944	0.135	0.005	0	Cholangiocytes
CDH6	0	0.5404	0.124	0.006	0	Cholangiocytes
SLC37A4	0	0.539995	0.154	0.021	0	Cholangiocytes
ITGB8	0	0.536395	0.124	0.004	0	Cholangiocytes
HNF1B	0	0.52836	0.124	0.003	0	Cholangiocytes
MYO10	0	0.528189	0.129	0.014	0	Cholangiocytes
SLC17A4	0	0.52622	0.123	0.004	0	Cholangiocytes
CLMN	0	0.525491	0.147	0.019	0	Cholangiocytes
BAMBI	0	0.513732	0.115	0.007	0	Cholangiocytes
KRTCAP3	0	0.512622	0.131	0.006	0	Cholangiocytes
ALCAM	0	0.505291	0.166	0.026	0	Cholangiocytes
ERICH5	0	0.504362	0.13	0.005	0	Cholangiocytes
GABRP	0	0.490656	0.102	0.003	0	Cholangiocytes
STXBP6	0	0.489857	0.113	0.007	0	Cholangiocytes
VSIG2	0	0.489607	0.127	0.004	0	Cholangiocytes
SOD3	0	0.488881	0.162	0.023	0	Cholangiocytes
DMKN	0	0.486373	0.131	0.006	0	Cholangiocytes
FAT1	0	0.471679	0.122	0.009	0	Cholangiocytes
S100A14	0	0.458684	0.119	0.004	0	Cholangiocytes
SERINC2	0	0.458611	0.136	0.013	0	Cholangiocytes
PMEPA1	0	0.457034	0.127	0.011	0	Cholangiocytes
KCTD3	0	0.45321	0.13	0.015	0	Cholangiocytes
HABP2	0	0.452707	0.131	0.013	0	Cholangiocytes
MYRF	0	0.450173	0.107	0.004	0	Cholangiocytes
FAM3B	0	0.445864	0.11	0.004	0	Cholangiocytes
PRR15L	0	0.44151	0.105	0.003	0	Cholangiocytes
MET	0	0.440213	0.112	0.012	0	Cholangiocytes
OCLN	0	0.435332	0.119	0.008	0	Cholangiocytes
COL27A1	0	0.432956	0.103	0.006	0	Cholangiocytes
PDZK1	0	0.420846	0.111	0.009	0	Cholangiocytes
FAM171A1	0	0.41814	0.108	0.011	0	Cholangiocytes
AGRN	0	0.416635	0.123	0.013	0	Cholangiocytes
RNF128	0	0.399815	0.103	0.007	0	Cholangiocytes
SPINT1	0	0.398758	0.115	0.008	0	Cholangiocytes
LURAP1L	0	0.398491	0.102	0.005	0	Cholangiocytes
KIAA1522	0	0.387062	0.105	0.004	0	Cholangiocytes
SLC2A2	3.22147e-302	0.600539	0.205	0.039	6.7055e-298	Cholangiocytes
CPB2	4.50629e-302	0.552038	0.187	0.032	9.37984e-298	Cholangiocytes
AMBP	3.98079e-288	0.944329	0.587	0.261	8.286e-284	Cholangiocytes
A1CF	2.70306e-287	0.477432	0.161	0.026	5.62643e-283	Cholangiocytes
PLD1	6.4109e-287	0.732252	0.163	0.027	1.33443e-282	Cholangiocytes
TFF3	7.6489e-285	1.18114	0.222	0.048	1.59212e-280	Cholangiocytes
TESC	1.07184e-284	0.868357	0.292	0.079	2.23103e-280	Cholangiocytes
NEDD4L	4.17631e-279	0.415235	0.104	0.012	8.69298e-275	Cholangiocytes
MAOA	1.10832e-278	0.435033	0.128	0.017	2.30698e-274	Cholangiocytes
TBC1D8	4.85814e-276	0.633016	0.175	0.032	1.01122e-271	Cholangiocytes
RNASE4	4.05743e-274	0.452321	0.141	0.021	8.44554e-270	Cholangiocytes
VTN	1.27503e-272	0.894356	0.532	0.219	2.65398e-268	Cholangiocytes
AGR2	2.3935e-271	1.12207	0.157	0.027	4.98208e-267	Cholangiocytes
PTGR1	4.67304e-270	0.669243	0.199	0.04	9.72693e-266	Cholangiocytes
B2M	2.57783e-263	-0.49184	0.974	0.99	5.36574e-259	Cholangiocytes
CTNND1	1.51529e-261	0.654737	0.209	0.045	3.15409e-257	Cholangiocytes
PROX1	1.02228e-259	0.432947	0.122	0.017	2.12788e-255	Cholangiocytes
TMSB4X	1.70736e-255	-0.646993	0.875	0.929	3.55386e-251	Cholangiocytes
KIFC3	4.97404e-255	0.489329	0.131	0.02	1.03535e-250	Cholangiocytes
TSPAN6	3.62804e-254	0.410159	0.123	0.017	7.55176e-250	Cholangiocytes
UBD	1.97417e-249	0.930024	0.214	0.049	4.10923e-245	Cholangiocytes
CD59	2.3426e-245	0.785795	0.356	0.119	4.87612e-241	Cholangiocytes
ATP1A1	2.10536e-244	1.01885	0.421	0.176	4.3823e-240	Cholangiocytes
SERPING1	5.41248e-244	0.84657	0.451	0.179	1.12661e-239	Cholangiocytes
CCL28	9.51297e-241	0.505684	0.123	0.018	1.98012e-236	Cholangiocytes
RAB3IP	1.08966e-240	0.533655	0.153	0.028	2.26812e-236	Cholangiocytes
ENAH	3.64142e-237	0.361656	0.104	0.014	7.57962e-233	Cholangiocytes
SCGB3A1	1.52014e-236	1.30523	0.177	0.037	3.16417e-232	Cholangiocytes
FGGY	1.50774e-235	0.443637	0.148	0.026	3.13835e-231	Cholangiocytes
C9orf3	1.32574e-234	0.469369	0.142	0.025	2.75952e-230	Cholangiocytes
TM4SF1	9.02976e-234	0.515347	0.274	0.075	1.87954e-229	Cholangiocytes
MT-CYB	1.43163e-232	0.561281	0.991	0.987	2.97995e-228	Cholangiocytes
VEGFA	6.98727e-228	0.417693	0.12	0.018	1.4544e-223	Cholangiocytes
CPM	8.33626e-228	0.604844	0.203	0.047	1.73519e-223	Cholangiocytes
MYO6	1.10421e-227	0.513125	0.147	0.027	2.29842e-223	Cholangiocytes
TFPI	2.51954e-227	0.548497	0.268	0.074	5.24442e-223	Cholangiocytes
BEX3	7.03422e-226	0.598559	0.202	0.048	1.46417e-221	Cholangiocytes
ACTB	6.87836e-225	-0.591754	0.92	0.972	1.43173e-220	Cholangiocytes
SERPINA1	3.03983e-223	0.631727	0.754	0.469	6.3274e-219	Cholangiocytes
TTN	1.13962e-221	0.974197	0.294	0.094	2.37212e-217	Cholangiocytes
MGST1	5.06862e-220	0.596297	0.294	0.088	1.05503e-215	Cholangiocytes
RBPMS	7.27569e-220	0.433359	0.141	0.025	1.51444e-215	Cholangiocytes
PHGDH	6.53553e-219	0.367106	0.115	0.017	1.36037e-214	Cholangiocytes
PTPRCAP	1.59846e-217	-1.09389	0.148	0.504	3.3272e-213	Cholangiocytes
IFITM1	2.47841e-217	-0.983267	0.263	0.619	5.15882e-213	Cholangiocytes
NECTIN2	8.60849e-217	0.456556	0.16	0.033	1.79186e-212	Cholangiocytes
TMEM97	9.04066e-216	0.443497	0.128	0.022	1.88181e-211	Cholangiocytes
MTUS1	2.03822e-214	0.525825	0.15	0.029	4.24255e-210	Cholangiocytes
MT-CO3	2.24216e-214	0.541716	0.994	0.983	4.66705e-210	Cholangiocytes
VCAN	2.37447e-214	0.521969	0.148	0.028	4.94245e-210	Cholangiocytes
MT-CO1	2.80397e-214	0.477304	0.998	0.996	5.83646e-210	Cholangiocytes
AKR1C3	6.46998e-213	0.515706	0.153	0.03	1.34673e-208	Cholangiocytes
EGFR	1.33036e-212	0.347878	0.105	0.015	2.76915e-208	Cholangiocytes
SPATS2L	7.22435e-212	0.648903	0.245	0.07	1.50375e-207	Cholangiocytes
FNBP1L	1.35484e-209	0.388248	0.102	0.015	2.82011e-205	Cholangiocytes
ARHGDIB	2.33185e-208	-0.783122	0.199	0.582	4.85375e-204	Cholangiocytes
SEMA6A	7.64879e-208	0.409733	0.112	0.017	1.5921e-203	Cholangiocytes
FAIM	1.75773e-206	0.361511	0.119	0.02	3.65872e-202	Cholangiocytes
MAOB	2.01287e-205	0.333771	0.115	0.018	4.1898e-201	Cholangiocytes
C11orf54	3.9966e-205	0.58606	0.217	0.057	8.31892e-201	Cholangiocytes
EFNA1	5.41652e-205	0.388295	0.113	0.018	1.12745e-200	Cholangiocytes
HCST	1.88843e-204	-1.05737	0.096	0.444	3.93076e-200	Cholangiocytes
PTPRC	1.54527e-202	-0.776028	0.283	0.648	3.21649e-198	Cholangiocytes
HLA-B	3.66991e-200	-0.634796	0.787	0.881	7.63891e-196	Cholangiocytes
CKB	6.41705e-200	0.37634	0.103	0.016	1.33571e-195	Cholangiocytes
KIAA1217	2.08845e-199	0.42303	0.118	0.02	4.34711e-195	Cholangiocytes
SPAG16	2.26766e-199	0.461236	0.138	0.027	4.72013e-195	Cholangiocytes
TCIM	1.28484e-198	0.539183	0.134	0.025	2.67439e-194	Cholangiocytes
TST	2.44211e-198	0.47099	0.183	0.043	5.08324e-194	Cholangiocytes
BCO2	6.95108e-198	0.485619	0.113	0.019	1.44687e-193	Cholangiocytes
TFF2	9.8317e-197	1.26852	0.191	0.048	2.04647e-192	Cholangiocytes
PLEKHA5	1.8053e-196	0.49488	0.138	0.027	3.75772e-192	Cholangiocytes
RPS27	2.55182e-196	-0.898149	0.608	0.774	5.31161e-192	Cholangiocytes
RPL28	1.59027e-193	-0.503554	0.856	0.923	3.31015e-189	Cholangiocytes
DST	1.23258e-192	0.642471	0.286	0.093	2.56562e-188	Cholangiocytes
RBP1	2.58683e-192	0.440286	0.167	0.038	5.38449e-188	Cholangiocytes
RHOB	3.04226e-188	0.781268	0.411	0.177	6.33246e-184	Cholangiocytes
CORO1A	3.0905e-188	-0.922914	0.147	0.487	6.43287e-184	Cholangiocytes
LGALS2	2.22984e-187	1.00008	0.182	0.046	4.64141e-183	Cholangiocytes
CYSTM1	7.48956e-186	0.649613	0.246	0.076	1.55895e-181	Cholangiocytes
RAPGEF5	2.62012e-182	0.432215	0.123	0.023	5.45377e-178	Cholangiocytes
F5	1.21297e-181	0.562448	0.151	0.033	2.5248e-177	Cholangiocytes
NR2F2	1.35975e-180	0.486024	0.158	0.036	2.83032e-176	Cholangiocytes
DSC2	4.53921e-180	0.355783	0.109	0.019	9.44837e-176	Cholangiocytes
NQO1	1.13328e-179	0.62161	0.109	0.019	2.35891e-175	Cholangiocytes
HLA-E	1.7588e-178	-0.625265	0.497	0.743	3.66095e-174	Cholangiocytes
CYB5A	6.94298e-178	0.626468	0.394	0.166	1.44518e-173	Cholangiocytes
PLXNB2	1.18895e-177	0.427755	0.129	0.026	2.4748e-173	Cholangiocytes
MT-CO2	1.01407e-176	0.435249	0.996	0.992	2.11079e-172	Cholangiocytes
RAC2	9.35992e-176	-0.85253	0.151	0.481	1.94827e-171	Cholangiocytes
ALDH3A2	5.82515e-174	0.509593	0.194	0.053	1.21251e-169	Cholangiocytes
TSHZ2	1.45997e-172	0.383521	0.114	0.021	3.03892e-168	Cholangiocytes
SRGN	3.73131e-170	-0.702809	0.3	0.631	7.76671e-166	Cholangiocytes
MPP6	9.77921e-169	0.373128	0.101	0.017	2.03554e-164	Cholangiocytes
RPS15A	1.62786e-168	-0.486603	0.809	0.899	3.38839e-164	Cholangiocytes
RPS19	2.01111e-168	-0.624773	0.741	0.855	4.18613e-164	Cholangiocytes
RPL30	7.33664e-167	-0.498182	0.823	0.906	1.52712e-162	Cholangiocytes
CD37	1.6448e-166	-0.826813	0.1	0.417	3.42366e-162	Cholangiocytes
TUBB2A	1.87242e-166	0.391572	0.109	0.02	3.89745e-162	Cholangiocytes
NTN4	3.6036e-165	0.341353	0.108	0.02	7.5009e-161	Cholangiocytes
SH3BGRL3	6.26766e-165	-0.710767	0.451	0.701	1.30461e-160	Cholangiocytes
MEIS2	2.66432e-162	0.485405	0.124	0.025	5.54578e-158	Cholangiocytes
AKAP7	8.41425e-162	0.486846	0.152	0.037	1.75143e-157	Cholangiocytes
ASGR2	9.22169e-162	0.434118	0.168	0.043	1.9195e-157	Cholangiocytes
PFN1	3.01468e-160	-0.57427	0.63	0.792	6.27505e-156	Cholangiocytes
CD3E	6.95473e-159	-0.980223	0.126	0.421	1.44763e-154	Cholangiocytes
PAWR	7.98951e-159	0.341764	0.104	0.019	1.66302e-154	Cholangiocytes
FGD4	8.19752e-159	0.535347	0.157	0.039	1.70631e-154	Cholangiocytes
RARRES2	3.35357e-158	0.483778	0.269	0.091	6.98046e-154	Cholangiocytes
CRIP2	1.8492e-157	0.49649	0.217	0.066	3.84911e-153	Cholangiocytes
ITGAV	8.34978e-157	0.442891	0.157	0.039	1.73801e-152	Cholangiocytes
CCDC141	2.51764e-156	0.521284	0.134	0.031	5.24047e-152	Cholangiocytes
TJP1	8.73824e-155	0.393535	0.139	0.032	1.81886e-150	Cholangiocytes
CALD1	6.49882e-154	0.401774	0.266	0.09	1.35273e-149	Cholangiocytes
LGALS3BP	3.72974e-153	0.527499	0.205	0.063	7.76345e-149	Cholangiocytes
ZBTB20	6.10421e-153	0.739406	0.338	0.145	1.27059e-148	Cholangiocytes
RPL39	5.29641e-151	-0.519599	0.727	0.858	1.10245e-146	Cholangiocytes
CST7	7.18159e-151	-0.997595	0.117	0.404	1.49485e-146	Cholangiocytes
CD52	7.61513e-151	-0.961332	0.117	0.406	1.58509e-146	Cholangiocytes
HNMT	4.83361e-150	0.47009	0.182	0.052	1.00612e-145	Cholangiocytes
CCL5	5.36083e-149	-1.09754	0.337	0.573	1.11586e-144	Cholangiocytes
EVL	1.60277e-148	-0.767749	0.105	0.398	3.33616e-144	Cholangiocytes
STARD10	4.06068e-148	0.41063	0.129	0.029	8.4523e-144	Cholangiocytes
COL4A2	2.30669e-147	0.390764	0.109	0.022	4.80137e-143	Cholangiocytes
CTTN	2.32826e-147	0.377942	0.113	0.023	4.84626e-143	Cholangiocytes
LIMCH1	2.7867e-147	0.34482	0.109	0.022	5.80052e-143	Cholangiocytes
LSR	5.00654e-146	0.425995	0.133	0.031	1.04211e-141	Cholangiocytes
COL18A1	5.33093e-145	0.468311	0.163	0.044	1.10963e-140	Cholangiocytes
MGLL	1.59748e-144	0.464262	0.158	0.042	3.32516e-140	Cholangiocytes
FYB1	1.54494e-143	-0.71565	0.132	0.431	3.2158e-139	Cholangiocytes
CNN3	1.59152e-143	0.467443	0.182	0.053	3.31275e-139	Cholangiocytes
MT-ND4	1.63852e-143	0.416211	0.944	0.908	3.41057e-139	Cholangiocytes
RPLP1	4.52964e-143	-0.40629	0.892	0.951	9.42844e-139	Cholangiocytes
RPS28	2.22087e-142	-0.479137	0.718	0.843	4.62275e-138	Cholangiocytes
CD69	6.02574e-141	-0.956357	0.214	0.499	1.25426e-136	Cholangiocytes
FXYD5	6.68081e-140	-0.660579	0.143	0.44	1.39061e-135	Cholangiocytes
SPTBN1	2.59434e-139	0.647232	0.339	0.148	5.40011e-135	Cholangiocytes
LSP1	4.72075e-139	-0.649658	0.133	0.432	9.82623e-135	Cholangiocytes
LAPTM5	7.10171e-139	-0.615133	0.168	0.48	1.47822e-134	Cholangiocytes
RPS2	1.1832e-138	-0.498169	0.69	0.811	2.46283e-134	Cholangiocytes
RPL13	3.09553e-138	-0.460989	0.825	0.898	6.44335e-134	Cholangiocytes
CPD	1.04801e-136	0.607356	0.242	0.088	2.18144e-132	Cholangiocytes
RPLP2	1.64385e-136	-0.492522	0.678	0.808	3.42168e-132	Cholangiocytes
SERPINA3	5.53193e-136	0.598386	0.113	0.025	1.15147e-131	Cholangiocytes
MT-ND4L	7.60216e-136	0.413387	0.971	0.957	1.58239e-131	Cholangiocytes
GATM	1.80301e-135	0.4392	0.265	0.097	3.75295e-131	Cholangiocytes
TM7SF3	1.0251e-134	0.55654	0.189	0.06	2.13375e-130	Cholangiocytes
GIMAP7	5.80102e-134	-0.751007	0.099	0.374	1.20748e-129	Cholangiocytes
HLA-A	3.30343e-133	-0.548519	0.697	0.801	6.8761e-129	Cholangiocytes
TMEM37	3.48383e-133	0.334444	0.119	0.027	7.25159e-129	Cholangiocytes
S100A4	4.57664e-133	-0.774226	0.29	0.567	9.52627e-129	Cholangiocytes
GMFG	6.5798e-133	-0.635747	0.093	0.369	1.36958e-128	Cholangiocytes
CTSH	6.01266e-132	0.556345	0.256	0.097	1.25154e-127	Cholangiocytes
CD48	6.48943e-132	-0.676244	0.063	0.321	1.35078e-127	Cholangiocytes
CRYZ	1.3278e-131	0.439018	0.178	0.054	2.76382e-127	Cholangiocytes
TCEA3	1.6211e-131	0.2948	0.102	0.021	3.37433e-127	Cholangiocytes
RPL18A	2.94392e-131	-0.472344	0.704	0.832	6.12777e-127	Cholangiocytes
RPS3	4.04544e-131	-0.461249	0.783	0.87	8.42059e-127	Cholangiocytes
SELENOP	1.21807e-130	0.43342	0.611	0.333	2.53541e-126	Cholangiocytes
CD3D	1.69937e-130	-0.900737	0.081	0.336	3.53724e-126	Cholangiocytes
ENPP2	1.53652e-129	0.309795	0.105	0.022	3.19826e-125	Cholangiocytes
DUSP2	7.45497e-129	-1.09587	0.102	0.356	1.55175e-124	Cholangiocytes
DAPK1	1.99583e-128	0.504118	0.183	0.058	4.15432e-124	Cholangiocytes
LIMD2	7.34073e-127	-0.677162	0.079	0.338	1.52797e-122	Cholangiocytes
CYR61	1.35724e-126	0.492891	0.129	0.032	2.82509e-122	Cholangiocytes
PDGFD	1.85844e-125	0.412758	0.126	0.032	3.86835e-121	Cholangiocytes
H1F0	8.16319e-124	0.547639	0.187	0.061	1.69917e-119	Cholangiocytes
RPL10	1.88414e-123	-0.378322	0.926	0.958	3.92185e-119	Cholangiocytes
ITGB2	2.11023e-123	-0.563221	0.156	0.445	4.39245e-119	Cholangiocytes
HLA-C	4.25376e-122	-0.45912	0.7	0.818	8.85421e-118	Cholangiocytes
GZMA	5.66252e-122	-0.883825	0.137	0.392	1.17865e-117	Cholangiocytes
CD2	1.39491e-121	-0.755965	0.076	0.324	2.90351e-117	Cholangiocytes
MT-ATP6	1.5186e-121	0.379867	0.956	0.931	3.16097e-117	Cholangiocytes
GPSM3	2.71233e-121	-0.631349	0.059	0.302	5.64571e-117	Cholangiocytes
ITIH2	1.1727e-119	0.571993	0.183	0.06	2.44097e-115	Cholangiocytes
ARSD	1.83312e-119	0.387209	0.116	0.029	3.81563e-115	Cholangiocytes
LMNA	3.33908e-119	0.405118	0.22	0.079	6.9503e-115	Cholangiocytes
RPS15	3.95911e-119	-0.406086	0.726	0.839	8.24089e-115	Cholangiocytes
ZKSCAN1	7.19903e-119	0.587802	0.249	0.1	1.49848e-114	Cholangiocytes
LCP1	2.70977e-117	-0.487959	0.204	0.502	5.64038e-113	Cholangiocytes
LCK	5.61061e-117	-0.678598	0.067	0.306	1.16785e-112	Cholangiocytes
NFIC	6.67802e-117	0.528733	0.237	0.092	1.39003e-112	Cholangiocytes
S100A13	2.83105e-115	0.315354	0.163	0.05	5.89282e-111	Cholangiocytes
DHCR24	4.71602e-114	0.337401	0.109	0.026	9.8164e-110	Cholangiocytes
TAGAP	7.54096e-114	-0.6727	0.113	0.368	1.56965e-109	Cholangiocytes
RPS14	7.54648e-114	-0.400462	0.802	0.879	1.5708e-109	Cholangiocytes
MT-ND2	2.00205e-113	0.377914	0.919	0.893	4.16727e-109	Cholangiocytes
TRBC2	8.29031e-112	-0.74154	0.059	0.286	1.72563e-107	Cholangiocytes
CD53	1.17945e-111	-0.536494	0.086	0.331	2.45502e-107	Cholangiocytes
EPS8L2	3.4823e-111	0.369749	0.126	0.034	7.24842e-107	Cholangiocytes
STK17A	1.99525e-110	-0.682582	0.115	0.353	4.15312e-106	Cholangiocytes
GALNT3	3.78533e-109	0.343327	0.104	0.025	7.87917e-105	Cholangiocytes
RIC3	4.54858e-109	0.391187	0.117	0.031	9.46787e-105	Cholangiocytes
TRAF3IP3	6.42193e-109	-0.62992	0.041	0.256	1.33672e-104	Cholangiocytes
RPS18	1.65423e-108	-0.484956	0.684	0.801	3.44327e-104	Cholangiocytes
ALOX5AP	1.70493e-108	-0.670711	0.087	0.324	3.54881e-104	Cholangiocytes
EMP2	2.86657e-108	0.386213	0.128	0.036	5.96676e-104	Cholangiocytes
RPS12	3.09164e-107	-0.387075	0.88	0.927	6.43525e-103	Cholangiocytes
PSMB9	3.55215e-106	-0.52515	0.205	0.46	7.39379e-102	Cholangiocytes
RPS29	3.61438e-106	-0.703867	0.265	0.483	7.52332e-102	Cholangiocytes
ACAP1	1.14343e-105	-0.634133	0.053	0.269	2.38004e-101	Cholangiocytes
RPL23A	1.22863e-105	-0.544408	0.485	0.658	2.5574e-101	Cholangiocytes
RCSD1	1.45908e-105	-0.564508	0.058	0.279	3.03708e-101	Cholangiocytes
GIMAP4	5.80969e-105	-0.54145	0.116	0.365	1.20929e-100	Cholangiocytes
HCLS1	9.34941e-105	-0.445388	0.139	0.403	1.94608e-100	Cholangiocytes
LAMP2	1.38984e-104	0.528734	0.236	0.098	2.89295e-100	Cholangiocytes
CCL4	6.86626e-104	-1.24625	0.424	0.622	1.42921e-99	Cholangiocytes
CYTIP	1.741e-103	-0.548236	0.074	0.301	3.6239e-99	Cholangiocytes
INSR	3.2221e-103	0.301523	0.106	0.027	6.7068e-99	Cholangiocytes
CD7	1.0237e-102	-0.805837	0.086	0.308	2.13083e-98	Cholangiocytes
CXCR4	1.56152e-102	-0.704482	0.094	0.321	3.2503e-98	Cholangiocytes
MT-ND5	5.0313e-102	0.34924	0.934	0.907	1.04727e-97	Cholangiocytes
ABCD3	1.96946e-101	0.342412	0.104	0.026	4.09942e-97	Cholangiocytes
LCP2	6.03205e-101	-0.510696	0.094	0.327	1.25557e-96	Cholangiocytes
WIPF1	1.53412e-100	-0.515959	0.085	0.314	3.19328e-96	Cholangiocytes
EMP3	2.67482e-100	-0.552987	0.124	0.363	5.56764e-96	Cholangiocytes
C3	6.88067e-100	0.480845	0.372	0.186	1.43221e-95	Cholangiocytes
IL32	2.18586e-99	-0.793931	0.473	0.601	4.54987e-95	Cholangiocytes
LTBR	3.87837e-99	0.372452	0.132	0.04	8.07282e-95	Cholangiocytes
RPS27A	7.56984e-99	-0.382467	0.807	0.889	1.57566e-94	Cholangiocytes
IL2RG	3.57513e-98	-0.585933	0.039	0.238	7.44164e-94	Cholangiocytes
DSTN	3.8733e-98	0.48955	0.332	0.169	8.06228e-94	Cholangiocytes
ANXA6	4.80269e-98	-0.585906	0.077	0.287	9.9968e-94	Cholangiocytes
TMSB10	2.04736e-97	-0.384443	0.821	0.896	4.26158e-93	Cholangiocytes
GZMK	2.39474e-97	-0.957315	0.124	0.339	4.98466e-93	Cholangiocytes
MDK	2.95719e-97	0.406906	0.109	0.029	6.15539e-93	Cholangiocytes
SLC2A3	6.53637e-97	-0.690327	0.093	0.314	1.36055e-92	Cholangiocytes
EPS8	8.68775e-97	0.423038	0.163	0.056	1.80835e-92	Cholangiocytes
2021-09-06	9.50111e-97	-0.552505	0.081	0.296	1.97766e-92	Cholangiocytes
GZMM	1.08998e-96	-0.651681	0.052	0.253	2.26879e-92	Cholangiocytes
EPHX1	2.25824e-96	0.381643	0.194	0.072	4.70053e-92	Cholangiocytes
PCCA	3.34213e-95	0.315541	0.104	0.028	6.95665e-91	Cholangiocytes
PGRMC1	3.81249e-95	0.380046	0.194	0.073	7.93569e-91	Cholangiocytes
SSFA2	4.28973e-95	0.406032	0.159	0.054	8.92908e-91	Cholangiocytes
2021-09-01	1.09103e-94	-0.580661	0.062	0.266	2.27097e-90	Cholangiocytes
CD3G	1.91855e-94	-0.626703	0.048	0.245	3.99346e-90	Cholangiocytes
TMEM176B	2.41089e-94	0.371935	0.244	0.101	5.01828e-90	Cholangiocytes
RPL19	4.16109e-94	-0.336163	0.825	0.895	8.66131e-90	Cholangiocytes
MYO1E	4.71364e-94	0.46332	0.11	0.031	9.81143e-90	Cholangiocytes
C12orf75	1.1494e-93	0.59873	0.268	0.125	2.39247e-89	Cholangiocytes
RARRES3	1.58074e-93	-0.566794	0.191	0.417	3.29031e-89	Cholangiocytes
APBB1IP	3.85731e-93	-0.502473	0.078	0.289	8.02899e-89	Cholangiocytes
RPL32	4.33734e-93	-0.362704	0.817	0.89	9.02817e-89	Cholangiocytes
ALDH1A1	1.30358e-92	0.391053	0.208	0.082	2.71341e-88	Cholangiocytes
TMEM176A	2.46153e-92	0.398986	0.221	0.089	5.12367e-88	Cholangiocytes
GBP5	2.59176e-92	-0.59055	0.073	0.281	5.39474e-88	Cholangiocytes
PON2	3.2284e-92	0.337404	0.109	0.03	6.71991e-88	Cholangiocytes
PLSCR1	3.55113e-92	0.506315	0.249	0.111	7.39168e-88	Cholangiocytes
SKAP1	6.82935e-92	-0.593872	0.059	0.258	1.42153e-87	Cholangiocytes
CFL1	3.09741e-91	-0.464601	0.486	0.662	6.44726e-87	Cholangiocytes
PATJ	5.47489e-90	0.351893	0.122	0.037	1.1396e-85	Cholangiocytes
RPL21	1.30539e-89	-0.465449	0.541	0.696	2.71716e-85	Cholangiocytes
ARPC2	4.71883e-89	-0.442858	0.3	0.535	9.82225e-85	Cholangiocytes
COTL1	3.39676e-88	-0.511904	0.147	0.377	7.07036e-84	Cholangiocytes
CD247	3.46767e-88	-0.652939	0.05	0.237	7.21796e-84	Cholangiocytes
ABHD2	3.8638e-88	0.475738	0.191	0.076	8.0425e-84	Cholangiocytes
CD99	4.88955e-88	-0.530354	0.215	0.435	1.01776e-83	Cholangiocytes
LGALS3	6.22867e-88	0.537354	0.357	0.192	1.2965e-83	Cholangiocytes
IL16	1.31339e-87	-0.517155	0.042	0.226	2.73382e-83	Cholangiocytes
STK17B	1.87372e-87	-0.503852	0.104	0.314	3.90014e-83	Cholangiocytes
ECHDC2	1.92176e-87	0.464091	0.195	0.078	4.00015e-83	Cholangiocytes
PTK2	2.25102e-87	0.392155	0.124	0.039	4.68549e-83	Cholangiocytes
FTCD	7.09485e-87	0.365494	0.115	0.034	1.47679e-82	Cholangiocytes
CAV1	1.00208e-86	0.262221	0.186	0.069	2.08583e-82	Cholangiocytes
FLNB	1.58386e-86	0.342339	0.137	0.045	3.29681e-82	Cholangiocytes
COBLL1	6.7443e-86	0.317206	0.104	0.029	1.40383e-81	Cholangiocytes
ATP5F1E	1.01862e-85	-0.455328	0.45	0.637	2.12025e-81	Cholangiocytes
NKG7	1.0746e-85	-0.991912	0.245	0.434	2.23678e-81	Cholangiocytes
CCND1	1.19733e-85	0.468937	0.157	0.057	2.49224e-81	Cholangiocytes
AKNA	2.38579e-85	-0.530804	0.045	0.227	4.96601e-81	Cholangiocytes
LLGL2	2.69872e-85	0.391281	0.105	0.031	5.6174e-81	Cholangiocytes
MAP3K20	8.57299e-85	0.380785	0.118	0.037	1.78447e-80	Cholangiocytes
LDLR	1.42388e-84	0.424763	0.141	0.048	2.96381e-80	Cholangiocytes
MT-ND6	2.01862e-84	0.610414	0.726	0.633	4.20176e-80	Cholangiocytes
UCP2	5.63443e-84	-0.469756	0.084	0.286	1.17281e-79	Cholangiocytes
GTF2I	2.61829e-83	0.56737	0.295	0.152	5.44998e-79	Cholangiocytes
METTL7A	4.08961e-83	0.388289	0.183	0.072	8.51253e-79	Cholangiocytes
PPP1R18	4.68352e-83	-0.446473	0.067	0.257	9.74874e-79	Cholangiocytes
IKZF1	1.01328e-82	-0.436909	0.071	0.265	2.10914e-78	Cholangiocytes
STK4	1.02768e-82	-0.468819	0.12	0.327	2.13912e-78	Cholangiocytes
ARPC1B	1.14466e-82	-0.439726	0.273	0.5	2.38261e-78	Cholangiocytes
CNN2	2.10901e-82	-0.534113	0.1	0.294	4.3899e-78	Cholangiocytes
CTSW	5.27569e-82	-0.632001	0.102	0.301	1.09814e-77	Cholangiocytes
ITGA4	7.03775e-82	-0.451239	0.091	0.294	1.46491e-77	Cholangiocytes
MT-ND1	1.60413e-81	0.320471	0.919	0.892	3.339e-77	Cholangiocytes
TSPAN3	1.64253e-81	0.448008	0.182	0.074	3.41894e-77	Cholangiocytes
PDLIM1	2.49714e-81	0.438603	0.239	0.109	5.19779e-77	Cholangiocytes
RPL36	3.32732e-81	-0.414767	0.545	0.706	6.92581e-77	Cholangiocytes
BCAM	1.09387e-80	0.262308	0.129	0.042	2.27689e-76	Cholangiocytes
ICAM3	2.62063e-80	-0.492958	0.053	0.229	5.45484e-76	Cholangiocytes
AC007388.1	3.34743e-80	0.327654	0.107	0.032	6.96768e-76	Cholangiocytes
RRBP1	3.64065e-80	0.470803	0.248	0.117	7.57802e-76	Cholangiocytes
IKZF3	4.48907e-80	-0.507969	0.06	0.242	9.34399e-76	Cholangiocytes
F11R	8.19122e-80	0.310272	0.114	0.036	1.705e-75	Cholangiocytes
CD96	1.00725e-79	-0.510921	0.048	0.223	2.09658e-75	Cholangiocytes
PRF1	1.38783e-79	-0.712227	0.068	0.249	2.88876e-75	Cholangiocytes
LBH	1.80346e-79	-0.535718	0.093	0.283	3.75389e-75	Cholangiocytes
ARHGAP29	4.3457e-79	0.318141	0.109	0.033	9.04558e-75	Cholangiocytes
RPL37	5.41046e-79	-0.415429	0.63	0.759	1.12619e-74	Cholangiocytes
TSC22D3	1.98039e-78	-0.584374	0.269	0.478	4.12219e-74	Cholangiocytes
RBM47	2.78668e-78	0.351496	0.145	0.052	5.80047e-74	Cholangiocytes
FYN	4.85883e-78	-0.547269	0.086	0.272	1.01137e-73	Cholangiocytes
EGR1	8.69599e-78	0.528384	0.279	0.14	1.81007e-73	Cholangiocytes
TBC1D10C	1.12126e-77	-0.487976	0.033	0.195	2.3339e-73	Cholangiocytes
RAB13	1.60303e-77	0.335805	0.144	0.052	3.3367e-73	Cholangiocytes
RPS16	1.88716e-77	-0.393992	0.551	0.702	3.92813e-73	Cholangiocytes
RHOH	2.87539e-77	-0.470894	0.048	0.221	5.98513e-73	Cholangiocytes
JUNB	4.04705e-77	-0.658859	0.339	0.535	8.42394e-73	Cholangiocytes
CELF2	4.7978e-77	-0.396539	0.101	0.303	9.98663e-73	Cholangiocytes
KLRB1	1.17492e-76	-0.82484	0.089	0.267	2.44559e-72	Cholangiocytes
NR4A2	3.41776e-76	-0.707352	0.088	0.269	7.11407e-72	Cholangiocytes
RPS21	4.24372e-76	-0.431873	0.529	0.676	8.83331e-72	Cholangiocytes
NFIA	5.05322e-76	0.351413	0.142	0.051	1.05183e-71	Cholangiocytes
CRIP1	7.76625e-76	-0.546527	0.153	0.359	1.61655e-71	Cholangiocytes
TP53INP1	2.20622e-75	0.392091	0.149	0.056	4.59225e-71	Cholangiocytes
PLEK	5.74725e-75	-0.539986	0.074	0.253	1.19629e-70	Cholangiocytes
WAS	6.70218e-75	-0.402513	0.045	0.213	1.39506e-70	Cholangiocytes
ETS1	8.67929e-75	-0.442461	0.099	0.289	1.80659e-70	Cholangiocytes
AKR7A3	9.17488e-75	0.287258	0.106	0.033	1.90975e-70	Cholangiocytes
LTB	1.69479e-74	-0.787751	0.096	0.276	3.5277e-70	Cholangiocytes
SASH3	2.27048e-74	-0.465318	0.036	0.195	4.72601e-70	Cholangiocytes
RPS25	5.51999e-74	-0.386483	0.638	0.755	1.14899e-69	Cholangiocytes
RHOG	1.67184e-73	-0.435531	0.074	0.248	3.47994e-69	Cholangiocytes
ADGRE5	1.81732e-73	-0.487995	0.083	0.262	3.78274e-69	Cholangiocytes
S100A10	2.16695e-73	0.597946	0.57	0.461	4.51051e-69	Cholangiocytes
ARHGAP30	2.75042e-73	-0.456575	0.043	0.204	5.725e-69	Cholangiocytes
TAP1	7.88209e-73	-0.472688	0.069	0.238	1.64066e-68	Cholangiocytes
HLA-F	1.07236e-72	-0.431403	0.123	0.31	2.23211e-68	Cholangiocytes
APLP2	1.22586e-72	0.471419	0.265	0.134	2.55162e-68	Cholangiocytes
LAT	4.08964e-72	-0.489048	0.031	0.183	8.51258e-68	Cholangiocytes
ABCB1	4.14472e-72	0.387207	0.146	0.055	8.62724e-68	Cholangiocytes
RBP4	6.22646e-72	0.288615	0.501	0.317	1.29604e-67	Cholangiocytes
ABRACL	7.86941e-72	-0.425654	0.077	0.251	1.63802e-67	Cholangiocytes
ITM2A	1.11665e-71	-0.547845	0.067	0.234	2.32431e-67	Cholangiocytes
FRMD4A	2.16132e-71	0.351514	0.123	0.042	4.49879e-67	Cholangiocytes
CLINT1	2.23019e-71	0.4888	0.265	0.137	4.64215e-67	Cholangiocytes
LINC00861	3.5692e-71	-0.544584	0.036	0.189	7.42929e-67	Cholangiocytes
EEF1D	4.78049e-71	-0.401167	0.492	0.665	9.9506e-67	Cholangiocytes
STK10	1.22178e-70	-0.473167	0.051	0.211	2.54313e-66	Cholangiocytes
GIMAP1	1.36173e-70	-0.410913	0.04	0.197	2.83445e-66	Cholangiocytes
GNG2	1.55621e-70	-0.434632	0.052	0.216	3.23925e-66	Cholangiocytes
ZAP70	1.71075e-70	-0.462102	0.039	0.194	3.56093e-66	Cholangiocytes
CTNNA1	2.36739e-70	0.40369	0.203	0.092	4.92772e-66	Cholangiocytes
HYI	2.95266e-70	0.266545	0.106	0.034	6.14596e-66	Cholangiocytes
MSN	5.35534e-70	-0.339859	0.163	0.369	1.11471e-65	Cholangiocytes
FAU	5.64725e-70	-0.331439	0.737	0.834	1.17547e-65	Cholangiocytes
ANXA2	6.82684e-70	0.615787	0.359	0.221	1.42101e-65	Cholangiocytes
CD8A	7.38904e-70	-0.818436	0.059	0.216	1.53803e-65	Cholangiocytes
PSME1	1.52095e-69	-0.413007	0.327	0.523	3.16586e-65	Cholangiocytes
SCARB2	1.98757e-69	0.413098	0.201	0.09	4.13712e-65	Cholangiocytes
ITGAL	2.90345e-69	-0.437693	0.044	0.201	6.04353e-65	Cholangiocytes
MAP3K13	5.03168e-69	0.338386	0.122	0.043	1.04735e-64	Cholangiocytes
ADH1C	6.63889e-69	0.334265	0.202	0.089	1.38188e-64	Cholangiocytes
CSK	8.454e-69	-0.427542	0.062	0.224	1.7597e-64	Cholangiocytes
ARHGAP9	1.30038e-68	-0.461119	0.04	0.192	2.70674e-64	Cholangiocytes
TGFB1	1.93635e-68	-0.37734	0.062	0.228	4.03051e-64	Cholangiocytes
FCMR	2.62104e-68	-0.490232	0.034	0.182	5.45569e-64	Cholangiocytes
RPL37A	2.78019e-68	-0.43646	0.439	0.602	5.78697e-64	Cholangiocytes
HSD17B11	3.20624e-68	0.474156	0.253	0.131	6.67379e-64	Cholangiocytes
NET1	3.8682e-68	0.276121	0.106	0.035	8.05167e-64	Cholangiocytes
CLEC2B	4.96729e-68	-0.393271	0.069	0.237	1.03394e-63	Cholangiocytes
RPL35A	5.28868e-68	-0.331442	0.688	0.796	1.10084e-63	Cholangiocytes
HSPA8	7.5199e-68	-0.393212	0.502	0.67	1.56527e-63	Cholangiocytes
SH3KBP1	3.07362e-67	-0.405851	0.07	0.234	6.39774e-63	Cholangiocytes
RPL18	3.36694e-67	-0.324287	0.712	0.823	7.00829e-63	Cholangiocytes
IFITM2	5.37109e-67	-0.446659	0.441	0.614	1.11799e-62	Cholangiocytes
DOK2	6.76154e-67	-0.430857	0.029	0.172	1.40742e-62	Cholangiocytes
CES1	7.99382e-67	0.655002	0.166	0.071	1.66391e-62	Cholangiocytes
IRF1	1.12303e-66	-0.460403	0.171	0.361	2.33759e-62	Cholangiocytes
DENND2D	1.21066e-66	-0.450578	0.063	0.222	2.51998e-62	Cholangiocytes
BIN2	1.50329e-66	-0.422771	0.04	0.189	3.1291e-62	Cholangiocytes
DEF6	4.04822e-66	-0.4464	0.026	0.165	8.42638e-62	Cholangiocytes
PYHIN1	9.18616e-66	-0.482662	0.036	0.181	1.9121e-61	Cholangiocytes
SPOCK2	1.39649e-65	-0.489292	0.055	0.209	2.9068e-61	Cholangiocytes
KIAA1551	1.4915e-65	-0.406332	0.16	0.35	3.10456e-61	Cholangiocytes
PRKCH	1.49455e-65	-0.438349	0.068	0.228	3.11091e-61	Cholangiocytes
RPS23	1.88155e-65	-0.295512	0.765	0.857	3.91645e-61	Cholangiocytes
MT-ATP8	1.95247e-65	0.30308	0.872	0.833	4.06406e-61	Cholangiocytes
PTPN6	6.82238e-65	-0.411908	0.077	0.241	1.42008e-60	Cholangiocytes
UBA52	1.29458e-64	-0.361756	0.505	0.663	2.69467e-60	Cholangiocytes
PTGER4	2.26922e-64	-0.429625	0.044	0.192	4.72338e-60	Cholangiocytes
RASAL3	2.40567e-64	-0.431066	0.028	0.166	5.00739e-60	Cholangiocytes
CLCN3	1.05798e-63	0.369318	0.133	0.051	2.20219e-59	Cholangiocytes
IFITM3	2.18547e-63	0.254091	0.552	0.371	4.54905e-59	Cholangiocytes
FMNL1	3.02593e-63	-0.399534	0.035	0.175	6.29848e-59	Cholangiocytes
TRAC	3.26993e-63	-0.458523	0.029	0.165	6.80637e-59	Cholangiocytes
CXCL2	4.98575e-63	0.609909	0.155	0.064	1.03778e-58	Cholangiocytes
TRIM22	6.38421e-63	-0.411717	0.096	0.262	1.32887e-58	Cholangiocytes
TACC1	9.92125e-63	0.505087	0.328	0.197	2.06511e-58	Cholangiocytes
TRBC1	1.72877e-62	-0.573799	0.038	0.178	3.59843e-58	Cholangiocytes
GOT1	7.14963e-62	0.264757	0.124	0.046	1.48819e-57	Cholangiocytes
RPL26	1.04847e-61	-0.296305	0.739	0.822	2.18239e-57	Cholangiocytes
RGS1	1.47389e-61	-0.595645	0.072	0.225	3.0679e-57	Cholangiocytes
RPL27	1.6471e-61	-0.418953	0.364	0.535	3.42844e-57	Cholangiocytes
EMB	2.15595e-61	-0.418135	0.04	0.179	4.48762e-57	Cholangiocytes
TMC8	2.46086e-61	-0.40747	0.019	0.146	5.12227e-57	Cholangiocytes
CCDC85B	4.97373e-61	-0.418431	0.07	0.222	1.03528e-56	Cholangiocytes
CD44	5.51328e-61	-0.383387	0.137	0.316	1.14759e-56	Cholangiocytes
MPST	7.41137e-61	0.37185	0.173	0.077	1.54268e-56	Cholangiocytes
MYO1F	8.42158e-61	-0.414011	0.037	0.175	1.75295e-56	Cholangiocytes
FNBP1	9.09719e-61	-0.352611	0.088	0.25	1.89358e-56	Cholangiocytes
CALM1	9.51893e-61	-0.367326	0.444	0.615	1.98137e-56	Cholangiocytes
PTPN7	2.33617e-60	-0.448156	0.028	0.158	4.86273e-56	Cholangiocytes
GLIPR1	2.75464e-60	-0.332669	0.063	0.216	5.73378e-56	Cholangiocytes
ARHGAP15	4.66628e-60	-0.367654	0.043	0.183	9.71286e-56	Cholangiocytes
MGST2	9.35953e-60	0.318487	0.14	0.057	1.94819e-55	Cholangiocytes
PSMB10	1.10523e-59	-0.384124	0.137	0.305	2.30054e-55	Cholangiocytes
CD6	7.02572e-59	-0.431645	0.019	0.141	1.4624e-54	Cholangiocytes
MT1E	8.24762e-59	0.414306	0.321	0.182	1.71674e-54	Cholangiocytes
NFATC2	1.02598e-58	-0.409119	0.052	0.192	2.13557e-54	Cholangiocytes
ASPH	2.29043e-58	0.29107	0.124	0.048	4.76753e-54	Cholangiocytes
TMEM205	2.70289e-58	0.315807	0.167	0.075	5.62606e-54	Cholangiocytes
TOR1AIP2	6.20034e-58	0.272999	0.115	0.043	1.2906e-53	Cholangiocytes
GPR174	7.0742e-58	-0.453678	0.021	0.142	1.47249e-53	Cholangiocytes
RPL35	1.13458e-57	-0.346908	0.499	0.652	2.36164e-53	Cholangiocytes
SIT1	5.91079e-57	-0.430596	0.021	0.141	1.23033e-52	Cholangiocytes
CHP1	6.1388e-57	0.313111	0.14	0.058	1.27779e-52	Cholangiocytes
ANXA1	8.01731e-57	-0.412334	0.168	0.346	1.6688e-52	Cholangiocytes
APOBEC3G	1.64118e-56	-0.381803	0.044	0.176	3.41612e-52	Cholangiocytes
SLA	1.76892e-56	-0.351497	0.051	0.191	3.68201e-52	Cholangiocytes
XCL2	1.78285e-56	-0.896431	0.033	0.159	3.71101e-52	Cholangiocytes
BTN3A2	3.64253e-56	-0.359582	0.079	0.227	7.58193e-52	Cholangiocytes
ARHGAP4	3.97743e-56	-0.361874	0.027	0.151	8.27903e-52	Cholangiocytes
RGS10	1.393e-55	-0.359649	0.042	0.173	2.89953e-51	Cholangiocytes
RPSA	1.45898e-55	-0.369491	0.524	0.662	3.03687e-51	Cholangiocytes
SCML4	1.99158e-55	-0.421649	0.042	0.172	4.14548e-51	Cholangiocytes
CD8B	2.07503e-55	-0.616917	0.037	0.163	4.31918e-51	Cholangiocytes
RPS6	2.25156e-55	-0.327921	0.644	0.75	4.68662e-51	Cholangiocytes
ARL6IP5	2.42373e-55	-0.348559	0.223	0.398	5.045e-51	Cholangiocytes
IGLV1-40	2.53334e-55	0.970617	0.229	0.12	5.27314e-51	Cholangiocytes
ARHGEF1	5.18297e-55	-0.355239	0.09	0.239	1.07884e-50	Cholangiocytes
RHOF	1.02932e-54	-0.361278	0.025	0.144	2.14252e-50	Cholangiocytes
SH2D2A	1.46971e-54	-0.395844	0.029	0.15	3.05921e-50	Cholangiocytes
MYL12A	1.86957e-54	-0.359851	0.521	0.658	3.89151e-50	Cholangiocytes
HEBP1	2.31826e-54	0.346552	0.165	0.075	4.82546e-50	Cholangiocytes
PNRC1	2.58449e-54	-0.342595	0.475	0.637	5.37962e-50	Cholangiocytes
SRSF7	2.99954e-54	-0.447782	0.195	0.357	6.24355e-50	Cholangiocytes
S100A6	3.61123e-54	0.596786	0.627	0.549	7.51678e-50	Cholangiocytes
BTG1	4.35892e-54	-0.441842	0.599	0.693	9.07309e-50	Cholangiocytes
FERMT3	1.01774e-53	-0.321457	0.032	0.155	2.11842e-49	Cholangiocytes
CLEC2D	1.36285e-53	-0.392461	0.041	0.168	2.83678e-49	Cholangiocytes
SP140	4.92753e-53	-0.360791	0.031	0.152	1.02567e-48	Cholangiocytes
DOCK8	5.58648e-53	-0.329653	0.104	0.256	1.16283e-48	Cholangiocytes
APCS	5.60999e-53	0.300366	0.164	0.073	1.16772e-48	Cholangiocytes
TNFAIP3	5.94967e-53	-0.575166	0.163	0.322	1.23842e-48	Cholangiocytes
PIM1	1.04479e-52	-0.3935	0.032	0.151	2.17474e-48	Cholangiocytes
EVI2B	1.06004e-52	-0.357223	0.042	0.169	2.20648e-48	Cholangiocytes
CD27	2.6965e-52	-0.462301	0.021	0.133	5.61276e-48	Cholangiocytes
INPP5D	3.02126e-52	-0.322218	0.035	0.158	6.28876e-48	Cholangiocytes
SAMSN1	3.16099e-52	-0.400696	0.069	0.209	6.5796e-48	Cholangiocytes
ITGB1	3.57088e-52	0.41129	0.353	0.224	7.43278e-48	Cholangiocytes
ARPC5L	4.62848e-52	-0.389206	0.097	0.238	9.63418e-48	Cholangiocytes
ISG20	7.4772e-52	-0.403397	0.107	0.252	1.55638e-47	Cholangiocytes
DOCK10	7.7482e-52	-0.346851	0.038	0.16	1.61279e-47	Cholangiocytes
PTPN22	8.93013e-52	-0.388009	0.022	0.134	1.85881e-47	Cholangiocytes
RPS20	1.77541e-51	-0.402003	0.251	0.409	3.69552e-47	Cholangiocytes
TNFAIP8	2.09041e-51	-0.311696	0.068	0.205	4.35118e-47	Cholangiocytes
CXCR3	3.45599e-51	-0.428106	0.023	0.135	7.19364e-47	Cholangiocytes
IFI16	4.46478e-51	-0.301883	0.111	0.262	9.29344e-47	Cholangiocytes
SP110	4.59173e-51	-0.346399	0.067	0.2	9.55769e-47	Cholangiocytes
STAT4	5.22051e-51	-0.394931	0.031	0.147	1.08665e-46	Cholangiocytes
ARHGAP45	5.4888e-51	-0.313186	0.03	0.146	1.14249e-46	Cholangiocytes
FLI1	6.05586e-51	-0.324856	0.036	0.155	1.26053e-46	Cholangiocytes
TUBA4A	8.65008e-51	-0.387704	0.053	0.178	1.80051e-46	Cholangiocytes
RPL36AL	8.94017e-51	-0.346605	0.348	0.518	1.8609e-46	Cholangiocytes
CAP1	1.11537e-50	-0.286919	0.216	0.384	2.32165e-46	Cholangiocytes
RAP1B	1.21462e-50	-0.315162	0.15	0.307	2.52822e-46	Cholangiocytes
OAZ1	1.30606e-50	-0.316165	0.421	0.59	2.71856e-46	Cholangiocytes
CCDC88C	1.53548e-50	-0.338842	0.04	0.16	3.1961e-46	Cholangiocytes
MATK	2.10975e-50	-0.391921	0.024	0.135	4.39144e-46	Cholangiocytes
PTP4A1	2.9426e-50	0.384366	0.204	0.106	6.12502e-46	Cholangiocytes
ZFP36L2	3.5937e-50	-0.462167	0.507	0.636	7.48028e-46	Cholangiocytes
TUBB4B	5.27737e-50	0.483114	0.244	0.139	1.09849e-45	Cholangiocytes
NEAT1	8.36779e-50	0.524495	0.619	0.517	1.74176e-45	Cholangiocytes
XIST	1.58615e-49	0.656054	0.285	0.178	3.30157e-45	Cholangiocytes
RIPOR2	1.64497e-49	-0.372306	0.049	0.173	3.424e-45	Cholangiocytes
EOMES	2.70097e-49	-0.450082	0.027	0.137	5.62206e-45	Cholangiocytes
PPP1CA	3.5775e-49	-0.319054	0.164	0.321	7.44657e-45	Cholangiocytes
SPN	4.28882e-49	-0.339331	0.029	0.141	8.92719e-45	Cholangiocytes
XCL1	6.25183e-49	-0.932518	0.021	0.125	1.30132e-44	Cholangiocytes
AIG1	6.32193e-49	0.333591	0.141	0.063	1.31591e-44	Cholangiocytes
MYO1G	9.69295e-49	-0.319574	0.024	0.132	2.01759e-44	Cholangiocytes
EIF1	1.03502e-48	-0.272577	0.654	0.763	2.15438e-44	Cholangiocytes
ARRDC2	1.11664e-48	0.292499	0.118	0.049	2.32428e-44	Cholangiocytes
TNFRSF1B	1.27631e-48	-0.338599	0.045	0.165	2.65664e-44	Cholangiocytes
MARCKSL1	1.27734e-48	0.356686	0.224	0.121	2.65878e-44	Cholangiocytes
MBNL2	1.44551e-48	0.401658	0.179	0.09	3.00882e-44	Cholangiocytes
SLFN5	2.3188e-48	-0.34232	0.078	0.211	4.82658e-44	Cholangiocytes
SYTL3	2.51799e-48	-0.421465	0.052	0.175	5.2412e-44	Cholangiocytes
CXCR6	2.7259e-48	-0.437427	0.039	0.155	5.67395e-44	Cholangiocytes
IL2RB	3.82766e-48	-0.469525	0.037	0.152	7.96727e-44	Cholangiocytes
JAK1	4.73003e-48	-0.327135	0.245	0.411	9.84557e-44	Cholangiocytes
CD151	6.09233e-48	0.377946	0.187	0.095	1.26812e-43	Cholangiocytes
GSTP1	6.10887e-48	0.503327	0.51	0.425	1.27156e-43	Cholangiocytes
RPL13A	8.75481e-48	-0.327978	0.531	0.659	1.82231e-43	Cholangiocytes
PSME2	1.2189e-47	-0.322976	0.271	0.434	2.53714e-43	Cholangiocytes
LPXN	1.71699e-47	-0.306868	0.043	0.16	3.57392e-43	Cholangiocytes
CCL3	1.8292e-47	-0.962045	0.125	0.262	3.80748e-43	Cholangiocytes
ABI3	1.90648e-47	-0.295884	0.028	0.137	3.96833e-43	Cholangiocytes
TIGIT	2.66813e-47	-0.426187	0.026	0.132	5.55372e-43	Cholangiocytes
YWHAB	3.41325e-47	-0.302722	0.368	0.532	7.10469e-43	Cholangiocytes
IL10RA	4.54139e-47	-0.275328	0.063	0.192	9.4529e-43	Cholangiocytes
SELPLG	4.93499e-47	-0.309246	0.031	0.14	1.02722e-42	Cholangiocytes
SH2D1A	6.39875e-47	-0.339914	0.039	0.154	1.3319e-42	Cholangiocytes
TOMM7	7.0614e-47	-0.345038	0.317	0.469	1.46983e-42	Cholangiocytes
ITK	7.79553e-47	-0.311986	0.043	0.161	1.62264e-42	Cholangiocytes
ANKRD44	8.55119e-47	-0.281931	0.098	0.237	1.77993e-42	Cholangiocytes
2021-09-07	9.7297e-47	-0.327194	0.239	0.399	2.02524e-42	Cholangiocytes
TMEM63A	1.19737e-46	0.341454	0.108	0.044	2.49233e-42	Cholangiocytes
RPS7	1.96171e-46	-0.251176	0.744	0.838	4.0833e-42	Cholangiocytes
DDX5	2.79716e-46	-0.305491	0.496	0.635	5.82229e-42	Cholangiocytes
DNAJB1	2.98917e-46	-1.02126	0.181	0.316	6.22197e-42	Cholangiocytes
RALGPS2	3.29064e-46	0.251992	0.103	0.041	6.84948e-42	Cholangiocytes
GNAI2	3.63638e-46	-0.336527	0.096	0.227	7.56912e-42	Cholangiocytes
RPL34	3.80973e-46	-0.26197	0.799	0.866	7.92996e-42	Cholangiocytes
PSTPIP1	3.88019e-46	-0.31172	0.019	0.12	8.07662e-42	Cholangiocytes
AIP	3.91804e-46	-0.351411	0.052	0.168	8.15539e-42	Cholangiocytes
SAMD3	4.23473e-46	-0.350705	0.031	0.138	8.8146e-42	Cholangiocytes
RPL27A	5.34596e-46	-0.35015	0.297	0.447	1.11276e-41	Cholangiocytes
LY9	5.97467e-46	-0.343755	0.017	0.116	1.24363e-41	Cholangiocytes
SUN2	7.0576e-46	-0.405293	0.09	0.215	1.46904e-41	Cholangiocytes
KLRD1	1.03669e-45	-0.558763	0.084	0.211	2.15787e-41	Cholangiocytes
TNFAIP2	1.06649e-45	0.332195	0.153	0.072	2.21991e-41	Cholangiocytes
SHTN1	2.03308e-45	0.269219	0.11	0.045	4.23185e-41	Cholangiocytes
CAPZB	3.25366e-45	-0.310548	0.238	0.392	6.77249e-41	Cholangiocytes
OSTF1	3.46411e-45	-0.284484	0.107	0.243	7.21054e-41	Cholangiocytes
ANXA5	4.76819e-45	0.383104	0.392	0.269	9.92499e-41	Cholangiocytes
LYZ	5.80106e-45	0.307912	0.267	0.154	1.20749e-40	Cholangiocytes
UBE2L6	7.36084e-45	-0.286724	0.099	0.232	1.53216e-40	Cholangiocytes
GZMH	8.60419e-45	-0.559008	0.072	0.193	1.79096e-40	Cholangiocytes
RGS19	1.0093e-44	-0.287248	0.028	0.131	2.10086e-40	Cholangiocytes
JAK3	1.20618e-44	-0.322243	0.032	0.137	2.51066e-40	Cholangiocytes
RPS11	2.1218e-44	-0.319972	0.373	0.527	4.41653e-40	Cholangiocytes
THEMIS	6.582e-44	-0.346134	0.029	0.133	1.37004e-39	Cholangiocytes
ARHGAP5	7.46735e-44	0.317814	0.106	0.044	1.55433e-39	Cholangiocytes
[truncated: 9,991 more rows]
