# Supplementary material for: Unique DUOX2+ACE2+ small cholangiocytes are pathogenic targets for primary biliary cholangitis
Source: Nat Commun. 2023 Feb 9;14:29. doi: 10.1038/s41467-022-34606-w (PMC9911648; doi:10.1038/s41467-022-34606-w)
Supplement: Supplementary file 5 — Supplementary Data 3 [file 41467_2022_34606_MOESM5_ESM.xlsx]

## Sheet: Sheet1
Supplementary Data 3. Differentially expressed genes of the clusters identified from 2,209 cholangiocytes
gene_id	p_val	avg_logFC	pct.1	pct.2	p_val_adj	cluster
CD74	1.0198e-146	0.948733	0.963	0.776	2.12272e-142	Cholangiocytes(1)
FTL	3.7288e-142	0.841617	0.989	0.935	7.76149e-138	Cholangiocytes(1)
ACTB	1.39681e-130	0.759565	0.978	0.88	2.90746e-126	Cholangiocytes(1)
ANXA4	2.07903e-100	-1.0316	0.434	0.858	4.3275e-96	Cholangiocytes(1)
TMSB4X	8.52106e-100	0.7305	0.913	0.848	1.77366e-95	Cholangiocytes(1)
B2M	1.13523e-98	0.528069	0.996	0.959	2.36298e-94	Cholangiocytes(1)
FXYD2	6.38048e-94	-1.22334	0.319	0.745	1.3281e-89	Cholangiocytes(1)
CYP3A5	8.67139e-92	-1.19793	0.151	0.637	1.80495e-87	Cholangiocytes(1)
IGKV3-15	1.11802e-85	2.27812	0.522	0.158	2.32716e-81	Cholangiocytes(1)
AGT	2.26495e-83	-1.11715	0.106	0.542	4.71449e-79	Cholangiocytes(1)
DEFB1	2.87712e-78	-1.22767	0.146	0.558	5.98874e-74	Cholangiocytes(1)
KRT18	1.04978e-75	-1.09397	0.233	0.686	2.18512e-71	Cholangiocytes(1)
CCL4	5.81578e-75	0.794749	0.622	0.286	1.21056e-70	Cholangiocytes(1)
ATP1A1	2.73827e-74	-0.860011	0.156	0.606	5.69971e-70	Cholangiocytes(1)
KRT8	9.57522e-74	-1.01302	0.23	0.675	1.99308e-69	Cholangiocytes(1)
KRT7	9.11616e-73	-1.03444	0.173	0.598	1.89753e-68	Cholangiocytes(1)
HLA-DRA	2.69718e-72	1.02068	0.691	0.444	5.61417e-68	Cholangiocytes(1)
PERP	2.26287e-69	-0.799626	0.062	0.428	4.71016e-65	Cholangiocytes(1)
MT-ND5	3.28419e-68	0.479202	0.974	0.906	6.83605e-64	Cholangiocytes(1)
SPINT2	7.24708e-67	-0.708489	0.072	0.443	1.50848e-62	Cholangiocytes(1)
ATP1B1	3.59174e-66	-0.672106	0.111	0.521	7.47622e-62	Cholangiocytes(1)
SLC5A1	5.0669e-66	-0.915872	0.062	0.413	1.05468e-61	Cholangiocytes(1)
ABCC3	1.95354e-65	-0.812639	0.032	0.35	4.06628e-61	Cholangiocytes(1)
TESC	2.55857e-64	-0.765905	0.077	0.441	5.32567e-60	Cholangiocytes(1)
LINC02532	2.88381e-63	-0.87373	0.028	0.331	6.00265e-59	Cholangiocytes(1)
TM4SF4	3.82566e-63	-0.79187	0.181	0.609	7.96311e-59	Cholangiocytes(1)
C1QB	5.97423e-63	1.28216	0.521	0.25	1.24354e-58	Cholangiocytes(1)
ZBTB20	7.78519e-63	-0.670164	0.108	0.498	1.62049e-58	Cholangiocytes(1)
PTPRK	7.97825e-63	-0.882537	0.048	0.373	1.66067e-58	Cholangiocytes(1)
SPATS2L	2.51593e-62	-0.712138	0.051	0.38	5.23691e-58	Cholangiocytes(1)
MT1E	2.95878e-60	-1.14964	0.109	0.468	6.15871e-56	Cholangiocytes(1)
KIF12	5.30768e-60	-0.790563	0.025	0.314	1.10479e-55	Cholangiocytes(1)
SORBS2	2.53413e-59	-0.698601	0.081	0.43	5.2748e-55	Cholangiocytes(1)
HLA-DPA1	2.85312e-59	1.12548	0.598	0.372	5.93878e-55	Cholangiocytes(1)
VTN	1.85732e-58	-0.878112	0.289	0.703	3.86601e-54	Cholangiocytes(1)
ELF3	2.57308e-57	-0.908749	0.095	0.44	5.35586e-53	Cholangiocytes(1)
SERPINA5	3.93719e-57	-0.713502	0.066	0.39	8.19525e-53	Cholangiocytes(1)
UQCRQ	9.47919e-57	-0.644367	0.122	0.499	1.97309e-52	Cholangiocytes(1)
BACE2	2.93193e-56	-0.761605	0.029	0.307	6.10281e-52	Cholangiocytes(1)
AMBP	5.60779e-56	-0.875485	0.379	0.733	1.16726e-51	Cholangiocytes(1)
C1QC	7.68035e-56	1.21692	0.522	0.281	1.59866e-51	Cholangiocytes(1)
ERBB3	3.24669e-55	-0.747401	0.021	0.286	6.75798e-51	Cholangiocytes(1)
CLU	2.17782e-54	-0.683644	0.517	0.847	4.53313e-50	Cholangiocytes(1)
HLA-DPB1	5.8356e-54	1.19179	0.54	0.33	1.21468e-49	Cholangiocytes(1)
AKR1C1	6.67002e-54	-0.794446	0.073	0.386	1.38836e-49	Cholangiocytes(1)
IGKV2-30	6.74441e-54	1.44166	0.313	0.072	1.40385e-49	Cholangiocytes(1)
CCL4L2	1.17128e-53	1.0112	0.407	0.149	2.43801e-49	Cholangiocytes(1)
CXADR	1.19123e-53	-0.663145	0.036	0.315	2.47955e-49	Cholangiocytes(1)
CLDN1	3.54551e-53	-0.691101	0.072	0.385	7.37998e-49	Cholangiocytes(1)
IGHV3-74	9.60473e-53	1.32053	0.326	0.08	1.99922e-48	Cholangiocytes(1)
HMGN3	1.04846e-52	-0.537783	0.11	0.465	2.18238e-48	Cholangiocytes(1)
C12orf75	3.99018e-52	-0.605262	0.079	0.399	8.30557e-48	Cholangiocytes(1)
SH3YL1	1.3119e-51	-0.609614	0.097	0.431	2.73073e-47	Cholangiocytes(1)
FARP1	2.66177e-51	-0.646431	0.05	0.334	5.54048e-47	Cholangiocytes(1)
MYO1B	8.1503e-51	-0.631286	0.043	0.318	1.69648e-46	Cholangiocytes(1)
EPCAM	9.35652e-51	-0.565053	0.08	0.398	1.94756e-46	Cholangiocytes(1)
SERPING1	1.13144e-50	-0.640537	0.218	0.613	2.35509e-46	Cholangiocytes(1)
HOMER2	1.76959e-50	-0.592392	0.067	0.368	3.6834e-46	Cholangiocytes(1)
SLC4A4	5.454e-50	-0.755809	0.149	0.5	1.13525e-45	Cholangiocytes(1)
TTN	1.17907e-49	-0.837443	0.106	0.425	2.45423e-45	Cholangiocytes(1)
SLC2A2	1.65528e-49	-0.645144	0.045	0.317	3.44546e-45	Cholangiocytes(1)
CCDC198	2.91032e-49	-0.632522	0.064	0.354	6.05783e-45	Cholangiocytes(1)
ZKSCAN1	3.39052e-49	-0.506524	0.072	0.374	7.05737e-45	Cholangiocytes(1)
C11orf54	3.54679e-49	-0.525753	0.052	0.332	7.38264e-45	Cholangiocytes(1)
CLDN7	5.24567e-49	-0.524058	0.061	0.35	1.09189e-44	Cholangiocytes(1)
CLDN3	1.19799e-48	-0.666904	0.039	0.3	2.49363e-44	Cholangiocytes(1)
CDH1	2.37455e-48	-0.552479	0.043	0.31	4.94262e-44	Cholangiocytes(1)
CST3	4.65096e-48	0.720629	0.783	0.788	9.68097e-44	Cholangiocytes(1)
SPP1	5.70284e-48	-0.933845	0.162	0.501	1.18705e-43	Cholangiocytes(1)
PLSCR1	6.11201e-48	-0.472606	0.073	0.371	1.27222e-43	Cholangiocytes(1)
SLC37A4	6.44199e-48	-0.669777	0.018	0.25	1.3409e-43	Cholangiocytes(1)
CHST9	1.54307e-47	-0.606049	0.026	0.269	3.2119e-43	Cholangiocytes(1)
HLA-DRB1	1.68891e-47	0.888445	0.618	0.43	3.51546e-43	Cholangiocytes(1)
S100A13	2.43224e-47	-0.579322	0.023	0.261	5.0627e-43	Cholangiocytes(1)
ONECUT1	3.09987e-47	-0.77256	0.011	0.231	6.45237e-43	Cholangiocytes(1)
PPDPF	3.95488e-47	-0.648296	0.264	0.648	8.23207e-43	Cholangiocytes(1)
GC	5.2458e-47	-0.629943	0.238	0.628	1.09191e-42	Cholangiocytes(1)
SERPINA6	9.89299e-47	-0.584658	0.048	0.313	2.05923e-42	Cholangiocytes(1)
CTNND1	1.00538e-46	-0.538858	0.051	0.319	2.0927e-42	Cholangiocytes(1)
MT1F	1.12703e-46	-0.836425	0.037	0.286	2.34591e-42	Cholangiocytes(1)
PTPRF	1.15884e-46	-0.622663	0.019	0.247	2.41212e-42	Cholangiocytes(1)
NFIC	1.162e-46	-0.515926	0.068	0.354	2.4187e-42	Cholangiocytes(1)
KCNQ1OT1	1.87002e-46	-0.892955	0.05	0.308	3.89244e-42	Cholangiocytes(1)
SAT2	3.11075e-46	-0.557735	0.048	0.312	6.47502e-42	Cholangiocytes(1)
SERPINA4	3.11744e-46	-0.532367	0.061	0.337	6.48895e-42	Cholangiocytes(1)
ANPEP	8.01139e-46	-0.53025	0.107	0.425	1.66757e-41	Cholangiocytes(1)
CITED4	1.0085e-45	-0.585654	0.053	0.319	2.09919e-41	Cholangiocytes(1)
CD24	1.04117e-45	-0.556775	0.164	0.523	2.1672e-41	Cholangiocytes(1)
KRT19	1.77841e-45	-0.715212	0.13	0.454	3.70176e-41	Cholangiocytes(1)
ECHDC2	2.62278e-45	-0.556223	0.045	0.3	5.45931e-41	Cholangiocytes(1)
AFDN	2.85193e-45	-0.544067	0.043	0.296	5.93629e-41	Cholangiocytes(1)
ALDH3A2	6.12995e-45	-0.499804	0.044	0.298	1.27595e-40	Cholangiocytes(1)
ALCAM	1.48458e-44	-0.510242	0.029	0.262	3.09015e-40	Cholangiocytes(1)
SHROOM3	2.7005e-44	-0.655755	0.063	0.331	5.6211e-40	Cholangiocytes(1)
ARL6IP1	2.79091e-44	-0.435839	0.142	0.49	5.80928e-40	Cholangiocytes(1)
RARRES2	3.26223e-44	-0.500466	0.093	0.392	6.79033e-40	Cholangiocytes(1)
TM7SF3	3.65707e-44	-0.563098	0.043	0.291	7.61218e-40	Cholangiocytes(1)
FMO5	5.83481e-44	-0.592095	0.054	0.313	1.21451e-39	Cholangiocytes(1)
FGFR2	7.81528e-44	-0.571111	0.074	0.353	1.62675e-39	Cholangiocytes(1)
TBC1D8	8.77477e-44	-0.621537	0.035	0.272	1.82647e-39	Cholangiocytes(1)
TNFRSF12A	1.61404e-43	-0.693321	0.051	0.301	3.35963e-39	Cholangiocytes(1)
RAB3IP	2.0285e-43	-0.612155	0.023	0.244	4.22232e-39	Cholangiocytes(1)
KIFC3	2.80343e-43	-0.656516	0.011	0.215	5.83534e-39	Cholangiocytes(1)
CCL5	3.43295e-43	0.823356	0.481	0.237	7.14568e-39	Cholangiocytes(1)
MGST1	3.6886e-43	-0.437475	0.11	0.422	7.67783e-39	Cholangiocytes(1)
PKHD1	4.25004e-43	-0.602938	0.081	0.364	8.84645e-39	Cholangiocytes(1)
NECTIN2	4.50661e-43	-0.511093	0.028	0.253	9.38051e-39	Cholangiocytes(1)
GLIS3	5.33153e-43	-0.604059	0.026	0.25	1.10976e-38	Cholangiocytes(1)
COX6B1	6.13079e-43	-0.383043	0.163	0.523	1.27612e-38	Cholangiocytes(1)
SERINC2	8.94725e-43	-0.574046	0.014	0.221	1.86237e-38	Cholangiocytes(1)
ANG	1.0227e-42	-0.499288	0.039	0.276	2.12874e-38	Cholangiocytes(1)
HSD17B2	1.06731e-42	-0.538788	0.037	0.274	2.2216e-38	Cholangiocytes(1)
C6	1.09482e-42	-0.537585	0.045	0.29	2.27887e-38	Cholangiocytes(1)
EHF	1.13769e-42	-0.561769	0.032	0.261	2.3681e-38	Cholangiocytes(1)
LMNA	1.34904e-42	-0.48358	0.064	0.329	2.80802e-38	Cholangiocytes(1)
SFRP5	1.34915e-42	-0.646409	0.074	0.344	2.80826e-38	Cholangiocytes(1)
CLDN10	1.68208e-42	-0.517364	0.139	0.471	3.50126e-38	Cholangiocytes(1)
DMKN	2.0062e-42	-0.600591	0.012	0.214	4.17591e-38	Cholangiocytes(1)
CLMN	2.41348e-42	-0.554182	0.021	0.235	5.02366e-38	Cholangiocytes(1)
PAH	2.42752e-42	-0.425171	0.148	0.488	5.05288e-38	Cholangiocytes(1)
HSD17B11	5.05143e-42	-0.394262	0.085	0.37	1.05146e-37	Cholangiocytes(1)
CHST4	6.00425e-42	-0.540612	0.124	0.439	1.24978e-37	Cholangiocytes(1)
CD59	6.43349e-42	-0.42549	0.153	0.497	1.33913e-37	Cholangiocytes(1)
PEBP1	7.40617e-42	-0.500667	0.227	0.601	1.5416e-37	Cholangiocytes(1)
C9orf3	7.63481e-42	-0.590156	0.019	0.228	1.58919e-37	Cholangiocytes(1)
PLPP2	8.6247e-42	-0.468165	0.057	0.312	1.79523e-37	Cholangiocytes(1)
FGGY	9.87299e-42	-0.534178	0.022	0.235	2.05506e-37	Cholangiocytes(1)
CLINT1	2.40102e-41	-0.375816	0.094	0.385	4.99772e-37	Cholangiocytes(1)
S100A4	3.08768e-41	1.09689	0.417	0.201	6.427e-37	Cholangiocytes(1)
CYB5A	4.79532e-41	-0.479209	0.184	0.54	9.98146e-37	Cholangiocytes(1)
KLF5	5.1283e-41	-0.723627	0.033	0.255	1.06746e-36	Cholangiocytes(1)
HNF1B	5.56619e-41	-0.645157	0.01	0.203	1.1586e-36	Cholangiocytes(1)
BICC1	7.24337e-41	-0.555783	0.031	0.251	1.50771e-36	Cholangiocytes(1)
TACC1	7.44072e-41	-0.377266	0.135	0.462	1.54879e-36	Cholangiocytes(1)
LINC01320	7.56838e-41	-0.690787	0.029	0.245	1.57536e-36	Cholangiocytes(1)
MAGI1	7.791e-41	-0.579695	0.035	0.26	1.6217e-36	Cholangiocytes(1)
CRYZ	8.20454e-41	-0.433012	0.041	0.274	1.70778e-36	Cholangiocytes(1)
MLPH	1.37974e-40	-0.574327	0.017	0.218	2.87192e-36	Cholangiocytes(1)
COBL	1.75223e-40	-0.666257	0.014	0.211	3.64727e-36	Cholangiocytes(1)
TMEM205	2.14619e-40	-0.384605	0.035	0.26	4.46729e-36	Cholangiocytes(1)
CYSTM1	2.91591e-40	-0.345242	0.083	0.36	6.06946e-36	Cholangiocytes(1)
NDUFA1	3.13134e-40	-0.349715	0.089	0.37	6.51789e-36	Cholangiocytes(1)
RASEF	3.19456e-40	-0.586596	0.017	0.216	6.64947e-36	Cholangiocytes(1)
ERRFI1	4.70814e-40	-0.502355	0.129	0.438	9.79999e-36	Cholangiocytes(1)
SDC1	4.8306e-40	-0.467186	0.032	0.251	1.00549e-35	Cholangiocytes(1)
HLA-B	7.28689e-40	0.523627	0.795	0.781	1.51677e-35	Cholangiocytes(1)
ACADVL	1.48354e-39	-0.37547	0.088	0.364	3.08798e-35	Cholangiocytes(1)
LAMP2	1.52333e-39	-0.333349	0.078	0.347	3.17081e-35	Cholangiocytes(1)
NDUFC1	1.63326e-39	-0.358807	0.059	0.308	3.39962e-35	Cholangiocytes(1)
SPAG16	1.88021e-39	-0.581134	0.02	0.22	3.91366e-35	Cholangiocytes(1)
CPB2	1.89329e-39	-0.441845	0.048	0.283	3.94089e-35	Cholangiocytes(1)
TST	2.70879e-39	-0.407206	0.046	0.279	5.63834e-35	Cholangiocytes(1)
NFIB	2.74052e-39	-0.37234	0.064	0.316	5.70439e-35	Cholangiocytes(1)
LDLR	3.40794e-39	-0.639336	0.022	0.224	7.09362e-35	Cholangiocytes(1)
ATP5MD	3.47998e-39	-0.347943	0.087	0.363	7.24358e-35	Cholangiocytes(1)
VIM	3.48959e-39	0.758781	0.65	0.548	7.26359e-35	Cholangiocytes(1)
KTN1	4.42213e-39	-0.339158	0.096	0.38	9.20466e-35	Cholangiocytes(1)
RRBP1	4.90029e-39	-0.384273	0.087	0.36	1.02e-34	Cholangiocytes(1)
PGRMC1	4.90926e-39	-0.337061	0.053	0.292	1.02186e-34	Cholangiocytes(1)
PMEPA1	6.67098e-39	-0.524782	0.014	0.205	1.38856e-34	Cholangiocytes(1)
TSTD1	6.92096e-39	-0.364753	0.061	0.307	1.4406e-34	Cholangiocytes(1)
SLC17A4	7.37963e-39	-0.58668	0.012	0.2	1.53607e-34	Cholangiocytes(1)
PTP4A1	7.5645e-39	-0.433877	0.061	0.304	1.57455e-34	Cholangiocytes(1)
MPC2	7.71677e-39	-0.339963	0.067	0.321	1.60625e-34	Cholangiocytes(1)
LGALS4	8.37324e-39	-0.508364	0.182	0.52	1.74289e-34	Cholangiocytes(1)
WFDC2	1.07146e-38	-0.610813	0.028	0.234	2.23025e-34	Cholangiocytes(1)
SEC62	2.11872e-38	-0.324765	0.107	0.398	4.41012e-34	Cholangiocytes(1)
HNMT	2.39546e-38	-0.426434	0.047	0.277	4.98615e-34	Cholangiocytes(1)
SDC4	2.51557e-38	-0.538995	0.036	0.252	5.23615e-34	Cholangiocytes(1)
SRSF10	2.56692e-38	-0.344335	0.1	0.383	5.34304e-34	Cholangiocytes(1)
CA2	2.97959e-38	-0.415252	0.106	0.394	6.20203e-34	Cholangiocytes(1)
GOLM1	3.25367e-38	-0.435972	0.04	0.26	6.7725e-34	Cholangiocytes(1)
AQP1	4.46546e-38	-0.491827	0.07	0.322	9.29486e-34	Cholangiocytes(1)
PLLP	4.95532e-38	-0.549981	0.022	0.219	1.03145e-33	Cholangiocytes(1)
ACAA2	8.29659e-38	-0.338034	0.087	0.357	1.72694e-33	Cholangiocytes(1)
FKBP2	8.83642e-38	-0.279268	0.099	0.382	1.8393e-33	Cholangiocytes(1)
GATM	1.21172e-37	-0.347267	0.1	0.38	2.52219e-33	Cholangiocytes(1)
LMO7	1.2451e-37	-0.510476	0.033	0.242	2.59167e-33	Cholangiocytes(1)
CPM	1.37786e-37	-0.446707	0.062	0.301	2.86801e-33	Cholangiocytes(1)
HOOK2	1.45345e-37	-0.602447	0.02	0.212	3.02536e-33	Cholangiocytes(1)
NENF	2.7967e-37	-0.315612	0.061	0.299	5.82133e-33	Cholangiocytes(1)
FAIM	3.70553e-37	-0.477285	0.012	0.193	7.71306e-33	Cholangiocytes(1)
RPS4Y1	3.75806e-37	-0.818018	0.02	0.207	7.8224e-33	Cholangiocytes(1)
RHOB	3.86027e-37	-0.562585	0.21	0.552	8.03515e-33	Cholangiocytes(1)
IGKV1-5	4.90852e-37	1.11657	0.413	0.173	1.02171e-32	Cholangiocytes(1)
ANXA2	5.29338e-37	-0.470457	0.169	0.493	1.10182e-32	Cholangiocytes(1)
SOX9	6.20257e-37	-0.45914	0.054	0.284	1.29107e-32	Cholangiocytes(1)
IQGAP2	7.08469e-37	-0.287431	0.094	0.367	1.47468e-32	Cholangiocytes(1)
KRTCAP3	8.78278e-37	-0.476135	0.02	0.209	1.82813e-32	Cholangiocytes(1)
ATP5IF1	1.36195e-36	-0.333871	0.109	0.392	2.8349e-32	Cholangiocytes(1)
ASGR2	1.37439e-36	-0.44064	0.042	0.257	2.8608e-32	Cholangiocytes(1)
BEX3	1.37509e-36	-0.391447	0.063	0.3	2.86225e-32	Cholangiocytes(1)
SNRPN	1.48587e-36	-0.339814	0.054	0.283	3.09284e-32	Cholangiocytes(1)
SPINT1	1.73416e-36	-0.454616	0.011	0.188	3.60966e-32	Cholangiocytes(1)
SYPL1	4.18459e-36	-0.394234	0.05	0.271	8.71022e-32	Cholangiocytes(1)
SERPINA1	4.54688e-36	-0.820154	0.652	0.825	9.46434e-32	Cholangiocytes(1)
ONECUT2	4.92943e-36	-0.725289	0.056	0.278	1.02606e-31	Cholangiocytes(1)
MIF	5.73075e-36	-0.488795	0.263	0.622	1.19286e-31	Cholangiocytes(1)
RASSF7	5.76921e-36	-0.438636	0.02	0.206	1.20086e-31	Cholangiocytes(1)
AGRN	6.04408e-36	-0.492303	0.017	0.198	1.25808e-31	Cholangiocytes(1)
IRF2BP2	6.82581e-36	-0.402164	0.031	0.231	1.42079e-31	Cholangiocytes(1)
MMP7	6.95604e-36	-0.536339	0.076	0.321	1.4479e-31	Cholangiocytes(1)
RNASE4	7.60405e-36	-0.416826	0.026	0.221	1.58278e-31	Cholangiocytes(1)
PTGR1	8.72313e-36	-0.501444	0.063	0.294	1.81572e-31	Cholangiocytes(1)
DCDC2	9.59112e-36	-0.496022	0.105	0.373	1.99639e-31	Cholangiocytes(1)
MT-ND4L	1.13242e-35	0.252391	0.99	0.958	2.35714e-31	Cholangiocytes(1)
SOD3	1.67776e-35	-0.44672	0.04	0.248	3.49225e-31	Cholangiocytes(1)
ITGB8	2.10309e-35	-0.538446	0.018	0.198	4.37758e-31	Cholangiocytes(1)
ITGAV	2.17618e-35	-0.384951	0.036	0.241	4.52971e-31	Cholangiocytes(1)
CAPN2	2.17701e-35	-0.383728	0.063	0.295	4.53146e-31	Cholangiocytes(1)
RBPMS	2.28024e-35	-0.450019	0.028	0.22	4.74632e-31	Cholangiocytes(1)
DSP	2.29938e-35	-0.377129	0.115	0.397	4.78616e-31	Cholangiocytes(1)
NDUFB4	2.37574e-35	-0.281336	0.08	0.332	4.9451e-31	Cholangiocytes(1)
ANXA13	2.50356e-35	-0.351416	0.066	0.303	5.21116e-31	Cholangiocytes(1)
DSG2	2.50885e-35	-0.329671	0.062	0.294	5.22218e-31	Cholangiocytes(1)
AKAP7	2.80056e-35	-0.46897	0.034	0.234	5.82937e-31	Cholangiocytes(1)
UGT2B15	2.86349e-35	-0.610769	0.056	0.277	5.96036e-31	Cholangiocytes(1)
GTF2I	3.08833e-35	-0.274106	0.123	0.414	6.42836e-31	Cholangiocytes(1)
PDZK1IP1	3.1962e-35	-0.483051	0.041	0.248	6.65288e-31	Cholangiocytes(1)
RHEX	3.26976e-35	-0.684754	0.033	0.23	6.806e-31	Cholangiocytes(1)
NDUFS5	4.24605e-35	-0.305694	0.133	0.43	8.83815e-31	Cholangiocytes(1)
CLDN4	4.30917e-35	-0.665751	0.041	0.245	8.96954e-31	Cholangiocytes(1)
PPA1	4.88262e-35	-0.3054	0.067	0.303	1.01632e-30	Cholangiocytes(1)
AKAP9	6.96589e-35	-0.326273	0.142	0.444	1.44995e-30	Cholangiocytes(1)
MT1M	7.2926e-35	-0.944629	0.023	0.206	1.51795e-30	Cholangiocytes(1)
IGHV1-69D	8.13039e-35	1.27915	0.188	0.035	1.69234e-30	Cholangiocytes(1)
KCTD3	8.34942e-35	-0.449186	0.022	0.206	1.73793e-30	Cholangiocytes(1)
OCIAD2	9.15798e-35	-0.326805	0.048	0.264	1.90623e-30	Cholangiocytes(1)
KRT10	9.28148e-35	-0.33222	0.074	0.314	1.93194e-30	Cholangiocytes(1)
PRDX2	1.0622e-34	-0.291531	0.106	0.377	2.21097e-30	Cholangiocytes(1)
CFTR	1.43876e-34	-0.437444	0.068	0.301	2.99478e-30	Cholangiocytes(1)
FAT1	1.49937e-34	-0.516626	0.018	0.194	3.12094e-30	Cholangiocytes(1)
TMEM97	1.61573e-34	-0.466311	0.021	0.202	3.36314e-30	Cholangiocytes(1)
ARRDC2	1.74437e-34	-0.512767	0.015	0.189	3.63091e-30	Cholangiocytes(1)
UGT2A3	2.0545e-34	-0.473264	0.029	0.219	4.27644e-30	Cholangiocytes(1)
TPM1	2.34898e-34	-0.347549	0.153	0.461	4.88941e-30	Cholangiocytes(1)
CXCL6	2.56527e-34	-0.572707	0.05	0.26	5.33962e-30	Cholangiocytes(1)
TFPI	3.16501e-34	-0.320073	0.108	0.379	6.58797e-30	Cholangiocytes(1)
TSPO	3.33561e-34	-0.292087	0.132	0.423	6.94307e-30	Cholangiocytes(1)
TAF1D	4.70685e-34	-0.280143	0.067	0.299	9.79732e-30	Cholangiocytes(1)
AQP3	5.04418e-34	-0.439957	0.033	0.227	1.04995e-29	Cholangiocytes(1)
ERICH5	5.0762e-34	-0.421301	0.023	0.205	1.05661e-29	Cholangiocytes(1)
GTF3C6	9.27648e-34	-0.306689	0.052	0.266	1.9309e-29	Cholangiocytes(1)
SON	1.21128e-33	-0.316374	0.173	0.493	2.52128e-29	Cholangiocytes(1)
COX7C	1.40607e-33	-0.383612	0.251	0.614	2.92674e-29	Cholangiocytes(1)
SPTBN1	1.58744e-33	-0.288598	0.157	0.465	3.30425e-29	Cholangiocytes(1)
AC011139.1	1.72306e-33	-0.547822	0.029	0.214	3.58655e-29	Cholangiocytes(1)
CCL28	1.87486e-33	-0.555359	0.02	0.194	3.90252e-29	Cholangiocytes(1)
TMEM176B	2.46553e-33	-0.324016	0.095	0.347	5.132e-29	Cholangiocytes(1)
LPIN2	2.65465e-33	-0.301573	0.067	0.294	5.52566e-29	Cholangiocytes(1)
DSTN	2.87181e-33	-0.279809	0.152	0.457	5.97766e-29	Cholangiocytes(1)
GNG5	3.30774e-33	-0.310916	0.172	0.49	6.88505e-29	Cholangiocytes(1)
CUTA	3.41144e-33	-0.26328	0.089	0.339	7.10092e-29	Cholangiocytes(1)
KIAA1522	3.60793e-33	-0.455324	0.01	0.171	7.50991e-29	Cholangiocytes(1)
CDH6	3.63961e-33	-0.495716	0.021	0.196	7.57585e-29	Cholangiocytes(1)
TMEM176A	4.30393e-33	-0.372611	0.081	0.319	8.95863e-29	Cholangiocytes(1)
C1QA	4.57155e-33	0.991805	0.436	0.258	9.51569e-29	Cholangiocytes(1)
MIA2	4.84995e-33	-0.302942	0.051	0.261	1.00952e-28	Cholangiocytes(1)
C12orf57	5.9073e-33	-0.292959	0.142	0.436	1.2296e-28	Cholangiocytes(1)
EPS8L2	6.21167e-33	-0.391996	0.022	0.198	1.29296e-28	Cholangiocytes(1)
EPHX1	7.41354e-33	-0.330867	0.064	0.285	1.54313e-28	Cholangiocytes(1)
NDUFB9	1.03454e-32	-0.257291	0.096	0.349	2.15339e-28	Cholangiocytes(1)
FGFR3	1.09051e-32	-0.535409	0.008	0.163	2.2699e-28	Cholangiocytes(1)
PHGDH	1.39513e-32	-0.451076	0.017	0.184	2.90396e-28	Cholangiocytes(1)
SOX4	1.41992e-32	-0.494816	0.057	0.268	2.95556e-28	Cholangiocytes(1)
CDC42EP1	1.54806e-32	-0.351631	0.057	0.271	3.22229e-28	Cholangiocytes(1)
DAPK1	1.85965e-32	-0.44439	0.058	0.271	3.87086e-28	Cholangiocytes(1)
PDLIM1	2.2591e-32	-0.27056	0.093	0.341	4.70231e-28	Cholangiocytes(1)
VEGFA	3.16185e-32	-0.497861	0.02	0.189	6.58139e-28	Cholangiocytes(1)
TSPAN8	3.35202e-32	-0.531891	0.055	0.262	6.97722e-28	Cholangiocytes(1)
ABHD2	4.12575e-32	-0.325543	0.063	0.28	8.58775e-28	Cholangiocytes(1)
LLGL2	5.15737e-32	-0.578161	0.012	0.171	1.07351e-27	Cholangiocytes(1)
LAD1	5.67103e-32	-0.309139	0.066	0.286	1.18042e-27	Cholangiocytes(1)
AZGP1	5.8143e-32	-0.427429	0.067	0.285	1.21025e-27	Cholangiocytes(1)
MRPS21	6.09228e-32	-0.256622	0.073	0.299	1.26811e-27	Cholangiocytes(1)
PLXNB2	6.67913e-32	-0.421381	0.025	0.201	1.39026e-27	Cholangiocytes(1)
RERE	6.98849e-32	-0.375665	0.043	0.238	1.45465e-27	Cholangiocytes(1)
SLC12A2	7.27953e-32	-0.376296	0.115	0.375	1.51524e-27	Cholangiocytes(1)
VSIG2	7.89389e-32	-0.342739	0.024	0.198	1.64311e-27	Cholangiocytes(1)
MBNL2	7.9198e-32	-0.376965	0.056	0.264	1.64851e-27	Cholangiocytes(1)
NDUFA13	9.68878e-32	-0.283773	0.057	0.267	2.01672e-27	Cholangiocytes(1)
PDZK1	9.76027e-32	-0.404505	0.015	0.178	2.0316e-27	Cholangiocytes(1)
PIK3C2G	9.77881e-32	-0.671485	0.026	0.201	2.03546e-27	Cholangiocytes(1)
FGD4	1.11771e-31	-0.405486	0.043	0.236	2.32652e-27	Cholangiocytes(1)
GOT1	1.17565e-31	-0.405502	0.023	0.194	2.44711e-27	Cholangiocytes(1)
CPD	1.19204e-31	-0.290295	0.096	0.344	2.48123e-27	Cholangiocytes(1)
NKG7	1.35162e-31	0.861666	0.357	0.167	2.81339e-27	Cholangiocytes(1)
A1CF	1.48664e-31	-0.278993	0.045	0.242	3.09444e-27	Cholangiocytes(1)
LAPTM4A	1.49662e-31	-0.254	0.127	0.4	3.11521e-27	Cholangiocytes(1)
RTN4	1.99034e-31	-0.283818	0.102	0.354	4.1429e-27	Cholangiocytes(1)
ENAH	2.02976e-31	-0.47548	0.012	0.168	4.22494e-27	Cholangiocytes(1)
KIF13B	2.3701e-31	-0.402862	0.037	0.224	4.93337e-27	Cholangiocytes(1)
N4BP2L2	2.51291e-31	-0.305081	0.118	0.379	5.23063e-27	Cholangiocytes(1)
UBE2E3	2.73967e-31	-0.348592	0.029	0.205	5.70262e-27	Cholangiocytes(1)
PTPRC	4.0452e-31	0.952634	0.389	0.209	8.42009e-27	Cholangiocytes(1)
CEP57	4.16862e-31	-0.321081	0.054	0.257	8.67697e-27	Cholangiocytes(1)
UBD	5.36581e-31	-0.865658	0.086	0.304	1.11689e-26	Cholangiocytes(1)
MAOA	5.37887e-31	-0.378417	0.026	0.199	1.11961e-26	Cholangiocytes(1)
OCLN	5.41115e-31	-0.389754	0.021	0.187	1.12633e-26	Cholangiocytes(1)
HINT1	5.43451e-31	-0.433803	0.276	0.63	1.13119e-26	Cholangiocytes(1)
AC007906.2	5.98478e-31	-0.740065	0.023	0.19	1.24573e-26	Cholangiocytes(1)
COX6A1	6.056e-31	-0.259359	0.218	0.566	1.26056e-26	Cholangiocytes(1)
LUC7L3	6.23999e-31	-0.368083	0.073	0.291	1.29885e-26	Cholangiocytes(1)
TUFM	7.05997e-31	-0.260437	0.072	0.291	1.46953e-26	Cholangiocytes(1)
PRR15L	8.56854e-31	-0.440201	0.013	0.168	1.78354e-26	Cholangiocytes(1)
APLP2	8.93528e-31	-0.250825	0.112	0.371	1.85988e-26	Cholangiocytes(1)
CCDC141	9.01236e-31	-0.496489	0.031	0.207	1.87592e-26	Cholangiocytes(1)
PATJ	9.9827e-31	-0.40592	0.023	0.191	2.0779e-26	Cholangiocytes(1)
GCC2	1.07052e-30	-0.260297	0.08	0.309	2.22829e-26	Cholangiocytes(1)
LEPROT	1.09853e-30	-0.266888	0.063	0.273	2.2866e-26	Cholangiocytes(1)
ABCB1	1.16425e-30	-0.359488	0.037	0.221	2.42339e-26	Cholangiocytes(1)
PDGFD	1.72838e-30	-0.470003	0.026	0.196	3.59763e-26	Cholangiocytes(1)
MYO6	1.83879e-30	-0.376245	0.039	0.223	3.82745e-26	Cholangiocytes(1)
PKN2	2.22384e-30	-0.301879	0.052	0.25	4.62892e-26	Cholangiocytes(1)
RIC3	2.3842e-30	-0.458181	0.021	0.184	4.96271e-26	Cholangiocytes(1)
MT-ND2	2.56897e-30	0.342124	0.934	0.909	5.34731e-26	Cholangiocytes(1)
FGFR4	4.56221e-30	-0.43212	0.011	0.16	9.49624e-26	Cholangiocytes(1)
WWTR1	4.56747e-30	-0.307096	0.059	0.264	9.5072e-26	Cholangiocytes(1)
MET	4.7104e-30	-0.440088	0.019	0.178	9.8047e-26	Cholangiocytes(1)
HABP2	4.9186e-30	-0.333091	0.03	0.202	1.02381e-25	Cholangiocytes(1)
GABRP	5.53874e-30	-0.525515	0.013	0.164	1.15289e-25	Cholangiocytes(1)
RALYL	5.62542e-30	-0.703149	0.017	0.171	1.17093e-25	Cholangiocytes(1)
HINT2	5.7571e-30	-0.286427	0.04	0.223	1.19834e-25	Cholangiocytes(1)
MARCKSL1	6.04303e-30	-0.258978	0.088	0.319	1.25786e-25	Cholangiocytes(1)
ARSE	6.92743e-30	-0.405082	0.011	0.159	1.44194e-25	Cholangiocytes(1)
LGALS3	7.0513e-30	-0.289424	0.18	0.48	1.46773e-25	Cholangiocytes(1)
MGLL	7.22119e-30	-0.333678	0.046	0.236	1.50309e-25	Cholangiocytes(1)
SERPINA3	7.29086e-30	-0.783947	0.02	0.178	1.51759e-25	Cholangiocytes(1)
LRRFIP2	7.72629e-30	-0.401536	0.028	0.196	1.60823e-25	Cholangiocytes(1)
PNISR	9.49346e-30	-0.254073	0.11	0.358	1.97606e-25	Cholangiocytes(1)
PAWR	9.69441e-30	-0.422916	0.014	0.166	2.01789e-25	Cholangiocytes(1)
SQSTM1	9.75919e-30	-0.29535	0.154	0.438	2.03138e-25	Cholangiocytes(1)
APP	1.01035e-29	-0.377913	0.218	0.537	2.10304e-25	Cholangiocytes(1)
ANXA3	1.02963e-29	-0.326016	0.05	0.242	2.14318e-25	Cholangiocytes(1)
MYRF	1.10307e-29	-0.442366	0.017	0.171	2.29605e-25	Cholangiocytes(1)
MRPL20	1.15782e-29	-0.265241	0.062	0.266	2.41e-25	Cholangiocytes(1)
SCGN	1.25059e-29	-0.534433	0.008	0.15	2.60311e-25	Cholangiocytes(1)
ABLIM1	1.50075e-29	-0.374696	0.042	0.224	3.12382e-25	Cholangiocytes(1)
TM4SF1	1.6057e-29	-0.452437	0.126	0.378	3.34227e-25	Cholangiocytes(1)
EPHB6	1.65013e-29	-0.439992	0.012	0.16	3.43475e-25	Cholangiocytes(1)
ARHGEF26	2.01682e-29	-0.402798	0.008	0.149	4.19801e-25	Cholangiocytes(1)
MAOB	2.12374e-29	-0.34231	0.021	0.18	4.42057e-25	Cholangiocytes(1)
STARD10	2.5516e-29	-0.401973	0.03	0.198	5.31115e-25	Cholangiocytes(1)
LONP2	2.61325e-29	-0.26517	0.076	0.292	5.43948e-25	Cholangiocytes(1)
IFITM1	2.75079e-29	0.852337	0.369	0.188	5.72576e-25	Cholangiocytes(1)
CHP1	2.81127e-29	-0.322957	0.036	0.213	5.85165e-25	Cholangiocytes(1)
TP53INP1	3.00268e-29	-0.347133	0.042	0.224	6.25008e-25	Cholangiocytes(1)
NDUFB6	3.43097e-29	-0.277925	0.044	0.228	7.14156e-25	Cholangiocytes(1)
NDUFB7	3.47385e-29	-0.273166	0.067	0.274	7.23082e-25	Cholangiocytes(1)
EPS8	4.47195e-29	-0.304456	0.051	0.241	9.30836e-25	Cholangiocytes(1)
RAB11FIP1	5.03375e-29	-0.311121	0.066	0.271	1.04778e-24	Cholangiocytes(1)
TSPAN6	5.21579e-29	-0.370326	0.026	0.19	1.08567e-24	Cholangiocytes(1)
PURA	5.89918e-29	-0.427813	0.012	0.158	1.22791e-24	Cholangiocytes(1)
S100A14	6.0993e-29	-0.323955	0.024	0.185	1.26957e-24	Cholangiocytes(1)
RAPGEF5	6.12125e-29	-0.404565	0.026	0.19	1.27414e-24	Cholangiocytes(1)
LRIG3	6.28224e-29	-0.459313	0.012	0.158	1.30765e-24	Cholangiocytes(1)
PROX1	6.9224e-29	-0.440509	0.026	0.189	1.4409e-24	Cholangiocytes(1)
MPP6	6.98075e-29	-0.454731	0.014	0.162	1.45304e-24	Cholangiocytes(1)
MUC20-OT1	7.21713e-29	-0.459481	0.048	0.234	1.50225e-24	Cholangiocytes(1)
BNIP3	9.32838e-29	-0.25892	0.031	0.199	1.9417e-24	Cholangiocytes(1)
PRSS8	1.03357e-28	-0.327435	0.01	0.151	2.15137e-24	Cholangiocytes(1)
PNKD	1.04219e-28	-0.276708	0.043	0.224	2.16932e-24	Cholangiocytes(1)
PLEKHA5	1.07479e-28	-0.384012	0.036	0.209	2.23717e-24	Cholangiocytes(1)
CALM2	1.12392e-28	-0.34193	0.194	0.49	2.33943e-24	Cholangiocytes(1)
WASL	1.17206e-28	-0.304867	0.033	0.203	2.43963e-24	Cholangiocytes(1)
TXN	1.17871e-28	-0.292153	0.192	0.497	2.45349e-24	Cholangiocytes(1)
FAM102A	1.22814e-28	-0.466364	0.012	0.156	2.55638e-24	Cholangiocytes(1)
NR2F2	1.27362e-28	-0.310694	0.048	0.234	2.65105e-24	Cholangiocytes(1)
FAM3B	2.01282e-28	-0.360903	0.02	0.173	4.18969e-24	Cholangiocytes(1)
CDH2	2.79558e-28	-0.415269	0.007	0.141	5.819e-24	Cholangiocytes(1)
ZBTB16	3.32327e-28	-0.410145	0.033	0.2	6.91739e-24	Cholangiocytes(1)
RAB4A	3.83721e-28	-0.277508	0.043	0.221	7.98715e-24	Cholangiocytes(1)
EMP2	4.07205e-28	-0.383817	0.031	0.195	8.47597e-24	Cholangiocytes(1)
AKR1C3	4.58965e-28	-0.278852	0.046	0.228	9.55336e-24	Cholangiocytes(1)
PIM3	4.92161e-28	-0.346742	0.03	0.192	1.02443e-23	Cholangiocytes(1)
CCDC50	6.12114e-28	-0.305005	0.046	0.226	1.27412e-23	Cholangiocytes(1)
LRP10	6.55339e-28	-0.365597	0.034	0.201	1.36409e-23	Cholangiocytes(1)
SEZ6L2	6.55911e-28	-0.323995	0.014	0.158	1.36528e-23	Cholangiocytes(1)
EGFR	6.88134e-28	-0.373028	0.018	0.165	1.43235e-23	Cholangiocytes(1)
COL18A1	7.75919e-28	-0.252693	0.053	0.24	1.61508e-23	Cholangiocytes(1)
PPL	7.79139e-28	-0.379331	0.008	0.142	1.62178e-23	Cholangiocytes(1)
NFIA	8.50195e-28	-0.286194	0.04	0.213	1.76968e-23	Cholangiocytes(1)
PROM1	8.60597e-28	-0.452708	0.004	0.134	1.79133e-23	Cholangiocytes(1)
COA3	1.07443e-27	-0.257446	0.042	0.217	2.23642e-23	Cholangiocytes(1)
TMEM63A	1.09753e-27	-0.479764	0.02	0.169	2.28452e-23	Cholangiocytes(1)
LURAP1L	1.19065e-27	-0.350391	0.017	0.162	2.47834e-23	Cholangiocytes(1)
GALNT3	1.28444e-27	-0.383645	0.018	0.164	2.67355e-23	Cholangiocytes(1)
GULP1	1.4066e-27	-0.48184	0.003	0.13	2.92783e-23	Cholangiocytes(1)
ITIH2	1.98169e-27	-0.518586	0.069	0.263	4.12489e-23	Cholangiocytes(1)
NDUFA4	1.98519e-27	-0.256844	0.194	0.494	4.13216e-23	Cholangiocytes(1)
ENOSF1	2.08772e-27	-0.372419	0.028	0.185	4.34559e-23	Cholangiocytes(1)
KCNJ15	2.10377e-27	-0.491701	0.039	0.207	4.379e-23	Cholangiocytes(1)
CLCN3	2.12572e-27	-0.334965	0.035	0.201	4.42469e-23	Cholangiocytes(1)
PLD1	2.12718e-27	-0.434666	0.055	0.239	4.42772e-23	Cholangiocytes(1)
FLNB	2.23168e-27	-0.289702	0.037	0.206	4.64525e-23	Cholangiocytes(1)
TMEM37	2.33885e-27	-0.301789	0.026	0.183	4.86832e-23	Cholangiocytes(1)
CKB	2.86833e-27	-0.363054	0.018	0.163	5.97042e-23	Cholangiocytes(1)
TMC4	3.15946e-27	-0.397842	0.009	0.142	6.57642e-23	Cholangiocytes(1)
COL27A1	3.17645e-27	-0.437336	0.018	0.162	6.61178e-23	Cholangiocytes(1)
COMT	3.27194e-27	-0.272445	0.043	0.216	6.81054e-23	Cholangiocytes(1)
SSFA2	3.3948e-27	-0.255577	0.052	0.234	7.06627e-23	Cholangiocytes(1)
DSC2	3.64511e-27	-0.306539	0.021	0.17	7.58729e-23	Cholangiocytes(1)
EBPL	3.67102e-27	-0.296422	0.037	0.205	7.64123e-23	Cholangiocytes(1)
LSR	3.89417e-27	-0.252452	0.035	0.201	8.10571e-23	Cholangiocytes(1)
TMC5	4.15091e-27	-0.665743	0.028	0.181	8.64012e-23	Cholangiocytes(1)
SRGN	4.3959e-27	0.959474	0.39	0.237	9.15007e-23	Cholangiocytes(1)
ALKAL2	4.46113e-27	-0.388007	0.012	0.149	9.28584e-23	Cholangiocytes(1)
NTN4	4.97987e-27	-0.339656	0.021	0.169	1.03656e-22	Cholangiocytes(1)
SOX6	5.11935e-27	-0.42998	0.013	0.151	1.06559e-22	Cholangiocytes(1)
VMP1	5.31767e-27	-0.391619	0.089	0.301	1.10687e-22	Cholangiocytes(1)
ZFP36L1	6.33118e-27	-0.310051	0.233	0.554	1.31783e-22	Cholangiocytes(1)
TYROBP	6.45715e-27	0.896789	0.374	0.21	1.34406e-22	Cholangiocytes(1)
GRB10	6.71155e-27	-0.428022	0.007	0.135	1.39701e-22	Cholangiocytes(1)
TUBB4B	7.21752e-27	-0.257077	0.108	0.339	1.50233e-22	Cholangiocytes(1)
NR5A2	7.89949e-27	-0.426089	0.013	0.151	1.64428e-22	Cholangiocytes(1)
FGG	9.36427e-27	-0.631264	0.199	0.456	1.94917e-22	Cholangiocytes(1)
TACSTD2	9.56915e-27	-0.283092	0.07	0.269	1.99182e-22	Cholangiocytes(1)
ANKRD10	1.03501e-26	-0.282861	0.042	0.212	2.15437e-22	Cholangiocytes(1)
RALGPS2	1.20332e-26	-0.423867	0.019	0.162	2.5047e-22	Cholangiocytes(1)
SLC6A19	1.20581e-26	-0.483542	0.008	0.137	2.5099e-22	Cholangiocytes(1)
MAP3K13	1.58215e-26	-0.311995	0.03	0.186	3.29325e-22	Cholangiocytes(1)
TNRC6B	1.61589e-26	-0.3065	0.059	0.245	3.36348e-22	Cholangiocytes(1)
TMEM86B	1.84973e-26	-0.373923	0.008	0.136	3.85021e-22	Cholangiocytes(1)
HYI	2.22913e-26	-0.294135	0.021	0.166	4.63993e-22	Cholangiocytes(1)
FAM171A1	2.44178e-26	-0.342981	0.022	0.168	5.08256e-22	Cholangiocytes(1)
SEMA3E	2.70392e-26	-0.387329	0.01	0.141	5.6282e-22	Cholangiocytes(1)
MAP3K21	3.27058e-26	-0.393768	0.015	0.153	6.80772e-22	Cholangiocytes(1)
USH1C	3.33599e-26	-0.378828	0.015	0.153	6.94385e-22	Cholangiocytes(1)
PNN	3.48386e-26	-0.253214	0.068	0.261	7.25166e-22	Cholangiocytes(1)
PTK2	3.96687e-26	-0.389381	0.032	0.188	8.25704e-22	Cholangiocytes(1)
PDZD8	4.17383e-26	-0.384742	0.019	0.16	8.68782e-22	Cholangiocytes(1)
MYO10	4.31877e-26	-0.390481	0.035	0.194	8.98952e-22	Cholangiocytes(1)
LAMC1	4.32638e-26	-0.350147	0.018	0.158	9.00536e-22	Cholangiocytes(1)
RAB25	4.54671e-26	-0.321378	0.014	0.15	9.46397e-22	Cholangiocytes(1)
PPIB	4.83525e-26	-0.250004	0.228	0.55	1.00646e-21	Cholangiocytes(1)
ANGPTL1	5.03554e-26	-0.317042	0.033	0.191	1.04815e-21	Cholangiocytes(1)
RBP1	6.14405e-26	-0.291188	0.059	0.242	1.27888e-21	Cholangiocytes(1)
TCEAL4	6.82157e-26	-0.296247	0.036	0.196	1.41991e-21	Cholangiocytes(1)
AC007388.1	7.30379e-26	-0.356077	0.022	0.166	1.52028e-21	Cholangiocytes(1)
RNF128	7.38988e-26	-0.314442	0.02	0.161	1.5382e-21	Cholangiocytes(1)
MT-ATP8	7.70617e-26	0.320417	0.883	0.864	1.60404e-21	Cholangiocytes(1)
TRNP1	9.37034e-26	-0.373825	0.008	0.133	1.95044e-21	Cholangiocytes(1)
PDE8A	9.40844e-26	-0.369835	0.017	0.154	1.95837e-21	Cholangiocytes(1)
KIAA1217	9.64221e-26	-0.306123	0.029	0.18	2.00703e-21	Cholangiocytes(1)
BLNK	1.01709e-25	-0.398531	0.014	0.148	2.11708e-21	Cholangiocytes(1)
TSHZ2	1.29009e-25	-0.341817	0.026	0.174	2.68533e-21	Cholangiocytes(1)
MMP15	1.35849e-25	-0.36304	0.008	0.132	2.82769e-21	Cholangiocytes(1)
SEMA3B	1.41144e-25	-0.444093	0.002	0.118	2.93792e-21	Cholangiocytes(1)
C3	1.4252e-25	-0.383894	0.21	0.485	2.96655e-21	Cholangiocytes(1)
MAL2	1.50544e-25	-0.368151	0.011	0.14	3.13357e-21	Cholangiocytes(1)
TMPRSS2	1.61491e-25	-0.40182	0.004	0.124	3.36143e-21	Cholangiocytes(1)
PPP1R16A	1.77941e-25	-0.312704	0.015	0.15	3.70385e-21	Cholangiocytes(1)
MKKS	2.00989e-25	-0.274424	0.034	0.19	4.18358e-21	Cholangiocytes(1)
APCS	2.31984e-25	-0.425104	0.059	0.237	4.82875e-21	Cholangiocytes(1)
JUP	2.46268e-25	-0.330627	0.015	0.149	5.12607e-21	Cholangiocytes(1)
RAB17	2.54469e-25	-0.3555	0.007	0.128	5.29677e-21	Cholangiocytes(1)
TUBA1C	3.04754e-25	-0.294186	0.037	0.195	6.34346e-21	Cholangiocytes(1)
2020-03-03	3.06681e-25	-0.427578	0.011	0.138	6.38356e-21	Cholangiocytes(1)
ATP9A	3.73884e-25	-0.392355	0.007	0.128	7.78239e-21	Cholangiocytes(1)
RNPC3	3.74402e-25	-0.33337	0.05	0.219	7.79319e-21	Cholangiocytes(1)
FTCD	3.80835e-25	-0.468524	0.029	0.176	7.92708e-21	Cholangiocytes(1)
DSEL	3.81955e-25	-0.368705	0.007	0.128	7.95039e-21	Cholangiocytes(1)
DHCR24	3.84014e-25	-0.335841	0.024	0.168	7.99325e-21	Cholangiocytes(1)
DYNC1LI2	3.98165e-25	-0.283417	0.033	0.186	8.2878e-21	Cholangiocytes(1)
AIG1	4.04722e-25	-0.289886	0.044	0.209	8.42429e-21	Cholangiocytes(1)
VCAN	4.43947e-25	-0.43394	0.05	0.218	9.24076e-21	Cholangiocytes(1)
HKDC1	5.08112e-25	-0.461347	0.009	0.132	1.05764e-20	Cholangiocytes(1)
CCNL2	5.97995e-25	-0.356966	0.028	0.174	1.24473e-20	Cholangiocytes(1)
RSBN1L	6.36182e-25	-0.258422	0.035	0.19	1.32421e-20	Cholangiocytes(1)
MTUS1	8.45482e-25	-0.285129	0.051	0.22	1.75987e-20	Cholangiocytes(1)
BCO2	8.46249e-25	-0.446929	0.028	0.172	1.76147e-20	Cholangiocytes(1)
PROC	8.76885e-25	-0.360143	0.02	0.156	1.82524e-20	Cholangiocytes(1)
TPGS2	8.96259e-25	-0.26452	0.03	0.178	1.86556e-20	Cholangiocytes(1)
ST5	1.06164e-24	-0.371239	0.014	0.144	2.20981e-20	Cholangiocytes(1)
IGF2BP2	1.12762e-24	-0.377782	0.015	0.146	2.34715e-20	Cholangiocytes(1)
POLR2I	1.26698e-24	-0.27263	0.032	0.181	2.63722e-20	Cholangiocytes(1)
ARSD	1.55338e-24	-0.317427	0.03	0.176	3.23336e-20	Cholangiocytes(1)
TJP1	1.65172e-24	-0.281719	0.044	0.205	3.43804e-20	Cholangiocytes(1)
BIRC3	1.8476e-24	-0.347884	0.084	0.278	3.84579e-20	Cholangiocytes(1)
ABHD11	2.07452e-24	-0.396225	0.008	0.127	4.31811e-20	Cholangiocytes(1)
CD69	2.21737e-24	0.858037	0.306	0.149	4.61545e-20	Cholangiocytes(1)
YPEL2	2.81414e-24	-0.380268	0.026	0.168	5.85764e-20	Cholangiocytes(1)
CAMK2D	3.32292e-24	-0.322087	0.035	0.186	6.91667e-20	Cholangiocytes(1)
NEDD4L	4.19719e-24	-0.361039	0.023	0.16	8.73645e-20	Cholangiocytes(1)
DDR1	4.85277e-24	-0.361284	0.006	0.12	1.0101e-19	Cholangiocytes(1)
STXBP6	6.04883e-24	-0.311424	0.029	0.171	1.25906e-19	Cholangiocytes(1)
EPB41L1	6.1964e-24	-0.362614	0.018	0.148	1.28978e-19	Cholangiocytes(1)
LIMCH1	6.46811e-24	-0.268929	0.026	0.167	1.34634e-19	Cholangiocytes(1)
SH3RF1	6.62427e-24	-0.368512	0.013	0.138	1.37884e-19	Cholangiocytes(1)
DDAH1	6.83382e-24	-0.290664	0.017	0.145	1.42246e-19	Cholangiocytes(1)
TMSB10	6.95135e-24	0.338759	0.822	0.821	1.44692e-19	Cholangiocytes(1)
MYH14	7.35233e-24	-0.382024	0.008	0.125	1.53039e-19	Cholangiocytes(1)
ZFHX4	9.12769e-24	-0.350651	0.018	0.147	1.89993e-19	Cholangiocytes(1)
ATP5MC2	9.14286e-24	-0.286669	0.303	0.636	1.90309e-19	Cholangiocytes(1)
GCLM	1.00259e-23	-0.288107	0.018	0.147	2.08689e-19	Cholangiocytes(1)
PLXNB1	1.07004e-23	-0.371682	0.011	0.131	2.22729e-19	Cholangiocytes(1)
SHANK2	1.3799e-23	-0.389184	0.01	0.128	2.87227e-19	Cholangiocytes(1)
TEAD1	1.62501e-23	-0.353774	0.008	0.123	3.38246e-19	Cholangiocytes(1)
CDC42BPA	1.66238e-23	-0.372464	0.021	0.153	3.46025e-19	Cholangiocytes(1)
WNK2	1.79498e-23	-0.41247	0.009	0.125	3.73625e-19	Cholangiocytes(1)
PCCA	1.8919e-23	-0.263563	0.024	0.16	3.93799e-19	Cholangiocytes(1)
RNF19A	1.98855e-23	-0.25108	0.073	0.254	4.13917e-19	Cholangiocytes(1)
GRB7	1.9961e-23	-0.361219	0.008	0.122	4.15488e-19	Cholangiocytes(1)
CXCL1	2.03403e-23	-0.912469	0.023	0.154	4.23384e-19	Cholangiocytes(1)
PHYKPL	2.27184e-23	-0.322109	0.043	0.197	4.72883e-19	Cholangiocytes(1)
TSPAN12	2.28102e-23	-0.30579	0.01	0.128	4.74795e-19	Cholangiocytes(1)
FCER1G	2.364e-23	0.953944	0.29	0.143	4.92066e-19	Cholangiocytes(1)
PLEKHA7	2.89338e-23	-0.417056	0.007	0.119	6.02258e-19	Cholangiocytes(1)
ABCA2	3.00012e-23	-0.351449	0.007	0.119	6.24475e-19	Cholangiocytes(1)
CNPY2	3.03885e-23	-0.366207	0.007	0.119	6.32536e-19	Cholangiocytes(1)
HIP1R	3.66565e-23	-0.391236	0.012	0.131	7.63005e-19	Cholangiocytes(1)
ANK3	4.15548e-23	-0.352299	0.019	0.146	8.64964e-19	Cholangiocytes(1)
ANXA9	4.26025e-23	-0.374013	0.004	0.113	8.8677e-19	Cholangiocytes(1)
CHPT1	4.86261e-23	-0.276337	0.055	0.219	1.01215e-18	Cholangiocytes(1)
RBP4	7.22186e-23	-0.612665	0.361	0.598	1.50323e-18	Cholangiocytes(1)
WLS	8.01695e-23	-0.261562	0.022	0.152	1.66873e-18	Cholangiocytes(1)
SYNJ2	8.2929e-23	-0.285066	0.023	0.154	1.72617e-18	Cholangiocytes(1)
STAP2	8.81825e-23	-0.351671	0.009	0.122	1.83552e-18	Cholangiocytes(1)
CAMK2N1	1.0575e-22	-0.255389	0.019	0.145	2.20118e-18	Cholangiocytes(1)
SLC38A11	1.12277e-22	-0.520633	0.012	0.129	2.33704e-18	Cholangiocytes(1)
IFT43	1.1761e-22	-0.264235	0.014	0.135	2.44805e-18	Cholangiocytes(1)
AC245041.2	1.2757e-22	-0.396213	0.014	0.134	2.65537e-18	Cholangiocytes(1)
KCNJ16	1.28052e-22	-0.286855	0.011	0.127	2.66539e-18	Cholangiocytes(1)
ARHGAP24	1.52053e-22	-0.284437	0.02	0.146	3.16499e-18	Cholangiocytes(1)
TRAPPC4	1.52649e-22	-0.250191	0.018	0.141	3.17739e-18	Cholangiocytes(1)
SPATA6	1.64844e-22	-0.374103	0.011	0.126	3.43124e-18	Cholangiocytes(1)
SEL1L3	1.70595e-22	-0.261747	0.029	0.164	3.55094e-18	Cholangiocytes(1)
CGN	1.79621e-22	-0.323923	0.011	0.126	3.73881e-18	Cholangiocytes(1)
LCP1	1.94702e-22	0.978839	0.287	0.146	4.05272e-18	Cholangiocytes(1)
THSD4	1.97862e-22	-0.350568	0.009	0.121	4.1185e-18	Cholangiocytes(1)
NBEAL1	2.44089e-22	-0.267921	0.042	0.19	5.08071e-18	Cholangiocytes(1)
FTH1	2.67016e-22	0.285414	0.943	0.931	5.55793e-18	Cholangiocytes(1)
HLA-C	2.94371e-22	0.530617	0.666	0.723	6.12734e-18	Cholangiocytes(1)
SLC44A3	3.36056e-22	-0.321214	0.01	0.122	6.99501e-18	Cholangiocytes(1)
SMIM22	3.37028e-22	-0.371563	0.01	0.122	7.01524e-18	Cholangiocytes(1)
DNM1	3.51014e-22	-0.531356	0.003	0.106	7.30636e-18	Cholangiocytes(1)
IL20RA	3.62746e-22	-0.370513	0.003	0.106	7.55056e-18	Cholangiocytes(1)
FNBP1L	3.63976e-22	-0.280151	0.025	0.156	7.57616e-18	Cholangiocytes(1)
NEBL	4.07746e-22	-0.37311	0.012	0.127	8.48723e-18	Cholangiocytes(1)
MUC20	4.66051e-22	-0.405636	0.013	0.129	9.70086e-18	Cholangiocytes(1)
ZNF33B	4.7659e-22	-0.279674	0.019	0.141	9.92022e-18	Cholangiocytes(1)
JPT2	5.14611e-22	-0.304521	0.01	0.121	1.07116e-17	Cholangiocytes(1)
DUSP3	5.88025e-22	-0.302892	0.011	0.124	1.22397e-17	Cholangiocytes(1)
GGT7	6.07366e-22	-0.371572	0.009	0.118	1.26423e-17	Cholangiocytes(1)
DDX21	6.9846e-22	-0.278132	0.044	0.191	1.45385e-17	Cholangiocytes(1)
TRMT9B	7.09331e-22	-0.428567	0.011	0.123	1.47647e-17	Cholangiocytes(1)
RBBP8	7.58453e-22	-0.281749	0.011	0.123	1.57872e-17	Cholangiocytes(1)
CYP4V2	7.83598e-22	-0.257331	0.029	0.161	1.63106e-17	Cholangiocytes(1)
IGLV3-21	8.46869e-22	1.49575	0.153	0.04	1.76276e-17	Cholangiocytes(1)
AKR7A3	1.07577e-21	-0.300176	0.029	0.161	2.23922e-17	Cholangiocytes(1)
P4HTM	1.09286e-21	-0.271883	0.013	0.128	2.27478e-17	Cholangiocytes(1)
ITGA6	1.09434e-21	-0.391803	0.026	0.155	2.27787e-17	Cholangiocytes(1)
FTX	1.10023e-21	-0.388617	0.028	0.158	2.29014e-17	Cholangiocytes(1)
BAMBI	1.16096e-21	-0.280647	0.034	0.171	2.41654e-17	Cholangiocytes(1)
APCDD1	1.18555e-21	-0.383649	0.006	0.109	2.46773e-17	Cholangiocytes(1)
ARHGEF5	1.25353e-21	-0.268755	0.015	0.132	2.60923e-17	Cholangiocytes(1)
INF2	1.4206e-21	-0.275315	0.017	0.135	2.95697e-17	Cholangiocytes(1)
NAALADL2	1.4413e-21	-0.385523	0.007	0.111	3.00007e-17	Cholangiocytes(1)
ZNF83	1.50344e-21	-0.410762	0.017	0.134	3.12941e-17	Cholangiocytes(1)
ZNF862	1.55073e-21	-0.392928	0.017	0.134	3.22785e-17	Cholangiocytes(1)
IQCK	1.59821e-21	-0.361128	0.01	0.119	3.32667e-17	Cholangiocytes(1)
BAAT	1.61498e-21	-0.250903	0.03	0.162	3.36157e-17	Cholangiocytes(1)
SLC3A1	1.66522e-21	-0.461249	0.024	0.15	3.46616e-17	Cholangiocytes(1)
AC004540.2	1.76185e-21	-0.356828	0.006	0.108	3.66728e-17	Cholangiocytes(1)
BEX2	1.86187e-21	-0.251351	0.008	0.114	3.87547e-17	Cholangiocytes(1)
BAIAP2L1	2.01801e-21	-0.31843	0.012	0.124	4.20049e-17	Cholangiocytes(1)
GPRC5B	2.06366e-21	-0.334798	0.009	0.116	4.29551e-17	Cholangiocytes(1)
SLPI	2.24964e-21	-0.498744	0.209	0.455	4.68263e-17	Cholangiocytes(1)
IL1RAP	2.65502e-21	-0.283622	0.015	0.131	5.52642e-17	Cholangiocytes(1)
MRPS36	2.96246e-21	-0.259614	0.025	0.151	6.16635e-17	Cholangiocytes(1)
MEIS2	3.03657e-21	-0.333759	0.041	0.181	6.32062e-17	Cholangiocytes(1)
APPL2	3.23224e-21	-0.279899	0.023	0.147	6.72791e-17	Cholangiocytes(1)
SEMA6A	3.82636e-21	-0.276634	0.033	0.167	7.96456e-17	Cholangiocytes(1)
CAPN12	3.85387e-21	-0.387213	0.003	0.101	8.02182e-17	Cholangiocytes(1)
GAS8	4.1507e-21	-0.28671	0.011	0.12	8.63968e-17	Cholangiocytes(1)
CA9	4.32641e-21	-0.282883	0.013	0.125	9.00541e-17	Cholangiocytes(1)
HLA-DRB5	4.41733e-21	0.970253	0.337	0.21	9.19467e-17	Cholangiocytes(1)
TCIM	4.6195e-21	-0.416585	0.048	0.194	9.61548e-17	Cholangiocytes(1)
MMP14	5.07153e-21	-0.275947	0.013	0.125	1.05564e-16	Cholangiocytes(1)
AHI1	5.74562e-21	-0.309389	0.019	0.136	1.19595e-16	Cholangiocytes(1)
MLXIPL	5.846e-21	-0.305358	0.025	0.15	1.21684e-16	Cholangiocytes(1)
MRPS25	6.05369e-21	-0.304575	0.02	0.138	1.26008e-16	Cholangiocytes(1)
ATP8B1	6.94373e-21	-0.306388	0.009	0.114	1.44534e-16	Cholangiocytes(1)
CXCL2	8.54396e-21	-0.934486	0.066	0.217	1.77843e-16	Cholangiocytes(1)
DMXL1	8.83392e-21	-0.353721	0.021	0.14	1.83878e-16	Cholangiocytes(1)
KLF10	9.61552e-21	-0.295624	0.024	0.147	2.00147e-16	Cholangiocytes(1)
MUM1	1.08059e-20	-0.324161	0.01	0.115	2.24924e-16	Cholangiocytes(1)
POF1B	1.0833e-20	-0.317727	0.007	0.108	2.25489e-16	Cholangiocytes(1)
RTL8A	1.10975e-20	-0.296072	0.014	0.125	2.30995e-16	Cholangiocytes(1)
MT1G	1.15873e-20	-0.486979	0.065	0.221	2.41189e-16	Cholangiocytes(1)
TPPP3	1.21404e-20	-0.275683	0.014	0.125	2.52703e-16	Cholangiocytes(1)
PDGFC	1.34217e-20	-0.288366	0.022	0.141	2.79372e-16	Cholangiocytes(1)
TSC2	1.44136e-20	-0.389153	0.01	0.115	3.0002e-16	Cholangiocytes(1)
NEAT1	1.79843e-20	-0.696289	0.441	0.744	3.74343e-16	Cholangiocytes(1)
ARHGDIB	1.83162e-20	0.918382	0.278	0.144	3.81252e-16	Cholangiocytes(1)
NR0B2	1.89869e-20	-0.316392	0.017	0.129	3.95211e-16	Cholangiocytes(1)
SOD2	1.90497e-20	-0.280603	0.101	0.287	3.96519e-16	Cholangiocytes(1)
EEPD1	2.19111e-20	-0.311036	0.013	0.121	4.56079e-16	Cholangiocytes(1)
SULT1C4	2.47859e-20	-0.28988	0.01	0.114	5.15918e-16	Cholangiocytes(1)
ANKRD36C	3.24064e-20	-0.371632	0.042	0.178	6.7454e-16	Cholangiocytes(1)
IGKV2D-40	4.06984e-20	1.49577	0.14	0.035	8.47137e-16	Cholangiocytes(1)
MDK	4.07465e-20	-0.306591	0.033	0.161	8.48138e-16	Cholangiocytes(1)
VEZT	5.21909e-20	-0.26852	0.034	0.163	1.08635e-15	Cholangiocytes(1)
CYP51A1	5.30772e-20	-0.277438	0.02	0.134	1.1048e-15	Cholangiocytes(1)
ASL	6.20243e-20	-0.266604	0.023	0.141	1.29104e-15	Cholangiocytes(1)
UNC13B	6.37277e-20	-0.367525	0.009	0.109	1.32649e-15	Cholangiocytes(1)
CCND1	6.49596e-20	-0.253062	0.065	0.221	1.35213e-15	Cholangiocytes(1)
THUMPD3-AS1	6.67273e-20	-0.281323	0.03	0.154	1.38893e-15	Cholangiocytes(1)
ELK4	6.96443e-20	-0.297486	0.03	0.154	1.44965e-15	Cholangiocytes(1)
AKR1C2	7.28752e-20	-0.457341	0.008	0.106	1.5169e-15	Cholangiocytes(1)
ITGB4	7.52658e-20	-0.32243	0.007	0.104	1.56666e-15	Cholangiocytes(1)
C4orf19	7.81024e-20	-0.29173	0.01	0.111	1.6257e-15	Cholangiocytes(1)
PLOD2	8.0336e-20	-0.274384	0.018	0.128	1.67219e-15	Cholangiocytes(1)
ERBB2	8.57245e-20	-0.278979	0.008	0.106	1.78436e-15	Cholangiocytes(1)
SCD5	1.04539e-19	-0.287647	0.009	0.108	2.17598e-15	Cholangiocytes(1)
MYO1E	1.11837e-19	-0.367709	0.035	0.163	2.32789e-15	Cholangiocytes(1)
EHBP1	1.15033e-19	-0.297048	0.01	0.111	2.39441e-15	Cholangiocytes(1)
HDHD3	1.15663e-19	-0.280797	0.018	0.128	2.40753e-15	Cholangiocytes(1)
GSTP1	1.35612e-19	-0.351052	0.341	0.628	2.82277e-15	Cholangiocytes(1)
AADAC	1.48626e-19	-0.310529	0.021	0.134	3.09364e-15	Cholangiocytes(1)
TRMT11	1.51042e-19	-0.339901	0.018	0.127	3.14393e-15	Cholangiocytes(1)
LINP1	1.6294e-19	-0.290285	0.007	0.102	3.3916e-15	Cholangiocytes(1)
ABHD3	1.8305e-19	-0.275693	0.018	0.127	3.81019e-15	Cholangiocytes(1)
NCOA7	1.91618e-19	-0.250008	0.065	0.218	3.98852e-15	Cholangiocytes(1)
RHPN2	2.14532e-19	-0.298894	0.009	0.107	4.46549e-15	Cholangiocytes(1)
B3GALT5	2.30619e-19	-0.382126	0.01	0.109	4.80033e-15	Cholangiocytes(1)
PRSS22	2.34811e-19	-0.286356	0.007	0.101	4.88759e-15	Cholangiocytes(1)
IGKC	2.40788e-19	0.526764	0.333	0.184	5.012e-15	Cholangiocytes(1)
SYNGR1	2.52832e-19	-0.254496	0.015	0.121	5.2627e-15	Cholangiocytes(1)
VPS13A	2.82942e-19	-0.285234	0.051	0.191	5.88945e-15	Cholangiocytes(1)
FRAS1	2.94281e-19	-0.370082	0.009	0.106	6.12547e-15	Cholangiocytes(1)
PPP1R13L	3.15623e-19	-0.292025	0.009	0.106	6.56969e-15	Cholangiocytes(1)
GNB5	3.25101e-19	-0.271533	0.014	0.118	6.76697e-15	Cholangiocytes(1)
MOB3B	3.39767e-19	-0.31159	0.015	0.121	7.07224e-15	Cholangiocytes(1)
FRY	3.55179e-19	-0.276136	0.014	0.118	7.39305e-15	Cholangiocytes(1)
CHD7	3.85848e-19	-0.284157	0.011	0.111	8.03143e-15	Cholangiocytes(1)
CHDH	4.11383e-19	-0.293532	0.008	0.103	8.56294e-15	Cholangiocytes(1)
MARVELD3	4.5466e-19	-0.296812	0.009	0.105	9.46374e-15	Cholangiocytes(1)
C1RL	4.56228e-19	-0.276006	0.024	0.138	9.49638e-15	Cholangiocytes(1)
ARHGEF40	4.97352e-19	-0.2516	0.014	0.118	1.03524e-14	Cholangiocytes(1)
ATF7	5.1772e-19	-0.275572	0.014	0.118	1.07763e-14	Cholangiocytes(1)
GPRC5C	5.9673e-19	-0.254213	0.011	0.11	1.24209e-14	Cholangiocytes(1)
SLC12A7	6.27542e-19	-0.285832	0.028	0.145	1.30623e-14	Cholangiocytes(1)
VEPH1	6.39091e-19	-0.308464	0.014	0.117	1.33027e-14	Cholangiocytes(1)
MYO1D	7.70243e-19	-0.320347	0.013	0.114	1.60326e-14	Cholangiocytes(1)
UCA1	8.0285e-19	-0.257663	0.017	0.121	1.67113e-14	Cholangiocytes(1)
TENT5A	8.1926e-19	-0.283689	0.021	0.131	1.70529e-14	Cholangiocytes(1)
RPL28	8.73317e-19	0.296796	0.867	0.849	1.81781e-14	Cholangiocytes(1)
NR1H4	1.01399e-18	-0.285241	0.014	0.116	2.11062e-14	Cholangiocytes(1)
EVA1C	1.55068e-18	-0.252025	0.014	0.115	3.22774e-14	Cholangiocytes(1)
OBSL1	1.61386e-18	-0.289241	0.01	0.105	3.35926e-14	Cholangiocytes(1)
HS3ST1	1.68497e-18	-0.275615	0.02	0.127	3.50727e-14	Cholangiocytes(1)
OTUD6B-AS1	1.71507e-18	-0.255886	0.019	0.125	3.56992e-14	Cholangiocytes(1)
WDR60	1.95716e-18	-0.308787	0.013	0.112	4.07383e-14	Cholangiocytes(1)
CELF2	2.00858e-18	0.9568	0.164	0.058	4.18086e-14	Cholangiocytes(1)
MAP4K3	2.10476e-18	-0.287057	0.009	0.102	4.38105e-14	Cholangiocytes(1)
IGFBP1	2.48763e-18	-0.587756	0.029	0.142	5.17801e-14	Cholangiocytes(1)
B4GALT4	3.55757e-18	-0.259667	0.024	0.135	7.40508e-14	Cholangiocytes(1)
WWC2	4.22776e-18	-0.290258	0.023	0.131	8.80008e-14	Cholangiocytes(1)
MARCO	5.61671e-18	0.883246	0.253	0.131	1.16912e-13	Cholangiocytes(1)
MSI2	6.58653e-18	-0.299457	0.02	0.124	1.37099e-13	Cholangiocytes(1)
RETREG1	6.73968e-18	-0.250474	0.014	0.112	1.40286e-13	Cholangiocytes(1)
SERINC5	8.53827e-18	-0.334353	0.013	0.109	1.77724e-13	Cholangiocytes(1)
SPHK1	9.50778e-18	-0.282897	0.014	0.111	1.97905e-13	Cholangiocytes(1)
PECR	9.8472e-18	-0.288371	0.019	0.121	2.04969e-13	Cholangiocytes(1)
FHIT	1.04382e-17	-0.261685	0.015	0.114	2.17271e-13	Cholangiocytes(1)
ATP5S	1.11235e-17	-0.282782	0.01	0.101	2.31536e-13	Cholangiocytes(1)
IGHV5-51	1.41827e-17	0.784385	0.144	0.045	2.95214e-13	Cholangiocytes(1)
CYTH2	1.46127e-17	-0.264143	0.015	0.113	3.04162e-13	Cholangiocytes(1)
MUC1	1.60031e-17	-0.536851	0.048	0.174	3.33105e-13	Cholangiocytes(1)
RAB11FIP2	1.63954e-17	-0.29639	0.01	0.101	3.4127e-13	Cholangiocytes(1)
TRAK1	1.9446e-17	-0.282385	0.013	0.108	4.04769e-13	Cholangiocytes(1)
IL7R	2.51609e-17	0.868806	0.219	0.101	5.23724e-13	Cholangiocytes(1)
FGA	2.60651e-17	-0.267325	0.187	0.404	5.42546e-13	Cholangiocytes(1)
GPX2	3.2686e-17	-0.496279	0.129	0.297	6.80358e-13	Cholangiocytes(1)
PKD2	5.78433e-17	-0.253266	0.014	0.108	1.20401e-12	Cholangiocytes(1)
LAPTM5	6.27346e-17	0.894106	0.236	0.121	1.30582e-12	Cholangiocytes(1)
CD163	6.40998e-17	0.973249	0.173	0.068	1.33424e-12	Cholangiocytes(1)
S100A10	9.57881e-17	-0.472908	0.422	0.674	1.99383e-12	Cholangiocytes(1)
ACSS1	1.29904e-16	-0.261974	0.013	0.104	2.70396e-12	Cholangiocytes(1)
CEP70	1.80307e-16	-0.250668	0.012	0.101	3.75309e-12	Cholangiocytes(1)
TXNIP	2.35992e-16	0.631755	0.531	0.515	4.91218e-12	Cholangiocytes(1)
ITGB2	2.37266e-16	0.895268	0.221	0.111	4.9387e-12	Cholangiocytes(1)
SELENOP	3.53405e-16	0.561822	0.596	0.622	7.35612e-12	Cholangiocytes(1)
IGLV3-10	3.97245e-16	1.2672	0.118	0.032	8.26866e-12	Cholangiocytes(1)
POLR2J3.1	5.2634e-16	-0.258353	0.026	0.128	1.09558e-11	Cholangiocytes(1)
ARHGEF28	5.63411e-16	-0.256007	0.015	0.105	1.17274e-11	Cholangiocytes(1)
GNLY	6.40993e-16	0.691773	0.128	0.038	1.33423e-11	Cholangiocytes(1)
MUC6	6.98581e-16	-0.572487	0.149	0.313	1.4541e-11	Cholangiocytes(1)
SYT8	7.25605e-16	-0.363821	0.025	0.125	1.51035e-11	Cholangiocytes(1)
LYPD6B	1.75487e-15	-0.28206	0.015	0.103	3.65276e-11	Cholangiocytes(1)
S100A8	3.89453e-15	0.677185	0.184	0.079	8.10647e-11	Cholangiocytes(1)
EGR1	4.51375e-15	-0.331998	0.17	0.356	9.39538e-11	Cholangiocytes(1)
MT1X	7.98191e-15	-0.532485	0.149	0.321	1.66143e-10	Cholangiocytes(1)
MYOM1	8.83485e-15	-0.427533	0.021	0.11	1.83897e-10	Cholangiocytes(1)
MGP	9.67688e-15	0.866495	0.192	0.091	2.01424e-10	Cholangiocytes(1)
ATP6V0A1	2.8672e-14	-0.269649	0.026	0.118	5.96808e-10	Cholangiocytes(1)
RPS4X	3.61965e-14	0.277528	0.823	0.821	7.5343e-10	Cholangiocytes(1)
CCL3	3.90544e-14	0.663512	0.184	0.085	8.12918e-10	Cholangiocytes(1)
MS4A6A	7.05864e-14	0.916843	0.209	0.111	1.46926e-09	Cholangiocytes(1)
LCN2	7.57767e-14	-1.15277	0.088	0.211	1.57729e-09	Cholangiocytes(1)
IGHV1-3	1.73411e-13	1.79509	0.134	0.05	3.60956e-09	Cholangiocytes(1)
RPL30	1.76459e-13	0.272983	0.818	0.826	3.673e-09	Cholangiocytes(1)
XIST	1.77969e-13	-0.316247	0.182	0.357	3.70443e-09	Cholangiocytes(1)
AC020916.1	1.81107e-13	-0.321669	0.041	0.141	3.76974e-09	Cholangiocytes(1)
COTL1	2.54441e-13	0.870817	0.204	0.108	5.29618e-09	Cholangiocytes(1)
IGHG1	3.96856e-13	0.630365	0.24	0.129	8.26056e-09	Cholangiocytes(1)
NQO1	4.33648e-13	-0.362243	0.048	0.151	9.02638e-09	Cholangiocytes(1)
GZMK	4.44525e-13	0.705	0.18	0.085	9.25279e-09	Cholangiocytes(1)
IGLV2-8	6.83845e-13	1.23328	0.144	0.058	1.42342e-08	Cholangiocytes(1)
PIGR	6.9593e-13	-0.636864	0.196	0.354	1.44858e-08	Cholangiocytes(1)
SPARCL1	6.9822e-13	0.899583	0.138	0.055	1.45334e-08	Cholangiocytes(1)
C19orf33	7.43979e-13	-0.257517	0.021	0.101	1.54859e-08	Cholangiocytes(1)
SH3BGRL3	7.66716e-13	0.686854	0.461	0.444	1.59592e-08	Cholangiocytes(1)
HLA-E	1.2244e-12	0.649471	0.494	0.499	2.54859e-08	Cholangiocytes(1)
ATF3	1.44329e-12	-0.441773	0.089	0.21	3.00422e-08	Cholangiocytes(1)
PFN1	1.71325e-12	0.466819	0.587	0.659	3.56613e-08	Cholangiocytes(1)
HIST1H1D	1.77598e-12	0.714155	0.108	0.035	3.6967e-08	Cholangiocytes(1)
HCLS1	3.18294e-12	0.813034	0.192	0.102	6.62529e-08	Cholangiocytes(1)
LSP1	4.58873e-12	0.796475	0.185	0.097	9.55143e-08	Cholangiocytes(1)
GZMA	5.13197e-12	0.707963	0.192	0.099	1.06822e-07	Cholangiocytes(1)
RPS15A	6.01099e-12	0.259922	0.802	0.815	1.25119e-07	Cholangiocytes(1)
CD5L	6.28896e-12	0.807776	0.215	0.125	1.30905e-07	Cholangiocytes(1)
VCAM1	7.87921e-12	0.904922	0.143	0.064	1.64006e-07	Cholangiocytes(1)
CPVL	1.19074e-11	0.845994	0.14	0.061	2.47852e-07	Cholangiocytes(1)
FCGBP	1.73899e-11	-0.597902	0.044	0.131	3.61971e-07	Cholangiocytes(1)
CYBB	2.46717e-11	0.80573	0.134	0.058	5.13542e-07	Cholangiocytes(1)
PSAP	4.96537e-11	0.589375	0.517	0.554	1.03354e-06	Cholangiocytes(1)
CCL21	6.69105e-11	0.793642	0.146	0.068	1.39274e-06	Cholangiocytes(1)
RPS2	6.69866e-11	0.346544	0.65	0.719	1.39433e-06	Cholangiocytes(1)
CORO1A	6.71467e-11	0.726639	0.196	0.112	1.39766e-06	Cholangiocytes(1)
HLA-DQA1	8.92642e-11	0.761656	0.284	0.201	1.85803e-06	Cholangiocytes(1)
PECAM1	1.04308e-10	0.714402	0.128	0.055	2.17117e-06	Cholangiocytes(1)
CTSW	1.10606e-10	0.741074	0.148	0.07	2.30226e-06	Cholangiocytes(1)
SPINK1	1.2396e-10	-0.600577	0.073	0.168	2.58024e-06	Cholangiocytes(1)
AIF1	1.35227e-10	0.778193	0.182	0.101	2.81475e-06	Cholangiocytes(1)
CES1	2.59329e-10	-0.373073	0.1	0.212	5.39793e-06	Cholangiocytes(1)
IGHV1-2	7.08655e-10	1.03376	0.148	0.071	1.47507e-05	Cholangiocytes(1)
S100A6	1.20802e-09	-0.502629	0.506	0.713	2.5145e-05	Cholangiocytes(1)
CD52	1.39137e-09	0.700022	0.161	0.086	2.89613e-05	Cholangiocytes(1)
KLRB1	1.70064e-09	0.695649	0.13	0.061	3.53989e-05	Cholangiocytes(1)
FYB1	2.12431e-09	0.69954	0.176	0.101	4.42175e-05	Cholangiocytes(1)
LGALS2	3.9114e-09	-0.4363	0.119	0.225	8.14157e-05	Cholangiocytes(1)
MUC3A	3.91636e-09	-0.31598	0.08	0.174	8.1519e-05	Cholangiocytes(1)
PDK4	5.80418e-09	0.811932	0.311	0.257	0.000120814	Cholangiocytes(1)
ITGA4	6.77204e-09	0.695464	0.13	0.064	0.00014096	Cholangiocytes(1)
IGLV1-44	9.11057e-09	-1.55366	0.045	0.113	0.000189636	Cholangiocytes(1)
HLA-DQB1	1.02787e-08	0.726897	0.208	0.136	0.000213951	Cholangiocytes(1)
S100A9	1.19062e-08	0.682714	0.104	0.045	0.000247827	Cholangiocytes(1)
HBB	1.23891e-08	0.392855	0.116	0.053	0.000257879	Cholangiocytes(1)
CD37	1.55968e-08	0.682541	0.139	0.072	0.000324648	Cholangiocytes(1)
MS4A7	1.59418e-08	0.717684	0.153	0.085	0.000331828	Cholangiocytes(1)
ZEB2	3.20653e-08	0.663444	0.115	0.055	0.000667439	Cholangiocytes(1)
MRC1	3.23481e-08	0.740689	0.105	0.048	0.000673325	Cholangiocytes(1)
FCGR3A	3.60048e-08	0.703743	0.144	0.079	0.00074944	Cholangiocytes(1)
IFITM2	5.30995e-08	0.646733	0.427	0.45	0.00110527	Cholangiocytes(1)
KLRD1	1.26087e-07	0.623427	0.119	0.06	0.00262451	Cholangiocytes(1)
FGL2	1.36329e-07	0.733363	0.157	0.095	0.0028377	Cholangiocytes(1)
SNX6	1.43582e-07	0.262922	0.121	0.237	0.00298865	Cholangiocytes(1)
TAGAP	2.34213e-07	0.648216	0.15	0.088	0.00487515	Cholangiocytes(1)
MSN	2.54892e-07	0.798086	0.198	0.138	0.00530558	Cholangiocytes(1)
RPS19	2.70087e-07	0.271168	0.684	0.781	0.00562186	Cholangiocytes(1)
LCP2	2.92411e-07	0.689831	0.128	0.07	0.00608654	Cholangiocytes(1)
ARPC5	3.29731e-07	0.272124	0.161	0.299	0.00686334	Cholangiocytes(1)
GIMAP4	3.39586e-07	0.643943	0.152	0.091	0.00706847	Cholangiocytes(1)
UCP2	3.8857e-07	0.65868	0.117	0.061	0.00808808	Cholangiocytes(1)
TAGLN	5.1836e-07	0.711749	0.121	0.066	0.0107897	Cholangiocytes(1)
FKBP1A	6.88783e-07	0.25066	0.143	0.266	0.014337	Cholangiocytes(1)
WIPF1	7.67601e-07	0.632484	0.117	0.063	0.0159776	Cholangiocytes(1)
CD7	8.65834e-07	0.616107	0.118	0.064	0.0180223	Cholangiocytes(1)
TSC22D3	8.90034e-07	0.78099	0.29	0.254	0.0185261	Cholangiocytes(1)
GBP5	1.04746e-06	0.585949	0.104	0.052	0.0218028	Cholangiocytes(1)
IGKV3-20	1.62724e-06	0.98868	0.233	0.174	0.0338711	Cholangiocytes(1)
MATR3.1	1.65157e-06	0.250698	0.117	0.22	0.0343774	Cholangiocytes(1)
PTPRCAP	1.8641e-06	0.620748	0.182	0.124	0.0388013	Cholangiocytes(1)
A2M	2.36897e-06	0.66505	0.139	0.085	0.04931	Cholangiocytes(1)
PRELID1	2.38464e-06	0.289759	0.1	0.192	0.0496363	Cholangiocytes(1)
GIMAP7	3.75034e-06	0.597794	0.13	0.078	0.0780633	Cholangiocytes(1)
IGHV4-59	3.88375e-06	0.363305	0.194	0.124	0.0808402	Cholangiocytes(1)
M6PR	4.91724e-06	0.302516	0.093	0.178	0.102352	Cholangiocytes(1)
LY6E	6.71962e-06	0.253927	0.169	0.297	0.139869	Cholangiocytes(1)
ANP32A	1.17099e-05	0.260276	0.087	0.164	0.243741	Cholangiocytes(1)
CD3E	1.25492e-05	0.623339	0.156	0.105	0.261211	Cholangiocytes(1)
CD2	1.60287e-05	0.604839	0.102	0.058	0.333638	Cholangiocytes(1)
PSME1	1.73863e-05	0.265615	0.23	0.394	0.361895	Cholangiocytes(1)
SMAP2	1.90857e-05	0.719622	0.139	0.091	0.397269	Cholangiocytes(1)
RPS29	2.25939e-05	0.356829	0.185	0.321	0.470291	Cholangiocytes(1)
ARL6IP5	2.69172e-05	0.274863	0.156	0.269	0.560282	Cholangiocytes(1)
PSME2	2.81519e-05	0.309452	0.192	0.327	0.585982	Cholangiocytes(1)
JAK1	3.38643e-05	0.273855	0.173	0.296	0.704885	Cholangiocytes(1)
CCND3	3.87084e-05	0.266365	0.08	0.15	0.805715	Cholangiocytes(1)
CMTM6	4.51997e-05	0.275481	0.08	0.149	0.940831	Cholangiocytes(1)
ACAP2	0.00589316	0.370039	0.117	0.179	1	Cholangiocytes(1)
ACTA2	0.00141834	0.570959	0.101	0.069	1	Cholangiocytes(1)
ACTR2	0.000606643	0.279877	0.129	0.209	1	Cholangiocytes(1)
ACTR3	0.17563	0.436666	0.177	0.238	1	Cholangiocytes(1)
AGR2	5.47727e-05	-0.424899	0.118	0.184	1	Cholangiocytes(1)
ALB	0.0523407	-0.252483	0.976	0.949	1	Cholangiocytes(1)
ALOX5AP	0.0047782	0.434832	0.105	0.075	1	Cholangiocytes(1)
ANKRD44	0.490734	0.333127	0.088	0.105	1	Cholangiocytes(1)
ANXA1	0.000435041	0.578005	0.189	0.153	1	Cholangiocytes(1)
APOA2	0.00418033	0.26198	0.434	0.458	1	Cholangiocytes(1)
APOC3	6.01556e-05	0.311985	0.442	0.426	1	Cholangiocytes(1)
ARPC1B	0.162418	0.583266	0.254	0.286	1	Cholangiocytes(1)
ARPC2	0.882494	0.498187	0.257	0.33	1	Cholangiocytes(1)
ARPC3	0.903508	0.462818	0.309	0.422	1	Cholangiocytes(1)
ATF7IP	0.000313995	0.258592	0.106	0.178	1	Cholangiocytes(1)
ATG3	0.0139644	0.31313	0.066	0.102	1	Cholangiocytes(1)
ATM	0.162584	0.313964	0.089	0.117	1	Cholangiocytes(1)
BTG2	0.844988	0.337056	0.162	0.188	1	Cholangiocytes(1)
CAP1	0.0255663	0.433756	0.171	0.248	1	Cholangiocytes(1)
CARD16	0.00769552	0.250492	0.066	0.105	1	Cholangiocytes(1)
CAVIN2	0.0250587	0.607451	0.102	0.082	1	Cholangiocytes(1)
CCNH	0.6338	0.474285	0.12	0.126	1	Cholangiocytes(1)
CD302	0.0374173	0.312976	0.093	0.132	1	Cholangiocytes(1)
CD44	0.991633	0.379991	0.129	0.143	1	Cholangiocytes(1)
CD53	0.000101011	0.599878	0.11	0.069	1	Cholangiocytes(1)
CD68	0.00321767	0.412697	0.14	0.107	1	Cholangiocytes(1)
CDKN1B	0.0150082	0.281274	0.072	0.109	1	Cholangiocytes(1)
CEBPD	0.476122	0.415657	0.374	0.495	1	Cholangiocytes(1)
CFD	0.00215749	0.673467	0.12	0.089	1	Cholangiocytes(1)
CFL1	0.0681252	0.441715	0.412	0.538	1	Cholangiocytes(1)
CITED2	0.186388	0.298169	0.09	0.116	1	Cholangiocytes(1)
CNN2	0.419614	0.412632	0.089	0.108	1	Cholangiocytes(1)
CNPY3	0.00859548	0.253013	0.066	0.105	1	Cholangiocytes(1)
CREG1	0.0121492	0.3868	0.108	0.161	1	Cholangiocytes(1)
CRIP1	0.00127107	0.568117	0.172	0.14	1	Cholangiocytes(1)
CST7	0.000641426	0.435119	0.141	0.101	1	Cholangiocytes(1)
CTSB	0.310191	0.357078	0.331	0.47	1	Cholangiocytes(1)
CTSC	0.00298811	0.352554	0.162	0.251	1	Cholangiocytes(1)
CTSS	0.000389401	0.676306	0.281	0.271	1	Cholangiocytes(1)
CTSZ	0.00301275	0.327982	0.09	0.145	1	Cholangiocytes(1)
CXCL12	0.00893334	0.581262	0.107	0.081	1	Cholangiocytes(1)
CXCR4	0.00239018	0.505488	0.112	0.081	1	Cholangiocytes(1)
CYBA	0.0168815	0.403272	0.414	0.517	1	Cholangiocytes(1)
CYP2E1	0.53603	0.276795	0.139	0.141	1	Cholangiocytes(1)
DDIT4	0.213107	0.421442	0.159	0.207	1	Cholangiocytes(1)
DDX3X	9.04186e-05	0.320339	0.143	0.241	1	Cholangiocytes(1)
DOCK8	0.719573	0.48026	0.101	0.106	1	Cholangiocytes(1)
DUSP1	0.0166985	0.259181	0.467	0.54	1	Cholangiocytes(1)
DUSP2	0.00400901	0.439613	0.12	0.089	1	Cholangiocytes(1)
EMP3	0.00105336	0.557368	0.144	0.109	1	Cholangiocytes(1)
ETS1	0.000553402	0.62369	0.12	0.084	1	Cholangiocytes(1)
EVL	0.00132756	0.580697	0.124	0.091	1	Cholangiocytes(1)
FAM49B	0.115817	0.332281	0.104	0.138	1	Cholangiocytes(1)
FCGRT	0.396687	0.591254	0.191	0.251	1	Cholangiocytes(1)
FLNA	0.00208563	0.289165	0.14	0.217	1	Cholangiocytes(1)
FXYD5	0.00196976	0.588196	0.161	0.13	1	Cholangiocytes(1)
GBP2	0.0116034	0.262261	0.074	0.114	1	Cholangiocytes(1)
GDI2	0.0543213	0.456437	0.196	0.282	1	Cholangiocytes(1)
GMFG	0.000227384	0.577863	0.116	0.077	1	Cholangiocytes(1)
GRB2	0.00790039	0.273627	0.099	0.151	1	Cholangiocytes(1)
GRN	0.000451585	0.366625	0.163	0.266	1	Cholangiocytes(1)
HCST	0.000408121	0.540453	0.119	0.081	1	Cholangiocytes(1)
HERPUD1	0.0189497	0.349038	0.203	0.297	1	Cholangiocytes(1)
HIST1H1E	5.90018e-05	0.72285	0.24	0.207	1	Cholangiocytes(1)
HLA-DMA	0.108187	0.549903	0.141	0.133	1	Cholangiocytes(1)
HSPA8	0.219153	0.316691	0.431	0.552	1	Cholangiocytes(1)
IFI16	0.521363	0.503045	0.11	0.112	1	Cholangiocytes(1)
IFI27	0.958424	0.333479	0.194	0.222	1	Cholangiocytes(1)
IFNGR1	0.778965	0.475088	0.134	0.157	1	Cholangiocytes(1)
IGFBP4	0.000698079	0.264328	0.095	0.158	1	Cholangiocytes(1)
IGFBP7	0.000126827	0.525828	0.156	0.111	1	Cholangiocytes(1)
IGHM	0.00186734	0.569292	0.106	0.073	1	Cholangiocytes(1)
IGHV3-23	0.000763683	-0.310288	0.07	0.114	1	Cholangiocytes(1)
IGKV3-11	0.00220724	0.761674	0.108	0.075	1	Cholangiocytes(1)
IGKV4-1	0.018293	-0.760644	0.123	0.159	1	Cholangiocytes(1)
IQGAP1	0.60125	0.548168	0.209	0.269	1	Cholangiocytes(1)
IRF2	0.0045754	0.250426	0.075	0.12	1	Cholangiocytes(1)
JCHAIN	0.121587	0.450685	0.13	0.115	1	Cholangiocytes(1)
JUNB	0.170419	0.371119	0.315	0.356	1	Cholangiocytes(1)
KIAA1551	0.0696842	0.589566	0.164	0.157	1	Cholangiocytes(1)
KLF2	0.198068	0.560781	0.178	0.184	1	Cholangiocytes(1)
LAP3	0.00564358	0.310377	0.104	0.159	1	Cholangiocytes(1)
LBH	0.296186	0.295918	0.081	0.101	1	Cholangiocytes(1)
LEPROTL1	0.000329359	0.290089	0.099	0.168	1	Cholangiocytes(1)
LGALS1	0.0102361	0.604337	0.199	0.185	1	Cholangiocytes(1)
LGMN	0.124297	0.574355	0.132	0.124	1	Cholangiocytes(1)
LIMS1	0.0334509	0.289273	0.078	0.114	1	Cholangiocytes(1)
LIPA	0.171333	0.555138	0.131	0.125	1	Cholangiocytes(1)
LRP1	0.0525141	0.253824	0.07	0.101	1	Cholangiocytes(1)
LTB	0.000366492	0.43327	0.12	0.08	1	Cholangiocytes(1)
MALAT1	0.000134659	-0.494438	1	0.975	1	Cholangiocytes(1)
MAT2B	0.0234968	0.290554	0.081	0.12	1	Cholangiocytes(1)
MBNL1	0.024267	0.357005	0.187	0.271	1	Cholangiocytes(1)
MFSD1	0.000198557	0.26356	0.086	0.151	1	Cholangiocytes(1)
MOB1A	0.00428248	0.294604	0.086	0.136	1	Cholangiocytes(1)
MT2A	0.0211162	-0.498547	0.45	0.596	1	Cholangiocytes(1)
MUC5B	0.000217631	-0.569191	0.165	0.228	1	Cholangiocytes(1)
MYCBP2	0.068102	0.329316	0.1	0.138	1	Cholangiocytes(1)
MYL12A	0.940502	0.275467	0.421	0.59	1	Cholangiocytes(1)
NCOA4	5.31896e-05	0.254568	0.087	0.158	1	Cholangiocytes(1)
NPC2	0.826389	0.568072	0.258	0.326	1	Cholangiocytes(1)
OAZ1	0.00702554	0.280922	0.314	0.497	1	Cholangiocytes(1)
OSTF1	0.0824412	0.34766	0.088	0.121	1	Cholangiocytes(1)
PABPC1	0.00146074	0.517607	0.435	0.553	1	Cholangiocytes(1)
PARP8	0.280057	0.347779	0.097	0.122	1	Cholangiocytes(1)
PDCD4	0.0164074	0.301648	0.11	0.162	1	Cholangiocytes(1)
PLD3	0.000258937	0.275346	0.113	0.19	1	Cholangiocytes(1)
PPP1CA	0.000198818	0.286467	0.117	0.198	1	Cholangiocytes(1)
PPP1R2	0.000601542	0.254653	0.075	0.13	1	Cholangiocytes(1)
PPP2R5C	0.0070253	0.298344	0.081	0.127	1	Cholangiocytes(1)
PPT1	0.349682	0.458235	0.109	0.136	1	Cholangiocytes(1)
PRCP	0.000507934	0.25458	0.07	0.125	1	Cholangiocytes(1)
PSMB8	0.000198789	0.316074	0.129	0.217	1	Cholangiocytes(1)
PSMB9	0.140788	0.311155	0.172	0.228	1	Cholangiocytes(1)
PTBP3	9.34516e-05	0.254075	0.098	0.172	1	Cholangiocytes(1)
PYCARD	0.000933667	0.256482	0.097	0.159	1	Cholangiocytes(1)
RAC2	0.159616	0.413901	0.155	0.148	1	Cholangiocytes(1)
RAP1A	0.0175345	0.335752	0.089	0.132	1	Cholangiocytes(1)
RAP1B	0.0610291	0.418229	0.122	0.17	1	Cholangiocytes(1)
RARRES3	0.00899821	0.282302	0.149	0.22	1	Cholangiocytes(1)
RBL2	7.60457e-05	0.289893	0.108	0.189	1	Cholangiocytes(1)
RBMS1	0.0640271	0.319942	0.075	0.105	1	Cholangiocytes(1)
REL	0.0806244	0.37503	0.117	0.16	1	Cholangiocytes(1)
RHOA	8.38454e-05	0.269684	0.294	0.501	1	Cholangiocytes(1)
RNASET2	0.00788079	0.676078	0.165	0.145	1	Cholangiocytes(1)
RNF149	0.00892699	0.274125	0.13	0.194	1	Cholangiocytes(1)
RNF213	0.00378114	0.305099	0.226	0.347	1	Cholangiocytes(1)
SAMHD1	0.173916	0.536066	0.181	0.184	1	Cholangiocytes(1)
SAT1	0.767708	0.341771	0.371	0.52	1	Cholangiocytes(1)
SCGB3A1	0.000279865	-0.599323	0.138	0.204	1	Cholangiocytes(1)
SDCBP	6.56642e-05	0.250204	0.111	0.194	1	Cholangiocytes(1)
2020-09-07	0.000207275	0.375877	0.172	0.285	1	Cholangiocytes(1)
SH3BGRL	0.00912145	0.405844	0.128	0.192	1	Cholangiocytes(1)
SLC2A3	0.035654	0.349365	0.106	0.085	1	Cholangiocytes(1)
SLC40A1	0.0486944	0.416595	0.257	0.378	1	Cholangiocytes(1)
SMCHD1	0.360766	0.385666	0.118	0.146	1	Cholangiocytes(1)
SP100	0.00168852	0.348265	0.123	0.195	1	Cholangiocytes(1)
STK17A	0.0624394	0.287039	0.094	0.13	1	Cholangiocytes(1)
STK17B	0.0129133	0.582477	0.118	0.095	1	Cholangiocytes(1)
STK4	0.227685	0.355893	0.104	0.132	1	Cholangiocytes(1)
TAGLN2	0.0482268	0.307983	0.314	0.47	1	Cholangiocytes(1)
TFF2	0.279836	-0.408302	0.198	0.185	1	Cholangiocytes(1)
TFF3	0.0560325	-0.363814	0.197	0.24	1	Cholangiocytes(1)
TLN1	0.417924	0.517144	0.196	0.255	1	Cholangiocytes(1)
TNFAIP3	0.0199396	0.561706	0.173	0.157	1	Cholangiocytes(1)
TPM3	0.00553648	0.376744	0.231	0.36	1	Cholangiocytes(1)
TUBA1B	0.000102735	0.277489	0.167	0.278	1	Cholangiocytes(1)
UBE2L6	0.0145912	0.265462	0.076	0.115	1	Cholangiocytes(1)
USP15	0.000579383	0.278594	0.101	0.168	1	Cholangiocytes(1)
UTRN	0.0602688	0.377921	0.14	0.194	1	Cholangiocytes(1)
WNK1	0.0301513	0.339893	0.096	0.138	1	Cholangiocytes(1)
YBX1	0.755106	0.36805	0.371	0.505	1	Cholangiocytes(1)
ZFP36	0.571125	0.283581	0.363	0.447	1	Cholangiocytes(1)
ZFP36L2	0.095954	0.320143	0.436	0.556	1	Cholangiocytes(1)
FTL	1.68889e-171	-1.35338	0.901	0.982	3.51543e-167	Cholangiocytes(2)
DEFB1	7.44105e-166	1.59951	0.776	0.214	1.54885e-161	Cholangiocytes(2)
CD74	6.58786e-162	-1.52011	0.674	0.934	1.37126e-157	Cholangiocytes(2)
KRT7	3.0137e-142	1.35133	0.795	0.255	6.27303e-138	Cholangiocytes(2)
FXYD2	2.08086e-123	1.16855	0.866	0.436	4.33132e-119	Cholangiocytes(2)
AGT	1.01183e-115	1.25935	0.702	0.209	2.10612e-111	Cholangiocytes(2)
CITED4	2.13812e-112	1.01034	0.507	0.075	4.45049e-108	Cholangiocytes(2)
KRT18	4.60975e-111	1.23108	0.83	0.35	9.5952e-107	Cholangiocytes(2)
HLA-DRA	4.61961e-105	-1.72581	0.243	0.682	9.61572e-101	Cholangiocytes(2)
AKR1C1	6.18601e-105	1.10358	0.565	0.118	1.28762e-100	Cholangiocytes(2)
B2M	4.59851e-101	-0.674159	0.959	0.981	9.5718e-97	Cholangiocytes(2)
KRT8	2.64437e-100	1.05426	0.82	0.344	5.50425e-96	Cholangiocytes(2)
SFRP5	3.90486e-100	1.08267	0.523	0.101	8.12797e-96	Cholangiocytes(2)
ANXA4	3.41415e-98	0.874507	0.93	0.572	7.10654e-94	Cholangiocytes(2)
SOD3	4.98329e-95	0.857749	0.41	0.05	1.03727e-90	Cholangiocytes(2)
TNFRSF12A	1.12377e-94	1.04857	0.464	0.078	2.33913e-90	Cholangiocytes(2)
FGFR2	8.04169e-94	0.904029	0.528	0.107	1.67388e-89	Cholangiocytes(2)
DCDC2	1.26478e-91	0.940312	0.56	0.128	2.63264e-87	Cholangiocytes(2)
SH3YL1	4.76289e-91	0.887054	0.6	0.155	9.91396e-87	Cholangiocytes(2)
SAT2	1.96868e-90	0.840999	0.469	0.083	4.09781e-86	Cholangiocytes(2)
PHGDH	2.35333e-90	0.795751	0.321	0.022	4.89846e-86	Cholangiocytes(2)
PKHD1	3.05881e-90	0.925453	0.536	0.117	6.36692e-86	Cholangiocytes(2)
HLA-DPA1	6.84132e-90	-1.75135	0.172	0.598	1.42402e-85	Cholangiocytes(2)
AQP1	7.26598e-88	0.912597	0.487	0.097	1.51241e-83	Cholangiocytes(2)
SERPINA5	1.71206e-86	0.876394	0.542	0.128	3.56366e-82	Cholangiocytes(2)
CLDN1	3.53128e-86	0.927389	0.539	0.128	7.35035e-82	Cholangiocytes(2)
KIFC3	5.60419e-84	0.849993	0.342	0.036	1.16651e-79	Cholangiocytes(2)
CXCL6	1.57471e-83	1.00597	0.411	0.066	3.27775e-79	Cholangiocytes(2)
IGKV3-15	1.8921e-81	-3.321	0.029	0.433	3.9384e-77	Cholangiocytes(2)
BICC1	2.12458e-80	0.804007	0.385	0.059	4.42232e-76	Cholangiocytes(2)
MT1F	5.30699e-80	1.0893	0.419	0.078	1.10465e-75	Cholangiocytes(2)
ATP1A1	1.46371e-79	0.800209	0.743	0.276	3.04671e-75	Cholangiocytes(2)
VCAN	4.00241e-79	0.916273	0.366	0.05	8.33101e-75	Cholangiocytes(2)
HLA-DRB1	4.72362e-79	-1.4662	0.254	0.622	9.83222e-75	Cholangiocytes(2)
SLC37A4	9.86606e-79	0.803911	0.372	0.056	2.05362e-74	Cholangiocytes(2)
EMP2	1.86284e-78	0.720722	0.331	0.036	3.8775e-74	Cholangiocytes(2)
DMKN	2.68099e-78	0.750939	0.333	0.039	5.58047e-74	Cholangiocytes(2)
BEX3	5.8663e-78	0.700833	0.452	0.089	1.22107e-73	Cholangiocytes(2)
CCL4	1.37252e-77	-1.57481	0.148	0.549	2.8569e-73	Cholangiocytes(2)
MYO10	1.52362e-77	0.78737	0.331	0.037	3.17141e-73	Cholangiocytes(2)
SCGN	8.40868e-76	0.835855	0.26	0.015	1.75027e-71	Cholangiocytes(2)
MT1E	1.46145e-75	1.3083	0.597	0.195	3.04201e-71	Cholangiocytes(2)
PERP	2.7181e-75	0.74013	0.557	0.151	5.65773e-71	Cholangiocytes(2)
EPCAM	4.29384e-74	0.726687	0.539	0.145	8.93763e-70	Cholangiocytes(2)
FARP1	8.56561e-74	0.766979	0.465	0.105	1.78293e-69	Cholangiocytes(2)
HMGN3	1.61828e-73	0.73091	0.609	0.188	3.36845e-69	Cholangiocytes(2)
SERPINA4	2.01546e-73	0.716007	0.475	0.11	4.19519e-69	Cholangiocytes(2)
EPHB6	1.39657e-70	0.684831	0.269	0.022	2.90696e-66	Cholangiocytes(2)
TM7SF3	9.2046e-70	0.765906	0.416	0.087	1.91594e-65	Cholangiocytes(2)
MYO1B	4.31721e-69	0.704107	0.439	0.099	8.98628e-65	Cholangiocytes(2)
DSP	5.49106e-69	0.667193	0.554	0.157	1.14296e-64	Cholangiocytes(2)
C1QC	5.33919e-68	-1.69399	0.132	0.492	1.11135e-63	Cholangiocytes(2)
SERPINA1	2.68791e-67	0.986407	0.894	0.69	5.59488e-63	Cholangiocytes(2)
CLDN3	1.81108e-66	0.769072	0.416	0.091	3.76977e-62	Cholangiocytes(2)
ACTB	3.39516e-66	-0.698458	0.895	0.932	7.06702e-62	Cholangiocytes(2)
MUC6	5.2259e-66	1.16559	0.485	0.137	1.08777e-61	Cholangiocytes(2)
CYP3A5	9.16151e-66	0.839063	0.73	0.305	1.90697e-61	Cholangiocytes(2)
FGFR3	9.35834e-66	0.732138	0.262	0.026	1.94794e-61	Cholangiocytes(2)
CLDN7	4.79085e-65	0.627516	0.474	0.122	9.97215e-61	Cholangiocytes(2)
COL18A1	1.15155e-63	0.602125	0.368	0.07	2.39695e-59	Cholangiocytes(2)
MAOB	2.30936e-63	0.595644	0.286	0.037	4.80694e-59	Cholangiocytes(2)
ABCC3	2.457e-62	0.667575	0.448	0.116	5.11424e-58	Cholangiocytes(2)
PEBP1	2.87103e-62	0.702759	0.724	0.322	5.97605e-58	Cholangiocytes(2)
IGKV1-5	7.4666e-62	-2.95917	0.042	0.375	1.55417e-57	Cholangiocytes(2)
SPINT2	9.69637e-62	0.622371	0.552	0.172	2.0183e-57	Cholangiocytes(2)
CHST9	1.04441e-61	0.61432	0.374	0.077	2.17394e-57	Cholangiocytes(2)
SOX9	1.2536e-61	0.696659	0.403	0.093	2.60938e-57	Cholangiocytes(2)
AFDN	5.4401e-61	0.679928	0.404	0.096	1.13236e-56	Cholangiocytes(2)
CD59	1.61598e-60	0.64803	0.632	0.231	3.36367e-56	Cholangiocytes(2)
ZBTB20	1.68637e-60	0.681705	0.609	0.215	3.51018e-56	Cholangiocytes(2)
SDC4	2.3417e-60	0.709902	0.36	0.074	4.87426e-56	Cholangiocytes(2)
CHST4	3.79026e-60	0.707503	0.571	0.191	7.88942e-56	Cholangiocytes(2)
C1QB	3.91219e-60	-1.63768	0.134	0.464	8.14323e-56	Cholangiocytes(2)
AMBP	6.28259e-60	0.907174	0.804	0.489	1.30772e-55	Cholangiocytes(2)
SORBS2	6.87601e-60	0.641213	0.542	0.172	1.43124e-55	Cholangiocytes(2)
WWTR1	1.34202e-59	0.587323	0.388	0.085	2.79342e-55	Cholangiocytes(2)
LMNA	1.49139e-59	0.642498	0.446	0.118	3.10433e-55	Cholangiocytes(2)
CLDN10	1.62735e-59	0.641956	0.609	0.21	3.38733e-55	Cholangiocytes(2)
KIF12	2.8972e-59	0.669473	0.407	0.099	6.03052e-55	Cholangiocytes(2)
ALKAL2	3.35504e-59	0.631178	0.243	0.025	6.98352e-55	Cholangiocytes(2)
RBPMS	4.60461e-59	0.605511	0.324	0.058	9.58449e-55	Cholangiocytes(2)
C11orf54	5.21766e-59	0.61526	0.44	0.116	1.08606e-54	Cholangiocytes(2)
HLA-DPB1	7.8739e-59	-1.506	0.203	0.512	1.63895e-54	Cholangiocytes(2)
TMSB4X	1.02217e-58	-0.674693	0.844	0.888	2.12764e-54	Cholangiocytes(2)
VTN	1.2394e-58	0.866784	0.798	0.412	2.57981e-54	Cholangiocytes(2)
ATP1B1	3.61026e-58	0.608759	0.626	0.229	7.51476e-54	Cholangiocytes(2)
CDH1	6.64103e-58	0.581653	0.414	0.103	1.38233e-53	Cholangiocytes(2)
CDH2	6.69705e-58	0.584421	0.23	0.021	1.39399e-53	Cholangiocytes(2)
ERRFI1	8.52895e-58	0.754901	0.561	0.198	1.7753e-53	Cholangiocytes(2)
APP	1.73085e-57	0.691956	0.673	0.285	3.60277e-53	Cholangiocytes(2)
CPB2	2.16487e-57	0.577146	0.392	0.093	4.50619e-53	Cholangiocytes(2)
HOMER2	5.38273e-57	0.609841	0.477	0.139	1.12042e-52	Cholangiocytes(2)
TMEM97	5.60141e-57	0.602714	0.299	0.05	1.16593e-52	Cholangiocytes(2)
IGLV1-40	6.68884e-57	-3.7246	0.019	0.324	1.39228e-52	Cholangiocytes(2)
BCAM	1.02878e-56	0.448031	0.304	0.05	2.14141e-52	Cholangiocytes(2)
C1QA	1.14598e-56	-1.56447	0.11	0.431	2.38536e-52	Cholangiocytes(2)
NFIC	1.34906e-56	0.615038	0.464	0.134	2.80807e-52	Cholangiocytes(2)
PTP4A1	1.3927e-56	0.585163	0.417	0.108	2.89891e-52	Cholangiocytes(2)
AGRN	2.48859e-56	0.631124	0.289	0.048	5.18e-52	Cholangiocytes(2)
RHOB	2.71112e-56	0.82636	0.67	0.295	5.64321e-52	Cholangiocytes(2)
CCL5	3.03402e-56	-1.42339	0.11	0.44	6.3153e-52	Cholangiocytes(2)
SERPINA3	4.66421e-56	1.08527	0.272	0.041	9.70855e-52	Cholangiocytes(2)
CRIP2	7.15412e-56	0.521396	0.44	0.116	1.48913e-51	Cholangiocytes(2)
NECTIN2	1.1811e-55	0.582005	0.347	0.076	2.45845e-51	Cholangiocytes(2)
S100A13	1.85429e-55	0.603678	0.352	0.078	3.85971e-51	Cholangiocytes(2)
ENPP2	2.14365e-55	0.451288	0.262	0.034	4.46201e-51	Cholangiocytes(2)
TESC	2.86756e-55	0.636172	0.539	0.179	5.96882e-51	Cholangiocytes(2)
KCNQ1OT1	4.01386e-55	0.770476	0.41	0.108	8.35485e-51	Cholangiocytes(2)
TACC1	4.30623e-55	0.576403	0.584	0.212	8.96342e-51	Cholangiocytes(2)
PROC	1.30368e-54	0.5054	0.251	0.032	2.71361e-50	Cholangiocytes(2)
AC004540.2	1.32331e-54	0.580321	0.189	0.011	2.75447e-50	Cholangiocytes(2)
CST3	2.50922e-54	-0.93718	0.763	0.796	5.22293e-50	Cholangiocytes(2)
SPATS2L	8.14989e-54	0.607383	0.468	0.144	1.6964e-49	Cholangiocytes(2)
ABCA2	1.1732e-53	0.535534	0.201	0.015	2.44203e-49	Cholangiocytes(2)
RARRES2	1.27915e-53	0.546989	0.509	0.16	2.66256e-49	Cholangiocytes(2)
CDC42EP1	1.31106e-53	0.582276	0.381	0.093	2.72898e-49	Cholangiocytes(2)
PLPP2	1.38828e-53	0.565676	0.417	0.112	2.8897e-49	Cholangiocytes(2)
AC007906.2	2.45773e-53	0.992777	0.282	0.049	5.11577e-49	Cholangiocytes(2)
SPTBN1	3.26212e-53	0.561469	0.597	0.222	6.79011e-49	Cholangiocytes(2)
PROX1	3.38624e-53	0.597105	0.286	0.048	7.04845e-49	Cholangiocytes(2)
MIF	5.69105e-53	0.635978	0.749	0.35	1.18459e-48	Cholangiocytes(2)
SLC2A2	5.9808e-53	0.643552	0.41	0.112	1.2449e-48	Cholangiocytes(2)
TSTD1	1.59796e-52	0.491189	0.413	0.112	3.32616e-48	Cholangiocytes(2)
TSPAN6	9.62518e-52	0.550486	0.283	0.05	2.00348e-47	Cholangiocytes(2)
ITIH2	1.57061e-51	0.768518	0.376	0.096	3.26922e-47	Cholangiocytes(2)
SERPING1	2.77878e-51	0.634572	0.715	0.331	5.78403e-47	Cholangiocytes(2)
ARRDC2	4.11548e-51	0.609655	0.273	0.047	8.56637e-47	Cholangiocytes(2)
NDUFC1	6.64244e-51	0.465116	0.413	0.112	1.38262e-46	Cholangiocytes(2)
PCCA	1.01073e-50	0.458216	0.253	0.037	2.10383e-46	Cholangiocytes(2)
ACAA2	1.81036e-50	0.517341	0.468	0.145	3.76827e-46	Cholangiocytes(2)
PMEPA1	2.29739e-50	0.571645	0.286	0.055	4.78201e-46	Cholangiocytes(2)
CRYZ	2.43684e-50	0.537717	0.366	0.093	5.07229e-46	Cholangiocytes(2)
MT1M	4.47421e-50	1.1389	0.291	0.059	9.31306e-46	Cholangiocytes(2)
PTPRC	4.83358e-50	-1.41135	0.077	0.376	1.00611e-45	Cholangiocytes(2)
AC245041.2	6.58321e-50	0.626198	0.217	0.025	1.3703e-45	Cholangiocytes(2)
COL4A2	1.33306e-49	0.467054	0.26	0.041	2.77476e-45	Cholangiocytes(2)
RAB3IP	2.31729e-49	0.5513	0.328	0.074	4.82343e-45	Cholangiocytes(2)
PLSCR1	2.37302e-49	0.51791	0.467	0.15	4.93943e-45	Cholangiocytes(2)
IRF2BP2	5.43741e-49	0.485066	0.32	0.071	1.1318e-44	Cholangiocytes(2)
COX6B1	8.21378e-49	0.464781	0.642	0.254	1.7097e-44	Cholangiocytes(2)
FGGY	1.07681e-48	0.598053	0.315	0.072	2.24139e-44	Cholangiocytes(2)
FLNB	1.10064e-48	0.541712	0.301	0.062	2.29098e-44	Cholangiocytes(2)
BAMBI	1.44653e-48	0.517495	0.267	0.046	3.01095e-44	Cholangiocytes(2)
ASGR2	1.85298e-48	0.58335	0.347	0.087	3.85699e-44	Cholangiocytes(2)
FTCD	5.53199e-48	0.668189	0.266	0.047	1.15148e-43	Cholangiocytes(2)
C3	1.68863e-47	0.65184	0.624	0.258	3.51489e-43	Cholangiocytes(2)
PDLIM1	2.0482e-47	0.457718	0.453	0.142	4.26333e-43	Cholangiocytes(2)
COL27A1	2.26564e-47	0.586102	0.244	0.039	4.71593e-43	Cholangiocytes(2)
PGRMC1	2.97736e-47	0.441906	0.387	0.107	6.19738e-43	Cholangiocytes(2)
IGHV3-74	2.98166e-47	-2.10519	0.004	0.261	6.20633e-43	Cholangiocytes(2)
SLC17A4	3.82752e-47	0.535324	0.276	0.053	7.96698e-43	Cholangiocytes(2)
IGHV1-18	4.35768e-47	-2.50178	0.004	0.26	9.07051e-43	Cholangiocytes(2)
TM4SF4	7.61212e-47	0.47551	0.719	0.303	1.58446e-42	Cholangiocytes(2)
DDT	8.38953e-47	0.443667	0.443	0.137	1.74628e-42	Cholangiocytes(2)
SLC5A1	9.04745e-47	0.549321	0.49	0.168	1.88323e-42	Cholangiocytes(2)
BEX1	1.80006e-46	0.525188	0.173	0.012	3.74683e-42	Cholangiocytes(2)
MAP3K21	3.06413e-46	0.529867	0.233	0.035	6.37798e-42	Cholangiocytes(2)
SOX4	3.24072e-46	0.659646	0.363	0.099	6.74555e-42	Cholangiocytes(2)
GNG5	3.9325e-46	0.503497	0.612	0.245	8.1855e-42	Cholangiocytes(2)
SELENOM	4.2842e-46	0.460987	0.317	0.071	8.91757e-42	Cholangiocytes(2)
BNIP3	4.7506e-46	0.41087	0.286	0.059	9.88837e-42	Cholangiocytes(2)
PTPRF	5.74297e-46	0.531571	0.321	0.077	1.1954e-41	Cholangiocytes(2)
MMP15	7.97768e-46	0.4617	0.205	0.025	1.66055e-41	Cholangiocytes(2)
SRGN	8.63179e-46	-1.39255	0.106	0.387	1.79671e-41	Cholangiocytes(2)
IGKC	1.09639e-45	-1.82403	0.06	0.329	2.28215e-41	Cholangiocytes(2)
KTN1	2.12075e-45	0.426867	0.485	0.162	4.41434e-41	Cholangiocytes(2)
CARHSP1	2.98317e-45	0.415507	0.301	0.066	6.20946e-41	Cholangiocytes(2)
TACSTD2	4.07884e-45	0.543761	0.372	0.104	8.4901e-41	Cholangiocytes(2)
EBPL	4.37326e-45	0.451333	0.295	0.064	9.10293e-41	Cholangiocytes(2)
SERPINA6	5.54823e-45	0.514949	0.395	0.118	1.15486e-40	Cholangiocytes(2)
TYROBP	9.7199e-45	-1.45459	0.092	0.362	2.0232e-40	Cholangiocytes(2)
SLC12A2	1.11058e-44	0.562786	0.484	0.17	2.31166e-40	Cholangiocytes(2)
CXADR	1.78211e-44	0.512134	0.388	0.116	3.70945e-40	Cholangiocytes(2)
PROM1	1.8213e-44	0.529082	0.202	0.026	3.79103e-40	Cholangiocytes(2)
LDOC1	2.15494e-44	0.490496	0.164	0.012	4.48552e-40	Cholangiocytes(2)
VEGFA	2.65981e-44	0.569519	0.266	0.053	5.53639e-40	Cholangiocytes(2)
FAM171A1	2.66014e-44	0.482347	0.249	0.045	5.53709e-40	Cholangiocytes(2)
SHANK2	3.09363e-44	0.530919	0.201	0.025	6.43939e-40	Cholangiocytes(2)
TM4SF1	3.87437e-44	0.69329	0.488	0.178	8.0645e-40	Cholangiocytes(2)
CPM	4.01627e-44	0.528913	0.392	0.117	8.35987e-40	Cholangiocytes(2)
CALM2	5.05661e-44	0.575303	0.61	0.259	1.05253e-39	Cholangiocytes(2)
TMEM205	5.10083e-44	0.448106	0.337	0.091	1.06174e-39	Cholangiocytes(2)
MRPS21	5.44216e-44	0.388433	0.4	0.118	1.13278e-39	Cholangiocytes(2)
S100A4	5.79433e-44	-1.45884	0.105	0.374	1.20609e-39	Cholangiocytes(2)
PLXNB1	6.72882e-44	0.526031	0.203	0.027	1.4006e-39	Cholangiocytes(2)
CKB	8.23666e-44	0.521956	0.238	0.042	1.71446e-39	Cholangiocytes(2)
IGFBP1	9.16401e-44	1.00701	0.225	0.037	1.90749e-39	Cholangiocytes(2)
SPHK1	9.67533e-44	0.510277	0.186	0.02	2.01392e-39	Cholangiocytes(2)
LDLR	9.93174e-44	0.572212	0.298	0.07	2.06729e-39	Cholangiocytes(2)
ANXA3	1.13246e-43	0.488344	0.333	0.086	2.35722e-39	Cholangiocytes(2)
MYADM	1.14702e-43	0.526856	0.297	0.067	2.38752e-39	Cholangiocytes(2)
RBP1	3.11917e-43	0.497678	0.339	0.089	6.49256e-39	Cholangiocytes(2)
C6	4.01667e-43	0.509398	0.369	0.108	8.36069e-39	Cholangiocytes(2)
MAOA	4.41228e-43	0.476021	0.278	0.06	9.18416e-39	Cholangiocytes(2)
APCS	5.45517e-43	0.64484	0.331	0.088	1.13549e-38	Cholangiocytes(2)
NDUFS5	8.49392e-43	0.42856	0.538	0.204	1.76801e-38	Cholangiocytes(2)
PAH	1.03068e-42	0.496406	0.586	0.241	2.14536e-38	Cholangiocytes(2)
SERINC2	1.29538e-42	0.480303	0.289	0.067	2.69633e-38	Cholangiocytes(2)
EDF1	1.83616e-42	0.362429	0.58	0.226	3.82196e-38	Cholangiocytes(2)
PPL	2.04296e-42	0.488544	0.209	0.032	4.25242e-38	Cholangiocytes(2)
LEPROT	2.10931e-42	0.374655	0.368	0.105	4.39054e-38	Cholangiocytes(2)
SPINT1	2.20987e-42	0.447047	0.256	0.051	4.59985e-38	Cholangiocytes(2)
PDGFD	2.25429e-42	0.553555	0.273	0.06	4.6923e-38	Cholangiocytes(2)
CUTA	4.48076e-42	0.428459	0.436	0.146	9.32671e-38	Cholangiocytes(2)
NDUFA4	4.77768e-42	0.488005	0.615	0.26	9.94475e-38	Cholangiocytes(2)
TEAD1	5.14699e-42	0.471884	0.19	0.024	1.07135e-37	Cholangiocytes(2)
NDUFB4	6.93919e-42	0.394368	0.427	0.139	1.44439e-37	Cholangiocytes(2)
AKAP7	9.28615e-42	0.474607	0.314	0.079	1.93291e-37	Cholangiocytes(2)
SDC1	1.22355e-41	0.470824	0.326	0.086	2.54682e-37	Cholangiocytes(2)
HABP2	1.33438e-41	0.431576	0.281	0.064	2.77752e-37	Cholangiocytes(2)
CCL4L2	1.58742e-41	-1.35459	0.076	0.337	3.30421e-37	Cholangiocytes(2)
C12orf57	2.36867e-41	0.431455	0.544	0.212	4.9304e-37	Cholangiocytes(2)
C9orf3	2.40797e-41	0.520486	0.295	0.072	5.01218e-37	Cholangiocytes(2)
PTPRD	4.16552e-41	0.514456	0.158	0.013	8.67052e-37	Cholangiocytes(2)
AMOTL2	4.27819e-41	0.346712	0.173	0.018	8.90506e-37	Cholangiocytes(2)
ANGPTL1	4.49561e-41	0.529114	0.27	0.06	9.3576e-37	Cholangiocytes(2)
NFIB	4.68878e-41	0.396026	0.401	0.127	9.75969e-37	Cholangiocytes(2)
NENF	5.43284e-41	0.376626	0.385	0.118	1.13085e-36	Cholangiocytes(2)
VEPH1	5.7028e-41	0.488386	0.188	0.024	1.18704e-36	Cholangiocytes(2)
IGHG1	1.07266e-40	-1.76981	0.015	0.247	2.23275e-36	Cholangiocytes(2)
IGKV2-30	1.10855e-40	-1.82684	0.013	0.243	2.30744e-36	Cholangiocytes(2)
LAPTM4A	1.12477e-40	0.427942	0.506	0.189	2.3412e-36	Cholangiocytes(2)
ATP5MD	1.30021e-40	0.398796	0.453	0.157	2.70639e-36	Cholangiocytes(2)
CYB5R3	1.38849e-40	0.393795	0.302	0.074	2.89013e-36	Cholangiocytes(2)
RASSF7	2.03228e-40	0.456713	0.275	0.064	4.23018e-36	Cholangiocytes(2)
COX7C	2.64749e-40	0.499677	0.714	0.352	5.51075e-36	Cholangiocytes(2)
TCEAL4	2.78162e-40	0.437288	0.278	0.064	5.78994e-36	Cholangiocytes(2)
CLU	3.19289e-40	0.515244	0.89	0.631	6.64599e-36	Cholangiocytes(2)
UQCRQ	3.31562e-40	0.478924	0.578	0.238	6.90146e-36	Cholangiocytes(2)
CRYAB	3.42972e-40	0.4901	0.19	0.026	7.13895e-36	Cholangiocytes(2)
CAV1	3.47614e-40	0.297775	0.365	0.105	7.23558e-36	Cholangiocytes(2)
ATP5IF1	3.98898e-40	0.412501	0.487	0.18	8.30306e-36	Cholangiocytes(2)
KRTCAP3	4.09409e-40	0.501248	0.276	0.066	8.52185e-36	Cholangiocytes(2)
ALDH3A2	4.41368e-40	0.432821	0.371	0.114	9.18708e-36	Cholangiocytes(2)
SPP1	5.90591e-40	0.498455	0.587	0.26	1.22932e-35	Cholangiocytes(2)
NEDD9	6.39624e-40	0.418055	0.32	0.084	1.33138e-35	Cholangiocytes(2)
ATP5MC1	6.9621e-40	0.36359	0.369	0.111	1.44916e-35	Cholangiocytes(2)
LAMA5	1.18221e-39	0.435745	0.164	0.016	2.46077e-35	Cholangiocytes(2)
HYI	1.27766e-39	0.437091	0.237	0.047	2.65945e-35	Cholangiocytes(2)
WWC2	1.95358e-39	0.482028	0.206	0.033	4.06639e-35	Cholangiocytes(2)
MMP7	2.43782e-39	0.645783	0.407	0.136	5.07432e-35	Cholangiocytes(2)
TPPP3	2.8748e-39	0.46254	0.193	0.028	5.98391e-35	Cholangiocytes(2)
SYNJ2	3.05722e-39	0.452819	0.228	0.043	6.3636e-35	Cholangiocytes(2)
ISYNA1	3.49602e-39	0.446034	0.231	0.043	7.27696e-35	Cholangiocytes(2)
ANXA2	4.76344e-39	0.542439	0.587	0.256	9.9151e-35	Cholangiocytes(2)
LAMC1	6.28616e-39	0.448942	0.227	0.043	1.30846e-34	Cholangiocytes(2)
ONECUT1	7.11786e-39	0.461462	0.291	0.072	1.48158e-34	Cholangiocytes(2)
ITIH5	7.23379e-39	0.427201	0.156	0.014	1.50571e-34	Cholangiocytes(2)
RASSF9	7.35697e-39	0.403364	0.128	0.005	1.53135e-34	Cholangiocytes(2)
PRDX2	1.21262e-38	0.390937	0.471	0.172	2.52407e-34	Cholangiocytes(2)
ECHDC2	1.33258e-38	0.443586	0.371	0.116	2.77376e-34	Cholangiocytes(2)
SCD5	1.41205e-38	0.444848	0.172	0.02	2.93919e-34	Cholangiocytes(2)
TP53INP1	1.61123e-38	0.43304	0.302	0.08	3.35378e-34	Cholangiocytes(2)
DSG2	1.69895e-38	0.37797	0.376	0.118	3.53636e-34	Cholangiocytes(2)
MYRF	1.78718e-38	0.465523	0.237	0.049	3.72002e-34	Cholangiocytes(2)
PAWR	1.84617e-38	0.460059	0.231	0.046	3.84281e-34	Cholangiocytes(2)
GMPR	2.4011e-38	0.41257	0.144	0.011	4.99788e-34	Cholangiocytes(2)
FGFR4	2.48275e-38	0.48034	0.222	0.043	5.16784e-34	Cholangiocytes(2)
SEC62	3.69603e-38	0.368365	0.49	0.183	7.69329e-34	Cholangiocytes(2)
IGHV4-59	4.58987e-38	-2.43846	0.006	0.219	9.55381e-34	Cholangiocytes(2)
ANXA5	6.08632e-38	0.400824	0.634	0.283	1.26687e-33	Cholangiocytes(2)
CAV2	6.11599e-38	0.32326	0.416	0.139	1.27304e-33	Cholangiocytes(2)
CD81	6.15071e-38	0.354196	0.33	0.094	1.28027e-33	Cholangiocytes(2)
ANXA9	6.78313e-38	0.469755	0.172	0.022	1.41191e-33	Cholangiocytes(2)
KIAA1522	7.41708e-38	0.456836	0.231	0.047	1.54386e-33	Cholangiocytes(2)
IFITM1	9.7208e-38	-1.25679	0.093	0.339	2.02338e-33	Cholangiocytes(2)
HSD17B2	1.43951e-37	0.404209	0.342	0.102	2.99633e-33	Cholangiocytes(2)
MLF2	2.1126e-37	0.32722	0.32	0.091	4.39737e-33	Cholangiocytes(2)
ATP5F1C	2.34546e-37	0.313939	0.469	0.17	4.88207e-33	Cholangiocytes(2)
FAIM	2.60321e-37	0.411344	0.253	0.058	5.41858e-33	Cholangiocytes(2)
DSC2	4.49085e-37	0.413895	0.237	0.051	9.34771e-33	Cholangiocytes(2)
A1CF	4.66782e-37	0.332416	0.32	0.089	9.71606e-33	Cholangiocytes(2)
NKG7	5.77603e-37	-1.22867	0.078	0.32	1.20228e-32	Cholangiocytes(2)
ATP5PD	8.30454e-37	0.292644	0.406	0.137	1.72859e-32	Cholangiocytes(2)
TPM1	8.89431e-37	0.42755	0.557	0.234	1.85135e-32	Cholangiocytes(2)
ARHGEF26	1.07513e-36	0.440455	0.208	0.038	2.23789e-32	Cholangiocytes(2)
AQP3	1.13383e-36	0.444592	0.295	0.08	2.36006e-32	Cholangiocytes(2)
EFNA1	1.3202e-36	0.31747	0.244	0.053	2.748e-32	Cholangiocytes(2)
ZBTB16	1.36814e-36	0.48279	0.272	0.068	2.84779e-32	Cholangiocytes(2)
ARL6IP1	1.3896e-36	0.414236	0.573	0.245	2.89244e-32	Cholangiocytes(2)
SNRPN	1.41848e-36	0.347426	0.356	0.113	2.95257e-32	Cholangiocytes(2)
FKBP2	1.76535e-36	0.304368	0.471	0.173	3.67459e-32	Cholangiocytes(2)
PPIC	1.85255e-36	0.373485	0.217	0.041	3.85609e-32	Cholangiocytes(2)
LAD1	1.86635e-36	0.40865	0.365	0.119	3.88481e-32	Cholangiocytes(2)
TTN	1.94446e-36	0.53408	0.496	0.202	4.04739e-32	Cholangiocytes(2)
C12orf75	2.06514e-36	0.369145	0.469	0.176	4.29858e-32	Cholangiocytes(2)
NME3	2.0728e-36	0.320948	0.366	0.117	4.31453e-32	Cholangiocytes(2)
HNF1B	2.52111e-36	0.515307	0.257	0.063	5.24769e-32	Cholangiocytes(2)
TRNP1	2.80956e-36	0.411609	0.192	0.032	5.84809e-32	Cholangiocytes(2)
BEX2	2.88732e-36	0.344926	0.173	0.024	6.00996e-32	Cholangiocytes(2)
GADD45GIP1	3.50939e-36	0.300345	0.288	0.076	7.3048e-32	Cholangiocytes(2)
CLMN	4.21162e-36	0.436026	0.294	0.081	8.76649e-32	Cholangiocytes(2)
COX5B	4.41744e-36	0.366372	0.573	0.24	9.19491e-32	Cholangiocytes(2)
CXCL1	6.3508e-36	1.19284	0.219	0.047	1.32192e-31	Cholangiocytes(2)
LINC00671	6.37792e-36	0.446154	0.108	0.002	1.32756e-31	Cholangiocytes(2)
MAGI1	6.70389e-36	0.472735	0.323	0.097	1.39541e-31	Cholangiocytes(2)
CNN3	7.38238e-36	0.331423	0.347	0.107	1.53664e-31	Cholangiocytes(2)
WFDC2	8.11879e-36	0.373043	0.298	0.082	1.68993e-31	Cholangiocytes(2)
ATP5PF	8.27544e-36	0.336375	0.5	0.196	1.72253e-31	Cholangiocytes(2)
PPA1	9.82001e-36	0.340654	0.381	0.127	2.04403e-31	Cholangiocytes(2)
SOX6	1.03334e-35	0.477465	0.212	0.041	2.1509e-31	Cholangiocytes(2)
CA2	1.30966e-35	0.370629	0.483	0.181	2.72606e-31	Cholangiocytes(2)
ALCAM	1.36563e-35	0.381342	0.321	0.096	2.84256e-31	Cholangiocytes(2)
KLF10	1.38631e-35	0.390072	0.217	0.042	2.8856e-31	Cholangiocytes(2)
COA3	1.48758e-35	0.35755	0.291	0.079	3.0964e-31	Cholangiocytes(2)
CD69	1.51156e-35	-1.24432	0.055	0.285	3.14631e-31	Cholangiocytes(2)
LAMP2	1.51199e-35	0.333173	0.423	0.152	3.14721e-31	Cholangiocytes(2)
CD24	1.53085e-35	0.401019	0.612	0.268	3.18647e-31	Cholangiocytes(2)
TAF1D	1.88705e-35	0.366662	0.375	0.126	3.9279e-31	Cholangiocytes(2)
HLA-DQA1	1.95205e-35	-1.26762	0.074	0.308	4.06319e-31	Cholangiocytes(2)
ITGB1	2.45855e-35	0.315426	0.59	0.246	5.11746e-31	Cholangiocytes(2)
ITGAV	2.6799e-35	0.334151	0.308	0.088	5.57821e-31	Cholangiocytes(2)
ECH1	3.32962e-35	0.323097	0.426	0.154	6.9306e-31	Cholangiocytes(2)
MPC1	3.37819e-35	0.344162	0.285	0.076	7.0317e-31	Cholangiocytes(2)
ADH5	3.47873e-35	0.35566	0.353	0.113	7.24097e-31	Cholangiocytes(2)
TPGS2	3.57927e-35	0.440794	0.246	0.059	7.45025e-31	Cholangiocytes(2)
FZD1	4.10052e-35	0.40051	0.125	0.008	8.53523e-31	Cholangiocytes(2)
HSD17B11	4.32124e-35	0.348184	0.446	0.165	8.99466e-31	Cholangiocytes(2)
TTYH1	4.38181e-35	0.407259	0.108	0.003	9.12074e-31	Cholangiocytes(2)
ZMIZ1	6.54255e-35	0.301969	0.238	0.054	1.36183e-30	Cholangiocytes(2)
LINC00842	6.97991e-35	0.391244	0.137	0.012	1.45287e-30	Cholangiocytes(2)
MUC5B	8.05995e-35	-1.78069	0.052	0.27	1.67768e-30	Cholangiocytes(2)
PPDPF	8.49416e-35	0.439303	0.733	0.381	1.76806e-30	Cholangiocytes(2)
BCL2L1	9.07185e-35	0.347863	0.288	0.079	1.88831e-30	Cholangiocytes(2)
S100A14	1.01922e-34	0.388834	0.249	0.06	2.12151e-30	Cholangiocytes(2)
TUBB	1.05262e-34	0.394529	0.61	0.273	2.19103e-30	Cholangiocytes(2)
CTSH	1.1042e-34	0.349431	0.448	0.17	2.2984e-30	Cholangiocytes(2)
RTL8A	1.19155e-34	0.452957	0.186	0.032	2.48021e-30	Cholangiocytes(2)
SLC25A3	1.4606e-34	0.304277	0.536	0.222	3.04025e-30	Cholangiocytes(2)
TNKS1BP1	2.08868e-34	0.278901	0.195	0.034	4.34758e-30	Cholangiocytes(2)
IQGAP2	2.31152e-34	0.327164	0.446	0.168	4.81142e-30	Cholangiocytes(2)
CTNND1	2.56507e-34	0.363444	0.381	0.131	5.33919e-30	Cholangiocytes(2)
NUCKS1	2.57965e-34	0.337454	0.442	0.166	5.36955e-30	Cholangiocytes(2)
GLIS3	2.96873e-34	0.423239	0.307	0.091	6.1794e-30	Cholangiocytes(2)
TSPO	3.43733e-34	0.269871	0.522	0.204	7.15479e-30	Cholangiocytes(2)
HSBP1	3.52081e-34	0.335939	0.342	0.11	7.32856e-30	Cholangiocytes(2)
MPST	3.55305e-34	0.282554	0.331	0.102	7.39568e-30	Cholangiocytes(2)
HINT1	4.2516e-34	0.463172	0.728	0.375	8.8497e-30	Cholangiocytes(2)
PLXNB2	4.40232e-34	0.434749	0.262	0.068	9.16343e-30	Cholangiocytes(2)
GTF3C6	4.98018e-34	0.3059	0.337	0.106	1.03662e-29	Cholangiocytes(2)
SAP18	6.47124e-34	0.279743	0.432	0.158	1.34699e-29	Cholangiocytes(2)
ABLIM3	6.61915e-34	0.337424	0.144	0.015	1.37778e-29	Cholangiocytes(2)
S100A10	7.48595e-34	0.622437	0.788	0.472	1.5582e-29	Cholangiocytes(2)
UBD	7.52095e-34	0.97788	0.376	0.141	1.56549e-29	Cholangiocytes(2)
TRIM47	8.27782e-34	0.377055	0.16	0.022	1.72303e-29	Cholangiocytes(2)
TJP1	8.72075e-34	0.354815	0.279	0.076	1.81522e-29	Cholangiocytes(2)
ELF3	8.88394e-34	0.258066	0.506	0.204	1.84919e-29	Cholangiocytes(2)
CYC1	1.75938e-33	0.28996	0.259	0.065	3.66216e-29	Cholangiocytes(2)
TMPRSS2	1.76928e-33	0.431933	0.176	0.029	3.68276e-29	Cholangiocytes(2)
COX6A1	1.81488e-33	0.358509	0.666	0.314	3.77767e-29	Cholangiocytes(2)
GPRC5B	2.15746e-33	0.422013	0.172	0.027	4.49074e-29	Cholangiocytes(2)
HIST1H4C	2.51506e-33	0.358096	0.433	0.164	5.23509e-29	Cholangiocytes(2)
RAB4A	2.65615e-33	0.341131	0.291	0.083	5.52878e-29	Cholangiocytes(2)
PDIA5	3.24336e-33	0.391776	0.147	0.017	6.75105e-29	Cholangiocytes(2)
SNRPD3	3.38766e-33	0.274476	0.395	0.14	7.05141e-29	Cholangiocytes(2)
OBSL1	3.75013e-33	0.441604	0.161	0.023	7.8059e-29	Cholangiocytes(2)
RAB17	4.27416e-33	0.372666	0.182	0.032	8.89667e-29	Cholangiocytes(2)
ACADVL	5.15046e-33	0.324098	0.438	0.166	1.07207e-28	Cholangiocytes(2)
NDUFB7	5.54781e-33	0.38406	0.347	0.117	1.15478e-28	Cholangiocytes(2)
ERGIC3	6.00747e-33	0.26306	0.385	0.134	1.25046e-28	Cholangiocytes(2)
RNF5	6.01866e-33	0.296779	0.23	0.053	1.25278e-28	Cholangiocytes(2)
BACE2	6.11481e-33	0.410995	0.352	0.121	1.2728e-28	Cholangiocytes(2)
ST6GAL1	6.28906e-33	0.275648	0.219	0.047	1.30907e-28	Cholangiocytes(2)
SF3B6	6.33688e-33	0.306687	0.318	0.099	1.31902e-28	Cholangiocytes(2)
EPS8L2	7.36393e-33	0.380561	0.256	0.067	1.5328e-28	Cholangiocytes(2)
SCAND1	7.3748e-33	0.280216	0.356	0.12	1.53506e-28	Cholangiocytes(2)
DSTN	7.69688e-33	0.361307	0.542	0.237	1.60211e-28	Cholangiocytes(2)
NR5A2	8.20924e-33	0.451988	0.206	0.043	1.70875e-28	Cholangiocytes(2)
ATP5MC3	9.52067e-33	0.334623	0.532	0.227	1.98173e-28	Cholangiocytes(2)
HIP1R	1.09743e-32	0.457808	0.188	0.035	2.2843e-28	Cholangiocytes(2)
UQCR10	1.13321e-32	0.301788	0.49	0.198	2.35878e-28	Cholangiocytes(2)
SMIM26	1.13608e-32	0.33349	0.282	0.08	2.36475e-28	Cholangiocytes(2)
ATP5MF	1.23028e-32	0.288399	0.477	0.188	2.56082e-28	Cholangiocytes(2)
PDZK1	1.25471e-32	0.35665	0.233	0.056	2.61168e-28	Cholangiocytes(2)
AURKAIP1	1.25765e-32	0.280354	0.36	0.123	2.61779e-28	Cholangiocytes(2)
ANXA11	1.34328e-32	0.257354	0.435	0.164	2.79604e-28	Cholangiocytes(2)
RNASE4	1.41865e-32	0.379538	0.278	0.079	2.95292e-28	Cholangiocytes(2)
SMYD2	1.75839e-32	0.367871	0.196	0.038	3.6601e-28	Cholangiocytes(2)
CYB5A	1.8477e-32	0.347895	0.631	0.287	3.84599e-28	Cholangiocytes(2)
NDUFB9	2.07745e-32	0.31844	0.427	0.162	4.32422e-28	Cholangiocytes(2)
TST	2.72508e-32	0.353803	0.339	0.113	5.67225e-28	Cholangiocytes(2)
MKKS	2.78212e-32	0.361332	0.254	0.068	5.79099e-28	Cholangiocytes(2)
GALNT18	3.22524e-32	0.373748	0.145	0.018	6.71334e-28	Cholangiocytes(2)
SCARB2	3.32102e-32	0.267492	0.368	0.126	6.91269e-28	Cholangiocytes(2)
CXCL2	4.19602e-32	1.21922	0.289	0.094	8.73401e-28	Cholangiocytes(2)
ATP5MC2	5.76493e-32	0.397702	0.744	0.389	1.19997e-27	Cholangiocytes(2)
UQCRB	5.98102e-32	0.327758	0.576	0.255	1.24495e-27	Cholangiocytes(2)
MUC3A	6.34481e-32	-1.29254	0.009	0.193	1.32067e-27	Cholangiocytes(2)
UQCRH	6.86016e-32	0.300435	0.474	0.191	1.42794e-27	Cholangiocytes(2)
SCTR	7.21731e-32	0.425935	0.134	0.014	1.50228e-27	Cholangiocytes(2)
FMO5	7.3794e-32	0.458458	0.369	0.133	1.53602e-27	Cholangiocytes(2)
TOMM20	7.86739e-32	0.28384	0.368	0.13	1.6376e-27	Cholangiocytes(2)
TCIM	9.17086e-32	0.560704	0.266	0.075	1.90891e-27	Cholangiocytes(2)
ARSE	9.45256e-32	0.408795	0.211	0.047	1.96755e-27	Cholangiocytes(2)
ENO1	9.8748e-32	0.266376	0.456	0.178	2.05544e-27	Cholangiocytes(2)
SUB1	1.01968e-31	0.299996	0.496	0.204	2.12247e-27	Cholangiocytes(2)
NDUFA13	1.29022e-31	0.300686	0.334	0.111	2.6856e-27	Cholangiocytes(2)
ATP5F1D	1.53433e-31	0.325238	0.547	0.239	3.1937e-27	Cholangiocytes(2)
LAMA1	1.59424e-31	0.364273	0.105	0.005	3.3184e-27	Cholangiocytes(2)
MMP14	1.6038e-31	0.329093	0.18	0.033	3.3383e-27	Cholangiocytes(2)
MDK	1.70533e-31	0.498396	0.227	0.055	3.54964e-27	Cholangiocytes(2)
KCNJ16	1.93282e-31	0.389177	0.18	0.034	4.02317e-27	Cholangiocytes(2)
BANF1	2.08036e-31	0.293247	0.301	0.093	4.33028e-27	Cholangiocytes(2)
SNRPE	2.56493e-31	0.291296	0.259	0.07	5.3389e-27	Cholangiocytes(2)
DAD1	2.91367e-31	0.277247	0.507	0.212	6.0648e-27	Cholangiocytes(2)
NDUFA11	2.96053e-31	0.259289	0.333	0.11	6.16235e-27	Cholangiocytes(2)
RNF19A	2.99357e-31	0.361268	0.333	0.11	6.23111e-27	Cholangiocytes(2)
TBCA	3.13498e-31	0.310036	0.413	0.156	6.52547e-27	Cholangiocytes(2)
KRT10	3.7352e-31	0.281873	0.385	0.138	7.77481e-27	Cholangiocytes(2)
PPP1R13L	3.88091e-31	0.393387	0.158	0.024	8.07812e-27	Cholangiocytes(2)
TUBB6	4.84171e-31	0.38385	0.177	0.032	1.0078e-26	Cholangiocytes(2)
RBP4	5.7455e-31	0.650406	0.705	0.408	1.19593e-26	Cholangiocytes(2)
NDUFB10	6.22486e-31	0.257213	0.41	0.155	1.29571e-26	Cholangiocytes(2)
ARHGAP24	6.31552e-31	0.384489	0.203	0.045	1.31458e-26	Cholangiocytes(2)
MUM1L1	6.45368e-31	0.370489	0.14	0.017	1.34333e-26	Cholangiocytes(2)
TCEA3	7.83014e-31	0.371866	0.215	0.051	1.62984e-26	Cholangiocytes(2)
TXN	7.88813e-31	0.291915	0.597	0.27	1.64191e-26	Cholangiocytes(2)
SEMA6D	8.8683e-31	0.312367	0.109	0.007	1.84594e-26	Cholangiocytes(2)
ERBB3	9.29602e-31	0.378515	0.326	0.11	1.93497e-26	Cholangiocytes(2)
GRB7	1.08015e-30	0.345014	0.173	0.031	2.24833e-26	Cholangiocytes(2)
PNKD	1.13556e-30	0.310618	0.288	0.087	2.36367e-26	Cholangiocytes(2)
NOP53	1.14241e-30	0.25413	0.368	0.129	2.37793e-26	Cholangiocytes(2)
VSIG2	1.20246e-30	0.326576	0.253	0.07	2.50292e-26	Cholangiocytes(2)
RPL24	1.22182e-30	0.398888	0.804	0.507	2.54322e-26	Cholangiocytes(2)
ELOB	1.22884e-30	0.2687	0.549	0.234	2.55783e-26	Cholangiocytes(2)
FCER1G	1.25109e-30	-1.23001	0.062	0.267	2.60415e-26	Cholangiocytes(2)
WNK2	1.27255e-30	0.444132	0.176	0.033	2.64881e-26	Cholangiocytes(2)
PRSS22	1.41717e-30	0.388617	0.151	0.022	2.94984e-26	Cholangiocytes(2)
RHOBTB3	1.61178e-30	0.3366	0.166	0.028	3.35493e-26	Cholangiocytes(2)
IL6ST	1.90551e-30	0.279529	0.422	0.162	3.96631e-26	Cholangiocytes(2)
GTF2I	3.11528e-30	0.267074	0.493	0.205	6.48446e-26	Cholangiocytes(2)
RAB25	3.17786e-30	0.409078	0.201	0.046	6.61472e-26	Cholangiocytes(2)
SLC44A3	3.54112e-30	0.402899	0.173	0.032	7.37085e-26	Cholangiocytes(2)
CRIM1	3.79832e-30	0.344546	0.201	0.045	7.90621e-26	Cholangiocytes(2)
SYNE2	4.09234e-30	0.352664	0.56	0.254	8.5182e-26	Cholangiocytes(2)
MAML2	4.28061e-30	0.341463	0.263	0.075	8.91008e-26	Cholangiocytes(2)
CALD1	4.56747e-30	0.320611	0.452	0.182	9.50719e-26	Cholangiocytes(2)
LCP1	4.75836e-30	-1.24154	0.065	0.267	9.90453e-26	Cholangiocytes(2)
PATJ	5.02169e-30	0.374383	0.244	0.066	1.04527e-25	Cholangiocytes(2)
MARVELD3	6.99524e-30	0.386944	0.156	0.025	1.45606e-25	Cholangiocytes(2)
TRAPPC2L	8.09449e-30	0.264299	0.25	0.069	1.68487e-25	Cholangiocytes(2)
FAT1	8.54291e-30	0.370016	0.244	0.066	1.77821e-25	Cholangiocytes(2)
YIPF3	1.01267e-29	0.308118	0.241	0.066	2.10788e-25	Cholangiocytes(2)
C1orf198	1.07236e-29	0.360475	0.138	0.018	2.23213e-25	Cholangiocytes(2)
AMD1	1.07725e-29	0.305328	0.212	0.051	2.24229e-25	Cholangiocytes(2)
HNMT	1.11144e-29	0.346369	0.331	0.115	2.31347e-25	Cholangiocytes(2)
LGALS3BP	1.20421e-29	0.262903	0.366	0.132	2.50657e-25	Cholangiocytes(2)
ECI1	1.20665e-29	0.286559	0.177	0.034	2.51164e-25	Cholangiocytes(2)
PLEKHB1	1.3451e-29	0.406322	0.14	0.019	2.79983e-25	Cholangiocytes(2)
ITGB8	1.38803e-29	0.455837	0.246	0.069	2.88917e-25	Cholangiocytes(2)
HES4	1.6156e-29	0.448055	0.145	0.021	3.36288e-25	Cholangiocytes(2)
TRAP1	1.78663e-29	0.26842	0.203	0.046	3.71886e-25	Cholangiocytes(2)
CCDC50	1.82586e-29	0.303553	0.289	0.09	3.80052e-25	Cholangiocytes(2)
C1R	1.8405e-29	0.273199	0.221	0.054	3.83101e-25	Cholangiocytes(2)
KCTD3	1.85376e-29	0.393206	0.254	0.074	3.85861e-25	Cholangiocytes(2)
GC	1.94962e-29	0.450265	0.688	0.368	4.05813e-25	Cholangiocytes(2)
COX8A	1.98942e-29	0.254829	0.496	0.209	4.14098e-25	Cholangiocytes(2)
BCL7A	1.99273e-29	0.298705	0.128	0.014	4.14787e-25	Cholangiocytes(2)
JAG1	2.02059e-29	0.325047	0.192	0.041	4.20585e-25	Cholangiocytes(2)
ILK	2.16992e-29	0.257559	0.285	0.087	4.51669e-25	Cholangiocytes(2)
CCT2	2.33295e-29	0.309097	0.288	0.09	4.85604e-25	Cholangiocytes(2)
PLP2	2.39428e-29	0.255949	0.218	0.053	4.9837e-25	Cholangiocytes(2)
MRPS26	2.82691e-29	0.273536	0.208	0.049	5.88421e-25	Cholangiocytes(2)
COMT	3.45584e-29	0.274282	0.278	0.085	7.19332e-25	Cholangiocytes(2)
PRDX5	3.6288e-29	0.266177	0.477	0.2	7.55334e-25	Cholangiocytes(2)
ALDH1B1	4.46975e-29	0.333954	0.134	0.017	9.30379e-25	Cholangiocytes(2)
TOB1	4.81292e-29	0.298216	0.263	0.078	1.00181e-24	Cholangiocytes(2)
ATXN10	5.66626e-29	0.255659	0.272	0.082	1.17943e-24	Cholangiocytes(2)
ERICH5	5.87758e-29	0.394921	0.253	0.075	1.22342e-24	Cholangiocytes(2)
STAP2	6.15139e-29	0.391352	0.17	0.033	1.28041e-24	Cholangiocytes(2)
RPL23	6.89151e-29	0.278661	0.49	0.21	1.43447e-24	Cholangiocytes(2)
PMM1	7.17221e-29	0.312584	0.182	0.038	1.4929e-24	Cholangiocytes(2)
UBE2D2	7.35814e-29	0.251904	0.372	0.139	1.5316e-24	Cholangiocytes(2)
NDUFA1	7.38696e-29	0.263164	0.432	0.175	1.5376e-24	Cholangiocytes(2)
LAMB2	7.45546e-29	0.319903	0.199	0.046	1.55185e-24	Cholangiocytes(2)
TNFRSF21	8.20789e-29	0.318626	0.177	0.036	1.70847e-24	Cholangiocytes(2)
CD9	8.42205e-29	0.265391	0.312	0.104	1.75305e-24	Cholangiocytes(2)
TLE1	9.83106e-29	0.302433	0.188	0.04	2.04633e-24	Cholangiocytes(2)
CHKA	1.01815e-28	0.285273	0.179	0.036	2.11928e-24	Cholangiocytes(2)
MEAF6	1.0223e-28	0.336667	0.295	0.097	2.12792e-24	Cholangiocytes(2)
NAV2	1.05207e-28	0.335563	0.109	0.009	2.18988e-24	Cholangiocytes(2)
ATP5ME	1.23854e-28	0.28469	0.269	0.082	2.57803e-24	Cholangiocytes(2)
HIP1	1.45807e-28	0.265936	0.174	0.034	3.03497e-24	Cholangiocytes(2)
DSEL	1.46186e-28	0.380305	0.173	0.035	3.04287e-24	Cholangiocytes(2)
SF3B5	1.77115e-28	0.258456	0.254	0.074	3.68666e-24	Cholangiocytes(2)
COMTD1	1.831e-28	0.314482	0.19	0.043	3.81124e-24	Cholangiocytes(2)
TFPI	2.35e-28	0.292183	0.449	0.185	4.89153e-24	Cholangiocytes(2)
CIRBP	3.22453e-28	0.310162	0.561	0.259	6.71186e-24	Cholangiocytes(2)
C21orf62	3.31962e-28	0.309169	0.108	0.009	6.9098e-24	Cholangiocytes(2)
INTS10	3.51648e-28	0.303281	0.251	0.072	7.31955e-24	Cholangiocytes(2)
HP	3.58779e-28	-1.50257	0.193	0.381	7.46799e-24	Cholangiocytes(2)
GRB14	4.01472e-28	0.382528	0.144	0.022	8.35664e-24	Cholangiocytes(2)
MARCO	4.30038e-28	-1.23797	0.052	0.239	8.95124e-24	Cholangiocytes(2)
EGFR	4.6073e-28	0.360118	0.214	0.055	9.5901e-24	Cholangiocytes(2)
IMMP2L	5.2271e-28	0.323285	0.185	0.04	1.08802e-23	Cholangiocytes(2)
RPL3	5.8463e-28	0.416254	0.818	0.575	1.21691e-23	Cholangiocytes(2)
RASSF8-AS1	5.99811e-28	0.381871	0.128	0.016	1.24851e-23	Cholangiocytes(2)
MPC2	6.14702e-28	0.262784	0.376	0.145	1.2795e-23	Cholangiocytes(2)
MRPL41	6.21199e-28	0.292508	0.302	0.103	1.29303e-23	Cholangiocytes(2)
ABCB1	6.45184e-28	0.289333	0.275	0.087	1.34295e-23	Cholangiocytes(2)
LAPTM5	6.85592e-28	-1.16448	0.042	0.226	1.42706e-23	Cholangiocytes(2)
COX20	7.31154e-28	0.270377	0.285	0.091	1.5219e-23	Cholangiocytes(2)
IFT57	7.48973e-28	0.281853	0.206	0.051	1.55899e-23	Cholangiocytes(2)
CERS2	7.68121e-28	0.317689	0.221	0.059	1.59884e-23	Cholangiocytes(2)
OCLN	8.176e-28	0.286229	0.235	0.066	1.70183e-23	Cholangiocytes(2)
JUP	9.23383e-28	0.332699	0.198	0.047	1.92202e-23	Cholangiocytes(2)
APOA1	9.75859e-28	-0.997773	0.294	0.462	2.03125e-23	Cholangiocytes(2)
RPL22	9.82597e-28	0.39245	0.778	0.481	2.04528e-23	Cholangiocytes(2)
HCFC1R1	1.44506e-27	0.31185	0.221	0.059	3.00789e-23	Cholangiocytes(2)
SYPL1	2.11448e-27	0.301358	0.323	0.115	4.40128e-23	Cholangiocytes(2)
GATM	2.13566e-27	0.347015	0.439	0.187	4.44539e-23	Cholangiocytes(2)
CCDC198	2.19176e-27	0.301733	0.398	0.161	4.56215e-23	Cholangiocytes(2)
CCND1	2.27248e-27	0.438836	0.288	0.097	4.73018e-23	Cholangiocytes(2)
ITGB2	2.37373e-27	-1.20454	0.035	0.211	4.94092e-23	Cholangiocytes(2)
HINT2	2.73963e-27	0.284244	0.276	0.089	5.70254e-23	Cholangiocytes(2)
PAPLN	2.9682e-27	0.331158	0.112	0.011	6.1783e-23	Cholangiocytes(2)
SRP14	3.16912e-27	0.370265	0.698	0.361	6.59652e-23	Cholangiocytes(2)
TFF2	3.73016e-27	-1.70172	0.062	0.249	7.76433e-23	Cholangiocytes(2)
ARHGDIB	4.06147e-27	-1.18316	0.07	0.257	8.45396e-23	Cholangiocytes(2)
PDZK1IP1	4.66106e-27	0.268267	0.299	0.101	9.70199e-23	Cholangiocytes(2)
TXNIP	4.9586e-27	-0.912207	0.448	0.555	1.03213e-22	Cholangiocytes(2)
WLS	5.07516e-27	0.298179	0.203	0.051	1.05639e-22	Cholangiocytes(2)
NEDD4L	5.38673e-27	0.355887	0.211	0.055	1.12125e-22	Cholangiocytes(2)
MAP4K3	5.47006e-27	0.349793	0.148	0.026	1.13859e-22	Cholangiocytes(2)
NOL7	6.19675e-27	0.290245	0.275	0.089	1.28985e-22	Cholangiocytes(2)
SRSF2	7.08457e-27	0.275864	0.294	0.099	1.47465e-22	Cholangiocytes(2)
IFT43	7.61358e-27	0.327381	0.182	0.041	1.58477e-22	Cholangiocytes(2)
LURAP1L	7.85084e-27	0.337748	0.208	0.055	1.63415e-22	Cholangiocytes(2)
TMEM258	8.56914e-27	0.264803	0.411	0.168	1.78367e-22	Cholangiocytes(2)
CADM1	9.59864e-27	0.31657	0.118	0.014	1.99796e-22	Cholangiocytes(2)
TOR1AIP2	1.04552e-26	0.254168	0.228	0.064	2.17625e-22	Cholangiocytes(2)
CFTR	1.04632e-26	0.386016	0.353	0.138	2.17792e-22	Cholangiocytes(2)
RAB13	1.06589e-26	0.293764	0.269	0.087	2.21864e-22	Cholangiocytes(2)
POLR2I	1.24991e-26	0.311053	0.234	0.068	2.60169e-22	Cholangiocytes(2)
GAS8	1.36843e-26	0.31127	0.166	0.034	2.84838e-22	Cholangiocytes(2)
CD151	1.38549e-26	0.296768	0.331	0.122	2.88389e-22	Cholangiocytes(2)
IFITM3	1.40529e-26	0.435004	0.757	0.459	2.92511e-22	Cholangiocytes(2)
NDUFS6	1.93819e-26	0.269296	0.269	0.087	4.03434e-22	Cholangiocytes(2)
ACTN4	2.48158e-26	0.266101	0.411	0.171	5.1654e-22	Cholangiocytes(2)
NDRG2	2.85125e-26	0.325707	0.212	0.058	5.93489e-22	Cholangiocytes(2)
FAM129B	3.37237e-26	0.336342	0.137	0.022	7.01959e-22	Cholangiocytes(2)
CD63	5.34146e-26	0.333797	0.669	0.342	1.11183e-21	Cholangiocytes(2)
CX3CL1	5.54782e-26	0.28341	0.118	0.014	1.15478e-21	Cholangiocytes(2)
SDHB	5.69786e-26	0.271033	0.198	0.05	1.18601e-21	Cholangiocytes(2)
CTNNA1	5.92867e-26	0.254855	0.353	0.135	1.23405e-21	Cholangiocytes(2)
RTKN	6.26749e-26	0.29952	0.132	0.02	1.30458e-21	Cholangiocytes(2)
PRKCSH	6.36115e-26	0.266343	0.228	0.067	1.32407e-21	Cholangiocytes(2)
RPS4Y1	7.85786e-26	0.540936	0.244	0.078	1.63561e-21	Cholangiocytes(2)
EPB41L1	8.71909e-26	0.382045	0.193	0.049	1.81488e-21	Cholangiocytes(2)
TSHZ2	8.79033e-26	0.291644	0.224	0.064	1.82971e-21	Cholangiocytes(2)
PKP4	9.41402e-26	0.347538	0.157	0.032	1.95953e-21	Cholangiocytes(2)
COL4A1	1.02728e-25	0.272584	0.131	0.02	2.13828e-21	Cholangiocytes(2)
FRMD4A	1.40592e-25	0.324654	0.237	0.071	2.92643e-21	Cholangiocytes(2)
SEC61B	1.41986e-25	0.257031	0.528	0.243	2.95545e-21	Cholangiocytes(2)
WASL	1.56094e-25	0.329754	0.25	0.08	3.2491e-21	Cholangiocytes(2)
ERGIC1	1.73427e-25	0.341464	0.211	0.059	3.60989e-21	Cholangiocytes(2)
JPT2	1.93631e-25	0.320745	0.164	0.036	4.03042e-21	Cholangiocytes(2)
PDGFC	2.31405e-25	0.30885	0.19	0.048	4.81669e-21	Cholangiocytes(2)
AC007388.1	2.62479e-25	0.371648	0.211	0.06	5.46349e-21	Cholangiocytes(2)
TOP1	2.64647e-25	0.294887	0.263	0.087	5.50863e-21	Cholangiocytes(2)
MBNL2	2.73285e-25	0.291416	0.317	0.116	5.68842e-21	Cholangiocytes(2)
CD5L	2.86046e-25	-1.17882	0.045	0.214	5.95404e-21	Cholangiocytes(2)
SEMA3E	3.40405e-25	0.260975	0.182	0.044	7.08554e-21	Cholangiocytes(2)
IGHV1-2	3.60686e-25	-1.59951	0.003	0.148	7.50768e-21	Cholangiocytes(2)
P4HTM	3.67198e-25	0.299705	0.172	0.039	7.64322e-21	Cholangiocytes(2)
LSR	4.27008e-25	0.27396	0.25	0.08	8.88818e-21	Cholangiocytes(2)
NDUFB6	4.67997e-25	0.257429	0.278	0.096	9.74135e-21	Cholangiocytes(2)
SON	5.53029e-25	0.303927	0.56	0.272	1.15113e-20	Cholangiocytes(2)
AADAC	5.72879e-25	0.376367	0.182	0.045	1.19245e-20	Cholangiocytes(2)
LINC02532	6.23277e-25	0.274031	0.352	0.14	1.29735e-20	Cholangiocytes(2)
SLC34A2	7.37029e-25	0.266676	0.144	0.027	1.53413e-20	Cholangiocytes(2)
TRIM28	7.39639e-25	0.273329	0.135	0.023	1.53956e-20	Cholangiocytes(2)
IRF6	7.97789e-25	0.263513	0.145	0.028	1.6606e-20	Cholangiocytes(2)
GNB5	8.17443e-25	0.350682	0.163	0.036	1.70151e-20	Cholangiocytes(2)
PARD3B	8.28222e-25	0.329719	0.124	0.018	1.72394e-20	Cholangiocytes(2)
RPL31	8.48084e-25	0.266677	0.589	0.289	1.76529e-20	Cholangiocytes(2)
KLHL36	8.86817e-25	0.296063	0.17	0.039	1.84591e-20	Cholangiocytes(2)
RASSF4	8.88359e-25	0.322014	0.221	0.064	1.84912e-20	Cholangiocytes(2)
AZGP1	9.9125e-25	0.398248	0.334	0.133	2.06329e-20	Cholangiocytes(2)
MAP3K13	1.04618e-24	0.316779	0.233	0.072	2.17763e-20	Cholangiocytes(2)
DUSP3	1.0833e-24	0.314149	0.166	0.037	2.25488e-20	Cholangiocytes(2)
CDH6	1.23662e-24	0.325763	0.235	0.074	2.57402e-20	Cholangiocytes(2)
CNPY2	1.33664e-24	0.33462	0.158	0.034	2.78222e-20	Cholangiocytes(2)
HOOK1	1.39429e-24	0.317549	0.157	0.034	2.90222e-20	Cholangiocytes(2)
TUBB4B	1.92392e-24	0.254467	0.406	0.171	4.00464e-20	Cholangiocytes(2)
PPP4R2	2.00101e-24	0.276875	0.231	0.071	4.1651e-20	Cholangiocytes(2)
OCIAD2	2.07854e-24	0.273963	0.308	0.115	4.32649e-20	Cholangiocytes(2)
RAPGEF5	2.09343e-24	0.297246	0.234	0.072	4.35747e-20	Cholangiocytes(2)
H1F0	2.24567e-24	0.363626	0.323	0.125	4.67435e-20	Cholangiocytes(2)
SYNGR1	2.3024e-24	0.308311	0.166	0.038	4.79245e-20	Cholangiocytes(2)
PRSS8	2.60207e-24	0.272391	0.189	0.05	5.41621e-20	Cholangiocytes(2)
RPL7	2.8677e-24	0.36993	0.706	0.406	5.96912e-20	Cholangiocytes(2)
DMD	3.19563e-24	0.297093	0.103	0.011	6.65171e-20	Cholangiocytes(2)
HNRNPA1	3.32284e-24	0.307682	0.642	0.333	6.91649e-20	Cholangiocytes(2)
CRB3	3.6817e-24	0.305777	0.125	0.02	7.66347e-20	Cholangiocytes(2)
HLA-B	3.90677e-24	-0.419731	0.783	0.788	8.13193e-20	Cholangiocytes(2)
HLA-E	4.66621e-24	-0.888107	0.423	0.531	9.71271e-20	Cholangiocytes(2)
KRT19	5.62219e-24	0.479136	0.496	0.242	1.17026e-19	Cholangiocytes(2)
COBL	6.06998e-24	0.320052	0.243	0.08	1.26347e-19	Cholangiocytes(2)
FMC1	6.26716e-24	0.280811	0.172	0.041	1.30451e-19	Cholangiocytes(2)
ETV4	6.9984e-24	0.267686	0.11	0.014	1.45672e-19	Cholangiocytes(2)
GGT7	7.57374e-24	0.286949	0.158	0.035	1.57647e-19	Cholangiocytes(2)
IQCK	9.34855e-24	0.400781	0.158	0.036	1.9459e-19	Cholangiocytes(2)
CYR61	9.47574e-24	0.546269	0.24	0.078	1.97237e-19	Cholangiocytes(2)
AC022613.1	1.28647e-23	0.369885	0.129	0.023	2.67778e-19	Cholangiocytes(2)
IGKV3-20	1.4983e-23	-1.80855	0.081	0.252	3.11872e-19	Cholangiocytes(2)
ABLIM1	1.55205e-23	0.278845	0.27	0.095	3.2306e-19	Cholangiocytes(2)
GAMT	1.64847e-23	0.27371	0.24	0.078	3.43129e-19	Cholangiocytes(2)
RAB20	1.73048e-23	0.277619	0.183	0.048	3.60199e-19	Cholangiocytes(2)
IFT22	1.77904e-23	0.277803	0.145	0.03	3.70308e-19	Cholangiocytes(2)
NOL3	1.83083e-23	0.295218	0.156	0.035	3.81086e-19	Cholangiocytes(2)
TMC4	2.43046e-23	0.36361	0.177	0.047	5.05901e-19	Cholangiocytes(2)
IGSF8	2.65582e-23	0.260703	0.128	0.022	5.52809e-19	Cholangiocytes(2)
MRPL21	3.31966e-23	0.252401	0.188	0.051	6.90987e-19	Cholangiocytes(2)
JCHAIN	4.55429e-23	-1.23366	0.02	0.167	9.47975e-19	Cholangiocytes(2)
DHCR24	5.39309e-23	0.311271	0.209	0.063	1.12257e-18	Cholangiocytes(2)
ST5	5.49936e-23	0.289397	0.183	0.049	1.14469e-18	Cholangiocytes(2)
RPS27L	5.97615e-23	0.309013	0.491	0.235	1.24393e-18	Cholangiocytes(2)
PSMB4	6.50559e-23	0.269984	0.192	0.053	1.35414e-18	Cholangiocytes(2)
CORO1A	6.62375e-23	-1.01334	0.039	0.195	1.37873e-18	Cholangiocytes(2)
IGLV2-8	6.65428e-23	-1.61797	0.003	0.135	1.38509e-18	Cholangiocytes(2)
PHPT1	7.16655e-23	0.273551	0.289	0.108	1.49172e-18	Cholangiocytes(2)
PDZD8	7.8262e-23	0.29408	0.199	0.058	1.62902e-18	Cholangiocytes(2)
RGS3	8.29866e-23	0.265266	0.185	0.05	1.72737e-18	Cholangiocytes(2)
AGR2	9.21769e-23	-1.32533	0.048	0.206	1.91866e-18	Cholangiocytes(2)
RASEF	1.18271e-22	0.278191	0.246	0.083	2.46181e-18	Cholangiocytes(2)
TRAPPC4	1.23779e-22	0.28055	0.182	0.049	2.57646e-18	Cholangiocytes(2)
VGLL4	1.25292e-22	0.270212	0.231	0.075	2.60796e-18	Cholangiocytes(2)
PDLIM3	1.51874e-22	0.39723	0.124	0.021	3.16126e-18	Cholangiocytes(2)
IL1RAP	1.54829e-22	0.292041	0.17	0.044	3.22277e-18	Cholangiocytes(2)
APOB	1.6007e-22	0.418634	0.452	0.216	3.33185e-18	Cholangiocytes(2)
TRPV4	1.66293e-22	0.332022	0.108	0.015	3.46139e-18	Cholangiocytes(2)
SKP1	1.88792e-22	0.296585	0.642	0.345	3.9297e-18	Cholangiocytes(2)
CLDN4	2.54993e-22	0.278449	0.283	0.106	5.30767e-18	Cholangiocytes(2)
ENAH	2.81918e-22	0.34029	0.201	0.06	5.86812e-18	Cholangiocytes(2)
IGHG3	2.88425e-22	-1.09682	0.007	0.14	6.00356e-18	Cholangiocytes(2)
MRPS25	3.00125e-22	0.293288	0.18	0.049	6.24711e-18	Cholangiocytes(2)
NCK2	4.81369e-22	0.265329	0.131	0.026	1.00197e-17	Cholangiocytes(2)
MPLKIP	4.819e-22	0.310087	0.173	0.046	1.00308e-17	Cholangiocytes(2)
TMEM63A	4.8316e-22	0.419719	0.205	0.064	1.0057e-17	Cholangiocytes(2)
ARHGEF18	5.22379e-22	0.258223	0.118	0.02	1.08733e-17	Cholangiocytes(2)
HOOK2	5.68628e-22	0.319023	0.243	0.083	1.1836e-17	Cholangiocytes(2)
MAPK10	5.86878e-22	0.288657	0.128	0.024	1.22159e-17	Cholangiocytes(2)
APOA2	6.27621e-22	-0.860814	0.372	0.483	1.30639e-17	Cholangiocytes(2)
GGCX	6.3121e-22	0.258187	0.141	0.03	1.31386e-17	Cholangiocytes(2)
MS4A6A	6.50749e-22	-1.1111	0.047	0.199	1.35453e-17	Cholangiocytes(2)
PIM3	7.57194e-22	0.264316	0.231	0.078	1.5761e-17	Cholangiocytes(2)
LUC7L3	7.75527e-22	0.318759	0.334	0.141	1.61426e-17	Cholangiocytes(2)
GOT1	8.42437e-22	0.282823	0.228	0.077	1.75353e-17	Cholangiocytes(2)
PTPN14	8.6906e-22	0.267142	0.124	0.022	1.80895e-17	Cholangiocytes(2)
ZFP36L1	9.50398e-22	0.330983	0.618	0.334	1.97825e-17	Cholangiocytes(2)
HCLS1	1.26153e-21	-1.00627	0.036	0.185	2.62587e-17	Cholangiocytes(2)
HLA-C	1.27506e-21	-0.569038	0.712	0.694	2.65404e-17	Cholangiocytes(2)
CREB5	1.28593e-21	0.316807	0.125	0.024	2.67665e-17	Cholangiocytes(2)
PPIB	1.29284e-21	0.302041	0.619	0.326	2.69105e-17	Cholangiocytes(2)
ZSCAN18	1.37466e-21	0.262537	0.125	0.024	2.86136e-17	Cholangiocytes(2)
MYO1C	1.37583e-21	0.268773	0.176	0.048	2.86379e-17	Cholangiocytes(2)
GSTP1	1.45083e-21	0.316459	0.709	0.42	3.0199e-17	Cholangiocytes(2)
NCOA7	1.45259e-21	0.351814	0.272	0.102	3.02358e-17	Cholangiocytes(2)
CES1	1.79136e-21	-1.15765	0.06	0.214	3.72872e-17	Cholangiocytes(2)
GZMK	1.96518e-21	-1.04936	0.026	0.168	4.09052e-17	Cholangiocytes(2)
IGHV5-51	2.03436e-21	-1.36282	0.001	0.124	4.23453e-17	Cholangiocytes(2)
HPN	2.28177e-21	0.292207	0.137	0.029	4.74951e-17	Cholangiocytes(2)
NR2F2	2.53494e-21	0.276989	0.275	0.105	5.27648e-17	Cholangiocytes(2)
NEO1	2.61543e-21	0.268009	0.166	0.043	5.44401e-17	Cholangiocytes(2)
WWC1	2.78905e-21	0.260909	0.115	0.02	5.80542e-17	Cholangiocytes(2)
TFEB	3.41393e-21	0.327147	0.103	0.015	7.10609e-17	Cholangiocytes(2)
HLA-DRB5	3.52955e-21	-0.960463	0.145	0.315	7.34676e-17	Cholangiocytes(2)
CCDC9B	3.55611e-21	0.330697	0.113	0.019	7.40204e-17	Cholangiocytes(2)
KIAA1217	4.22103e-21	0.275227	0.218	0.072	8.78607e-17	Cholangiocytes(2)
ZNF69	4.69577e-21	0.321117	0.132	0.028	9.77425e-17	Cholangiocytes(2)
SEZ6L2	4.71612e-21	0.256825	0.19	0.058	9.81661e-17	Cholangiocytes(2)
C1RL	5.90038e-21	0.288269	0.18	0.051	1.22816e-16	Cholangiocytes(2)
FAM3B	6.92766e-21	0.259378	0.206	0.066	1.44199e-16	Cholangiocytes(2)
IGHV1-69D	7.46352e-21	-1.18995	0.01	0.137	1.55353e-16	Cholangiocytes(2)
DALRD3	7.84826e-21	0.267893	0.14	0.032	1.63361e-16	Cholangiocytes(2)
MTCL1	8.72922e-21	0.340422	0.11	0.019	1.81699e-16	Cholangiocytes(2)
NTN4	8.87706e-21	0.259387	0.203	0.065	1.84776e-16	Cholangiocytes(2)
RIC3	8.8903e-21	0.26731	0.217	0.072	1.85052e-16	Cholangiocytes(2)
HDAC7	1.11554e-20	0.269712	0.142	0.033	2.322e-16	Cholangiocytes(2)
HKDC1	1.18283e-20	0.300916	0.164	0.044	2.46205e-16	Cholangiocytes(2)
SLC6A19	1.27879e-20	0.360995	0.167	0.046	2.66179e-16	Cholangiocytes(2)
RPL6	1.52673e-20	0.314406	0.846	0.652	3.1779e-16	Cholangiocytes(2)
ELK4	1.56289e-20	0.27092	0.196	0.06	3.25316e-16	Cholangiocytes(2)
CAMK2D	1.56351e-20	0.259091	0.227	0.078	3.25445e-16	Cholangiocytes(2)
TBC1D8	1.59676e-20	0.262446	0.297	0.12	3.32365e-16	Cholangiocytes(2)
APOC3	1.6904e-20	-0.794217	0.343	0.473	3.51858e-16	Cholangiocytes(2)
MLXIPL	1.71972e-20	0.302976	0.189	0.058	3.57959e-16	Cholangiocytes(2)
PLOD2	1.78801e-20	0.251068	0.166	0.045	3.72174e-16	Cholangiocytes(2)
CNKSR3	2.00124e-20	0.33347	0.134	0.03	4.16558e-16	Cholangiocytes(2)
BIRC3	2.0027e-20	0.456013	0.323	0.142	4.16863e-16	Cholangiocytes(2)
RALGPS2	2.29834e-20	0.379463	0.195	0.062	4.784e-16	Cholangiocytes(2)
FYB1	2.45379e-20	-0.96759	0.035	0.176	5.10757e-16	Cholangiocytes(2)
RPL37	2.59857e-20	0.311435	0.817	0.546	5.40891e-16	Cholangiocytes(2)
IGKV4-1	2.84523e-20	-2.34207	0.047	0.189	5.92234e-16	Cholangiocytes(2)
CSPP1	3.07629e-20	0.293335	0.179	0.053	6.4033e-16	Cholangiocytes(2)
MYH14	3.25564e-20	0.293983	0.156	0.041	6.77661e-16	Cholangiocytes(2)
RPL37A	3.37503e-20	0.26163	0.635	0.35	7.02512e-16	Cholangiocytes(2)
TAGAP	3.37869e-20	-0.952142	0.022	0.155	7.03273e-16	Cholangiocytes(2)
LSP1	3.39974e-20	-0.950856	0.036	0.177	7.07656e-16	Cholangiocytes(2)
IL7R	3.77851e-20	-1.06189	0.049	0.195	7.86497e-16	Cholangiocytes(2)
PPARGC1A	3.92495e-20	0.274166	0.102	0.016	8.16979e-16	Cholangiocytes(2)
EPHA2	4.2515e-20	0.265519	0.105	0.017	8.84949e-16	Cholangiocytes(2)
WDR6	4.53294e-20	0.301149	0.182	0.055	9.43531e-16	Cholangiocytes(2)
FKBP4	5.0455e-20	0.275991	0.154	0.04	1.05022e-15	Cholangiocytes(2)
MUM1	5.55418e-20	0.312154	0.148	0.037	1.1561e-15	Cholangiocytes(2)
CTSF	6.02379e-20	0.25557	0.118	0.023	1.25385e-15	Cholangiocytes(2)
DNALI1	6.23632e-20	0.312185	0.129	0.029	1.29809e-15	Cholangiocytes(2)
TMEM56	6.2786e-20	0.288814	0.125	0.026	1.30689e-15	Cholangiocytes(2)
VPS51	6.40632e-20	0.270666	0.158	0.043	1.33348e-15	Cholangiocytes(2)
S100A16	7.41592e-20	0.282933	0.186	0.058	1.54362e-15	Cholangiocytes(2)
PTPRCAP	7.66971e-20	-0.953359	0.048	0.193	1.59645e-15	Cholangiocytes(2)
SPAG16	9.37139e-20	0.329784	0.241	0.091	1.95066e-15	Cholangiocytes(2)
TCTN1	1.13282e-19	0.295448	0.145	0.037	2.35797e-15	Cholangiocytes(2)
ZNF33B	1.30604e-19	0.276156	0.176	0.053	2.71851e-15	Cholangiocytes(2)
EGR1	1.31721e-19	0.542109	0.42	0.216	2.74177e-15	Cholangiocytes(2)
CD68	1.38804e-19	-0.963999	0.029	0.162	2.8892e-15	Cholangiocytes(2)
FCGR3A	1.55822e-19	-0.958911	0.019	0.145	3.24344e-15	Cholangiocytes(2)
LYZ	1.82015e-19	-0.940933	0.161	0.315	3.78865e-15	Cholangiocytes(2)
STAT1	1.9838e-19	0.277946	0.451	0.224	4.12928e-15	Cholangiocytes(2)
COX4I1	2.32559e-19	0.30203	0.714	0.437	4.84071e-15	Cholangiocytes(2)
TRIP6	2.42982e-19	0.257436	0.137	0.033	5.05768e-15	Cholangiocytes(2)
TUBA1C	2.47343e-19	0.275972	0.231	0.085	5.14844e-15	Cholangiocytes(2)
IGHV1-3	2.70679e-19	-1.98461	0.006	0.12	5.63419e-15	Cholangiocytes(2)
NR0B2	3.12405e-19	0.319462	0.163	0.047	6.50271e-15	Cholangiocytes(2)
IGLV3-21	3.8982e-19	-1.74082	0.007	0.122	8.1141e-15	Cholangiocytes(2)
PLEKHA6	3.95465e-19	0.251417	0.112	0.022	8.23161e-15	Cholangiocytes(2)
FGA	4.03156e-19	0.264581	0.487	0.237	8.3917e-15	Cholangiocytes(2)
ERBB2	4.3241e-19	0.260361	0.137	0.034	9.00062e-15	Cholangiocytes(2)
AIF1	6.4579e-19	-0.945387	0.041	0.176	1.34421e-14	Cholangiocytes(2)
IGKV2D-40	6.88441e-19	-1.82231	0.003	0.112	1.43299e-14	Cholangiocytes(2)
IGHV3-30	7.46978e-19	-1.02648	0.001	0.109	1.55483e-14	Cholangiocytes(2)
CEACAM6	7.97804e-19	-0.834553	0.012	0.129	1.66063e-14	Cholangiocytes(2)
LAMC2	8.65278e-19	0.264373	0.103	0.018	1.80108e-14	Cholangiocytes(2)
CRY2	9.5941e-19	0.250581	0.145	0.038	1.99701e-14	Cholangiocytes(2)
LINC01320	1.00036e-18	0.290967	0.266	0.107	2.08225e-14	Cholangiocytes(2)
ALAD	1.03307e-18	0.275937	0.135	0.034	2.15034e-14	Cholangiocytes(2)
IGHV3-23	1.05076e-18	-1.57612	0.015	0.133	2.18716e-14	Cholangiocytes(2)
FAM102A	1.09022e-18	0.323135	0.182	0.059	2.2693e-14	Cholangiocytes(2)
COTL1	1.17772e-18	-1.03477	0.052	0.19	2.45142e-14	Cholangiocytes(2)
ANK3	1.33578e-18	0.283565	0.177	0.056	2.78043e-14	Cholangiocytes(2)
CCDC141	1.45157e-18	0.275709	0.235	0.089	3.02144e-14	Cholangiocytes(2)
MUC1	1.60326e-18	-0.945224	0.033	0.163	3.33718e-14	Cholangiocytes(2)
AC011139.1	1.62509e-18	0.417348	0.237	0.093	3.38262e-14	Cholangiocytes(2)
PKD2	1.70652e-18	0.286686	0.141	0.037	3.55211e-14	Cholangiocytes(2)
GZMA	1.74204e-18	-0.921362	0.044	0.179	3.62607e-14	Cholangiocytes(2)
FTH1	1.77629e-18	-0.328595	0.942	0.933	3.69735e-14	Cholangiocytes(2)
LRP10	2.03573e-18	0.266378	0.231	0.087	4.23737e-14	Cholangiocytes(2)
GIMAP4	2.4454e-18	-0.890756	0.029	0.156	5.09011e-14	Cholangiocytes(2)
GRAMD1C	2.45882e-18	0.279041	0.105	0.02	5.11803e-14	Cholangiocytes(2)
AHNAK	2.58132e-18	0.285812	0.714	0.444	5.37302e-14	Cholangiocytes(2)
UBE2E3	2.66057e-18	0.263369	0.231	0.088	5.53797e-14	Cholangiocytes(2)
HES1	3.40711e-18	0.290479	0.109	0.022	7.09191e-14	Cholangiocytes(2)
PPIA	5.8151e-18	0.286771	0.763	0.489	1.21041e-13	Cholangiocytes(2)
IGKV1-17	8.44443e-18	-1.16638	0.007	0.115	1.75771e-13	Cholangiocytes(2)
FXYD5	1.06376e-17	-0.893682	0.051	0.184	2.21422e-13	Cholangiocytes(2)
GCLM	1.32057e-17	0.25413	0.174	0.057	2.74878e-13	Cholangiocytes(2)
RPL10A	1.43548e-17	0.256773	0.696	0.433	2.98795e-13	Cholangiocytes(2)
FCGBP	1.52341e-17	-1.11025	0.017	0.131	3.17098e-13	Cholangiocytes(2)
PSAP	2.41636e-17	-0.829216	0.52	0.547	5.02965e-13	Cholangiocytes(2)
ATP9A	2.48544e-17	0.274994	0.151	0.045	5.17345e-13	Cholangiocytes(2)
ABCC4	2.49937e-17	0.284164	0.122	0.03	5.20243e-13	Cholangiocytes(2)
CD52	3.76316e-17	-0.952347	0.033	0.155	7.83301e-13	Cholangiocytes(2)
GSTA1	4.00376e-17	-0.928021	0.09	0.231	8.33382e-13	Cholangiocytes(2)
SPINK1	5.79354e-17	-1.16904	0.044	0.168	1.20593e-12	Cholangiocytes(2)
CTSS	6.201e-17	-0.99154	0.182	0.318	1.29074e-12	Cholangiocytes(2)
IGLV3-19	6.2098e-17	-1.54751	0.003	0.101	1.29257e-12	Cholangiocytes(2)
FGL2	1.14107e-16	-0.953922	0.038	0.158	2.37515e-12	Cholangiocytes(2)
RPL9	1.15052e-16	0.257991	0.725	0.455	2.3948e-12	Cholangiocytes(2)
CCL21	1.61703e-16	-0.979353	0.023	0.135	3.36584e-12	Cholangiocytes(2)
LTB	1.68663e-16	-0.825583	0.02	0.131	3.51071e-12	Cholangiocytes(2)
VIM	2.10063e-16	-0.623718	0.574	0.597	4.37247e-12	Cholangiocytes(2)
BCL3	2.10446e-16	0.251468	0.115	0.028	4.38043e-12	Cholangiocytes(2)
CCL3	2.663e-16	-1.0026	0.042	0.163	5.54303e-12	Cholangiocytes(2)
CYP2E1	2.7103e-16	-0.811004	0.052	0.179	5.64148e-12	Cholangiocytes(2)
SLC2A3	2.9157e-16	-0.816287	0.019	0.127	6.06903e-12	Cholangiocytes(2)
CTSW	3.24636e-16	-0.886955	0.025	0.137	6.7573e-12	Cholangiocytes(2)
IGLV2-23	3.34791e-16	-1.57396	0.007	0.106	6.96867e-12	Cholangiocytes(2)
ACSS1	3.44486e-16	0.264152	0.132	0.037	7.17048e-12	Cholangiocytes(2)
NRBP2	3.77687e-16	0.282341	0.106	0.024	7.86156e-12	Cholangiocytes(2)
IGHM	3.84861e-16	-0.912706	0.015	0.119	8.01088e-12	Cholangiocytes(2)
CXCL3	4.27615e-16	0.587648	0.126	0.035	8.9008e-12	Cholangiocytes(2)
HLA-DQB1	4.43645e-16	-0.893144	0.076	0.206	9.23447e-12	Cholangiocytes(2)
ANXA1	4.46276e-16	-0.799236	0.076	0.21	9.28923e-12	Cholangiocytes(2)
NQO1	4.54249e-16	-0.859326	0.031	0.144	9.45518e-12	Cholangiocytes(2)
IL20RA	5.2748e-16	0.315135	0.126	0.036	1.09795e-11	Cholangiocytes(2)
CCL28	6.36371e-16	0.288608	0.211	0.083	1.32461e-11	Cholangiocytes(2)
FAM221A	6.66786e-16	0.29837	0.118	0.03	1.38792e-11	Cholangiocytes(2)
MT1X	9.00848e-16	0.696735	0.374	0.195	1.87512e-11	Cholangiocytes(2)
ITGB4	1.36831e-15	0.277745	0.126	0.036	2.84813e-11	Cholangiocytes(2)
AHI1	1.44316e-15	0.286831	0.161	0.055	3.00394e-11	Cholangiocytes(2)
UGT2A3	1.5138e-15	0.253312	0.234	0.099	3.15097e-11	Cholangiocytes(2)
CD44	1.52417e-15	-0.738275	0.052	0.176	3.17256e-11	Cholangiocytes(2)
CD3E	1.7153e-15	-0.862801	0.045	0.163	3.57039e-11	Cholangiocytes(2)
TCN1	2.74326e-15	-0.827562	0.01	0.106	5.71009e-11	Cholangiocytes(2)
TFF3	4.03467e-15	-1.38667	0.138	0.26	8.39817e-11	Cholangiocytes(2)
SH3BGRL3	4.09876e-15	-0.854657	0.408	0.471	8.53157e-11	Cholangiocytes(2)
DUSP2	4.40836e-15	-0.780315	0.028	0.135	9.17599e-11	Cholangiocytes(2)
GNLY	4.88471e-15	-0.868671	0.01	0.105	1.01675e-10	Cholangiocytes(2)
IGLV1-44	7.65909e-15	-3.35839	0.017	0.116	1.59424e-10	Cholangiocytes(2)
CELF2	8.11953e-15	-0.888329	0.029	0.134	1.69008e-10	Cholangiocytes(2)
GMNN	8.23016e-15	0.307627	0.11	0.029	1.71311e-10	Cholangiocytes(2)
IGFBP7	8.38902e-15	-0.874016	0.051	0.166	1.74618e-10	Cholangiocytes(2)
TSC2	1.72569e-14	0.262283	0.135	0.043	3.59203e-10	Cholangiocytes(2)
CRIP1	1.74371e-14	-0.768591	0.07	0.191	3.62953e-10	Cholangiocytes(2)
CPVL	1.96316e-14	-0.90454	0.025	0.125	4.08632e-10	Cholangiocytes(2)
FGB	2.60155e-14	-0.955083	0.157	0.277	5.41513e-10	Cholangiocytes(2)
TSC22D3	2.63017e-14	-0.959169	0.189	0.305	5.4747e-10	Cholangiocytes(2)
GIMAP7	4.4426e-14	-0.775149	0.029	0.131	9.24728e-10	Cholangiocytes(2)
CD163	5.80546e-14	-0.942888	0.039	0.144	1.20841e-09	Cholangiocytes(2)
SYT8	6.2303e-14	-0.67988	0.019	0.113	1.29684e-09	Cholangiocytes(2)
CD37	1.051e-13	-0.814768	0.031	0.131	2.18766e-09	Cholangiocytes(2)
LRP6	1.42099e-13	0.262897	0.102	0.027	2.95778e-09	Cholangiocytes(2)
SERINC5	1.48389e-13	0.253132	0.131	0.042	3.08872e-09	Cholangiocytes(2)
ITGA4	1.54575e-13	-0.775203	0.025	0.121	3.21748e-09	Cholangiocytes(2)
H3F3B	1.81204e-13	0.288021	0.814	0.617	3.77176e-09	Cholangiocytes(2)
MS4A7	2.66316e-13	-0.809887	0.042	0.145	5.54336e-09	Cholangiocytes(2)
CYBB	2.77067e-13	-0.801557	0.025	0.119	5.76714e-09	Cholangiocytes(2)
CD7	2.88657e-13	-0.737035	0.022	0.115	6.0084e-09	Cholangiocytes(2)
KLRB1	5.05652e-13	-0.759647	0.025	0.118	1.05252e-08	Cholangiocytes(2)
MT1G	6.08997e-13	0.478809	0.247	0.116	1.26763e-08	Cholangiocytes(2)
KLRD1	6.25442e-13	-0.77606	0.022	0.112	1.30186e-08	Cholangiocytes(2)
ZEB2	7.58516e-13	-0.777286	0.019	0.107	1.57885e-08	Cholangiocytes(2)
NR4A2	8.27632e-13	-0.702432	0.025	0.116	1.72272e-08	Cholangiocytes(2)
APOE	9.14285e-13	-0.342664	0.417	0.518	1.90308e-08	Cholangiocytes(2)
CXCR4	9.30279e-13	-0.742296	0.029	0.123	1.93638e-08	Cholangiocytes(2)
LINC00472	1.26615e-12	0.317248	0.102	0.029	2.63549e-08	Cholangiocytes(2)
UCP2	1.73015e-12	-0.764465	0.023	0.112	3.6013e-08	Cholangiocytes(2)
CXCL8	1.77028e-12	0.807651	0.116	0.038	3.68483e-08	Cholangiocytes(2)
CD53	2.49427e-12	-0.706979	0.025	0.114	5.19183e-08	Cholangiocytes(2)
CCL2	2.90101e-12	1.32217	0.109	0.034	6.03845e-08	Cholangiocytes(2)
WIPF1	2.97911e-12	-0.745551	0.025	0.112	6.20102e-08	Cholangiocytes(2)
CST7	3.48191e-12	-0.825484	0.049	0.148	7.2476e-08	Cholangiocytes(2)
SGK1	6.92248e-12	-0.84418	0.103	0.209	1.44091e-07	Cholangiocytes(2)
RPL28	8.59898e-12	-0.271755	0.869	0.851	1.78988e-07	Cholangiocytes(2)
RAC2	9.16187e-12	-0.816126	0.08	0.183	1.90704e-07	Cholangiocytes(2)
TMC5	1.0168e-11	-0.699843	0.051	0.149	2.11648e-07	Cholangiocytes(2)
SCGB3A1	1.31433e-11	-1.34706	0.105	0.21	2.73578e-07	Cholangiocytes(2)
SPARCL1	2.02864e-11	-0.879009	0.031	0.116	4.2226e-07	Cholangiocytes(2)
LCP2	2.23284e-11	-0.741621	0.033	0.121	4.64765e-07	Cholangiocytes(2)
VCAM1	2.24455e-11	-0.869056	0.036	0.124	4.67203e-07	Cholangiocytes(2)
GMFG	2.64087e-11	-0.73374	0.033	0.12	5.49698e-07	Cholangiocytes(2)
CD2	4.53648e-11	-0.712245	0.022	0.101	9.44268e-07	Cholangiocytes(2)
MT-CO3	5.26245e-11	0.335526	0.994	0.993	1.09538e-06	Cholangiocytes(2)
C15orf48	5.53151e-11	-0.655864	0.029	0.111	1.15138e-06	Cholangiocytes(2)
SOD2	7.90564e-11	0.279886	0.308	0.167	1.64556e-06	Cholangiocytes(2)
PECAM1	1.83135e-10	-0.646931	0.029	0.11	3.81195e-06	Cholangiocytes(2)
MGP	2.04773e-10	-0.736871	0.068	0.161	4.26235e-06	Cholangiocytes(2)
PFN1	2.32446e-10	-0.495695	0.663	0.615	4.83836e-06	Cholangiocytes(2)
IGKV3-11	7.24034e-10	-1.44021	0.035	0.112	1.50708e-05	Cholangiocytes(2)
AC020916.1	1.0512e-09	0.277833	0.161	0.072	2.18808e-05	Cholangiocytes(2)
BTG2	1.72298e-09	-0.708407	0.113	0.206	3.58638e-05	Cholangiocytes(2)
KLF2	2.0354e-09	-0.721455	0.118	0.211	4.23669e-05	Cholangiocytes(2)
EMP3	2.32812e-09	-0.722073	0.065	0.15	4.84597e-05	Cholangiocytes(2)
LIMD2	2.72079e-09	-0.598629	0.029	0.101	5.66332e-05	Cholangiocytes(2)
HRG	4.14747e-09	-0.624856	0.032	0.104	8.63296e-05	Cholangiocytes(2)
LGALS2	6.00033e-09	-1.10945	0.125	0.207	0.000124897	Cholangiocytes(2)
CD3D	7.47795e-09	-0.567606	0.032	0.103	0.000155654	Cholangiocytes(2)
HLA-A	7.88429e-09	-0.290175	0.75	0.673	0.000164111	Cholangiocytes(2)
A2M	1.00688e-08	-0.716075	0.054	0.131	0.000209582	Cholangiocytes(2)
CFH	1.61181e-08	-0.571016	0.057	0.134	0.000335498	Cholangiocytes(2)
HCST	2.50813e-08	-0.656827	0.047	0.119	0.000522067	Cholangiocytes(2)
ORM1	2.66506e-08	-0.74877	0.096	0.178	0.000554733	Cholangiocytes(2)
PIGR	3.09246e-08	-1.12346	0.247	0.308	0.000643696	Cholangiocytes(2)
FGG	3.64619e-08	0.363651	0.464	0.299	0.000758955	Cholangiocytes(2)
ALOX5AP	3.87015e-08	-0.565613	0.039	0.109	0.000805573	Cholangiocytes(2)
KIAA1551	4.02734e-08	-0.760437	0.105	0.185	0.000838291	Cholangiocytes(2)
IFI27	6.39501e-08	-0.701633	0.154	0.236	0.00133112	Cholangiocytes(2)
S100A8	6.42753e-08	-0.404007	0.068	0.147	0.00133789	Cholangiocytes(2)
ARPC1B	8.81381e-08	-0.780125	0.227	0.294	0.00183459	Cholangiocytes(2)
ALB	1.19201e-07	0.250571	0.972	0.955	0.00248118	Cholangiocytes(2)
HLA-DMA	1.77854e-07	-0.632151	0.084	0.16	0.00370204	Cholangiocytes(2)
EVL	2.45403e-07	-0.656295	0.058	0.126	0.00510806	Cholangiocytes(2)
HPX	6.16499e-07	-0.658186	0.051	0.114	0.0128324	Cholangiocytes(2)
AHSG	1.1098e-06	-0.572469	0.052	0.115	0.0231006	Cholangiocytes(2)
ADGRE5	2.22271e-06	-0.563117	0.044	0.101	0.0462657	Cholangiocytes(2)
TAGLN	3.42868e-06	-0.638113	0.049	0.107	0.0713679	Cholangiocytes(2)
SMAP2	8.06989e-06	-0.71223	0.071	0.129	0.167975	Cholangiocytes(2)
RNASET2	1.04534e-05	-0.706344	0.112	0.172	0.217588	Cholangiocytes(2)
ETS1	1.1557e-05	-0.683753	0.061	0.116	0.240559	Cholangiocytes(2)
ATF3	1.35725e-05	0.388684	0.214	0.136	0.282512	Cholangiocytes(2)
PDK4	1.47979e-05	-0.704517	0.249	0.293	0.308019	Cholangiocytes(2)
FCGRT	4.52408e-05	-0.342734	0.31	0.188	0.941687	Cholangiocytes(2)
A1BG	5.12239e-05	-0.492691	0.055	0.105	1	Cholangiocytes(2)
ACAP2	0.943414	-0.440882	0.166	0.148	1	Cholangiocytes(2)
ACTR2	0.985023	-0.392542	0.19	0.17	1	Cholangiocytes(2)
ACTR3	0.0630691	-0.334933	0.259	0.192	1	Cholangiocytes(2)
ADH1B	0.000208766	-0.474226	0.138	0.187	1	Cholangiocytes(2)
ALDOB	0.000185167	-0.467798	0.092	0.143	1	Cholangiocytes(2)
ANKRD44	0.981322	-0.264634	0.102	0.096	1	Cholangiocytes(2)
APOH	0.848517	-0.528442	0.262	0.223	1	Cholangiocytes(2)
ARL6IP5	0.161219	-0.371375	0.265	0.204	1	Cholangiocytes(2)
ARPC2	0.010259	-0.626445	0.304	0.298	1	Cholangiocytes(2)
ARPC3	0.362141	-0.354139	0.452	0.341	1	Cholangiocytes(2)
ASS1	0.967539	-0.301777	0.15	0.139	1	Cholangiocytes(2)
ATF7IP	0.675787	-0.365434	0.163	0.141	1	Cholangiocytes(2)
ATM	0.651592	-0.343035	0.106	0.105	1	Cholangiocytes(2)
CALCOCO2	0.00228308	-0.250482	0.23	0.154	1	Cholangiocytes(2)
CALM3	0.010334	-0.254397	0.199	0.139	1	Cholangiocytes(2)
CAP1	0.110449	-0.373044	0.259	0.197	1	Cholangiocytes(2)
CASP4	0.094333	-0.252193	0.105	0.078	1	Cholangiocytes(2)
CBLB	0.168835	-0.360667	0.092	0.105	1	Cholangiocytes(2)
CCNH	0.0011865	-0.578271	0.096	0.136	1	Cholangiocytes(2)
CD302	0.265236	-0.286281	0.134	0.108	1	Cholangiocytes(2)
CD99	0.0116827	-0.295494	0.27	0.189	1	Cholangiocytes(2)
CDC42	0.000531464	-0.271328	0.363	0.238	1	Cholangiocytes(2)
CDKN1B	0.105555	-0.287717	0.113	0.085	1	Cholangiocytes(2)
CFB	0.169698	-0.380829	0.132	0.144	1	Cholangiocytes(2)
CFD	0.000877246	-0.603837	0.074	0.114	1	Cholangiocytes(2)
CFL1	0.342023	-0.3752	0.57	0.448	1	Cholangiocytes(2)
CHPT1	0.760528	-0.430337	0.158	0.149	1	Cholangiocytes(2)
CITED2	0.00605147	-0.482226	0.083	0.116	1	Cholangiocytes(2)
CNN2	0.0929215	-0.311022	0.122	0.091	1	Cholangiocytes(2)
CREG1	0.174022	-0.361901	0.164	0.128	1	Cholangiocytes(2)
CRTAP	0.0678324	-0.272718	0.124	0.09	1	Cholangiocytes(2)
CTSB	0.0355762	-0.535959	0.455	0.394	1	Cholangiocytes(2)
CTSC	0.0739746	-0.5385	0.211	0.216	1	Cholangiocytes(2)
CTSZ	0.00758716	-0.289633	0.158	0.106	1	Cholangiocytes(2)
CYBA	0.0129477	-0.382117	0.516	0.456	1	Cholangiocytes(2)
DCXR	0.414292	-0.481128	0.221	0.206	1	Cholangiocytes(2)
DDIT4	0.0810708	-0.537619	0.18	0.19	1	Cholangiocytes(2)
DDX3X	0.00494064	-0.309513	0.256	0.176	1	Cholangiocytes(2)
DDX5	0.0420775	-0.31808	0.552	0.471	1	Cholangiocytes(2)
DOCK8	0.00114262	-0.573705	0.077	0.116	1	Cholangiocytes(2)
EPS15	0.430946	-0.250388	0.115	0.097	1	Cholangiocytes(2)
F5	0.199866	-0.419646	0.145	0.153	1	Cholangiocytes(2)
FABP1	0.00174115	-0.471948	0.099	0.14	1	Cholangiocytes(2)
FAM49B	0.965782	-0.321584	0.131	0.121	1	Cholangiocytes(2)
FRMD4B	0.13916	-0.285217	0.147	0.114	1	Cholangiocytes(2)
GBP2	0.612621	-0.261549	0.106	0.093	1	Cholangiocytes(2)
GDI2	0.0449075	-0.370069	0.305	0.22	1	Cholangiocytes(2)
GPX2	0.000499212	-0.772492	0.205	0.239	1	Cholangiocytes(2)
GRB2	0.36828	-0.293034	0.147	0.122	1	Cholangiocytes(2)
GRN	0.213927	-0.448961	0.266	0.204	1	Cholangiocytes(2)
GTF3A	0.683141	-0.318192	0.14	0.123	1	Cholangiocytes(2)
HERPUD1	0.0823452	-0.522658	0.263	0.256	1	Cholangiocytes(2)
HIST1H1E	0.00776956	-0.617012	0.206	0.227	1	Cholangiocytes(2)
HSPA8	0.0892689	-0.357617	0.567	0.473	1	Cholangiocytes(2)
IFI16	0.99779	-0.407803	0.118	0.108	1	Cholangiocytes(2)
IFITM2	0.0409877	-0.471367	0.491	0.418	1	Cholangiocytes(2)
IFNGR1	0.528058	-0.47997	0.151	0.146	1	Cholangiocytes(2)
IGFBP4	0.899591	-0.369387	0.141	0.128	1	Cholangiocytes(2)
IQGAP1	0.553252	-0.499239	0.263	0.236	1	Cholangiocytes(2)
IRF1	0.613979	-0.298621	0.189	0.163	1	Cholangiocytes(2)
IRF2	0.442322	-0.263742	0.113	0.096	1	Cholangiocytes(2)
ISG20	0.0216112	-0.432333	0.089	0.115	1	Cholangiocytes(2)
JAK1	0.155142	-0.317848	0.291	0.225	1	Cholangiocytes(2)
JPT1	0.00570893	-0.478748	0.109	0.143	1	Cholangiocytes(2)
JUNB	0.0643499	-0.332026	0.347	0.335	1	Cholangiocytes(2)
KLF5	0.0563323	-0.258709	0.196	0.149	1	Cholangiocytes(2)
LBH	0.00437412	-0.439761	0.07	0.104	1	Cholangiocytes(2)
LCN2	0.000760151	-0.873741	0.128	0.176	1	Cholangiocytes(2)
LEPROTL1	0.0486362	-0.313994	0.172	0.126	1	Cholangiocytes(2)
LGALS1	0.829073	-0.397275	0.205	0.185	1	Cholangiocytes(2)
LGMN	0.00922725	-0.636197	0.108	0.136	1	Cholangiocytes(2)
LIPA	0.000168928	-0.643775	0.094	0.143	1	Cholangiocytes(2)
LY6E	0.130749	-0.281906	0.289	0.224	1	Cholangiocytes(2)
MAT2B	0.902333	-0.342664	0.11	0.101	1	Cholangiocytes(2)
MBNL1	0.376807	-0.443248	0.249	0.231	1	Cholangiocytes(2)
MBP	0.0856623	-0.271722	0.169	0.128	1	Cholangiocytes(2)
MFSD1	0.383245	-0.339614	0.141	0.117	1	Cholangiocytes(2)
MOB1A	0.245746	-0.311899	0.134	0.107	1	Cholangiocytes(2)
MSN	0.0010713	-0.675924	0.137	0.175	1	Cholangiocytes(2)
MT2A	0.000435809	0.692978	0.628	0.494	1	Cholangiocytes(2)
MYCBP2	0.620549	-0.323409	0.124	0.122	1	Cholangiocytes(2)
NEAT1	0.267407	-0.267457	0.715	0.576	1	Cholangiocytes(2)
NFKBIZ	0.00781031	-0.553824	0.183	0.212	1	Cholangiocytes(2)
NPC2	0.316	-0.49593	0.36	0.27	1	Cholangiocytes(2)
OAZ1	0.419878	-0.340783	0.516	0.379	1	Cholangiocytes(2)
ONECUT2	0.888688	-0.387346	0.198	0.182	1	Cholangiocytes(2)
OSTF1	0.572752	-0.429987	0.108	0.107	1	Cholangiocytes(2)
PABPC1	7.994e-05	-0.530815	0.552	0.483	1	Cholangiocytes(2)
PARP4	0.791789	-0.275509	0.11	0.1	1	Cholangiocytes(2)
PARP8	0.264356	-0.406421	0.106	0.114	1	Cholangiocytes(2)
PDCD4	0.890571	-0.372813	0.148	0.137	1	Cholangiocytes(2)
PLD1	0.00477014	-0.506621	0.14	0.174	1	Cholangiocytes(2)
PPP1R2	0.286036	-0.320851	0.124	0.1	1	Cholangiocytes(2)
PPP2R5C	0.606313	-0.265838	0.118	0.104	1	Cholangiocytes(2)
PPT1	0.325215	-0.403338	0.144	0.116	1	Cholangiocytes(2)
PSMB9	0.8895	-0.287353	0.218	0.199	1	Cholangiocytes(2)
PTBP3	0.532223	-0.320506	0.157	0.135	1	Cholangiocytes(2)
PTEN	0.112508	-0.261512	0.109	0.082	1	Cholangiocytes(2)
PTP4A2	0.205621	-0.311328	0.225	0.178	1	Cholangiocytes(2)
RAP1A	0.414742	-0.374968	0.129	0.108	1	Cholangiocytes(2)
RAP1B	0.567931	-0.377989	0.167	0.143	1	Cholangiocytes(2)
RBL2	0.243613	-0.320366	0.18	0.145	1	Cholangiocytes(2)
RBMS1	0.331703	-0.300149	0.106	0.087	1	Cholangiocytes(2)
REL	0.731713	-0.364172	0.147	0.14	1	Cholangiocytes(2)
RHOA	0.16546	-0.308951	0.512	0.373	1	Cholangiocytes(2)
RNF149	0.461121	-0.317701	0.189	0.158	1	Cholangiocytes(2)
RNF213	0.0379463	-0.3056	0.368	0.265	1	Cholangiocytes(2)
RSRP1	0.0643145	-0.289421	0.31	0.231	1	Cholangiocytes(2)
SAMHD1	0.0477892	-0.536073	0.173	0.187	1	Cholangiocytes(2)
SARAF	0.241133	-0.282697	0.528	0.381	1	Cholangiocytes(2)
SAT1	0.000396172	-0.485081	0.484	0.448	1	Cholangiocytes(2)
SDCBP	0.058369	-0.274666	0.193	0.145	1	Cholangiocytes(2)
SELENOP	0.0314076	-0.287139	0.685	0.578	1	Cholangiocytes(2)
2020-09-07	0.00473606	-0.303865	0.304	0.209	1	Cholangiocytes(2)
SERPINB1	0.630964	-0.36882	0.202	0.172	1	Cholangiocytes(2)
SH3BGRL	0.0018	-0.283428	0.217	0.143	1	Cholangiocytes(2)
SLC3A1	0.000115313	-0.403695	0.064	0.114	1	Cholangiocytes(2)
SLC40A1	0.245224	-0.504271	0.358	0.315	1	Cholangiocytes(2)
SMARCA2	0.812079	-0.396974	0.115	0.11	1	Cholangiocytes(2)
SMCHD1	0.362554	-0.415537	0.132	0.135	1	Cholangiocytes(2)
SP100	0.321815	-0.324244	0.189	0.155	1	Cholangiocytes(2)
SPCS3	0.397531	-0.275091	0.128	0.108	1	Cholangiocytes(2)
SRSF7	0.00829136	-0.298141	0.247	0.172	1	Cholangiocytes(2)
STK17A	0.0624722	-0.439331	0.102	0.121	1	Cholangiocytes(2)
STK17B	0.0923588	-0.506863	0.093	0.109	1	Cholangiocytes(2)
STK4	0.0086715	-0.497257	0.099	0.13	1	Cholangiocytes(2)
TC2N	0.929991	-0.407875	0.18	0.16	1	Cholangiocytes(2)
TF	0.00153391	-0.834275	0.217	0.237	1	Cholangiocytes(2)
TIMP1	0.554788	-0.269502	0.461	0.36	1	Cholangiocytes(2)
TKT	0.0757826	-0.292185	0.17	0.128	1	Cholangiocytes(2)
TLN1	0.0256516	-0.391357	0.289	0.204	1	Cholangiocytes(2)
TNFAIP3	0.000168344	-0.626889	0.129	0.179	1	Cholangiocytes(2)
TPM3	0.944971	-0.439286	0.349	0.289	1	Cholangiocytes(2)
TRIM22	0.00244082	-0.499632	0.071	0.107	1	Cholangiocytes(2)
TTR	0.0159571	-0.387755	0.554	0.477	1	Cholangiocytes(2)
TUBA1B	0.00211012	-0.28111	0.301	0.202	1	Cholangiocytes(2)
USP15	0.571926	-0.401676	0.157	0.133	1	Cholangiocytes(2)
UTRN	0.0195094	-0.257311	0.214	0.153	1	Cholangiocytes(2)
UVRAG	0.235348	-0.252813	0.109	0.087	1	Cholangiocytes(2)
WNK1	0.495469	-0.414683	0.121	0.121	1	Cholangiocytes(2)
YBX1	0.955109	-0.351583	0.544	0.408	1	Cholangiocytes(2)
ZFP36L2	0.00892251	-0.372184	0.549	0.488	1	Cholangiocytes(2)
TMC5	5.66344e-200	1.75675	0.633	0.035	1.17884e-195	Cholangiocytes(3)
MUC1	1.57154e-194	1.80949	0.643	0.038	3.27116e-190	Cholangiocytes(3)
MUC3A	1.62682e-181	1.74162	0.666	0.05	3.38622e-177	Cholangiocytes(3)
MUC5B	1.46302e-164	2.1469	0.766	0.111	3.04527e-160	Cholangiocytes(3)
SYT8	8.28897e-160	1.45438	0.481	0.019	1.72535e-155	Cholangiocytes(3)
NQO1	7.20124e-150	1.53432	0.542	0.038	1.49894e-145	Cholangiocytes(3)
SPINK1	1.02223e-142	1.98455	0.575	0.057	2.12777e-138	Cholangiocytes(3)
ERN2	1.35059e-138	1.2842	0.354	0.005	2.81124e-134	Cholangiocytes(3)
AGR2	5.67252e-135	1.94654	0.627	0.081	1.18073e-130	Cholangiocytes(3)
CEACAM6	7.25438e-133	1.34102	0.474	0.031	1.51e-128	Cholangiocytes(3)
PIGR	1.91284e-131	2.04342	0.812	0.205	3.98157e-127	Cholangiocytes(3)
PLD1	9.15228e-131	1.4	0.636	0.087	1.90505e-126	Cholangiocytes(3)
FCGBP	1.51429e-126	1.84754	0.468	0.035	3.152e-122	Cholangiocytes(3)
MYOM1	2.35221e-123	1.44169	0.399	0.021	4.89612e-119	Cholangiocytes(3)
ACE2	8.27362e-123	1.09023	0.344	0.009	1.72215e-118	Cholangiocytes(3)
SLC3A1	1.84908e-121	1.32774	0.468	0.038	3.84886e-117	Cholangiocytes(3)
DUOX2	8.94537e-119	1.37872	0.331	0.009	1.86198e-114	Cholangiocytes(3)
ONECUT2	4.54601e-118	1.57007	0.653	0.112	9.46251e-114	Cholangiocytes(3)
CAPN8	4.52553e-110	1.15381	0.279	0.004	9.41988e-106	Cholangiocytes(3)
AP003555.3	2.85709e-107	1.20823	0.305	0.009	5.94703e-103	Cholangiocytes(3)
ALB	6.42014e-105	-1.56653	0.867	0.975	1.33635e-100	Cholangiocytes(3)
KLF5	5.71246e-104	1.44866	0.578	0.097	1.18905e-99	Cholangiocytes(3)
SLC44A4	1.58278e-101	0.916379	0.325	0.015	3.29456e-97	Cholangiocytes(3)
NRCAM	2.83358e-100	1.03698	0.286	0.008	5.89809e-96	Cholangiocytes(3)
FAM3D	3.96227e-100	0.878923	0.286	0.008	8.24747e-96	Cholangiocytes(3)
GPX2	1.09233e-98	1.65501	0.662	0.158	2.27368e-94	Cholangiocytes(3)
[truncated: 7,419 more rows]
