# Supplementary material for: Unique DUOX2+ACE2+ small cholangiocytes are pathogenic targets for primary biliary cholangitis
Source: Nat Commun. 2023 Feb 9;14:29. doi: 10.1038/s41467-022-34606-w (PMC9911648; doi:10.1038/s41467-022-34606-w)
Supplement: Supplementary file 6 — Supplementary Data 4 [file 41467_2022_34606_MOESM6_ESM.xlsx]

## Sheet: T+NK cells
Supplementary Data 4. Differentially expressed genes of the clusters identified from 25,549 liver T cells and natural killer cells
gene_id	p_val	avg_logFC	pct.1	pct.2	p_val_adj	cluster
CD8B	0	1.11504	0.713	0.231	0	CD8 exhuasted T
CD8A	0	1.10611	0.82	0.314	0	CD8 exhuasted T
GZMK	0	0.959721	0.914	0.515	0	CD8 exhuasted T
CD27	0	0.848603	0.505	0.202	0	CD8 exhuasted T
ITM2A	0	0.670915	0.635	0.415	0	CD8 exhuasted T
PDCD1	0	0.666917	0.281	0.079	0	CD8 exhuasted T
CD74	0	0.627124	0.972	0.882	0	CD8 exhuasted T
HLA-DRB1	0	0.625575	0.742	0.489	0	CD8 exhuasted T
TNFRSF9	0	0.601431	0.175	0.027	0	CD8 exhuasted T
CCL5	0	0.569617	0.992	0.798	0	CD8 exhuasted T
GZMA	0	0.473616	0.9	0.708	0	CD8 exhuasted T
IFITM2	0	-0.585883	0.658	0.854	0	CD8 exhuasted T
KLRB1	0	-1.07373	0.217	0.6	0	CD8 exhuasted T
TYROBP	0	-1.41487	0.061	0.34	0	CD8 exhuasted T
IL7R	0	-1.60747	0.106	0.444	0	CD8 exhuasted T
HLA-DQA1	7.19277e-298	0.644223	0.482	0.242	1.49718e-293	CD8 exhuasted T
CD3D	8.43379e-294	0.455614	0.83	0.638	1.75549e-289	CD8 exhuasted T
HLA-DPA1	1.44593e-262	0.506808	0.712	0.522	3.00971e-258	CD8 exhuasted T
HLA-DPB1	1.28265e-244	0.471838	0.704	0.515	2.66983e-240	CD8 exhuasted T
TTN	7.79656e-243	0.657188	0.291	0.114	1.62285e-238	CD8 exhuasted T
PTPRCAP	1.9063e-237	0.33068	0.929	0.889	3.96796e-233	CD8 exhuasted T
LYST	2.46352e-236	0.566133	0.403	0.201	5.12781e-232	CD8 exhuasted T
HLA-DRA	3.95699e-228	0.600796	0.488	0.279	8.23647e-224	CD8 exhuasted T
HLA-DRB5	1.07594e-227	0.570366	0.493	0.287	2.23956e-223	CD8 exhuasted T
CD40LG	4.51309e-227	-0.714777	0.021	0.21	9.39399e-223	CD8 exhuasted T
PLAC8	2.50399e-221	-0.701053	0.021	0.207	5.21206e-217	CD8 exhuasted T
KLRF1	1.55086e-217	-0.809622	0.014	0.192	3.22812e-213	CD8 exhuasted T
CST7	5.07373e-215	0.311858	0.9	0.748	1.0561e-210	CD8 exhuasted T
CEBPD	6.10191e-213	-1.04637	0.057	0.254	1.27011e-208	CD8 exhuasted T
TPT1	7.19264e-213	-0.334587	0.956	0.966	1.49715e-208	CD8 exhuasted T
RGS1	4.37333e-208	0.579694	0.525	0.322	9.1031e-204	CD8 exhuasted T
NFKBIA	8.59351e-207	-0.976972	0.344	0.562	1.78874e-202	CD8 exhuasted T
FOS	1.03777e-198	-1.05929	0.391	0.586	2.16012e-194	CD8 exhuasted T
IL32	6.42217e-198	0.260509	0.973	0.863	1.33677e-193	CD8 exhuasted T
KLF2	9.49023e-198	-0.741097	0.123	0.336	1.97539e-193	CD8 exhuasted T
FCER1G	2.43799e-196	-1.20165	0.029	0.199	5.07468e-192	CD8 exhuasted T
LAG3	2.44446e-195	0.513504	0.3	0.135	5.08815e-191	CD8 exhuasted T
TXK	1.67685e-192	-0.65959	0.009	0.167	3.49037e-188	CD8 exhuasted T
DTHD1	4.4458e-185	0.49915	0.3	0.136	9.25393e-181	CD8 exhuasted T
TSC22D3	3.13463e-184	-0.561609	0.491	0.689	6.52474e-180	CD8 exhuasted T
GNLY	3.03368e-179	-1.92011	0.019	0.172	6.3146e-175	CD8 exhuasted T
TRDC	2.15994e-173	-0.750099	0.011	0.156	4.49592e-169	CD8 exhuasted T
TNFSF9	6.53539e-170	0.555822	0.209	0.08	1.36034e-165	CD8 exhuasted T
CD3E	1.01198e-168	0.29299	0.907	0.763	2.10644e-164	CD8 exhuasted T
SIT1	7.52516e-163	0.477026	0.426	0.259	1.56636e-158	CD8 exhuasted T
TMSB10	1.20692e-159	-0.252287	0.974	0.983	2.51221e-155	CD8 exhuasted T
HLA-DMA	4.1998e-158	0.485093	0.299	0.151	8.74189e-154	CD8 exhuasted T
THEMIS	1.02222e-156	0.485613	0.397	0.235	2.12774e-152	CD8 exhuasted T
S100A4	2.22405e-154	-0.468747	0.759	0.825	4.62937e-150	CD8 exhuasted T
CD3G	2.48767e-150	0.3781	0.635	0.48	5.17809e-146	CD8 exhuasted T
FABP5	3.25127e-147	0.500298	0.284	0.142	6.76751e-143	CD8 exhuasted T
CYTOR	1.75269e-146	0.472815	0.415	0.259	3.64823e-142	CD8 exhuasted T
CCL4L2	5.10782e-144	0.256354	0.633	0.432	1.06319e-139	CD8 exhuasted T
FGFBP2	7.33025e-143	-0.997332	0.008	0.129	1.52579e-138	CD8 exhuasted T
NCR3	2.75312e-142	-0.475544	0.046	0.192	5.73061e-138	CD8 exhuasted T
S1PR5	3.24742e-142	-0.53563	0.034	0.173	6.75951e-138	CD8 exhuasted T
LTB	4.19708e-141	-0.794215	0.312	0.476	8.73622e-137	CD8 exhuasted T
ANXA1	4.97644e-140	-0.430642	0.325	0.54	1.03585e-135	CD8 exhuasted T
EFHD2	1.9666e-137	-0.516924	0.143	0.318	4.09348e-133	CD8 exhuasted T
CD4	6.53918e-130	-0.399466	0.01	0.124	1.36113e-125	CD8 exhuasted T
KIAA1551	3.58125e-129	0.390615	0.659	0.55	7.45437e-125	CD8 exhuasted T
CD2	2.09688e-127	0.340975	0.734	0.626	4.36465e-123	CD8 exhuasted T
CXCR6	2.38548e-127	0.423264	0.452	0.296	4.96538e-123	CD8 exhuasted T
COTL1	2.88956e-127	0.353147	0.614	0.456	6.01461e-123	CD8 exhuasted T
SIRPG	4.82055e-126	0.457241	0.309	0.176	1.0034e-121	CD8 exhuasted T
PABPC1	1.57503e-123	-0.293096	0.699	0.819	3.27843e-119	CD8 exhuasted T
SH2D1B	6.11545e-123	-0.510918	0.01	0.117	1.27293e-118	CD8 exhuasted T
DUSP1	1.10036e-120	-0.525392	0.603	0.726	2.2904e-116	CD8 exhuasted T
TMIGD2	3.07998e-119	-0.408682	0.004	0.104	6.41098e-115	CD8 exhuasted T
MYBL1	4.66719e-115	-0.472184	0.118	0.27	9.71476e-111	CD8 exhuasted T
TOX	7.93501e-115	0.414789	0.334	0.2	1.65167e-110	CD8 exhuasted T
RARRES3	7.6734e-110	0.27609	0.798	0.734	1.59722e-105	CD8 exhuasted T
PECAM1	2.03648e-107	0.414584	0.257	0.138	4.23893e-103	CD8 exhuasted T
CD160	2.29235e-107	-0.523068	0.091	0.227	4.77152e-103	CD8 exhuasted T
GPR174	6.91034e-107	0.417855	0.387	0.261	1.43839e-102	CD8 exhuasted T
IL12RB2	8.91625e-107	-0.328885	0.012	0.111	1.85592e-102	CD8 exhuasted T
DPP4	1.65326e-106	-0.352848	0.014	0.113	3.44125e-102	CD8 exhuasted T
ZBTB16	2.64916e-106	-0.358904	0.008	0.102	5.51423e-102	CD8 exhuasted T
XBP1	3.89124e-106	-0.381667	0.203	0.371	8.09962e-102	CD8 exhuasted T
SESN1	2.17918e-105	-0.43025	0.07	0.2	4.53596e-101	CD8 exhuasted T
GZMH	8.56207e-105	0.29449	0.515	0.352	1.78219e-100	CD8 exhuasted T
TMEM123	9.17533e-103	-0.339804	0.096	0.236	1.90985e-98	CD8 exhuasted T
PPP1R15A	1.67634e-101	-0.567285	0.271	0.427	3.4893e-97	CD8 exhuasted T
IKZF3	5.22806e-101	0.370299	0.546	0.436	1.08822e-96	CD8 exhuasted T
SATB1	1.24711e-98	-0.340188	0.056	0.176	2.59586e-94	CD8 exhuasted T
CRTAM	8.74419e-97	0.361048	0.192	0.092	1.8201e-92	CD8 exhuasted T
LAT2	1.52627e-96	-0.390718	0.015	0.108	3.17693e-92	CD8 exhuasted T
IFITM3	4.89665e-96	-0.47107	0.101	0.233	1.01924e-91	CD8 exhuasted T
TIMP1	6.01081e-96	-0.348059	0.032	0.136	1.25115e-91	CD8 exhuasted T
C1orf162	8.93542e-96	-0.357686	0.021	0.117	1.85991e-91	CD8 exhuasted T
BHLHE40	4.00226e-95	-0.406278	0.049	0.161	8.33071e-91	CD8 exhuasted T
IER2	8.26499e-95	-0.588255	0.401	0.549	1.72036e-90	CD8 exhuasted T
CCDC141	1.65049e-93	0.291616	0.113	0.041	3.4355e-89	CD8 exhuasted T
S100A11	6.74184e-93	-0.327594	0.384	0.551	1.40331e-88	CD8 exhuasted T
TXNIP	1.84705e-92	-0.361641	0.728	0.825	3.84463e-88	CD8 exhuasted T
DDIT4	7.38633e-88	-0.42149	0.346	0.504	1.53747e-83	CD8 exhuasted T
IFITM1	4.47348e-87	-0.273472	0.91	0.941	9.31155e-83	CD8 exhuasted T
S1PR1	3.7165e-85	-0.311669	0.017	0.102	7.73589e-81	CD8 exhuasted T
TAGLN2	4.73002e-84	-0.261148	0.444	0.606	9.84553e-80	CD8 exhuasted T
RORA	2.04646e-83	-0.308515	0.237	0.393	4.2597e-79	CD8 exhuasted T
S100A10	2.51085e-82	-0.299415	0.471	0.631	5.22633e-78	CD8 exhuasted T
SELL	2.61594e-82	-0.461589	0.023	0.11	5.44508e-78	CD8 exhuasted T
IL18R1	8.28683e-81	-0.286248	0.021	0.105	1.7249e-76	CD8 exhuasted T
GZMB	2.51604e-80	-0.836029	0.085	0.189	5.23714e-76	CD8 exhuasted T
FCGR3A	2.79611e-79	-0.639907	0.066	0.166	5.8201e-75	CD8 exhuasted T
JUNB	1.54291e-78	-0.432924	0.567	0.677	3.21158e-74	CD8 exhuasted T
FXYD5	4.12624e-78	-0.292473	0.547	0.681	8.58876e-74	CD8 exhuasted T
CD300A	4.29168e-77	-0.301129	0.029	0.116	8.93313e-73	CD8 exhuasted T
KLF3	5.26501e-77	-0.298636	0.038	0.13	1.09591e-72	CD8 exhuasted T
TRGV2	5.61568e-76	0.345268	0.182	0.092	1.1689e-71	CD8 exhuasted T
KLRC1	1.83631e-74	-0.52781	0.029	0.112	3.82228e-70	CD8 exhuasted T
PTGER2	2.79262e-74	-0.291697	0.058	0.157	5.81285e-70	CD8 exhuasted T
FLT3LG	4.93462e-74	-0.298238	0.119	0.239	1.02714e-69	CD8 exhuasted T
CLIC3	3.91581e-72	-0.561352	0.097	0.199	8.15076e-68	CD8 exhuasted T
CNN2	4.66638e-71	0.304904	0.562	0.478	9.71308e-67	CD8 exhuasted T
HOPX	6.07907e-71	-0.362517	0.189	0.318	1.26536e-66	CD8 exhuasted T
FGR	9.23446e-71	-0.345291	0.054	0.147	1.92215e-66	CD8 exhuasted T
SLF1	2.25328e-70	0.346547	0.207	0.119	4.6902e-66	CD8 exhuasted T
RIPOR2	6.5664e-70	-0.28162	0.16	0.286	1.3668e-65	CD8 exhuasted T
TCF7	1.32096e-69	-0.292759	0.05	0.141	2.74958e-65	CD8 exhuasted T
GLUL	1.68379e-69	-0.298103	0.063	0.159	3.5048e-65	CD8 exhuasted T
GIMAP7	2.0799e-69	0.259133	0.729	0.671	4.32931e-65	CD8 exhuasted T
AREG	1.11605e-68	-0.690193	0.034	0.114	2.32305e-64	CD8 exhuasted T
AC243829.4	2.36476e-68	0.257443	0.125	0.056	4.92225e-64	CD8 exhuasted T
NR4A1	3.12504e-68	-0.376358	0.037	0.119	6.50477e-64	CD8 exhuasted T
CD247	3.45931e-68	-0.401869	0.406	0.532	7.20055e-64	CD8 exhuasted T
AQP3	8.64258e-68	-0.294135	0.055	0.147	1.79895e-63	CD8 exhuasted T
CD226	9.16447e-67	-0.257593	0.044	0.13	1.90759e-62	CD8 exhuasted T
SH2D1A	1.02048e-66	0.352785	0.395	0.299	2.12413e-62	CD8 exhuasted T
ICAM2	1.07424e-65	-0.258489	0.113	0.225	2.23603e-61	CD8 exhuasted T
ADD3	2.92893e-65	-0.257406	0.179	0.308	6.09657e-61	CD8 exhuasted T
OASL	3.6423e-65	0.314025	0.229	0.139	7.58145e-61	CD8 exhuasted T
YWHAQ	9.40839e-65	-0.267372	0.228	0.362	1.95836e-60	CD8 exhuasted T
CD55	1.2034e-63	-0.280295	0.048	0.133	2.50489e-59	CD8 exhuasted T
NCR1	6.80365e-62	-0.340268	0.047	0.128	1.41618e-57	CD8 exhuasted T
TGFB1	1.1058e-61	-0.259881	0.252	0.385	2.30172e-57	CD8 exhuasted T
SLC2A3	2.40647e-61	-0.325393	0.381	0.512	5.00907e-57	CD8 exhuasted T
SPOCK2	3.56794e-61	-0.279834	0.317	0.453	7.42666e-57	CD8 exhuasted T
SOCS1	8.89652e-61	-0.302567	0.158	0.274	1.85181e-56	CD8 exhuasted T
MIR155HG	2.71346e-60	0.270063	0.162	0.087	5.64806e-56	CD8 exhuasted T
CD84	6.55214e-60	0.340682	0.25	0.164	1.36383e-55	CD8 exhuasted T
ITGB1	9.88849e-58	-0.327815	0.17	0.282	2.05829e-53	CD8 exhuasted T
SORL1	1.16788e-57	-0.252488	0.097	0.195	2.43094e-53	CD8 exhuasted T
CHI3L2	2.49028e-57	0.263693	0.102	0.046	5.18351e-53	CD8 exhuasted T
PTMS	2.00368e-56	0.299924	0.202	0.122	4.17066e-52	CD8 exhuasted T
YES1	2.14509e-55	-0.316611	0.057	0.137	4.465e-51	CD8 exhuasted T
GADD45B	3.19828e-54	-0.409571	0.173	0.278	6.65723e-50	CD8 exhuasted T
SPON2	1.54983e-53	-0.47554	0.112	0.202	3.22598e-49	CD8 exhuasted T
NEAT1	3.33629e-53	-0.290019	0.397	0.529	6.94448e-49	CD8 exhuasted T
LGALS1	5.14934e-53	-0.345094	0.213	0.323	1.07183e-48	CD8 exhuasted T
RAB11FIP1	5.49202e-53	-0.253208	0.096	0.188	1.14316e-48	CD8 exhuasted T
TIGIT	3.47781e-52	0.258982	0.363	0.266	7.23906e-48	CD8 exhuasted T
FOSB	4.90508e-52	-0.378992	0.197	0.304	1.02099e-47	CD8 exhuasted T
PTGDR	5.74797e-51	-0.294905	0.132	0.23	1.19644e-46	CD8 exhuasted T
FKBP5	1.75986e-50	-0.250357	0.177	0.286	3.66315e-46	CD8 exhuasted T
KLRC3	7.88804e-50	-0.308994	0.046	0.115	1.6419e-45	CD8 exhuasted T
WNK1	3.12517e-47	0.291122	0.375	0.299	6.50504e-43	CD8 exhuasted T
ZFP36	1.87599e-46	-0.448482	0.524	0.617	3.90487e-42	CD8 exhuasted T
DENND2D	9.12973e-46	0.27359	0.492	0.429	1.90035e-41	CD8 exhuasted T
KLRD1	8.58155e-45	-0.404777	0.341	0.42	1.78625e-40	CD8 exhuasted T
MAP3K8	1.22658e-44	-0.298423	0.13	0.217	2.55313e-40	CD8 exhuasted T
NUCB2	1.76749e-44	0.314505	0.334	0.258	3.67903e-40	CD8 exhuasted T
CLEC2D	3.49335e-44	0.276505	0.385	0.311	7.27141e-40	CD8 exhuasted T
SLAMF7	7.14142e-44	0.262001	0.269	0.192	1.48649e-39	CD8 exhuasted T
CD52	9.13587e-44	-0.348608	0.628	0.643	1.90163e-39	CD8 exhuasted T
TTC38	8.53349e-43	-0.250508	0.058	0.126	1.77625e-38	CD8 exhuasted T
TNF	1.15031e-41	-0.528326	0.117	0.199	2.39438e-37	CD8 exhuasted T
CITED2	2.69178e-41	-0.416904	0.229	0.326	5.60294e-37	CD8 exhuasted T
BTG2	4.38633e-41	-0.374778	0.318	0.418	9.13015e-37	CD8 exhuasted T
XCL1	8.38308e-40	-0.731115	0.196	0.277	1.74494e-35	CD8 exhuasted T
LIME1	3.38088e-39	0.267753	0.3	0.23	7.0373e-35	CD8 exhuasted T
TRAC	3.52059e-38	0.250738	0.403	0.331	7.32811e-34	CD8 exhuasted T
INPP4B	1.98586e-36	0.256265	0.337	0.271	4.13357e-32	CD8 exhuasted T
CD7	7.61468e-36	-0.355285	0.585	0.64	1.585e-31	CD8 exhuasted T
HLA-DQB1	2.71269e-35	0.302678	0.271	0.204	5.64646e-31	CD8 exhuasted T
SRRT	2.83195e-35	0.2682	0.256	0.191	5.8947e-31	CD8 exhuasted T
TUBA1B	6.00743e-35	-0.251003	0.272	0.374	1.25045e-30	CD8 exhuasted T
H1FX	6.37704e-35	-0.264786	0.223	0.314	1.32738e-30	CD8 exhuasted T
JUN	3.04451e-34	-0.508936	0.556	0.608	6.33715e-30	CD8 exhuasted T
NFKBIZ	1.4381e-32	-0.302761	0.156	0.233	2.99341e-28	CD8 exhuasted T
HIST1H1E	3.15804e-29	-0.304754	0.188	0.266	6.57345e-25	CD8 exhuasted T
AC020916.1	1.17776e-26	-0.266038	0.098	0.157	2.4515e-22	CD8 exhuasted T
IL2RB	2.75615e-22	-0.403674	0.275	0.337	5.73692e-18	CD8 exhuasted T
HSPA1A	3.45128e-18	-0.49786	0.306	0.364	7.18384e-14	CD8 exhuasted T
HSPH1	1.39996e-14	-0.271809	0.198	0.25	2.91401e-10	CD8 exhuasted T
HSPA1B	2.10482e-14	-0.424247	0.283	0.328	4.38119e-10	CD8 exhuasted T
PRF1	1.69934e-11	-0.335095	0.501	0.516	3.53718e-07	CD8 exhuasted T
XCL2	2.1742e-10	-0.442561	0.297	0.333	4.5256e-06	CD8 exhuasted T
DNAJB1	0.000256269	-0.251954	0.456	0.478	1	CD8 exhuasted T
CCL3	0.00442547	-0.58601	0.353	0.308	1	CD8 exhuasted T
MT2A	0.425613	-0.329679	0.392	0.402	1	CD8 exhuasted T
LINC02446	0	1.32956	0.427	0.076	0	CD8 Trm
CD8A	6.23723e-143	0.6078	0.777	0.399	1.29828e-138	CD8 Trm
KIR2DL3	2.17467e-142	0.704436	0.175	0.032	4.52657e-138	CD8 Trm
ZNF683	2.62667e-129	0.659857	0.154	0.027	5.46742e-125	CD8 Trm
CD8B	1.99776e-115	0.59927	0.634	0.314	4.15834e-111	CD8 Trm
ITGA1	4.04669e-110	0.524629	0.242	0.068	8.42318e-106	CD8 Trm
KLRB1	8.8347e-79	-0.928863	0.293	0.534	1.83894e-74	CD8 Trm
FOSB	3.06909e-72	0.541775	0.502	0.271	6.38831e-68	CD8 Trm
JUN	1.87185e-71	0.729019	0.785	0.588	3.89625e-67	CD8 Trm
CCL5	9.40051e-71	0.317914	0.988	0.83	1.95672e-66	CD8 Trm
ZFAND2A	4.82008e-51	0.837634	0.22	0.093	1.0033e-46	CD8 Trm
CRTAM	2.03458e-48	0.35637	0.245	0.106	4.23498e-44	CD8 Trm
TRG-AS1	6.09188e-48	0.354913	0.307	0.149	1.26802e-43	CD8 Trm
KLRC3	1.74538e-46	0.329957	0.225	0.095	3.63301e-42	CD8 Trm
HSPH1	1.26147e-45	0.838538	0.384	0.232	2.62575e-41	CD8 Trm
ITM2C	6.6761e-45	0.385612	0.216	0.093	1.38963e-40	CD8 Trm
DNAJB4	3.87339e-42	0.488533	0.171	0.069	8.06245e-38	CD8 Trm
CEBPD	1.10102e-39	-0.943702	0.066	0.221	2.29176e-35	CD8 Trm
KLRF1	1.78314e-38	-0.673068	0.024	0.162	3.71161e-34	CD8 Trm
KIR3DL2	1.90119e-38	0.304056	0.109	0.035	3.95732e-34	CD8 Trm
TSPYL2	6.54336e-38	0.47246	0.352	0.204	1.362e-33	CD8 Trm
DUSP1	1.25942e-36	0.388433	0.819	0.695	2.62147e-32	CD8 Trm
IFNG	3.6399e-36	0.466161	0.425	0.261	7.57646e-32	CD8 Trm
TRGV8	3.8238e-36	0.33345	0.144	0.056	7.95923e-32	CD8 Trm
PLAC8	4.44082e-36	-0.572262	0.038	0.176	9.24358e-32	CD8 Trm
SCML4	1.40766e-35	0.382059	0.509	0.349	2.93005e-31	CD8 Trm
FCER1G	8.56845e-35	-1.06575	0.04	0.171	1.78352e-30	CD8 Trm
S1PR5	2.93674e-34	-0.538977	0.025	0.15	6.11283e-30	CD8 Trm
PARP8	1.26655e-33	0.373825	0.577	0.418	2.63633e-29	CD8 Trm
ZFP36	3.66251e-33	0.319645	0.742	0.591	7.62351e-29	CD8 Trm
LAG3	5.58823e-33	0.298287	0.298	0.162	1.16319e-28	CD8 Trm
CD40LG	5.71061e-33	-0.541011	0.046	0.178	1.18866e-28	CD8 Trm
HSPA6	2.52791e-30	1.08709	0.133	0.056	5.26184e-26	CD8 Trm
FGFBP2	1.0395e-29	-0.914082	0.007	0.11	2.16372e-25	CD8 Trm
NR4A1	6.55971e-29	0.406526	0.196	0.098	1.3654e-24	CD8 Trm
AREG	5.13767e-28	0.437812	0.188	0.093	1.06941e-23	CD8 Trm
NEU1	1.37878e-27	0.43338	0.182	0.091	2.86993e-23	CD8 Trm
LGALS3	2.16014e-27	0.304943	0.243	0.133	4.49632e-23	CD8 Trm
SRRT	7.15956e-27	0.295428	0.325	0.199	1.49026e-22	CD8 Trm
SRSF7	1.78472e-26	0.339708	0.688	0.558	3.71489e-22	CD8 Trm
EGR1	2.05728e-26	0.398194	0.163	0.078	4.28222e-22	CD8 Trm
KLF2	4.50742e-26	-0.554737	0.163	0.299	9.38219e-22	CD8 Trm
CRYBG1	7.28309e-26	0.362447	0.302	0.185	1.51598e-21	CD8 Trm
NR4A2	3.79602e-24	0.30823	0.525	0.394	7.90142e-20	CD8 Trm
DTHD1	1.41616e-23	0.272445	0.277	0.164	2.94773e-19	CD8 Trm
PPP1R15A	1.7229e-23	0.451354	0.512	0.389	3.58622e-19	CD8 Trm
FCGR3A	1.82695e-23	-0.696537	0.05	0.151	3.80279e-19	CD8 Trm
SAMSN1	2.04684e-23	0.292623	0.418	0.287	4.26049e-19	CD8 Trm
HSPA1B	2.65805e-23	0.779315	0.422	0.313	5.53272e-19	CD8 Trm
SLC7A5	3.67455e-23	0.294882	0.148	0.072	7.64858e-19	CD8 Trm
JUNB	3.77849e-23	0.310856	0.764	0.649	7.86493e-19	CD8 Trm
UBC	4.01731e-23	0.40024	0.913	0.856	8.36203e-19	CD8 Trm
CAPG	2.47932e-22	0.26545	0.16	0.081	5.16071e-18	CD8 Trm
HSPB1	2.87457e-22	0.371582	0.443	0.318	5.98341e-18	CD8 Trm
PLEK	7.05446e-22	-0.452003	0.258	0.374	1.46839e-17	CD8 Trm
TNFSF9	1.59443e-21	0.268712	0.19	0.102	3.31881e-17	CD8 Trm
GLUL	7.00753e-21	0.355338	0.226	0.135	1.45862e-16	CD8 Trm
CD247	1.06109e-20	-0.446398	0.416	0.511	2.20867e-16	CD8 Trm
HSPA1A	2.16366e-20	0.930799	0.438	0.348	4.50365e-16	CD8 Trm
LTB	3.01092e-20	-0.627083	0.35	0.447	6.26724e-16	CD8 Trm
CITED2	4.69223e-20	0.423798	0.416	0.301	9.76687e-16	CD8 Trm
CD4	5.34131e-20	-0.311194	0.023	0.104	1.11179e-15	CD8 Trm
DNAJA1	2.48838e-19	0.558607	0.463	0.37	5.17955e-15	CD8 Trm
TRGV2	1.06816e-18	0.273367	0.189	0.107	2.22337e-14	CD8 Trm
CLK1	2.81243e-18	0.295813	0.364	0.261	5.85407e-14	CD8 Trm
OASL	6.73431e-18	0.329101	0.245	0.153	1.40175e-13	CD8 Trm
CMC1	7.33043e-18	-0.480901	0.269	0.367	1.52583e-13	CD8 Trm
HSPD1	1.28057e-17	0.63203	0.42	0.324	2.6655e-13	CD8 Trm
HSP90AB1	1.59392e-17	0.451596	0.813	0.739	3.31774e-13	CD8 Trm
HSPE1	3.83113e-17	0.710189	0.517	0.437	7.9745e-13	CD8 Trm
ICAM2	5.10536e-17	-0.32771	0.111	0.206	1.06268e-12	CD8 Trm
CHORDC1	2.62073e-16	0.349259	0.304	0.21	5.45504e-12	CD8 Trm
MT1F	7.39971e-15	0.597406	0.153	0.089	1.54025e-10	CD8 Trm
CD55	1.70016e-14	0.315113	0.182	0.112	3.53888e-10	CD8 Trm
TUBA1A	3.33754e-14	0.296535	0.359	0.264	6.94708e-10	CD8 Trm
KLF3	6.71203e-14	-0.289196	0.046	0.115	1.39711e-09	CD8 Trm
SORL1	8.6431e-14	-0.286763	0.097	0.179	1.79906e-09	CD8 Trm
DNAJB1	1.11286e-13	0.844665	0.517	0.472	2.31642e-09	CD8 Trm
HSP90AA1	2.71429e-13	0.601063	0.823	0.788	5.6498e-09	CD8 Trm
AES	3.40753e-13	-0.288237	0.384	0.454	7.09278e-09	CD8 Trm
SAT1	1.32647e-12	0.327694	0.481	0.388	2.76105e-08	CD8 Trm
MYADM	3.40059e-12	0.279744	0.267	0.189	7.07832e-08	CD8 Trm
KLRG1	1.35148e-11	-0.305804	0.226	0.308	2.81311e-07	CD8 Trm
AQP3	3.30305e-11	-0.26376	0.067	0.131	6.87529e-07	CD8 Trm
TRGV10	6.60862e-11	0.253001	0.156	0.099	1.37558e-06	CD8 Trm
UCP2	7.15005e-11	-0.275456	0.354	0.432	1.48828e-06	CD8 Trm
CTLA4	8.89969e-11	-0.30723	0.049	0.107	1.85247e-06	CD8 Trm
H1FX	2.03622e-10	0.323926	0.369	0.292	4.2384e-06	CD8 Trm
IL7R	6.76151e-10	-0.478803	0.311	0.378	1.40741e-05	CD8 Trm
RIPOR2	1.40706e-09	-0.258239	0.191	0.264	2.9288e-05	CD8 Trm
CYCS	2.256e-09	0.266142	0.418	0.348	4.69587e-05	CD8 Trm
ITGB1	2.72478e-09	-0.285087	0.193	0.263	5.67162e-05	CD8 Trm
SPOCK2	7.24073e-09	-0.268174	0.369	0.428	0.000150716	CD8 Trm
FGR	1.37051e-08	-0.266188	0.077	0.13	0.000285271	CD8 Trm
CLIC3	3.48485e-08	-0.417451	0.125	0.181	0.000725372	CD8 Trm
RGCC	4.4787e-08	0.257021	0.242	0.179	0.000932242	CD8 Trm
EFHD2	2.17204e-07	-0.300854	0.23	0.285	0.00452111	CD8 Trm
MT1E	9.70175e-07	0.888174	0.12	0.081	0.0201942	CD8 Trm
TXK	1.16568e-06	-0.274982	0.09	0.137	0.0242636	CD8 Trm
SPON2	1.22433e-06	-0.39253	0.138	0.186	0.0254845	CD8 Trm
TYROBP	0.000100885	-0.307698	0.245	0.285	1	CD8 Trm
MT1X	0.000105938	1.21012	0.238	0.195	1	CD8 Trm
PRF1	0.000920418	-0.326173	0.521	0.513	1	CD8 Trm
NFKBIA	0.0207014	-0.417589	0.521	0.518	1	CD8 Trm
NKG7	0.0248708	-0.352354	0.895	0.704	1	CD8 Trm
IL2RB	0.0497081	-0.3409	0.322	0.324	1	CD8 Trm
MT2A	0.0986233	1.39142	0.423	0.399	1	CD8 Trm
GZMB	0.947005	-0.381982	0.181	0.167	1	CD8 Trm
CCL3	0.975188	-0.511492	0.338	0.316	1	CD8 Trm
TRDV1	0	1.46278	0.3	0.019	0	CD8&γδT Tscm
KLRG1	0	0.80552	0.642	0.268	0	CD8&γδT Tscm
KIR3DL1	0	0.79563	0.255	0.031	0	CD8&γδT Tscm
CMC1	0	0.725156	0.673	0.328	0	CD8&γδT Tscm
GCSAM	0	0.706975	0.252	0.033	0	CD8&γδT Tscm
IKZF2	0	0.670488	0.337	0.075	0	CD8&γδT Tscm
KLRD1	0	0.663208	0.797	0.361	0	CD8&γδT Tscm
KIR2DL1	0	0.551696	0.184	0.021	0	CD8&γδT Tscm
KLRC2	2.65479e-306	0.637354	0.203	0.033	5.52595e-302	CD8&γδT Tscm
CCL5	7.89675e-303	0.478016	0.998	0.82	1.64371e-298	CD8&γδT Tscm
KLRC3	8.12044e-282	0.684888	0.306	0.079	1.69027e-277	CD8&γδT Tscm
CD52	2.70835e-222	-0.875619	0.397	0.667	5.63743e-218	CD8&γδT Tscm
CST7	8.44577e-218	0.437012	0.945	0.76	1.75799e-213	CD8&γδT Tscm
NKG7	1.57639e-200	0.341538	0.978	0.684	3.28126e-196	CD8&γδT Tscm
IL7R	1.86579e-190	-1.49893	0.11	0.404	3.88364e-186	CD8&γδT Tscm
CRTAM	8.04152e-184	0.549465	0.286	0.094	1.67384e-179	CD8&γδT Tscm
TRGC2	3.11307e-181	0.537051	0.281	0.093	6.47985e-177	CD8&γδT Tscm
CTSW	3.17744e-179	0.456015	0.835	0.58	6.61383e-175	CD8&γδT Tscm
DUSP2	2.08687e-175	0.528738	0.813	0.583	4.34382e-171	CD8&γδT Tscm
KIR3DL2	6.8576e-173	0.449797	0.141	0.027	1.42741e-168	CD8&γδT Tscm
XCL2	1.55463e-170	0.455907	0.58	0.298	3.23596e-166	CD8&γδT Tscm
AC068775.1	8.92412e-168	0.369527	0.121	0.021	1.85756e-163	CD8&γδT Tscm
COTL1	4.26263e-152	-0.727622	0.252	0.514	8.87267e-148	CD8&γδT Tscm
KIR2DL3	3.50889e-151	0.483484	0.134	0.028	7.30375e-147	CD8&γδT Tscm
S1PR5	4.31384e-149	0.413423	0.324	0.125	8.97925e-145	CD8&γδT Tscm
CCL4	8.11414e-147	0.367164	0.965	0.732	1.68896e-142	CD8&γδT Tscm
TRGV4	5.92639e-144	0.673614	0.168	0.045	1.23358e-139	CD8&γδT Tscm
HCST	3.52166e-143	0.360566	0.892	0.794	7.33034e-139	CD8&γδT Tscm
EOMES	5.36252e-143	0.468531	0.517	0.276	1.11621e-138	CD8&γδT Tscm
FCRL6	5.73806e-136	0.44434	0.409	0.192	1.19438e-131	CD8&γδT Tscm
CD74	5.28363e-134	0.332803	0.974	0.893	1.09979e-129	CD8&γδT Tscm
TYROBP	3.70737e-130	0.442763	0.511	0.258	7.71688e-126	CD8&γδT Tscm
AOAH	1.04421e-128	0.417438	0.511	0.273	2.17352e-124	CD8&γδT Tscm
FCRL3	1.09594e-126	0.424527	0.247	0.09	2.2812e-122	CD8&γδT Tscm
LTB	6.5037e-125	-1.03067	0.253	0.464	1.35375e-120	CD8&γδT Tscm
SLAMF1	3.9441e-124	-0.653898	0.009	0.203	8.20965e-120	CD8&γδT Tscm
TIGIT	2.93295e-122	0.428517	0.487	0.264	6.10494e-118	CD8&γδT Tscm
TRAV13-2	4.73815e-122	0.806008	0.143	0.038	9.86245e-118	CD8&γδT Tscm
CD40LG	1.94511e-119	-0.742234	0.005	0.19	4.04875e-115	CD8&γδT Tscm
CCL4L2	2.85235e-116	0.43024	0.7	0.448	5.93717e-112	CD8&γδT Tscm
ZEB2	1.05357e-108	0.3929	0.379	0.189	2.19301e-104	CD8&γδT Tscm
PIK3R1	7.53023e-107	0.43795	0.59	0.391	1.56742e-102	CD8&γδT Tscm
FGR	3.86406e-106	0.329507	0.272	0.112	8.04303e-102	CD8&γδT Tscm
LYST	4.2659e-100	0.437734	0.413	0.223	8.87946e-96	CD8&γδT Tscm
TRGV9	1.64832e-99	0.780629	0.208	0.083	3.43098e-95	CD8&γδT Tscm
THEMIS	4.02808e-99	-0.574985	0.087	0.287	8.38445e-95	CD8&γδT Tscm
S100A11	4.88511e-99	-0.524068	0.336	0.537	1.01684e-94	CD8&γδT Tscm
TNFAIP3	8.95056e-98	-0.804412	0.293	0.486	1.86306e-93	CD8&γδT Tscm
KLRF1	4.74588e-97	0.329022	0.308	0.139	9.87854e-93	CD8&γδT Tscm
CD82	1.01585e-95	-0.548183	0.023	0.19	2.11449e-91	CD8&γδT Tscm
DTHD1	3.83443e-93	0.372619	0.319	0.153	7.98136e-89	CD8&γδT Tscm
HLA-DRB1	4.48246e-93	0.346606	0.73	0.52	9.33025e-89	CD8&γδT Tscm
TRGV2	1.56203e-92	0.721291	0.226	0.098	3.25136e-88	CD8&γδT Tscm
TRG-AS1	2.1092e-90	0.402799	0.294	0.142	4.3903e-86	CD8&γδT Tscm
HLA-DQA1	1.83384e-89	0.38824	0.466	0.271	3.81714e-85	CD8&γδT Tscm
CD160	9.7831e-89	0.309678	0.361	0.182	2.03635e-84	CD8&γδT Tscm
PLEK	1.23539e-86	0.334886	0.555	0.348	2.57146e-82	CD8&γδT Tscm
SIT1	2.27257e-86	-0.522155	0.126	0.311	4.73035e-82	CD8&γδT Tscm
LINC00944	1.31575e-85	0.308586	0.156	0.055	2.73874e-81	CD8&γδT Tscm
ICOS	9.46039e-84	-0.575445	0.04	0.196	1.96918e-79	CD8&γδT Tscm
CEBPD	4.60268e-82	-0.956044	0.069	0.23	9.58048e-78	CD8&γδT Tscm
CD27	2.45352e-80	-0.592857	0.108	0.281	5.10699e-76	CD8&γδT Tscm
SERPINB6	8.43252e-79	0.34503	0.209	0.09	1.75523e-74	CD8&γδT Tscm
PECAM1	2.06362e-74	0.317967	0.292	0.148	4.29542e-70	CD8&γδT Tscm
HNRNPLL	1.99818e-72	-0.443988	0.045	0.188	4.15921e-68	CD8&γδT Tscm
TRGV5	7.5749e-72	0.442103	0.123	0.042	1.57671e-67	CD8&γδT Tscm
GZMK	1.31009e-71	0.289799	0.79	0.575	2.72696e-67	CD8&γδT Tscm
FAM49A	3.40152e-70	0.25787	0.124	0.042	7.08026e-66	CD8&γδT Tscm
CAMK4	7.71689e-70	-0.4409	0.069	0.22	1.60627e-65	CD8&γδT Tscm
RGCC	8.23831e-70	-0.573202	0.053	0.196	1.7148e-65	CD8&γδT Tscm
CD28	8.70735e-70	-0.425794	0.028	0.16	1.81243e-65	CD8&γδT Tscm
SPOCK2	2.61647e-68	-0.49569	0.28	0.441	5.44618e-64	CD8&γδT Tscm
PTGDR	1.69979e-66	0.268807	0.35	0.195	3.53811e-62	CD8&γδT Tscm
CTLA4	4.68445e-66	-0.53816	0.005	0.115	9.75067e-62	CD8&γδT Tscm
TRGV3	5.89965e-66	0.445014	0.159	0.065	1.22801e-61	CD8&γδT Tscm
HLA-DPA1	1.19647e-65	0.274465	0.71	0.544	2.49045e-61	CD8&γδT Tscm
GZMM	6.2253e-65	0.282007	0.688	0.534	1.2958e-60	CD8&γδT Tscm
RCAN3	8.02515e-63	-0.387365	0.018	0.134	1.67044e-58	CD8&γδT Tscm
SH3BGRL3	1.20059e-62	-0.287289	0.912	0.915	2.49903e-58	CD8&γδT Tscm
CD4	2.75635e-62	-0.390125	0.006	0.111	5.73734e-58	CD8&γδT Tscm
CD226	1.2353e-61	-0.373129	0.014	0.124	2.57128e-57	CD8&γδT Tscm
APMAP	1.06464e-60	0.29094	0.508	0.343	2.21605e-56	CD8&γδT Tscm
CXCR3	1.33057e-59	-0.460201	0.139	0.285	2.76958e-55	CD8&γδT Tscm
S100A4	4.35913e-59	-0.418694	0.809	0.812	9.07353e-55	CD8&γδT Tscm
PAG1	5.11168e-59	-0.421672	0.069	0.202	1.064e-54	CD8&γδT Tscm
SYNGR1	9.29643e-59	0.265096	0.134	0.052	1.93505e-54	CD8&γδT Tscm
PLCG2	4.0219e-58	0.270358	0.205	0.097	8.37159e-54	CD8&γδT Tscm
CD244	7.38593e-58	0.268749	0.276	0.148	1.53738e-53	CD8&γδT Tscm
APBA2	1.01923e-57	0.278989	0.17	0.076	2.12152e-53	CD8&γδT Tscm
DPP4	1.53113e-57	-0.370851	0.005	0.102	3.18706e-53	CD8&γδT Tscm
CD5	2.08545e-57	-0.438246	0.094	0.232	4.34085e-53	CD8&γδT Tscm
TRGV8	4.20111e-55	0.426923	0.129	0.052	8.74461e-51	CD8&γδT Tscm
CRIP1	5.38547e-54	-0.413805	0.461	0.591	1.12099e-49	CD8&γδT Tscm
AQP3	4.18595e-53	-0.386051	0.031	0.139	8.71306e-49	CD8&γδT Tscm
DDIT4	1.84919e-51	-0.503043	0.351	0.486	3.84909e-47	CD8&γδT Tscm
CD2	3.93394e-49	-0.334512	0.563	0.657	8.1885e-45	CD8&γδT Tscm
TRDC	3.3256e-48	0.349349	0.218	0.117	6.92224e-44	CD8&γδT Tscm
SAMD3	3.4571e-47	0.290762	0.41	0.275	7.19596e-43	CD8&γδT Tscm
PIK3AP1	1.28532e-46	0.266378	0.186	0.094	2.67539e-42	CD8&γδT Tscm
LYAR	1.63359e-46	0.304484	0.297	0.181	3.40031e-42	CD8&γδT Tscm
FKBP5	8.05911e-46	-0.405991	0.148	0.277	1.6775e-41	CD8&γδT Tscm
FLOT1	3.69072e-44	0.263533	0.262	0.155	7.68223e-40	CD8&γδT Tscm
FCER1G	7.59816e-44	-0.878228	0.073	0.175	1.58156e-39	CD8&γδT Tscm
LAPTM5	2.7983e-43	-0.274904	0.638	0.707	5.82466e-39	CD8&γδT Tscm
ZBTB38	9.22221e-43	0.26439	0.536	0.402	1.9196e-38	CD8&γδT Tscm
TSPO	1.43457e-42	-0.331501	0.213	0.35	2.98606e-38	CD8&γδT Tscm
SLAMF7	4.05611e-41	0.270173	0.312	0.196	8.44278e-37	CD8&γδT Tscm
CD6	3.2782e-40	-0.378113	0.189	0.308	6.82357e-36	CD8&γδT Tscm
LGALS3	3.34589e-40	-0.373569	0.052	0.148	6.96447e-36	CD8&γδT Tscm
TRBC2	7.39766e-39	0.27285	0.658	0.556	1.53982e-34	CD8&γδT Tscm
PDCD4	2.71079e-38	0.267705	0.55	0.432	5.6425e-34	CD8&γδT Tscm
C1orf162	3.53321e-38	-0.324998	0.025	0.105	7.35438e-34	CD8&γδT Tscm
ABRACL	7.96183e-38	-0.299202	0.296	0.417	1.65725e-33	CD8&γδT Tscm
PBXIP1	3.33403e-37	-0.36146	0.171	0.285	6.93979e-33	CD8&γδT Tscm
TMEM14C	5.81075e-37	-0.278171	0.033	0.116	1.20951e-32	CD8&γδT Tscm
KLRC1	6.04008e-37	-0.541672	0.025	0.103	1.25724e-32	CD8&γδT Tscm
FLT3LG	1.47308e-36	-0.320159	0.118	0.225	3.06621e-32	CD8&γδT Tscm
GALM	1.715e-36	-0.261544	0.048	0.138	3.56977e-32	CD8&γδT Tscm
ITGB1	2.26219e-36	-0.383067	0.158	0.27	4.70875e-32	CD8&γδT Tscm
SELPLG	4.35642e-36	-0.313286	0.156	0.269	9.06789e-32	CD8&γδT Tscm
SUSD3	2.91821e-35	-0.253037	0.025	0.102	6.07425e-31	CD8&γδT Tscm
PTPN6	3.14609e-35	0.271368	0.473	0.358	6.54859e-31	CD8&γδT Tscm
LINC02446	8.12139e-35	0.302727	0.16	0.085	1.69047e-30	CD8&γδT Tscm
PRKACB	8.43894e-35	0.252697	0.37	0.258	1.75656e-30	CD8&γδT Tscm
ITM2A	1.38831e-34	-0.340664	0.361	0.471	2.88977e-30	CD8&γδT Tscm
ITM2C	1.67529e-34	-0.305389	0.029	0.107	3.48711e-30	CD8&γδT Tscm
CBLB	1.71794e-34	0.258694	0.502	0.388	3.5759e-30	CD8&γδT Tscm
JAML	1.83375e-34	-0.303576	0.062	0.151	3.81695e-30	CD8&γδT Tscm
PBX4	4.16037e-34	-0.272234	0.044	0.127	8.65981e-30	CD8&γδT Tscm
NFKBIA	7.64593e-34	-0.695108	0.442	0.526	1.5915e-29	CD8&γδT Tscm
TIMP1	1.01594e-33	-0.283428	0.041	0.122	2.11468e-29	CD8&γδT Tscm
CTSB	1.21712e-33	-0.288218	0.08	0.176	2.53344e-29	CD8&γδT Tscm
CLEC2B	2.1629e-32	0.259045	0.491	0.378	4.50207e-28	CD8&γδT Tscm
TSPAN14	1.55885e-31	-0.268193	0.092	0.185	3.24474e-27	CD8&γδT Tscm
ANXA1	1.35167e-30	-0.412858	0.42	0.504	2.81349e-26	CD8&γδT Tscm
KIAA1551	1.50911e-30	-0.273208	0.487	0.581	3.14122e-26	CD8&γδT Tscm
PLEC	3.99698e-30	-0.298301	0.061	0.142	8.31971e-26	CD8&γδT Tscm
BHLHE40	1.61463e-29	-0.322137	0.066	0.146	3.36086e-25	CD8&γδT Tscm
TRBC1	1.6625e-29	0.25078	0.47	0.371	3.4605e-25	CD8&γδT Tscm
FGFBP2	3.69588e-29	-0.717163	0.042	0.112	7.69297e-25	CD8&γδT Tscm
CNN2	1.5855e-28	-0.263622	0.409	0.505	3.30022e-24	CD8&γδT Tscm
BATF	1.44076e-27	-0.331358	0.149	0.241	2.99893e-23	CD8&γδT Tscm
LAT	1.52593e-27	-0.27932	0.311	0.409	3.17623e-23	CD8&γδT Tscm
ITK	2.41007e-27	-0.281289	0.232	0.333	5.01656e-23	CD8&γδT Tscm
CORO1B	4.09124e-27	-0.316688	0.133	0.224	8.51591e-23	CD8&γδT Tscm
TXK	9.59806e-27	-0.39903	0.068	0.142	1.99784e-22	CD8&γδT Tscm
EZR	1.58001e-23	-0.277661	0.308	0.401	3.28879e-19	CD8&γδT Tscm
TSC22D3	1.06289e-22	-0.255528	0.575	0.657	2.2124e-18	CD8&γδT Tscm
PDCD1	3.58339e-22	-0.254535	0.06	0.126	7.45882e-18	CD8&γδT Tscm
RBPJ	4.8164e-22	-0.268467	0.1	0.174	1.00253e-17	CD8&γδT Tscm
UCP2	2.32136e-21	-0.269305	0.351	0.437	4.83191e-17	CD8&γδT Tscm
CLIC3	7.34217e-21	-0.459047	0.117	0.185	1.52827e-16	CD8&γδT Tscm
TOX2	4.9723e-19	-0.252437	0.058	0.116	1.03498e-14	CD8&γδT Tscm
MIR155HG	7.94628e-18	-0.294879	0.053	0.107	1.65402e-13	CD8&γδT Tscm
PPP1R15A	1.21583e-17	-0.2902	0.33	0.402	2.53076e-13	CD8&γδT Tscm
GNLY	4.97698e-17	-0.575821	0.087	0.147	1.03596e-12	CD8&γδT Tscm
AREG	7.18619e-17	-0.516883	0.052	0.103	1.49581e-12	CD8&γδT Tscm
SLC2A3	2.90631e-15	-0.253738	0.431	0.491	6.04948e-11	CD8&γδT Tscm
AC020916.1	2.15652e-14	-0.255438	0.095	0.151	4.4888e-10	CD8&γδT Tscm
TNF	2.44135e-10	-0.402567	0.137	0.187	5.08166e-06	CD8&γδT Tscm
CITED2	4.60057e-09	-0.306368	0.263	0.311	9.57609e-05	CD8&γδT Tscm
MT2A	5.50996e-09	-0.365596	0.456	0.394	0.00011469	CD8&γδT Tscm
CD38	1.63812e-07	-0.253373	0.129	0.162	0.00340975	CD8&γδT Tscm
SPON2	0.0419277	-0.274784	0.177	0.185	1	CD8&γδT Tscm
GZMB	0.804774	-0.338063	0.175	0.167	1	CD8&γδT Tscm
MT1X	0.891377	-0.398583	0.2	0.197	1	CD8&γδT Tscm
GNLY	0	2.73964	0.859	0.079	0	cir-NK
FGFBP2	0	2.3228	0.82	0.043	0	cir-NK
GZMB	0	2.30573	0.894	0.105	0	cir-NK
FCGR3A	0	1.99946	0.794	0.09	0	cir-NK
CX3CR1	0	1.63005	0.562	0.035	0	cir-NK
SPON2	0	1.59647	0.605	0.148	0	cir-NK
PTGDS	0	1.56874	0.204	0.006	0	cir-NK
PRF1	0	1.509	0.909	0.479	0	cir-NK
NKG7	0	1.26546	0.994	0.689	0	cir-NK
CLIC3	0	1.26245	0.566	0.145	0	cir-NK
LAIR2	0	1.23053	0.383	0.042	0	cir-NK
PRSS23	0	1.19125	0.401	0.019	0	cir-NK
MYOM2	0	1.12387	0.206	0.003	0	cir-NK
GZMH	0	1.10765	0.787	0.35	0	cir-NK
PLAC8	0	1.10518	0.522	0.139	0	cir-NK
ADGRG1	0	1.09859	0.411	0.055	0	cir-NK
TYROBP	0	1.09497	0.799	0.238	0	cir-NK
KLF2	0	1.07814	0.739	0.254	0	cir-NK
EFHD2	0	1.07495	0.614	0.254	0	cir-NK
LITAF	0	1.0573	0.762	0.377	0	cir-NK
SH2D1B	0	1.0448	0.43	0.066	0	cir-NK
CD247	0	1.04165	0.792	0.482	0	cir-NK
S1PR5	0	1.04068	0.485	0.115	0	cir-NK
ZEB2	0	1.0121	0.538	0.179	0	cir-NK
KLRD1	0	0.986317	0.83	0.367	0	cir-NK
KLRF1	0	0.950999	0.52	0.124	0	cir-NK
CEP78	0	0.929457	0.366	0.079	0	cir-NK
TTC38	0	0.914126	0.394	0.087	0	cir-NK
IGFBP7	0	0.896274	0.263	0.014	0	cir-NK
MTSS1	0	0.854639	0.275	0.029	0	cir-NK
CST7	0	0.84128	0.952	0.764	0	cir-NK
C1orf21	0	0.818259	0.306	0.051	0	cir-NK
CTSW	0	0.79461	0.86	0.583	0	cir-NK
AKR1C3	0	0.735206	0.205	0.007	0	cir-NK
LINC00299	0	0.729271	0.2	0.009	0	cir-NK
ITGAM	0	0.610134	0.194	0.026	0	cir-NK
CXCR2	0	0.604419	0.167	0.003	0	cir-NK
ASCL2	0	0.570222	0.149	0.009	0	cir-NK
CHST2	0	0.56581	0.172	0.014	0	cir-NK
ITGAX	0	0.487983	0.142	0.012	0	cir-NK
GPR141	0	0.373993	0.104	0.003	0	cir-NK
CD3E	0	-0.812883	0.347	0.831	0	cir-NK
CD3D	0	-1.04255	0.161	0.722	0	cir-NK
CD69	0	-1.27877	0.45	0.818	0	cir-NK
GZMK	0	-2.03986	0.057	0.643	0	cir-NK
PLEK	3.61252e-304	0.883999	0.683	0.342	7.51947e-300	cir-NK
RASSF4	7.40622e-290	0.502775	0.159	0.018	1.54161e-285	cir-NK
TBX21	4.44987e-288	0.885402	0.502	0.194	9.2624e-284	cir-NK
COTL1	9.80524e-287	-1.21933	0.078	0.524	2.04096e-282	cir-NK
LTB	7.71486e-281	-1.73987	0.056	0.476	1.60585e-276	cir-NK
CYBA	1.29714e-264	0.605608	0.889	0.805	2.7e-260	cir-NK
HOPX	8.0482e-262	0.929353	0.577	0.267	1.67523e-257	cir-NK
KIR3DL1	1.2074e-261	0.817268	0.215	0.039	2.51319e-257	cir-NK
IFITM2	2.67151e-257	0.574813	0.933	0.803	5.56075e-253	cir-NK
RAP1GAP2	1.08414e-248	0.462648	0.145	0.018	2.25663e-244	cir-NK
FCER1G	6.34149e-243	0.753568	0.433	0.141	1.31998e-238	cir-NK
FGR	8.64174e-238	0.718497	0.355	0.108	1.79878e-233	cir-NK
OSBPL5	7.61976e-235	0.43225	0.147	0.019	1.58605e-230	cir-NK
HAVCR2	1.59498e-230	0.614486	0.233	0.05	3.31994e-226	cir-NK
TXNIP	2.51556e-229	0.655657	0.913	0.796	5.23614e-225	cir-NK
GK5	4.91017e-229	0.667273	0.228	0.05	1.02205e-224	cir-NK
DUSP1	7.85568e-227	-1.17639	0.42	0.725	1.63516e-222	cir-NK
GNPTAB	7.07885e-222	0.780431	0.428	0.165	1.47346e-217	cir-NK
PLEKHG3	1.0642e-220	0.452929	0.146	0.021	2.21513e-216	cir-NK
CTBP2	2.16133e-220	0.435617	0.147	0.021	4.4988e-216	cir-NK
FLNA	2.50494e-219	0.815747	0.661	0.396	5.21404e-215	cir-NK
LYN	5.19537e-218	0.631596	0.265	0.068	1.08142e-213	cir-NK
CD3G	1.02466e-206	-0.72161	0.138	0.544	2.13283e-202	cir-NK
CXCR6	2.05257e-206	-1.18554	0.015	0.355	4.27242e-202	cir-NK
IL32	6.81974e-206	-0.614524	0.67	0.904	1.41953e-201	cir-NK
FOS	7.97739e-206	-1.67532	0.239	0.573	1.66049e-201	cir-NK
RGS1	3.73319e-203	-1.40522	0.049	0.39	7.77064e-199	cir-NK
SYNE1	3.17653e-201	0.783876	0.564	0.297	6.61194e-197	cir-NK
TFDP2	2.46396e-199	0.625203	0.282	0.081	5.12874e-195	cir-NK
HSH2D	3.529e-199	0.650559	0.283	0.082	7.34562e-195	cir-NK
TRBC1	1.30183e-198	0.828147	0.622	0.36	2.70977e-194	cir-NK
KIR2DL1	3.61177e-195	0.625709	0.155	0.026	7.51791e-191	cir-NK
IL7R	9.70127e-191	-1.66156	0.067	0.402	2.01932e-186	cir-NK
RPL13	7.38907e-186	-0.346654	0.971	0.986	1.53804e-181	cir-NK
GSAP	2.60738e-185	0.56375	0.228	0.058	5.42726e-181	cir-NK
RHOBTB3	2.72437e-182	0.403753	0.126	0.019	5.67078e-178	cir-NK
S1PR1	7.26856e-182	0.597594	0.251	0.07	1.51295e-177	cir-NK
VCL	3.94456e-180	0.502523	0.164	0.032	8.2106e-176	cir-NK
TRDC	7.17646e-175	0.539117	0.33	0.109	1.49378e-170	cir-NK
HIPK2	8.29934e-175	0.56621	0.228	0.061	1.72751e-170	cir-NK
TXK	7.29249e-171	0.563063	0.334	0.117	1.51793e-166	cir-NK
RPL28	3.35872e-168	-0.284675	0.985	0.994	6.99117e-164	cir-NK
RPS27	3.88876e-168	-0.45747	0.916	0.965	8.09446e-164	cir-NK
JUNB	4.76455e-168	-1.10529	0.429	0.674	9.91741e-164	cir-NK
RPS18	1.92531e-166	-0.409421	0.906	0.962	4.00753e-162	cir-NK
SIT1	2.52484e-166	-0.856294	0.021	0.317	5.25546e-162	cir-NK
RAP1B	2.45678e-163	0.641915	0.668	0.471	5.11378e-159	cir-NK
CD2	3.67887e-159	-0.643631	0.363	0.673	7.65757e-155	cir-NK
KLF3	1.83669e-158	0.647858	0.284	0.097	3.82306e-154	cir-NK
INPP4B	2.9979e-156	-0.840545	0.025	0.307	6.24013e-152	cir-NK
LINC02384	5.23265e-156	0.47272	0.156	0.033	1.08918e-151	cir-NK
CD300A	8.87182e-155	0.58258	0.261	0.084	1.84667e-150	cir-NK
CD27	1.1795e-153	-0.982843	0.014	0.285	2.45513e-149	cir-NK
RASA3	1.63258e-153	0.654469	0.328	0.127	3.39822e-149	cir-NK
JUN	2.28365e-152	-1.2041	0.344	0.619	4.75341e-148	cir-NK
CD8A	5.88539e-152	-1.1115	0.157	0.439	1.22504e-147	cir-NK
IFITM1	4.43305e-150	0.345066	0.975	0.932	9.22739e-146	cir-NK
TGFBR3	1.84183e-149	0.630788	0.308	0.116	3.83376e-145	cir-NK
KIR3DL2	3.58711e-147	0.552383	0.143	0.029	7.46658e-143	cir-NK
PTPN12	4.46274e-147	0.476238	0.185	0.047	9.28919e-143	cir-NK
RPS25	5.9741e-146	-0.381125	0.875	0.944	1.24351e-141	cir-NK
KIR2DL3	3.80201e-144	0.426388	0.143	0.029	7.91388e-140	cir-NK
CXCR3	7.17818e-143	-0.846868	0.027	0.292	1.49414e-138	cir-NK
CD8B	1.9121e-136	-0.905776	0.073	0.352	3.98004e-132	cir-NK
ARPC2	4.30089e-136	0.462924	0.843	0.754	8.95231e-132	cir-NK
NCR1	1.02153e-135	0.520344	0.277	0.098	2.12632e-131	cir-NK
TRAC	2.71646e-135	-0.737774	0.087	0.367	5.65432e-131	cir-NK
ITGB2	1.00982e-132	0.485368	0.807	0.699	2.10193e-128	cir-NK
THEMIS	3.61621e-132	-0.748967	0.033	0.288	7.52714e-128	cir-NK
EEF1A1	2.30801e-131	-0.291655	0.985	0.995	4.80411e-127	cir-NK
SARAF	3.70125e-131	-0.484252	0.633	0.827	7.70415e-127	cir-NK
LAIR1	8.49849e-129	0.513332	0.218	0.07	1.76896e-124	cir-NK
PXN	1.00792e-127	0.572254	0.291	0.115	2.09798e-123	cir-NK
ITM2A	4.44919e-126	-0.747376	0.204	0.482	9.26098e-122	cir-NK
CNN2	7.12056e-126	-0.63193	0.237	0.518	1.48214e-121	cir-NK
KLRC3	6.56244e-123	0.586027	0.249	0.088	1.36597e-118	cir-NK
ADRB2	2.47032e-118	0.554819	0.298	0.123	5.14198e-114	cir-NK
SIRPG	1.92602e-115	-0.718042	0.006	0.22	4.00901e-111	cir-NK
FOSB	3.32624e-114	-0.923174	0.064	0.301	6.92357e-110	cir-NK
UCP2	1.18242e-113	0.583797	0.599	0.414	2.4612e-109	cir-NK
STK38	7.77443e-112	0.582337	0.333	0.153	1.61825e-107	cir-NK
C12orf75	1.77134e-111	0.594992	0.412	0.218	3.68705e-107	cir-NK
EML4	5.09558e-111	-0.570219	0.206	0.48	1.06065e-106	cir-NK
SORL1	5.56009e-111	0.57902	0.343	0.16	1.15733e-106	cir-NK
SELPLG	3.51366e-110	0.585777	0.435	0.243	7.31368e-106	cir-NK
CAMK4	6.11493e-110	-0.654341	0.012	0.221	1.27282e-105	cir-NK
TPT1	6.86248e-110	-0.355676	0.929	0.967	1.42842e-105	cir-NK
FYB1	7.19234e-110	-0.501229	0.496	0.715	1.49709e-105	cir-NK
RPLP1	1.30277e-109	-0.273283	0.986	0.995	2.71172e-105	cir-NK
LGALS1	2.15721e-109	0.608134	0.495	0.284	4.49024e-105	cir-NK
RPS19	2.58453e-109	-0.324709	0.954	0.982	5.37969e-105	cir-NK
EMP3	1.21864e-108	0.48122	0.718	0.529	2.53659e-104	cir-NK
RPL39	2.24538e-108	-0.282642	0.963	0.982	4.67377e-104	cir-NK
TRAT1	1.71974e-107	-0.657549	0.024	0.237	3.57963e-103	cir-NK
RPS28	1.77869e-107	-0.27467	0.96	0.977	3.70233e-103	cir-NK
RPL18A	8.6027e-107	-0.273365	0.95	0.976	1.79065e-102	cir-NK
RPS12	2.85605e-106	-0.261777	0.992	0.993	5.94487e-102	cir-NK
CD5	7.59552e-105	-0.622338	0.024	0.236	1.58101e-100	cir-NK
NR4A2	3.67913e-103	-0.886217	0.184	0.419	7.6581e-99	cir-NK
RPL36	5.40522e-102	-0.349377	0.834	0.917	1.1251e-97	cir-NK
CD52	4.42718e-101	-0.568927	0.43	0.658	9.21517e-97	cir-NK
UBE2F	5.3496e-101	0.441047	0.174	0.055	1.11352e-96	cir-NK
IGF2R	1.11002e-100	0.555774	0.289	0.129	2.3105e-96	cir-NK
SLAMF1	1.03073e-99	-0.64113	0.008	0.199	2.14546e-95	cir-NK
TC2N	6.67282e-99	-0.563235	0.16	0.409	1.38895e-94	cir-NK
RPS29	1.83356e-98	-0.458932	0.618	0.779	3.81656e-94	cir-NK
CXCR4	4.86822e-98	-0.682864	0.306	0.538	1.01332e-93	cir-NK
FGL2	1.15324e-97	0.448625	0.138	0.038	2.40046e-93	cir-NK
CXXC5	7.40333e-97	0.433695	0.202	0.072	1.541e-92	cir-NK
PLP2	5.78733e-96	-0.616005	0.065	0.278	1.20463e-91	cir-NK
BIN2	2.98022e-94	0.559677	0.514	0.348	6.20332e-90	cir-NK
NMUR1	8.9127e-94	0.355938	0.143	0.041	1.85518e-89	cir-NK
SRSF7	1.43624e-93	-0.594178	0.356	0.582	2.98953e-89	cir-NK
ABHD17A	2.38706e-93	0.531576	0.325	0.163	4.96867e-89	cir-NK
VIM	8.41212e-92	-0.496321	0.574	0.756	1.75098e-87	cir-NK
CD40LG	1.05136e-90	-0.689439	0.008	0.186	2.1884e-86	cir-NK
CD44	3.02496e-90	-0.504325	0.256	0.497	6.29645e-86	cir-NK
AOAH	1.96859e-89	0.455777	0.476	0.28	4.09761e-85	cir-NK
KLF6	3.68917e-89	-0.619129	0.591	0.752	7.67901e-85	cir-NK
ICOS	6.71308e-89	-0.655821	0.017	0.195	1.39733e-84	cir-NK
CD82	1.21557e-87	-0.589313	0.013	0.188	2.53021e-83	cir-NK
PDE4B	9.17498e-87	-0.582914	0.028	0.212	1.90977e-82	cir-NK
SH2D2A	6.86441e-86	0.573316	0.478	0.312	1.42883e-81	cir-NK
PPP1R15A	1.08528e-84	-0.830444	0.202	0.412	2.25901e-80	cir-NK
TRGC1	9.30607e-83	0.374244	0.14	0.044	1.93706e-78	cir-NK
CD6	1.11089e-82	-0.511446	0.104	0.313	2.31233e-78	cir-NK
PDCD4	4.6083e-82	-0.495862	0.234	0.462	9.59218e-78	cir-NK
IFITM3	6.94831e-82	0.49079	0.361	0.193	1.44629e-77	cir-NK
RHOH	2.09014e-81	-0.468386	0.214	0.442	4.35062e-77	cir-NK
RPS21	8.91623e-81	-0.303925	0.848	0.917	1.85591e-76	cir-NK
APMAP	2.56112e-79	0.449087	0.518	0.345	5.33098e-75	cir-NK
CD28	3.40565e-79	-0.531038	0.005	0.159	7.08887e-75	cir-NK
SH3BP5	6.71244e-78	0.459955	0.276	0.133	1.39719e-73	cir-NK
CEBPD	5.46302e-77	0.29751	0.382	0.199	1.13713e-72	cir-NK
SLC15A4	5.68305e-77	0.343413	0.115	0.033	1.18293e-72	cir-NK
MBP	8.79444e-77	0.482825	0.565	0.416	1.83056e-72	cir-NK
CAST	1.00963e-76	0.513139	0.51	0.35	2.10154e-72	cir-NK
MCTP2	5.01398e-76	0.418588	0.289	0.141	1.04366e-71	cir-NK
SYNGR1	1.45396e-75	0.382574	0.152	0.053	3.02642e-71	cir-NK
RGCC	2.37744e-75	-0.622738	0.03	0.195	4.94864e-71	cir-NK
THEMIS2	4.29622e-74	0.353788	0.149	0.052	8.94259e-70	cir-NK
TPST2	8.25071e-74	0.481839	0.353	0.2	1.71739e-69	cir-NK
SYTL3	9.56299e-74	0.514036	0.495	0.33	1.99054e-69	cir-NK
HINT1	1.24743e-73	-0.370072	0.528	0.72	2.59652e-69	cir-NK
PLEKHA1	2.57858e-73	0.395238	0.172	0.065	5.36731e-69	cir-NK
LGR6	2.96618e-73	0.309043	0.103	0.028	6.1741e-69	cir-NK
HLA-C	3.18644e-73	0.268429	0.978	0.961	6.63258e-69	cir-NK
OXNAD1	2.67258e-72	-0.48524	0.057	0.233	5.56297e-68	cir-NK
HNRNPLL	6.27702e-72	-0.497277	0.028	0.187	1.30656e-67	cir-NK
FCRL6	7.71005e-72	0.459227	0.358	0.201	1.60485e-67	cir-NK
RPL37	2.0751e-71	-0.278351	0.893	0.946	4.31932e-67	cir-NK
CALM1	2.08283e-71	0.29355	0.888	0.87	4.3354e-67	cir-NK
RPL10A	2.15047e-70	-0.300303	0.766	0.876	4.4762e-66	cir-NK
NCF1	2.66616e-70	-0.489451	0.019	0.169	5.54961e-66	cir-NK
UBASH3A	3.58634e-70	-0.45459	0.013	0.158	7.46497e-66	cir-NK
TNFAIP3	5.75188e-70	-0.768663	0.297	0.482	1.19725e-65	cir-NK
RPS5	6.08089e-70	-0.271848	0.846	0.919	1.26574e-65	cir-NK
STK17A	7.0592e-70	-0.423728	0.453	0.65	1.46937e-65	cir-NK
SPOCK2	1.67874e-69	-0.447145	0.231	0.442	3.4943e-65	cir-NK
LPCAT1	6.37621e-69	0.4476	0.266	0.132	1.32721e-64	cir-NK
GNG2	8.58499e-69	0.448626	0.536	0.393	1.78697e-64	cir-NK
FUT11	9.87557e-68	0.371455	0.177	0.071	2.0556e-63	cir-NK
CD84	1.4621e-67	-0.487135	0.038	0.194	3.04337e-63	cir-NK
SPN	2.39408e-67	0.51347	0.415	0.27	4.98329e-63	cir-NK
FNDC3B	4.7958e-67	0.367603	0.172	0.068	9.98247e-63	cir-NK
LEPROTL1	3.03661e-66	-0.416676	0.241	0.45	6.32071e-62	cir-NK
JAML	1.16055e-65	-0.450556	0.015	0.154	2.41568e-61	cir-NK
RCAN3	1.25618e-65	-0.455844	0.003	0.133	2.61475e-61	cir-NK
GSTK1	3.17426e-65	-0.370599	0.36	0.567	6.60722e-61	cir-NK
C1orf162	3.34472e-65	0.406861	0.202	0.088	6.96203e-61	cir-NK
RGS10	5.25666e-65	-0.405493	0.093	0.274	1.09417e-60	cir-NK
GPR65	1.25075e-64	0.494572	0.361	0.217	2.60343e-60	cir-NK
PTPN4	1.88406e-64	0.450034	0.392	0.244	3.92168e-60	cir-NK
RPL41	4.35941e-64	-0.273424	0.787	0.884	9.07411e-60	cir-NK
SERPINB1	4.55506e-64	0.508546	0.4	0.26	9.48135e-60	cir-NK
RASGRP2	5.90128e-64	0.412077	0.217	0.101	1.22835e-59	cir-NK
SYNE2	7.02221e-64	0.460373	0.58	0.446	1.46167e-59	cir-NK
ACAP1	7.71349e-64	-0.383246	0.34	0.546	1.60556e-59	cir-NK
RIPOR2	6.4851e-63	0.449587	0.397	0.249	1.34987e-58	cir-NK
XCL1	7.6429e-63	-1.17407	0.111	0.273	1.59087e-58	cir-NK
STK17B	6.09e-62	-0.414148	0.316	0.516	1.26763e-57	cir-NK
ZNF600	1.21494e-61	0.370074	0.178	0.075	2.5289e-57	cir-NK
ZFP36L1	1.32105e-60	-0.485121	0.479	0.66	2.74976e-56	cir-NK
PDCD1	2.12672e-60	-0.492052	0.006	0.13	4.42677e-56	cir-NK
BTG2	3.91058e-60	-0.596537	0.229	0.412	8.13987e-56	cir-NK
MYO1F	7.68906e-60	0.459175	0.416	0.275	1.60048e-55	cir-NK
AQP3	1.14967e-59	-0.444617	0.012	0.138	2.39305e-55	cir-NK
TENT5C	1.86928e-59	-0.459278	0.051	0.2	3.89092e-55	cir-NK
KIAA1551	4.22494e-59	-0.399388	0.398	0.587	8.79422e-55	cir-NK
IQGAP2	7.66737e-59	0.446416	0.447	0.309	1.59596e-54	cir-NK
PAG1	7.80909e-59	-0.441348	0.054	0.2	1.62546e-54	cir-NK
LDHB	9.22865e-59	-0.394294	0.386	0.566	1.92094e-54	cir-NK
RPS6	1.73052e-58	-0.252454	0.871	0.931	3.60208e-54	cir-NK
PTGER2	1.83817e-58	0.421454	0.249	0.127	3.82615e-54	cir-NK
BIRC3	3.45588e-58	-0.471945	0.058	0.208	7.19342e-54	cir-NK
RASSF1	1.07883e-57	0.428484	0.336	0.201	2.24558e-53	cir-NK
RPS9	1.48299e-57	-0.264135	0.786	0.881	3.08684e-53	cir-NK
PBXIP1	2.83873e-57	-0.444356	0.12	0.287	5.90882e-53	cir-NK
NEAT1	3.55674e-57	0.444875	0.611	0.493	7.40335e-53	cir-NK
PYHIN1	4.81716e-57	0.423324	0.492	0.357	1.00269e-52	cir-NK
TTN	2.22024e-56	-0.554848	0.029	0.16	4.62144e-52	cir-NK
RPLP0	3.2044e-56	-0.273677	0.866	0.926	6.66996e-52	cir-NK
SERPINB6	1.8899e-55	0.345283	0.199	0.093	3.93383e-51	cir-NK
ADD3	5.40072e-55	0.450599	0.403	0.271	1.12416e-50	cir-NK
AES	2.62156e-54	0.431606	0.55	0.442	5.45677e-50	cir-NK
RAB29	3.6836e-54	0.419604	0.323	0.195	7.66741e-50	cir-NK
NCR3	7.1064e-54	0.360843	0.279	0.153	1.4792e-49	cir-NK
TOX2	9.89655e-54	-0.434358	0.007	0.119	2.05997e-49	cir-NK
ITGB1	1.27077e-53	0.471989	0.385	0.248	2.64511e-49	cir-NK
TENT5A	2.20424e-53	0.270736	0.105	0.035	4.58813e-49	cir-NK
CTLA4	5.08488e-53	-0.515252	0.004	0.113	1.05842e-48	cir-NK
FABP5	1.4306e-52	-0.479394	0.048	0.181	2.97779e-48	cir-NK
LY9	1.43109e-52	-0.385423	0.08	0.227	2.97882e-48	cir-NK
TNFSF8	1.48864e-52	-0.396265	0.017	0.133	3.0986e-48	cir-NK
NFKBIZ	7.53098e-52	-0.521884	0.085	0.229	1.56757e-47	cir-NK
SEPT1	8.59098e-52	-0.302375	0.341	0.542	1.78821e-47	cir-NK
CCND3	9.67278e-52	0.392288	0.548	0.438	2.01339e-47	cir-NK
STAT1	1.069e-50	-0.447051	0.288	0.458	2.22513e-46	cir-NK
TSPAN32	1.9363e-50	0.371221	0.172	0.079	4.03041e-46	cir-NK
CD96	2.54284e-50	-0.369734	0.294	0.473	5.29292e-46	cir-NK
MYBL1	9.21297e-50	0.372712	0.364	0.228	1.91768e-45	cir-NK
DSTN	1.29305e-49	0.461315	0.279	0.164	2.69148e-45	cir-NK
TUBA4A	1.34977e-49	-0.369499	0.19	0.36	2.80955e-45	cir-NK
TCF7	2.38925e-49	-0.416774	0.019	0.131	4.97323e-45	cir-NK
YPEL1	4.00037e-49	0.312982	0.139	0.057	8.32677e-45	cir-NK
CSF1	6.60998e-49	-0.4319	0.006	0.108	1.37587e-44	cir-NK
SAMSN1	6.69646e-49	-0.43297	0.149	0.305	1.39387e-44	cir-NK
CKLF	9.26093e-49	-0.367034	0.22	0.389	1.92766e-44	cir-NK
STARD3NL	3.80662e-48	0.399016	0.257	0.144	7.92348e-44	cir-NK
TNF	5.50506e-48	-0.850002	0.063	0.192	1.14588e-43	cir-NK
DPP4	8.99292e-48	-0.356168	0.003	0.101	1.87188e-43	cir-NK
OSTF1	1.44192e-47	0.389361	0.493	0.375	3.00136e-43	cir-NK
PRR5L	2.73169e-47	0.31918	0.154	0.069	5.68601e-43	cir-NK
TRAF1	3.09911e-47	-0.366035	0.047	0.171	6.4508e-43	cir-NK
ANXA4	4.74546e-47	0.329105	0.16	0.072	9.87767e-43	cir-NK
RHBDF2	2.8419e-46	0.33899	0.15	0.067	5.91542e-42	cir-NK
GPRIN3	3.05479e-46	-0.349209	0.173	0.335	6.35855e-42	cir-NK
SUSD3	3.76405e-46	-0.315573	0.005	0.102	7.83488e-42	cir-NK
GRAMD1A	4.28965e-46	-0.349956	0.053	0.177	8.9289e-42	cir-NK
CD74	8.69688e-46	-0.347844	0.851	0.905	1.81026e-41	cir-NK
MYADM	1.28602e-45	-0.427532	0.073	0.203	2.67685e-41	cir-NK
RUNX3	1.57239e-45	0.375132	0.333	0.212	3.27293e-41	cir-NK
PKM	1.78609e-45	-0.328433	0.269	0.447	3.71775e-41	cir-NK
CCL3L1	2.00573e-45	-0.906593	0.106	0.238	4.17492e-41	cir-NK
FLT3LG	2.26467e-45	-0.354626	0.089	0.225	4.71391e-41	cir-NK
PTPN18	2.28936e-45	0.35567	0.247	0.139	4.76529e-41	cir-NK
CMTM7	2.78438e-45	-0.362906	0.067	0.196	5.79568e-41	cir-NK
ITM2C	4.31132e-45	-0.390401	0.009	0.107	8.97402e-41	cir-NK
TTC39C	5.55701e-45	-0.349755	0.083	0.218	1.15669e-40	cir-NK
SCML4	6.46658e-45	-0.388795	0.211	0.37	1.34602e-40	cir-NK
PSAP	1.38094e-44	0.388061	0.511	0.405	2.87442e-40	cir-NK
TSPYL2	1.82833e-44	-0.431459	0.088	0.221	3.80566e-40	cir-NK
CDC42SE1	5.34107e-44	0.42037	0.436	0.328	1.11174e-39	cir-NK
EZR	6.10796e-44	-0.333873	0.238	0.405	1.27137e-39	cir-NK
CD4	7.78694e-44	-0.332259	0.011	0.108	1.62085e-39	cir-NK
ARL4C	1.02733e-43	0.370888	0.523	0.408	2.13838e-39	cir-NK
GZMM	1.17782e-43	0.303793	0.643	0.541	2.45164e-39	cir-NK
PDE4D	1.32237e-43	0.350135	0.165	0.079	2.75252e-39	cir-NK
ADAM8	1.64569e-43	0.361932	0.261	0.153	3.4255e-39	cir-NK
SH2D1A	2.26208e-43	-0.380616	0.179	0.33	4.70851e-39	cir-NK
KCNA3	2.39383e-43	-0.350581	0.082	0.213	4.98276e-39	cir-NK
HSP90AB1	3.74517e-43	-0.290196	0.614	0.754	7.79557e-39	cir-NK
HLA-DMA	3.76909e-43	-0.341423	0.066	0.191	7.84537e-39	cir-NK
RIN3	3.88064e-43	0.321307	0.224	0.122	8.07756e-39	cir-NK
CORO1B	4.2459e-43	-0.396428	0.094	0.225	8.83785e-39	cir-NK
MDFIC	5.28926e-43	-0.344023	0.084	0.213	1.10096e-38	cir-NK
ANXA5	1.09692e-42	-0.285519	0.111	0.255	2.28324e-38	cir-NK
CCR5	1.12898e-42	-0.327989	0.009	0.101	2.34998e-38	cir-NK
FCRL3	1.20936e-42	0.332688	0.193	0.098	2.51729e-38	cir-NK
IFNG	1.22562e-42	-0.826925	0.147	0.279	2.55113e-38	cir-NK
HDDC2	2.89246e-42	0.355859	0.217	0.118	6.02065e-38	cir-NK
GLRX	3.49692e-42	0.381439	0.257	0.151	7.27883e-38	cir-NK
RAB27B	4.07195e-42	0.260385	0.121	0.05	8.47576e-38	cir-NK
GPR174	4.59872e-42	-0.369474	0.154	0.299	9.57223e-38	cir-NK
PHTF2	5.0339e-42	-0.348259	0.045	0.157	1.04781e-37	cir-NK
JAK1	5.15814e-42	0.330789	0.672	0.612	1.07367e-37	cir-NK
PLCG1	6.05347e-42	-0.32134	0.076	0.202	1.26003e-37	cir-NK
CDKN2D	1.1555e-41	0.357648	0.194	0.102	2.40517e-37	cir-NK
TMEM14C	1.40588e-41	-0.316992	0.019	0.116	2.92633e-37	cir-NK
CISH	1.4957e-41	-0.421031	0.056	0.17	3.1133e-37	cir-NK
UBC	1.65162e-41	-0.364061	0.788	0.865	3.43786e-37	cir-NK
ICAM2	2.28863e-41	0.39488	0.304	0.193	4.76378e-37	cir-NK
HLA-DQB1	3.07871e-41	-0.392464	0.098	0.228	6.40832e-37	cir-NK
AC020916.1	9.21248e-41	-0.469152	0.045	0.154	1.91758e-36	cir-NK
S100A4	1.65682e-40	0.291325	0.906	0.804	3.44867e-36	cir-NK
HSPB1	2.56038e-40	-0.391169	0.186	0.336	5.32944e-36	cir-NK
AUTS2	2.79176e-40	0.29415	0.139	0.063	5.81105e-36	cir-NK
TAGAP	3.32459e-40	-0.353122	0.482	0.622	6.92014e-36	cir-NK
SYPL1	3.727e-40	-0.310471	0.038	0.145	7.75775e-36	cir-NK
DGKA	6.75313e-40	-0.335827	0.068	0.185	1.40566e-35	cir-NK
PEBP1	9.91856e-40	-0.280874	0.266	0.436	2.06455e-35	cir-NK
TRGV2	1.17114e-39	-0.457095	0.022	0.118	2.43772e-35	cir-NK
PTGDR	1.22103e-39	0.331491	0.318	0.201	2.54157e-35	cir-NK
ZEB1	1.39391e-39	-0.307362	0.017	0.11	2.90142e-35	cir-NK
PBX4	1.74269e-39	-0.316298	0.028	0.127	3.6274e-35	cir-NK
UPP1	1.90742e-39	0.318261	0.19	0.1	3.9703e-35	cir-NK
CITED2	4.30401e-39	-0.656563	0.185	0.317	8.9588e-35	cir-NK
SNHG8	7.90221e-39	-0.315239	0.11	0.24	1.64485e-34	cir-NK
HMGN3	1.16854e-38	0.347835	0.384	0.272	2.43232e-34	cir-NK
USP28	1.97833e-38	0.352109	0.237	0.137	4.11789e-34	cir-NK
ZNF331	3.537e-38	-0.40065	0.052	0.159	7.36227e-34	cir-NK
FTL	5.51797e-38	0.262246	0.939	0.935	1.14856e-33	cir-NK
TBXAS1	5.63024e-38	0.280502	0.124	0.055	1.17193e-33	cir-NK
KLRC2	5.87587e-38	0.323175	0.108	0.044	1.22306e-33	cir-NK
NIN	6.47108e-38	-0.288529	0.151	0.291	1.34696e-33	cir-NK
DNAJB1	1.21128e-37	-0.664759	0.345	0.485	2.52129e-33	cir-NK
CD55	1.56328e-37	0.362921	0.198	0.108	3.25397e-33	cir-NK
ABI3	2.13939e-37	0.352573	0.335	0.225	4.45315e-33	cir-NK
JAZF1	9.69462e-37	0.308872	0.152	0.074	2.01793e-32	cir-NK
NFKBIA	1.92465e-36	-0.62497	0.397	0.528	4.00615e-32	cir-NK
SYNRG	2.10294e-36	-0.289944	0.263	0.412	4.37728e-32	cir-NK
RGL4	2.50141e-36	-0.293692	0.047	0.149	5.20668e-32	cir-NK
PTPRE	6.03487e-36	0.331167	0.234	0.138	1.25616e-31	cir-NK
NCALD	1.13187e-35	0.273639	0.117	0.052	2.35598e-31	cir-NK
SLC2A3	1.5163e-35	-0.385371	0.358	0.496	3.15617e-31	cir-NK
LIMS1	1.52654e-35	-0.338788	0.082	0.195	3.1775e-31	cir-NK
HELB	2.99071e-35	-0.312443	0.061	0.166	6.22516e-31	cir-NK
TNFSF9	3.57238e-35	-0.384902	0.025	0.113	7.4359e-31	cir-NK
MAP4K1	6.01442e-35	-0.296056	0.106	0.227	1.2519e-30	cir-NK
DNAJA1	6.43758e-35	-0.371491	0.246	0.385	1.33998e-30	cir-NK
RBPJ	8.4657e-35	-0.336928	0.068	0.175	1.76213e-30	cir-NK
PRDM1	9.49411e-35	0.372591	0.39	0.281	1.9762e-30	cir-NK
VAV3	1.24715e-34	0.305877	0.167	0.088	2.59593e-30	cir-NK
JUND	1.46963e-34	-0.320012	0.133	0.258	3.05903e-30	cir-NK
NR4A1	1.5995e-34	-0.386753	0.023	0.109	3.32935e-30	cir-NK
CD47	2.25328e-34	0.365883	0.399	0.3	4.6902e-30	cir-NK
DNPH1	2.66568e-34	-0.283916	0.026	0.113	5.54861e-30	cir-NK
CYTOR	2.93762e-34	-0.354524	0.173	0.301	6.11466e-30	cir-NK
TNFRSF10A	4.74739e-34	-0.287447	0.02	0.103	9.88169e-30	cir-NK
PTTG1	6.79666e-34	-0.292407	0.032	0.122	1.41473e-29	cir-NK
TMEM71	8.17513e-34	0.280697	0.149	0.075	1.70165e-29	cir-NK
ARHGEF3	1.02909e-33	0.342048	0.371	0.269	2.14204e-29	cir-NK
DUSP2	1.18913e-33	-0.453809	0.507	0.614	2.47518e-29	cir-NK
LCP2	1.53601e-33	-0.259923	0.401	0.553	3.19721e-29	cir-NK
CMC1	1.8924e-33	0.274544	0.472	0.353	3.93904e-29	cir-NK
LAT	2.06042e-33	-0.270649	0.266	0.411	4.28876e-29	cir-NK
MCL1	2.54453e-33	-0.276554	0.394	0.542	5.29644e-29	cir-NK
SUN2	2.70769e-33	0.338997	0.49	0.4	5.63607e-29	cir-NK
KLRC1	2.89365e-33	0.286903	0.17	0.088	6.02313e-29	cir-NK
RPL36A	4.30948e-33	-0.257179	0.336	0.485	8.97018e-29	cir-NK
OCIAD2	5.74651e-33	-0.265994	0.125	0.249	1.19614e-28	cir-NK
LINC00861	7.7833e-33	0.341921	0.474	0.379	1.62009e-28	cir-NK
MATK	8.27313e-33	0.311722	0.399	0.293	1.72205e-28	cir-NK
MCUB	1.26948e-32	-0.27761	0.104	0.22	2.64242e-28	cir-NK
TMEM14B	1.45739e-32	-0.266998	0.109	0.226	3.03356e-28	cir-NK
MAPK1	1.58906e-32	0.325705	0.377	0.276	3.30763e-28	cir-NK
CSRNP1	1.77687e-32	-0.281826	0.055	0.153	3.69856e-28	cir-NK
PPP1R2	2.00747e-32	-0.26684	0.236	0.378	4.17854e-28	cir-NK
PRMT2	2.41138e-32	0.382556	0.404	0.306	5.0193e-28	cir-NK
SFPQ	2.98402e-32	-0.253681	0.335	0.486	6.21125e-28	cir-NK
IL16	2.99915e-32	-0.265151	0.273	0.417	6.24274e-28	cir-NK
DDIT4	4.95434e-32	0.370104	0.55	0.466	1.03124e-27	cir-NK
CD99	5.09712e-32	0.260037	0.745	0.696	1.06097e-27	cir-NK
GNAS	6.06908e-32	-0.285627	0.235	0.377	1.26328e-27	cir-NK
IL6ST	6.51222e-32	-0.294162	0.057	0.155	1.35552e-27	cir-NK
P2RY10	7.86177e-32	-0.254634	0.036	0.125	1.63643e-27	cir-NK
PCED1B	9.72293e-32	-0.262617	0.103	0.216	2.02383e-27	cir-NK
BCL2	9.98332e-32	-0.280447	0.076	0.181	2.07803e-27	cir-NK
DUSP5	1.02214e-31	-0.325744	0.047	0.139	2.12758e-27	cir-NK
RHOC	3.57592e-31	0.334614	0.375	0.274	7.44328e-27	cir-NK
CRTAM	1.24327e-30	-0.319307	0.035	0.119	2.58787e-26	cir-NK
FAM49B	2.32587e-30	0.316742	0.488	0.399	4.84129e-26	cir-NK
PDE7A	3.21638e-30	-0.265718	0.085	0.19	6.6949e-26	cir-NK
YWHAH	4.38257e-30	-0.276872	0.128	0.244	9.12231e-26	cir-NK
CYTH1	5.25282e-30	0.349398	0.359	0.266	1.09337e-25	cir-NK
SEPT7	9.03817e-30	0.253124	0.674	0.612	1.8813e-25	cir-NK
DIP2A	1.6264e-29	0.346943	0.246	0.159	3.38536e-25	cir-NK
TNFSF14	1.94526e-29	-0.294371	0.106	0.213	4.04906e-25	cir-NK
MZT2A	2.45254e-29	-0.256233	0.188	0.313	5.10497e-25	cir-NK
ISG20	5.87419e-29	0.32823	0.512	0.431	1.22271e-24	cir-NK
ZFP36	8.20755e-29	-0.539284	0.511	0.605	1.7084e-24	cir-NK
PARP15	1.05963e-28	0.317797	0.188	0.111	2.20563e-24	cir-NK
PNP	1.08574e-28	-0.265289	0.074	0.17	2.25996e-24	cir-NK
HLA-DQA1	1.70918e-28	-0.316677	0.178	0.3	3.55765e-24	cir-NK
MYO1G	2.46107e-28	0.338429	0.34	0.249	5.12271e-24	cir-NK
TES	2.77728e-28	0.338037	0.296	0.206	5.7809e-24	cir-NK
CST3	5.94733e-28	0.290775	0.194	0.114	1.23794e-23	cir-NK
AGTPBP1	1.14279e-27	0.28557	0.202	0.123	2.37871e-23	cir-NK
MSN	2.13776e-27	0.300688	0.596	0.545	4.44975e-23	cir-NK
DDX3X	2.16541e-27	-0.282893	0.286	0.417	4.5073e-23	cir-NK
F2R	2.68402e-27	0.319673	0.262	0.175	5.58679e-23	cir-NK
ZNF831	4.4032e-27	-0.268804	0.074	0.167	9.16527e-23	cir-NK
ZAP70	4.52849e-27	0.308209	0.487	0.409	9.42605e-23	cir-NK
UCHL5	4.62439e-27	0.310075	0.203	0.125	9.62567e-23	cir-NK
TCF25	1.22416e-26	0.325091	0.519	0.455	2.5481e-22	cir-NK
GPATCH8	2.95704e-26	0.310026	0.271	0.185	6.15508e-22	cir-NK
SRPK2	3.42985e-26	0.324416	0.261	0.178	7.13923e-22	cir-NK
CHST12	5.6163e-26	0.283869	0.393	0.303	1.16903e-21	cir-NK
PDIA3	1.27323e-25	0.284226	0.632	0.581	2.65023e-21	cir-NK
RRBP1	1.50793e-25	0.256372	0.137	0.073	3.13875e-21	cir-NK
NDUFB7	1.53334e-25	0.336342	0.313	0.229	3.19165e-21	cir-NK
HLA-DRA	1.64115e-25	-0.263928	0.209	0.331	3.41606e-21	cir-NK
SLA2	7.54109e-25	0.346622	0.233	0.157	1.56968e-20	cir-NK
HSPA1B	8.9288e-25	-0.707841	0.222	0.327	1.85853e-20	cir-NK
YPEL3	1.3094e-24	0.308403	0.409	0.324	2.72552e-20	cir-NK
MIR155HG	2.52018e-24	-0.343469	0.036	0.108	5.24575e-20	cir-NK
SSH2	3.70338e-24	0.295149	0.287	0.204	7.70859e-20	cir-NK
RILPL2	4.22054e-24	-0.256115	0.082	0.169	8.78505e-20	cir-NK
SYTL1	4.37335e-24	0.301345	0.315	0.233	9.10312e-20	cir-NK
HSP90AA1	4.99533e-24	-0.285978	0.714	0.796	1.03978e-19	cir-NK
HSPE1	6.94491e-24	-0.35638	0.326	0.451	1.44558e-19	cir-NK
MT-ND6	7.06677e-24	0.305192	0.709	0.677	1.47095e-19	cir-NK
PRKCB	7.45039e-24	0.294891	0.233	0.154	1.5508e-19	cir-NK
DHRS7	2.16118e-23	0.298291	0.444	0.373	4.4985e-19	cir-NK
SLF1	2.21193e-23	-0.253518	0.063	0.143	4.60413e-19	cir-NK
CEBPB	3.01863e-23	0.327039	0.231	0.156	6.28327e-19	cir-NK
GATA3	7.30623e-23	-0.253818	0.115	0.209	1.52079e-18	cir-NK
CD244	7.46187e-23	0.260727	0.233	0.154	1.55319e-18	cir-NK
GTF3C1	8.7957e-23	0.269711	0.182	0.113	1.83083e-18	cir-NK
CARD16	9.21824e-23	0.30444	0.387	0.311	1.91878e-18	cir-NK
SESN1	1.21641e-22	-0.293862	0.095	0.18	2.53196e-18	cir-NK
PIM2	1.69684e-22	-0.265452	0.129	0.223	3.53196e-18	cir-NK
AC116366.3	3.09295e-22	0.296967	0.349	0.27	6.43797e-18	cir-NK
XBP1	1.2401e-21	0.287513	0.408	0.33	2.58127e-17	cir-NK
CD63	1.98548e-21	0.254515	0.439	0.355	4.13278e-17	cir-NK
BTN3A2	2.00328e-21	0.287858	0.471	0.403	4.16984e-17	cir-NK
NDUFB2	2.1274e-21	0.276959	0.476	0.413	4.42818e-17	cir-NK
G6PD	2.62563e-21	0.268294	0.199	0.13	5.46525e-17	cir-NK
P2RY8	1.42297e-20	0.255777	0.156	0.095	2.96192e-16	cir-NK
MAPRE2	1.5792e-20	0.272622	0.315	0.238	3.2871e-16	cir-NK
TSPAN14	3.22193e-20	0.255553	0.244	0.17	6.70645e-16	cir-NK
PTPRA	4.30476e-20	0.270362	0.264	0.189	8.96037e-16	cir-NK
ARPC5	4.54667e-20	0.260644	0.476	0.416	9.46389e-16	cir-NK
FOSL2	1.0277e-19	0.258235	0.15	0.092	2.13915e-15	cir-NK
RNF115	2.78281e-19	0.285732	0.275	0.205	5.79242e-15	cir-NK
PTGER4	5.32345e-19	-0.267594	0.268	0.365	1.10808e-14	cir-NK
HSPD1	5.46734e-19	-0.278955	0.237	0.336	1.13803e-14	cir-NK
RPS6KA1	8.2211e-19	0.26311	0.206	0.142	1.71122e-14	cir-NK
ADAM10	1.32495e-18	0.280297	0.267	0.197	2.75789e-14	cir-NK
MIEN1	1.96421e-18	0.268793	0.284	0.215	4.08849e-14	cir-NK
DBI	2.82922e-18	0.26929	0.478	0.427	5.88903e-14	cir-NK
SAMD3	4.36652e-18	0.291581	0.35	0.283	9.08891e-14	cir-NK
RAC1	4.99245e-18	0.269943	0.425	0.363	1.03918e-13	cir-NK
TNFRSF1B	7.0804e-18	0.264054	0.325	0.253	1.47378e-13	cir-NK
ATM	9.21047e-18	0.260355	0.422	0.354	1.91716e-13	cir-NK
ADD1	1.87599e-17	0.286278	0.262	0.196	3.90488e-13	cir-NK
CYCS	7.49811e-17	-0.252053	0.264	0.359	1.56073e-12	cir-NK
CCDC88C	8.12447e-17	0.265995	0.36	0.296	1.69111e-12	cir-NK
RGS2	1.2287e-16	-0.272001	0.066	0.129	2.55754e-12	cir-NK
HSPA1A	1.33939e-16	-0.61621	0.271	0.359	2.78793e-12	cir-NK
HSPH1	4.12131e-16	-0.347383	0.165	0.246	8.57851e-12	cir-NK
TAOK3	1.74663e-15	0.281953	0.278	0.214	3.63562e-11	cir-NK
CCL4L2	5.25635e-15	-0.737833	0.427	0.477	1.09411e-10	cir-NK
SLC44A2	1.35777e-14	0.250386	0.234	0.175	2.82621e-10	cir-NK
WASF2	2.0003e-14	0.254796	0.31	0.251	4.16362e-10	cir-NK
XCL2	3.1575e-10	-0.591867	0.276	0.33	6.57233e-06	cir-NK
MT1X	0.000233505	-0.369027	0.16	0.2	1	cir-NK
CCL3	0.00125554	-0.344226	0.364	0.313	1	cir-NK
CCL4	0.905975	-0.341132	0.857	0.747	1	cir-NK
FGFBP2	0	1.46442	0.722	0.079	0	CX3CR1+CD8 Teff
GNLY	0	1.33996	0.709	0.117	0	CX3CR1+CD8 Teff
GZMH	0	1.29762	0.915	0.363	0	CX3CR1+CD8 Teff
GZMB	0	1.21867	0.711	0.145	0	CX3CR1+CD8 Teff
KLF2	0	1.15199	0.789	0.272	0	CX3CR1+CD8 Teff
CX3CR1	0	1.07656	0.462	0.06	0	CX3CR1+CD8 Teff
PRSS23	9.04237e-256	0.737079	0.277	0.04	1.88217e-251	CX3CR1+CD8 Teff
NKG7	1.86393e-234	0.765208	0.991	0.701	3.87977e-230	CX3CR1+CD8 Teff
S1PR1	1.31704e-217	0.774917	0.346	0.074	2.74142e-213	CX3CR1+CD8 Teff
S100A4	1.42479e-177	0.713473	0.98	0.805	2.96569e-173	CX3CR1+CD8 Teff
ADGRG1	6.35304e-163	0.687811	0.311	0.074	1.32238e-158	CX3CR1+CD8 Teff
TRBV7-2	1.13651e-159	1.46185	0.182	0.028	2.36565e-155	CX3CR1+CD8 Teff
ZEB2	7.88853e-155	0.770543	0.518	0.194	1.642e-150	CX3CR1+CD8 Teff
SH3BGRL3	5.20649e-149	0.495487	0.987	0.912	1.08373e-144	CX3CR1+CD8 Teff
ITGB1	1.46505e-148	0.904324	0.564	0.246	3.0495e-144	CX3CR1+CD8 Teff
CD69	2.00845e-144	-1.1336	0.558	0.798	4.18059e-140	CX3CR1+CD8 Teff
GZMK	3.56784e-144	-1.29029	0.197	0.613	7.42647e-140	CX3CR1+CD8 Teff
LITAF	5.43853e-143	0.719054	0.721	0.394	1.13203e-138	CX3CR1+CD8 Teff
CD52	2.06124e-138	0.66514	0.885	0.63	4.29047e-134	CX3CR1+CD8 Teff
FLNA	2.3299e-136	0.778344	0.714	0.405	4.8497e-132	CX3CR1+CD8 Teff
KLF3	2.96574e-136	0.741349	0.343	0.102	6.1732e-132	CX3CR1+CD8 Teff
PRF1	3.91842e-135	0.654346	0.821	0.5	8.15619e-131	CX3CR1+CD8 Teff
C1orf21	7.60218e-127	0.546153	0.26	0.063	1.58239e-122	CX3CR1+CD8 Teff
RAP1GAP2	2.27337e-124	0.390152	0.146	0.023	4.73202e-120	CX3CR1+CD8 Teff
LGALS1	1.73866e-122	0.759458	0.599	0.288	3.61903e-118	CX3CR1+CD8 Teff
VCL	5.03152e-120	0.504136	0.184	0.036	1.04731e-115	CX3CR1+CD8 Teff
EMP3	2.28348e-117	0.625372	0.805	0.533	4.75306e-113	CX3CR1+CD8 Teff
ASCL2	2.26697e-107	0.410749	0.113	0.016	4.7187e-103	CX3CR1+CD8 Teff
FOS	6.21074e-107	-1.78214	0.246	0.559	1.29277e-102	CX3CR1+CD8 Teff
LAIR2	3.98223e-106	0.566082	0.239	0.062	8.28902e-102	CX3CR1+CD8 Teff
C12orf75	1.21206e-98	0.656552	0.484	0.223	2.52291e-94	CX3CR1+CD8 Teff
ANXA1	4.73096e-96	0.543037	0.771	0.485	9.8475e-92	CX3CR1+CD8 Teff
EFHD2	1.39258e-95	0.664926	0.531	0.272	2.89866e-91	CX3CR1+CD8 Teff
LINC02384	2.50068e-88	0.46381	0.164	0.038	5.20517e-84	CX3CR1+CD8 Teff
TGFBR3	9.8635e-88	0.563592	0.332	0.123	2.05309e-83	CX3CR1+CD8 Teff
TMSB10	1.84593e-84	0.292178	0.993	0.981	3.84231e-80	CX3CR1+CD8 Teff
PLEK	4.22046e-81	0.547893	0.62	0.358	8.7849e-77	CX3CR1+CD8 Teff
S100A6	1.00198e-80	0.499757	0.883	0.714	2.08561e-76	CX3CR1+CD8 Teff
S100A10	4.63545e-80	0.588403	0.793	0.59	9.64868e-76	CX3CR1+CD8 Teff
CXCR6	1.69912e-78	-0.955765	0.058	0.34	3.53672e-74	CX3CR1+CD8 Teff
LTB	7.12579e-78	-1.18673	0.179	0.454	1.48323e-73	CX3CR1+CD8 Teff
ALOX5AP	1.40176e-75	-0.661744	0.347	0.627	2.91777e-71	CX3CR1+CD8 Teff
RIPOR2	8.28654e-75	0.581705	0.487	0.251	1.72484e-70	CX3CR1+CD8 Teff
ZNF683	5.78938e-74	0.496933	0.132	0.029	1.20506e-69	CX3CR1+CD8 Teff
JUNB	3.08562e-73	-1.08176	0.466	0.663	6.42272e-69	CX3CR1+CD8 Teff
AHNAK	9.12876e-71	0.477191	0.788	0.577	1.90015e-66	CX3CR1+CD8 Teff
SYNE1	2.09254e-70	0.554635	0.547	0.309	4.35562e-66	CX3CR1+CD8 Teff
LILRB1	8.39186e-70	0.337237	0.112	0.023	1.74677e-65	CX3CR1+CD8 Teff
KLRB1	4.79084e-67	-0.846871	0.272	0.533	9.97213e-63	CX3CR1+CD8 Teff
TBX21	1.83377e-65	0.536364	0.418	0.21	3.817e-61	CX3CR1+CD8 Teff
CD7	3.7062e-61	-0.748967	0.431	0.637	7.71445e-57	CX3CR1+CD8 Teff
STK38	3.09919e-60	0.487183	0.346	0.159	6.45096e-56	CX3CR1+CD8 Teff
TTC16	7.18389e-60	0.332655	0.114	0.026	1.49533e-55	CX3CR1+CD8 Teff
NR4A2	1.02791e-59	-1.03265	0.175	0.41	2.13959e-55	CX3CR1+CD8 Teff
RASGRP2	3.94422e-59	0.391826	0.262	0.103	8.2099e-55	CX3CR1+CD8 Teff
S1PR5	5.32803e-59	0.450231	0.317	0.137	1.10903e-54	CX3CR1+CD8 Teff
RGS1	7.66559e-58	-0.966207	0.137	0.372	1.59559e-53	CX3CR1+CD8 Teff
DUSP1	2.27011e-56	-0.874036	0.558	0.707	4.72524e-52	CX3CR1+CD8 Teff
CDC25B	5.96829e-56	0.479056	0.268	0.112	1.2423e-51	CX3CR1+CD8 Teff
FOSB	4.91779e-55	-0.908627	0.069	0.291	1.02364e-50	CX3CR1+CD8 Teff
AES	9.05268e-55	0.478619	0.621	0.443	1.88432e-50	CX3CR1+CD8 Teff
TXNIP	1.27262e-54	0.417224	0.896	0.801	2.64895e-50	CX3CR1+CD8 Teff
SH3BP5	2.924e-54	0.438812	0.306	0.138	6.0863e-50	CX3CR1+CD8 Teff
UCP2	6.12431e-54	0.481915	0.617	0.421	1.27478e-49	CX3CR1+CD8 Teff
PLEKHG3	1.00037e-53	0.340348	0.111	0.027	2.08228e-49	CX3CR1+CD8 Teff
LYAR	4.81598e-52	0.486666	0.365	0.185	1.00245e-47	CX3CR1+CD8 Teff
SYNE2	1.33385e-51	0.461045	0.641	0.449	2.7764e-47	CX3CR1+CD8 Teff
ADRB2	3.76434e-50	0.450142	0.289	0.13	7.83548e-46	CX3CR1+CD8 Teff
XCL1	1.67567e-49	-1.46121	0.069	0.268	3.48791e-45	CX3CR1+CD8 Teff
CEP78	1.73404e-49	0.406135	0.238	0.097	3.6094e-45	CX3CR1+CD8 Teff
PXN	4.02324e-49	0.440877	0.275	0.123	8.37437e-45	CX3CR1+CD8 Teff
MTSS1	1.62451e-47	0.348119	0.143	0.045	3.38142e-43	CX3CR1+CD8 Teff
ZFP36L1	4.63326e-47	-0.617881	0.476	0.652	9.64413e-43	CX3CR1+CD8 Teff
PATL2	2.44224e-46	0.476675	0.285	0.135	5.08352e-42	CX3CR1+CD8 Teff
HLA-DPB1	2.74432e-46	0.386452	0.729	0.546	5.7123e-42	CX3CR1+CD8 Teff
CCL3	5.06105e-46	-1.78063	0.133	0.325	1.05346e-41	CX3CR1+CD8 Teff
STK17A	5.95305e-46	-0.474164	0.451	0.642	1.23913e-41	CX3CR1+CD8 Teff
RASA3	1.83463e-45	0.448347	0.288	0.137	3.81877e-41	CX3CR1+CD8 Teff
P2RY8	2.19425e-44	0.397129	0.224	0.095	4.56734e-40	CX3CR1+CD8 Teff
CCL3L1	3.54737e-44	-1.23577	0.054	0.235	7.38386e-40	CX3CR1+CD8 Teff
DSTN	4.00266e-43	0.437973	0.324	0.166	8.33153e-39	CX3CR1+CD8 Teff
SPON2	6.43394e-43	0.361176	0.345	0.177	1.33922e-38	CX3CR1+CD8 Teff
JUN	1.79724e-42	-1.00305	0.44	0.604	3.74095e-38	CX3CR1+CD8 Teff
KLRG1	2.25519e-42	0.398392	0.489	0.297	4.69418e-38	CX3CR1+CD8 Teff
TRGV5	9.26811e-42	0.448517	0.138	0.046	1.92916e-37	CX3CR1+CD8 Teff
YWHAQ	7.53618e-41	0.450505	0.498	0.328	1.56866e-36	CX3CR1+CD8 Teff
FCGR3A	1.01396e-40	0.34593	0.295	0.14	2.11055e-36	CX3CR1+CD8 Teff
RAP1B	5.13307e-40	0.397613	0.632	0.48	1.06845e-35	CX3CR1+CD8 Teff
CD27	2.51626e-39	-0.651893	0.091	0.271	5.2376e-35	CX3CR1+CD8 Teff
PDCD4	3.737e-39	-0.521232	0.258	0.451	7.77856e-35	CX3CR1+CD8 Teff
ARHGAP9	3.79935e-39	-0.557036	0.184	0.375	7.90834e-35	CX3CR1+CD8 Teff
CD160	6.08813e-39	-0.732264	0.043	0.206	1.26724e-34	CX3CR1+CD8 Teff
COTL1	3.86512e-38	-0.552994	0.304	0.496	8.04525e-34	CX3CR1+CD8 Teff
IL10RA	1.93117e-37	0.437712	0.447	0.285	4.01972e-33	CX3CR1+CD8 Teff
SELPLG	2.86986e-37	0.408363	0.416	0.252	5.97362e-33	CX3CR1+CD8 Teff
SIRPG	5.88816e-37	-0.534749	0.048	0.21	1.22562e-32	CX3CR1+CD8 Teff
IL2RB	4.96836e-36	-0.780825	0.161	0.331	1.03416e-31	CX3CR1+CD8 Teff
CD99	1.35193e-35	0.311791	0.81	0.695	2.81404e-31	CX3CR1+CD8 Teff
XCL2	2.07421e-35	-1.18381	0.165	0.333	4.31747e-31	CX3CR1+CD8 Teff
AC119396.1	1.16325e-34	0.323402	0.186	0.079	2.42131e-30	CX3CR1+CD8 Teff
SRGN	9.70549e-34	-0.3824	0.807	0.866	2.0202e-29	CX3CR1+CD8 Teff
FGL2	1.19578e-33	0.312146	0.122	0.043	2.48902e-29	CX3CR1+CD8 Teff
TYROBP	9.12188e-33	-0.96196	0.135	0.289	1.89872e-28	CX3CR1+CD8 Teff
CD96	1.27393e-32	-0.43556	0.286	0.466	2.65169e-28	CX3CR1+CD8 Teff
BTG2	1.96843e-32	-0.651386	0.235	0.404	4.09728e-28	CX3CR1+CD8 Teff
NFKBIA	2.06236e-31	-0.835667	0.376	0.524	4.2928e-27	CX3CR1+CD8 Teff
MYO1G	4.26088e-31	0.411555	0.389	0.251	8.86902e-27	CX3CR1+CD8 Teff
FYB1	6.50152e-31	-0.37386	0.574	0.703	1.35329e-26	CX3CR1+CD8 Teff
CXCR3	2.77122e-30	-0.543227	0.124	0.277	5.7683e-26	CX3CR1+CD8 Teff
CD3G	9.77111e-30	0.317746	0.651	0.505	2.03386e-25	CX3CR1+CD8 Teff
CCL4L2	3.96007e-29	-1.42992	0.346	0.478	8.24288e-25	CX3CR1+CD8 Teff
SLC2A3	1.08267e-28	-0.58315	0.35	0.491	2.25359e-24	CX3CR1+CD8 Teff
CAST	5.91597e-28	0.366833	0.497	0.357	1.23141e-23	CX3CR1+CD8 Teff
NCF1	1.38707e-26	-0.416185	0.039	0.162	2.88719e-22	CX3CR1+CD8 Teff
CRIP1	7.15023e-26	0.265765	0.715	0.573	1.48832e-21	CX3CR1+CD8 Teff
FCER1G	7.50671e-26	-1.00663	0.051	0.17	1.56252e-21	CX3CR1+CD8 Teff
CKLF	1.33848e-25	-0.402049	0.224	0.382	2.78604e-21	CX3CR1+CD8 Teff
TOX2	1.36653e-25	-0.397495	0.011	0.114	2.84443e-21	CX3CR1+CD8 Teff
SAMD3	1.65024e-25	0.329096	0.424	0.283	3.43498e-21	CX3CR1+CD8 Teff
ZFP36	3.03277e-25	-0.681912	0.495	0.602	6.31271e-21	CX3CR1+CD8 Teff
SARAF	5.60663e-25	-0.283401	0.743	0.815	1.16702e-20	CX3CR1+CD8 Teff
RCAN3	5.83527e-25	-0.384781	0.02	0.127	1.21461e-20	CX3CR1+CD8 Teff
AOAH	1.88307e-24	-0.460274	0.159	0.302	3.9196e-20	CX3CR1+CD8 Teff
IL7R	2.50727e-24	0.393468	0.518	0.369	5.21888e-20	CX3CR1+CD8 Teff
PPP1R15A	5.91461e-24	-0.596594	0.261	0.401	1.23113e-19	CX3CR1+CD8 Teff
NFKBIZ	1.06184e-23	-0.525439	0.096	0.223	2.21023e-19	CX3CR1+CD8 Teff
HOPX	3.82251e-23	0.292472	0.426	0.286	7.95655e-19	CX3CR1+CD8 Teff
TTN	3.92959e-23	-0.490995	0.043	0.154	8.17944e-19	CX3CR1+CD8 Teff
ACAP1	4.18286e-23	-0.33513	0.393	0.535	8.70662e-19	CX3CR1+CD8 Teff
CYTH1	7.22567e-23	0.327024	0.398	0.268	1.50402e-18	CX3CR1+CD8 Teff
PLAC8	7.61189e-23	0.253436	0.282	0.164	1.58441e-18	CX3CR1+CD8 Teff
CD320	8.25866e-23	0.348014	0.192	0.101	1.71904e-18	CX3CR1+CD8 Teff
ZNF331	1.18909e-22	-0.460283	0.044	0.155	2.4751e-18	CX3CR1+CD8 Teff
RAB11FIP1	1.23064e-22	-0.37801	0.058	0.174	2.56158e-18	CX3CR1+CD8 Teff
TXK	1.24182e-22	-0.476345	0.034	0.139	2.58485e-18	CX3CR1+CD8 Teff
INPP4B	1.77027e-22	-0.418104	0.157	0.29	3.68481e-18	CX3CR1+CD8 Teff
S1PR4	4.18015e-22	0.318402	0.219	0.122	8.70098e-18	CX3CR1+CD8 Teff
CD28	6.18517e-22	-0.373228	0.045	0.151	1.28744e-17	CX3CR1+CD8 Teff
IL16	1.23618e-21	-0.338402	0.266	0.411	2.5731e-17	CX3CR1+CD8 Teff
LCP2	1.83937e-21	-0.300537	0.408	0.547	3.82865e-17	CX3CR1+CD8 Teff
EVL	2.98305e-21	-0.280128	0.599	0.704	6.20922e-17	CX3CR1+CD8 Teff
RHOC	3.87074e-21	-0.412046	0.159	0.288	8.05695e-17	CX3CR1+CD8 Teff
IKZF2	4.71995e-21	-0.339331	0.014	0.105	9.82458e-17	CX3CR1+CD8 Teff
BIRC3	1.35682e-20	-0.402552	0.084	0.201	2.82421e-16	CX3CR1+CD8 Teff
IQGAP2	1.36491e-20	0.3101	0.441	0.315	2.84106e-16	CX3CR1+CD8 Teff
TSPYL2	1.99998e-20	-0.421196	0.098	0.216	4.16295e-16	CX3CR1+CD8 Teff
CLEC2D	3.14949e-20	0.311088	0.443	0.321	6.55567e-16	CX3CR1+CD8 Teff
NR4A1	4.05431e-20	-0.443254	0.018	0.106	8.43904e-16	CX3CR1+CD8 Teff
TRDC	5.16649e-20	-0.531499	0.035	0.13	1.0754e-15	CX3CR1+CD8 Teff
CST3	5.30677e-20	0.351202	0.208	0.117	1.1046e-15	CX3CR1+CD8 Teff
IFNG	5.85137e-20	-0.802157	0.156	0.273	1.21796e-15	CX3CR1+CD8 Teff
GLUL	6.31086e-20	0.34266	0.23	0.135	1.31361e-15	CX3CR1+CD8 Teff
ARRB2	6.82049e-20	0.290087	0.317	0.206	1.41969e-15	CX3CR1+CD8 Teff
TOB1	7.17812e-20	0.265728	0.169	0.088	1.49413e-15	CX3CR1+CD8 Teff
DENND2D	9.02567e-20	-0.367832	0.316	0.447	1.87869e-15	CX3CR1+CD8 Teff
JAML	1.71474e-19	-0.31753	0.046	0.147	3.56923e-15	CX3CR1+CD8 Teff
MYBL1	1.885e-19	0.319188	0.351	0.234	3.92363e-15	CX3CR1+CD8 Teff
SESN1	2.74123e-19	-0.378792	0.07	0.178	5.70587e-15	CX3CR1+CD8 Teff
RBPJ	1.12333e-18	-0.37563	0.068	0.171	2.33821e-14	CX3CR1+CD8 Teff
PLP2	1.39334e-18	-0.337635	0.142	0.266	2.90024e-14	CX3CR1+CD8 Teff
HLA-DRB5	1.72747e-18	0.293787	0.448	0.324	3.59574e-14	CX3CR1+CD8 Teff
CEBPD	2.17479e-18	-0.716696	0.112	0.218	4.52683e-14	CX3CR1+CD8 Teff
RAB29	3.20824e-18	0.265572	0.309	0.201	6.67795e-14	CX3CR1+CD8 Teff
SRSF7	3.67062e-18	-0.350397	0.457	0.569	7.6404e-14	CX3CR1+CD8 Teff
CD82	6.78816e-18	-0.333017	0.075	0.178	1.41296e-13	CX3CR1+CD8 Teff
SUN2	8.09653e-18	0.261762	0.513	0.403	1.68529e-13	CX3CR1+CD8 Teff
CSF1	8.57645e-18	-0.363786	0.022	0.103	1.78519e-13	CX3CR1+CD8 Teff
MYO1F	1.12981e-17	0.256224	0.397	0.282	2.3517e-13	CX3CR1+CD8 Teff
FAM129A	1.45861e-17	0.264914	0.215	0.127	3.0361e-13	CX3CR1+CD8 Teff
CAPN2	2.29064e-17	0.287935	0.349	0.244	4.76797e-13	CX3CR1+CD8 Teff
TIMP1	2.4068e-17	0.295724	0.194	0.111	5.00975e-13	CX3CR1+CD8 Teff
TRAF1	4.96934e-17	-0.343016	0.07	0.165	1.03437e-12	CX3CR1+CD8 Teff
FABP5	1.29499e-16	-0.400617	0.079	0.175	2.69552e-12	CX3CR1+CD8 Teff
AQP3	2.69777e-16	-0.328519	0.046	0.132	5.61542e-12	CX3CR1+CD8 Teff
BIN2	3.51896e-16	0.279955	0.462	0.357	7.32472e-12	CX3CR1+CD8 Teff
AREG	4.67743e-16	-0.630928	0.025	0.101	9.73607e-12	CX3CR1+CD8 Teff
TPST2	5.29494e-16	0.286084	0.305	0.208	1.10214e-11	CX3CR1+CD8 Teff
CYCS	7.00198e-16	-0.383192	0.244	0.356	1.45746e-11	CX3CR1+CD8 Teff
PDE7A	7.26176e-16	-0.308132	0.088	0.185	1.51154e-11	CX3CR1+CD8 Teff
FGFR1OP2	7.63695e-16	-0.277434	0.197	0.317	1.58963e-11	CX3CR1+CD8 Teff
REL	8.73502e-16	-0.329394	0.263	0.383	1.81819e-11	CX3CR1+CD8 Teff
EOMES	1.08854e-15	-0.392774	0.199	0.304	2.26579e-11	CX3CR1+CD8 Teff
ITGA4	1.18368e-15	0.262147	0.584	0.483	2.46384e-11	CX3CR1+CD8 Teff
DDX3X	1.84999e-15	-0.299479	0.293	0.411	3.85075e-11	CX3CR1+CD8 Teff
CCL4	2.38535e-15	-0.846995	0.82	0.753	4.96511e-11	CX3CR1+CD8 Teff
TNF	2.50191e-15	-0.759009	0.092	0.186	5.20773e-11	CX3CR1+CD8 Teff
LEPROTL1	2.8546e-15	-0.280939	0.315	0.439	5.94185e-11	CX3CR1+CD8 Teff
ICOS	3.48906e-15	-0.37438	0.091	0.184	7.26247e-11	CX3CR1+CD8 Teff
KLRF1	3.89645e-15	-0.469353	0.072	0.159	8.11046e-11	CX3CR1+CD8 Teff
TRGV4	5.16997e-15	0.287516	0.112	0.055	1.07613e-10	CX3CR1+CD8 Teff
GYG1	9.91162e-15	-0.3002	0.182	0.288	2.0631e-10	CX3CR1+CD8 Teff
ABCB1	1.21244e-14	-0.267803	0.031	0.105	2.52368e-10	CX3CR1+CD8 Teff
CD38	1.35452e-14	-0.352784	0.075	0.162	2.81943e-10	CX3CR1+CD8 Teff
SEPT6	1.37446e-14	-0.259172	0.403	0.517	2.86094e-10	CX3CR1+CD8 Teff
STK17B	1.54037e-14	-0.273541	0.392	0.505	3.20628e-10	CX3CR1+CD8 Teff
GRAMD1A	2.0458e-14	-0.277243	0.082	0.171	4.25833e-10	CX3CR1+CD8 Teff
CSRNP1	3.8429e-14	-0.27297	0.065	0.148	7.99901e-10	CX3CR1+CD8 Teff
ANXA2	5.09135e-14	0.255533	0.355	0.256	1.05976e-09	CX3CR1+CD8 Teff
SH2D1A	5.4239e-14	-0.320495	0.219	0.322	1.12899e-09	CX3CR1+CD8 Teff
NCR1	5.63748e-14	-0.322747	0.04	0.115	1.17344e-09	CX3CR1+CD8 Teff
DUSP2	5.79337e-14	-0.376137	0.512	0.609	1.20589e-09	CX3CR1+CD8 Teff
CDC42EP3	6.88718e-14	0.252277	0.323	0.228	1.43357e-09	CX3CR1+CD8 Teff
PTGDR	9.6858e-14	-0.337371	0.119	0.214	2.0161e-09	CX3CR1+CD8 Teff
CXCR4	1.0157e-13	-0.379349	0.438	0.523	2.11418e-09	CX3CR1+CD8 Teff
UBASH3A	1.05206e-13	-0.266066	0.067	0.15	2.18987e-09	CX3CR1+CD8 Teff
IGF2R	1.90886e-13	0.255844	0.217	0.138	3.97328e-09	CX3CR1+CD8 Teff
PRMT2	6.62359e-13	0.283124	0.401	0.311	1.3787e-08	CX3CR1+CD8 Teff
RGL4	7.39319e-13	-0.255523	0.066	0.144	1.53889e-08	CX3CR1+CD8 Teff
CORO1B	1.15341e-12	-0.335663	0.129	0.219	2.40082e-08	CX3CR1+CD8 Teff
TRAF5	1.3495e-12	-0.260435	0.079	0.161	2.80898e-08	CX3CR1+CD8 Teff
DGKA	1.49063e-12	-0.262112	0.095	0.179	3.10274e-08	CX3CR1+CD8 Teff
FASLG	1.61859e-12	-0.324293	0.083	0.161	3.3691e-08	CX3CR1+CD8 Teff
PLCG2	1.66111e-12	-0.287634	0.042	0.111	3.4576e-08	CX3CR1+CD8 Teff
JUND	1.79548e-12	-0.286765	0.162	0.251	3.73729e-08	CX3CR1+CD8 Teff
TIGIT	1.84756e-12	-0.331357	0.196	0.29	3.8457e-08	CX3CR1+CD8 Teff
ITM2A	3.27761e-12	-0.323404	0.365	0.464	6.82234e-08	CX3CR1+CD8 Teff
LIMS1	3.8946e-12	-0.26987	0.105	0.189	8.10661e-08	CX3CR1+CD8 Teff
SYNRG	4.46141e-12	-0.259546	0.309	0.404	9.28642e-08	CX3CR1+CD8 Teff
SYPL1	6.70244e-12	-0.258006	0.065	0.139	1.39511e-07	CX3CR1+CD8 Teff
TNFSF10	7.2735e-12	-0.287376	0.101	0.182	1.51398e-07	CX3CR1+CD8 Teff
CCDC88C	2.66574e-11	0.258867	0.38	0.297	5.54873e-07	CX3CR1+CD8 Teff
CBLB	2.89926e-11	-0.264076	0.308	0.403	6.0348e-07	CX3CR1+CD8 Teff
CD5	4.50223e-11	0.256822	0.298	0.215	9.37139e-07	CX3CR1+CD8 Teff
GFOD1	1.01165e-10	-0.267828	0.055	0.119	2.10576e-06	CX3CR1+CD8 Teff
TRAT1	1.13495e-10	-0.264943	0.14	0.223	2.36241e-06	CX3CR1+CD8 Teff
TCF7	1.54507e-10	-0.285089	0.061	0.125	3.21605e-06	CX3CR1+CD8 Teff
CRTAM	2.03684e-10	-0.266829	0.052	0.115	4.23969e-06	CX3CR1+CD8 Teff
TNFAIP3	2.12541e-10	-0.467886	0.398	0.47	4.42403e-06	CX3CR1+CD8 Teff
NUCB2	2.25158e-10	-0.273824	0.192	0.277	4.68665e-06	CX3CR1+CD8 Teff
GPR174	5.80839e-10	-0.264379	0.207	0.29	1.20902e-05	CX3CR1+CD8 Teff
SCML4	6.36774e-10	-0.252228	0.27	0.361	1.32545e-05	CX3CR1+CD8 Teff
TRAC	9.36404e-10	-0.258026	0.263	0.349	1.94913e-05	CX3CR1+CD8 Teff
TNFSF14	1.43344e-09	-0.256843	0.133	0.208	2.9837e-05	CX3CR1+CD8 Teff
PTGER4	1.80618e-09	-0.288111	0.282	0.361	3.75956e-05	CX3CR1+CD8 Teff
CMC1	3.26712e-09	-0.299773	0.284	0.366	6.80052e-05	CX3CR1+CD8 Teff
RGS2	3.65491e-09	-0.300683	0.066	0.126	7.6077e-05	CX3CR1+CD8 Teff
KLRC3	5.56805e-09	-0.300523	0.049	0.103	0.000115899	CX3CR1+CD8 Teff
TRBC1	5.71331e-09	-0.270315	0.299	0.384	0.000118923	CX3CR1+CD8 Teff
DNAJA1	6.8767e-09	-0.276907	0.3	0.377	0.000143138	CX3CR1+CD8 Teff
LYST	7.9795e-09	-0.270633	0.171	0.245	0.000166093	CX3CR1+CD8 Teff
CITED2	1.12306e-08	-0.538976	0.239	0.309	0.000233766	CX3CR1+CD8 Teff
NCR3	9.30017e-08	-0.285049	0.108	0.165	0.00193583	CX3CR1+CD8 Teff
RGCC	2.38679e-07	-0.265624	0.124	0.185	0.0049681	CX3CR1+CD8 Teff
IFITM3	3.55345e-07	-0.283206	0.146	0.209	0.00739651	CX3CR1+CD8 Teff
TNFSF9	4.57853e-07	-0.26987	0.061	0.108	0.00953021	CX3CR1+CD8 Teff
HSPE1	2.43611e-06	-0.258749	0.371	0.444	0.0507075	CX3CR1+CD8 Teff
HSPB1	6.86787e-06	-0.271096	0.27	0.326	0.142955	CX3CR1+CD8 Teff
IER2	7.28295e-06	-0.406437	0.479	0.521	0.151595	CX3CR1+CD8 Teff
KLF6	5.48629e-05	-0.282234	0.734	0.739	1	CX3CR1+CD8 Teff
GADD45B	0.000136239	-0.338125	0.218	0.258	1	CX3CR1+CD8 Teff
HSPH1	0.000589063	-0.282155	0.201	0.241	1	CX3CR1+CD8 Teff
DNAJB1	0.00367012	-0.298366	0.437	0.475	1	CX3CR1+CD8 Teff
MT2A	0.00653142	-0.253271	0.438	0.398	1	CX3CR1+CD8 Teff
HSPA1B	0.113469	-0.253375	0.3	0.319	1	CX3CR1+CD8 Teff
HSPA1A	0.159607	-0.25199	0.333	0.353	1	CX3CR1+CD8 Teff
MT1X	0.166059	-0.282697	0.179	0.198	1	CX3CR1+CD8 Teff
TNFSF11	0	1.49328	0.545	0.001	0	LTi
KIT	0	1.35359	0.5	0.002	0	LTi
PCDH9	0	1.22461	0.455	0.001	0	LTi
SLCO2A1	7.00989e-270	0.581757	0.182	0	1.45911e-265	LTi
COL4A4	1.53581e-225	0.481489	0.227	0.001	3.19679e-221	LTi
PRKG1	1.58755e-207	0.419063	0.136	0	3.30449e-203	LTi
SPINK2	2.43929e-196	1.20947	0.455	0.005	5.07739e-192	LTi
KRT81	7.66378e-182	1.1969	0.409	0.004	1.59522e-177	LTi
BCAS1	2.34612e-180	0.482266	0.227	0.001	4.88344e-176	LTi
SCN1B	1.79404e-166	0.775498	0.227	0.001	3.7343e-162	LTi
PDZK1	1.03123e-139	0.742848	0.273	0.002	2.14651e-135	LTi
STAC	1.60061e-137	0.784988	0.227	0.002	3.33167e-133	LTi
CD300LF	1.39406e-134	0.389733	0.136	0.001	2.90174e-130	LTi
KRT86	4.58971e-126	1.46969	0.5	0.009	9.55348e-122	LTi
PRAM1	1.46504e-121	0.563427	0.227	0.002	3.04948e-117	LTi
GNAI1	8.88968e-107	0.593337	0.182	0.001	1.85039e-102	LTi
LINC00299	5.90726e-103	1.90444	0.727	0.024	1.2296e-98	LTi
NECTIN2	3.7876e-100	0.476202	0.227	0.002	7.8839e-96	LTi
MATN2	1.04071e-93	1.07695	0.409	0.008	2.16623e-89	LTi
TGM2	3.21612e-86	0.661488	0.318	0.005	6.69435e-82	LTi
IL1R1	1.17764e-82	0.892001	0.318	0.006	2.45125e-78	LTi
DNAH14	2.80815e-81	0.617675	0.182	0.002	5.84517e-77	LTi
KIAA1211L	4.65213e-76	0.513774	0.227	0.003	9.68342e-72	LTi
DOK3	1.42322e-67	0.281632	0.136	0.001	2.96244e-63	LTi
VWA5A	4.77295e-67	0.860247	0.409	0.011	9.9349e-63	LTi
DLL1	1.09983e-66	0.534574	0.182	0.002	2.2893e-62	LTi
AFF3	8.21662e-65	0.921808	0.364	0.009	1.71029e-60	LTi
IGF2BP2	1.46655e-57	0.351548	0.136	0.001	3.05263e-53	LTi
SRGAP3	4.22473e-55	0.626001	0.273	0.006	8.79377e-51	LTi
SLC43A2	8.47882e-51	0.558733	0.227	0.005	1.76487e-46	LTi
RORC	9.35996e-50	1.14899	0.545	0.027	1.94828e-45	LTi
SSBP2	8.94463e-45	1.15794	0.545	0.03	1.86182e-40	LTi
LST1	5.88359e-44	1.74448	0.682	0.051	1.22467e-39	LTi
PLXDC2	3.01948e-43	0.45149	0.182	0.004	6.28504e-39	LTi
HSPA12A	1.32236e-41	0.545964	0.182	0.004	2.7525e-37	LTi
IL23R	4.09881e-41	1.07316	0.545	0.032	8.53166e-37	LTi
LTC4S	9.88166e-41	0.790387	0.318	0.011	2.05687e-36	LTi
PRICKLE1	3.37475e-39	0.646169	0.182	0.004	7.02453e-35	LTi
IL4I1	9.40576e-39	0.954875	0.364	0.016	1.95781e-34	LTi
AREG	1.63309e-36	2.14799	0.864	0.097	3.39928e-32	LTi
FXYD7	1.64679e-35	1.33962	0.409	0.022	3.42779e-31	LTi
TNFRSF18	2.85356e-35	1.44326	0.636	0.053	5.93969e-31	LTi
GSN	5.03006e-35	1.08978	0.591	0.044	1.04701e-30	LTi
SOX4	5.26872e-35	1.49738	0.227	0.007	1.09668e-30	LTi
PAWR	6.29503e-33	0.64649	0.227	0.007	1.31031e-28	LTi
TNFSF13B	3.34932e-31	1.13411	0.364	0.02	6.97161e-27	LTi
AL034397.3	6.02414e-28	0.586616	0.182	0.006	1.25393e-23	LTi
LAPTM4B	4.17568e-27	0.757843	0.273	0.013	8.69168e-23	LTi
LRP1	1.04238e-25	0.42218	0.182	0.006	2.16971e-21	LTi
TMPRSS3	3.04484e-25	0.293437	0.136	0.003	6.33783e-21	LTi
COL9A2	1.00645e-24	0.310709	0.136	0.004	2.09492e-20	LTi
ZNF618	8.91614e-22	0.313136	0.136	0.004	1.8559e-17	LTi
TEC	1.99662e-21	0.447122	0.182	0.007	4.15596e-17	LTi
ZNF582-AS1	2.99223e-20	0.274979	0.136	0.004	6.22833e-16	LTi
SVIL	1.76821e-19	0.566325	0.227	0.012	3.68052e-15	LTi
AC063977.6	8.04526e-19	0.264879	0.136	0.005	1.67462e-14	LTi
C20orf204	3.24265e-18	0.450243	0.136	0.005	6.74958e-14	LTi
BANK1	4.06073e-18	0.294862	0.136	0.005	8.45241e-14	LTi
SPP1	7.73609e-18	0.406737	0.136	0.005	1.61027e-13	LTi
MGLL	1.89476e-17	0.491986	0.182	0.009	3.94395e-13	LTi
TNFRSF4	1.94747e-17	1.14626	0.5	0.063	4.05366e-13	LTi
ABCA1	2.29469e-17	0.381691	0.182	0.009	4.77641e-13	LTi
PAQR6	6.39561e-17	0.285418	0.136	0.005	1.33125e-12	LTi
SCART1	1.18422e-16	0.481685	0.227	0.014	2.46494e-12	LTi
APP	4.7873e-16	0.721114	0.318	0.029	9.96477e-12	LTi
S100A13	7.18321e-16	0.436359	0.136	0.006	1.49519e-11	LTi
CSF2	9.87859e-16	0.637873	0.136	0.006	2.05623e-11	LTi
SLC4A10	1.16209e-15	0.77171	0.409	0.046	2.41889e-11	LTi
CXXC5	1.33104e-15	0.946865	0.545	0.082	2.77057e-11	LTi
SLC37A1	2.00764e-15	0.785632	0.364	0.038	4.1789e-11	LTi
CYSLTR1	2.33161e-15	0.656983	0.318	0.029	4.85324e-11	LTi
AF117829.1	5.9272e-15	0.454065	0.227	0.016	1.23375e-10	LTi
ELK3	9.76622e-15	0.71082	0.455	0.059	2.03284e-10	LTi
SV2A	6.77147e-14	0.55111	0.136	0.007	1.40948e-09	LTi
TIMP1	8.2598e-14	0.76682	0.636	0.114	1.71928e-09	LTi
NRIP1	1.29975e-13	0.843065	0.364	0.043	2.70544e-09	LTi
SCRN1	2.47503e-13	0.38826	0.182	0.012	5.15178e-09	LTi
SIGLEC7	2.67409e-13	0.48443	0.227	0.018	5.56613e-09	LTi
OPN3	2.84241e-13	0.487568	0.273	0.025	5.91648e-09	LTi
AHI1	2.85369e-13	0.560843	0.364	0.042	5.93996e-09	LTi
FRY	5.09788e-13	0.512188	0.182	0.012	1.06112e-08	LTi
RHOBTB3	9.01881e-13	0.822415	0.273	0.027	1.87726e-08	LTi
DOCK5	1.11981e-12	0.452683	0.182	0.012	2.33088e-08	LTi
FHL1	1.36919e-12	0.527315	0.227	0.019	2.84997e-08	LTi
NR4A1	1.70598e-12	1.14971	0.545	0.102	3.55101e-08	LTi
HVCN1	1.82179e-12	0.708516	0.227	0.02	3.79205e-08	LTi
IL7R	8.8405e-12	1.57057	0.909	0.375	1.84015e-07	LTi
TNFRSF14-AS1	1.0012e-11	0.38875	0.227	0.02	2.08399e-07	LTi
CLIP2	1.04376e-11	0.411201	0.136	0.008	2.17259e-07	LTi
TNFRSF25	1.47642e-11	0.800791	0.5	0.089	3.07317e-07	LTi
CHKA	1.70139e-11	0.501941	0.182	0.014	3.54144e-07	LTi
CCR6	1.85038e-11	0.666116	0.409	0.061	3.85157e-07	LTi
KIF1BP	1.96691e-11	0.816333	0.273	0.03	4.09411e-07	LTi
NEO1	2.2769e-11	0.552668	0.227	0.021	4.73937e-07	LTi
SLC40A1	3.4447e-11	0.628108	0.318	0.04	7.17014e-07	LTi
LIF	4.98791e-11	0.730545	0.136	0.008	1.03823e-06	LTi
GPR82	1.31766e-10	0.446696	0.182	0.015	2.7427e-06	LTi
ITM2C	1.62176e-10	1.02592	0.5	0.099	3.37569e-06	LTi
VPS9D1	1.66202e-10	0.387644	0.136	0.009	3.4595e-06	LTi
YPEL2	1.93804e-10	0.75886	0.318	0.043	4.03403e-06	LTi
LEKR1	2.12299e-10	0.269818	0.136	0.009	4.41901e-06	LTi
CTSH	2.53667e-10	0.828204	0.318	0.044	5.28007e-06	LTi
RGS18	3.51102e-10	0.515827	0.136	0.009	7.30818e-06	LTi
CAPG	9.4771e-10	0.678757	0.455	0.084	1.97266e-05	LTi
SPRY1	9.81398e-10	0.911978	0.318	0.047	2.04278e-05	LTi
CCL5	1.30154e-09	-2.43888	0.364	0.838	2.70916e-05	LTi
CHRM3-AS2	1.45935e-09	0.43624	0.227	0.025	3.03763e-05	LTi
PRMT9	2.22721e-09	0.835158	0.455	0.093	4.63593e-05	LTi
HYI	2.48576e-09	0.532223	0.227	0.026	5.17412e-05	LTi
AHR	2.86417e-09	0.612882	0.364	0.06	5.96178e-05	LTi
AGPAT5	3.38818e-09	0.808625	0.318	0.049	7.0525e-05	LTi
AQP3	3.61964e-09	0.899301	0.545	0.128	7.53428e-05	LTi
FXYD5	4.97973e-09	1.36228	0.955	0.653	0.000103653	LTi
SGK1	5.19304e-09	0.664703	0.273	0.037	0.000108093	LTi
UNC93B1	5.48719e-09	0.609155	0.273	0.037	0.000114216	LTi
TSPAN4	6.14403e-09	0.412393	0.182	0.018	0.000127888	LTi
CD83	6.30283e-09	0.71253	0.273	0.038	0.000131193	LTi
TMEM123	7.21529e-09	0.897321	0.682	0.207	0.000150186	LTi
GSPT2	8.29479e-09	0.451502	0.273	0.037	0.000172656	LTi
SYK	9.25541e-09	0.52133	0.318	0.049	0.000192651	LTi
TSC22D1	1.02206e-08	0.668072	0.227	0.028	0.000212743	LTi
GZMA	1.18989e-08	-2.06714	0.136	0.747	0.000247675	LTi
FAM13A	1.27322e-08	0.460851	0.136	0.011	0.000265021	LTi
IL2RA	1.36187e-08	0.532762	0.182	0.018	0.000283473	LTi
PLCB1	1.43937e-08	0.663247	0.364	0.065	0.000299605	LTi
PLD6	1.82294e-08	0.396537	0.136	0.011	0.000379445	LTi
DST	1.84351e-08	0.318505	0.136	0.011	0.000383726	LTi
CST7	2.13157e-08	-1.84277	0.273	0.779	0.000443687	LTi
BEX3	2.98347e-08	0.384078	0.182	0.019	0.000621008	LTi
IFNGR2	3.23223e-08	0.298669	0.136	0.011	0.000672789	LTi
ZNF395	3.35041e-08	0.304479	0.136	0.011	0.000697387	LTi
FOS	3.80488e-08	1.51928	0.909	0.546	0.000791986	LTi
ZFP36L1	5.58538e-08	1.23839	0.955	0.645	0.0011626	LTi
TCF4	5.80806e-08	0.339321	0.136	0.012	0.00120895	LTi
NFKB1	6.25827e-08	0.717817	0.409	0.086	0.00130266	LTi
NKG7	6.74129e-08	-2.64227	0.136	0.713	0.0014032	LTi
TLE1	7.04485e-08	0.531373	0.318	0.053	0.00146638	LTi
NFKBIA	7.83224e-08	1.23987	0.909	0.518	0.00163028	LTi
TMSB10	8.9608e-08	-0.855221	0.909	0.982	0.00186519	LTi
CD3D	9.56392e-08	-1.89339	0.091	0.677	0.00199073	LTi
INF2	9.94689e-08	0.299132	0.136	0.012	0.00207045	LTi
EEF1A1	1.07156e-07	0.513912	1	0.994	0.00223046	LTi
FNIP2	1.13515e-07	0.299568	0.136	0.012	0.00236282	LTi
PRRT3	1.15455e-07	0.403149	0.136	0.012	0.0024032	LTi
MTHFD2L	1.32537e-07	0.322145	0.182	0.02	0.00275877	LTi
IMMP2L	1.51476e-07	0.383508	0.227	0.031	0.00315296	LTi
FAM173B	1.57345e-07	0.769949	0.182	0.021	0.00327513	LTi
TMEM14C	1.58974e-07	0.81066	0.455	0.108	0.00330905	LTi
PFN1	1.60628e-07	-0.808341	0.864	0.968	0.00334347	LTi
XKR6	1.76908e-07	0.366789	0.136	0.012	0.00368234	LTi
FAM169A	1.81823e-07	0.403277	0.182	0.021	0.00378465	LTi
ATP8B4	2.17533e-07	0.531174	0.227	0.032	0.00452795	LTi
PDE7B	2.53571e-07	0.377656	0.136	0.013	0.00527808	LTi
TIAM1	2.98111e-07	0.272416	0.182	0.021	0.00620519	LTi
PTCH2	2.9828e-07	0.682761	0.273	0.045	0.0062087	LTi
Z93241.1	2.98932e-07	0.594838	0.364	0.073	0.00622228	LTi
H2AFY	3.59554e-07	0.676733	0.636	0.209	0.00748412	LTi
SEC11A	3.6921e-07	0.653449	0.818	0.299	0.00768511	LTi
USP30	3.7535e-07	0.272108	0.136	0.013	0.0078129	LTi
ZNF747	3.94047e-07	0.36807	0.136	0.013	0.00820209	LTi
TAGLN	4.00468e-07	0.365432	0.136	0.013	0.00833574	LTi
SPECC1L	4.06425e-07	0.497414	0.318	0.059	0.00845974	LTi
SHPK	4.30277e-07	0.343484	0.136	0.013	0.00895621	LTi
EEF2	5.96533e-07	0.622003	1	0.756	0.0124168	LTi
RERE	6.12032e-07	0.617187	0.455	0.11	0.0127394	LTi
C2CD2	6.35449e-07	0.372471	0.182	0.023	0.0132269	LTi
TIPARP	6.37733e-07	0.757196	0.5	0.139	0.0132744	LTi
TOX2	6.74462e-07	0.61534	0.455	0.11	0.0140389	LTi
EXOC6	7.29807e-07	0.466943	0.318	0.061	0.0151909	LTi
HIST1H2AC	7.36275e-07	0.682118	0.5	0.136	0.0153256	LTi
IGFBP7	7.45506e-07	0.483101	0.227	0.034	0.0155177	LTi
JMY	8.6645e-07	0.416426	0.273	0.047	0.0180352	LTi
NOXA1	8.95071e-07	0.365714	0.136	0.014	0.0186309	LTi
HIST4H4	9.79093e-07	0.393033	0.227	0.034	0.0203798	LTi
ATP10D	1.07178e-06	0.518431	0.318	0.063	0.0223092	LTi
FAM168B	1.14668e-06	0.431701	0.318	0.061	0.0238681	LTi
GZMK	1.20003e-06	-2.41037	0.045	0.597	0.0249786	LTi
TYROBP	1.20999e-06	0.592531	0.818	0.283	0.025186	LTi
IPO11	1.21006e-06	0.369812	0.227	0.035	0.0251874	LTi
TMSB4X	1.24271e-06	-0.676234	0.955	0.986	0.025867	LTi
ACOT13	1.31206e-06	0.540858	0.273	0.049	0.0273106	LTi
TMIGD2	1.31453e-06	0.959524	0.364	0.084	0.0273619	LTi
RNF122	1.32535e-06	0.296012	0.136	0.014	0.0275872	LTi
AC020916.1	1.34749e-06	1.0157	0.5	0.145	0.028048	LTi
BST2	1.44164e-06	1.00969	0.818	0.415	0.0300077	LTi
CD3E	1.50496e-06	-1.14747	0.273	0.793	0.0313257	LTi
DCAKD	1.52081e-06	0.498215	0.227	0.036	0.0316556	LTi
CIITA	1.56968e-06	0.361577	0.182	0.024	0.0326729	LTi
GSTM2	1.57345e-06	0.442715	0.227	0.035	0.0327513	LTi
ATP2B1-AS1	1.6168e-06	0.770514	0.455	0.125	0.0336536	LTi
LINC02256	1.84582e-06	0.618935	0.364	0.082	0.0384207	LTi
ABHD15	1.85115e-06	0.455131	0.227	0.036	0.0385318	LTi
ITGB2	1.85982e-06	-1.30303	0.227	0.708	0.0387122	LTi
TRGC1	2.12494e-06	0.647515	0.273	0.051	0.0442307	LTi
MBOAT7	2.34508e-06	0.5579	0.273	0.051	0.0488127	LTi
LGALS3BP	2.47339e-06	0.356423	0.227	0.036	0.0514836	LTi
HTATSF1	2.61543e-06	0.844567	0.5	0.144	0.0544402	LTi
ZNF827	2.83296e-06	0.412728	0.227	0.037	0.0589681	LTi
SLC44A1	2.91114e-06	0.38001	0.227	0.037	0.0605954	LTi
ARHGAP5	2.96169e-06	0.440014	0.227	0.037	0.0616476	LTi
ZSCAN9	2.96913e-06	0.290285	0.136	0.015	0.0618024	LTi
IFITM3	3.00583e-06	0.757902	0.591	0.206	0.0625663	LTi
HIST1H4A	3.11678e-06	0.2627	0.136	0.015	0.0648758	LTi
TPT1	3.1984e-06	0.599626	1	0.964	0.0665748	LTi
TMEM177	3.24363e-06	0.422795	0.136	0.015	0.0675161	LTi
ATP9B	3.27187e-06	0.491464	0.318	0.067	0.0681039	LTi
SMDT1	3.29817e-06	0.783058	0.773	0.343	0.0686514	LTi
CPNE7	3.40908e-06	0.443918	0.182	0.025	0.0709601	LTi
HPS3	4.37808e-06	0.572698	0.409	0.106	0.0911298	LTi
ZNF559	4.65489e-06	0.328837	0.182	0.026	0.0968916	LTi
MYL12A	4.7498e-06	-0.741331	0.727	0.922	0.098867	LTi
CEP68	4.77155e-06	0.648198	0.227	0.039	0.0993199	LTi
SPEF2	5.07703e-06	0.49798	0.182	0.026	0.105678	LTi
AC025171.2	6.0808e-06	0.361207	0.182	0.026	0.126572	LTi
STX17	6.87044e-06	0.569777	0.409	0.109	0.143008	LTi
RPS24	6.97387e-06	0.448005	1	0.976	0.145161	LTi
NFIC	7.07243e-06	0.625035	0.318	0.071	0.147213	LTi
CCL4	7.17002e-06	-1.65948	0.227	0.756	0.149244	LTi
GIMAP4	7.81981e-06	-1.3448	0.136	0.622	0.162769	LTi
TMEM107	7.85072e-06	0.966354	0.409	0.118	0.163413	LTi
MRPL43	7.91343e-06	0.633323	0.591	0.208	0.164718	LTi
PTPRC	8.04381e-06	-0.777012	0.727	0.93	0.167432	LTi
THG1L	8.73653e-06	0.323564	0.182	0.027	0.181851	LTi
DHX57	9.62116e-06	0.35254	0.182	0.027	0.200265	LTi
GIMAP7	1.01732e-05	-1.21314	0.227	0.684	0.211756	LTi
SIAH1	1.0299e-05	0.367945	0.182	0.027	0.214373	LTi
NOD1	1.03218e-05	0.347483	0.273	0.053	0.214849	LTi
MAML2	1.06172e-05	0.750983	0.409	0.122	0.220996	LTi
DUSP1	1.12426e-05	1.14143	0.909	0.701	0.234014	LTi
B2M	1.12953e-05	-0.405082	1	0.999	0.235112	LTi
AC007952.4	1.22655e-05	0.440506	0.273	0.055	0.255307	LTi
HCST	1.25135e-05	-1.00124	0.5	0.804	0.260467	LTi
SPINT2	1.25423e-05	0.31598	0.182	0.028	0.261067	LTi
TEX30	1.259e-05	0.344153	0.227	0.04	0.262061	LTi
KCNQ5	1.27862e-05	0.568105	0.136	0.017	0.266145	LTi
CD52	1.32985e-05	0.745357	1	0.64	0.276808	LTi
IGFBP4	1.35475e-05	0.50119	0.227	0.042	0.281991	LTi
LMO7	1.37002e-05	0.305089	0.136	0.017	0.28517	LTi
ZMYND11	1.38201e-05	0.574422	0.364	0.093	0.287666	LTi
SSH1	1.38523e-05	0.42416	0.273	0.056	0.288336	LTi
IL32	1.41575e-05	-0.852398	0.591	0.886	0.294688	LTi
SMAD5	1.42311e-05	0.423628	0.273	0.056	0.29622	LTi
LTB	1.49743e-05	1.06816	0.818	0.443	0.31169	LTi
IL4R	1.50566e-05	0.429813	0.273	0.056	0.313403	LTi
RPLP1	1.58056e-05	0.406616	1	0.994	0.328993	LTi
ELOVL6	1.6308e-05	0.386411	0.227	0.041	0.33945	LTi
RUNX2	1.6323e-05	0.611444	0.318	0.075	0.339763	LTi
SKIL	1.6484e-05	0.708459	0.364	0.094	0.343115	LTi
DVL3	1.67596e-05	0.295374	0.182	0.028	0.348851	LTi
TSC22D3	1.71776e-05	1.18744	0.864	0.649	0.357553	LTi
INSIG2	1.72948e-05	0.354293	0.227	0.041	0.359992	LTi
GOLGA8B	1.91827e-05	0.488181	0.455	0.133	0.399287	LTi
CD99	2.00202e-05	-1.10691	0.273	0.7	0.41672	LTi
SRP14-AS1	2.06981e-05	0.301251	0.136	0.017	0.430831	LTi
FYB1	2.09561e-05	-1.1135	0.318	0.698	0.436201	LTi
EEF1G	2.12644e-05	0.579391	1	0.705	0.442619	LTi
AFF4	2.17826e-05	0.623312	0.591	0.206	0.453405	LTi
GPR183	2.22853e-05	0.47728	0.364	0.092	0.463868	LTi
AC019163.1	2.25075e-05	0.397445	0.136	0.018	0.468493	LTi
FER	2.28869e-05	0.262243	0.136	0.017	0.476392	LTi
TPM1	2.30788e-05	0.391081	0.182	0.029	0.480385	LTi
MKNK1	2.30939e-05	0.434301	0.273	0.058	0.4807	LTi
KIFC3	2.31716e-05	0.326018	0.136	0.017	0.482317	LTi
CCDC50	2.39546e-05	0.42132	0.227	0.043	0.498615	LTi
FOSB	2.46885e-05	1.16671	0.636	0.282	0.51389	LTi
MS4A7	2.59331e-05	0.334487	0.136	0.018	0.539797	LTi
CETN3	2.66819e-05	0.409466	0.182	0.03	0.555383	LTi
ZNF543	2.87406e-05	0.251484	0.136	0.018	0.598236	LTi
ZNF345	3.0274e-05	0.377723	0.136	0.018	0.630152	LTi
FAM213B	3.03973e-05	0.399885	0.136	0.018	0.632719	LTi
CROT	3.15114e-05	0.387347	0.182	0.03	0.65591	LTi
CAT	3.26761e-05	0.59823	0.409	0.122	0.680153	LTi
CD200R1	3.42681e-05	0.526756	0.227	0.045	0.713291	LTi
TMED8	3.60171e-05	0.487807	0.182	0.031	0.749697	LTi
HIST1H2BK	3.61971e-05	0.403691	0.273	0.06	0.753442	LTi
RPS23	3.85647e-05	0.406565	1	0.97	0.802723	LTi
CD3G	3.87056e-05	-1.33261	0.045	0.512	0.805657	LTi
CCNC	3.91088e-05	0.438293	0.318	0.078	0.814049	LTi
EDEM2	4.03787e-05	0.415029	0.273	0.06	0.840483	LTi
PEX5	4.16286e-05	0.349534	0.136	0.019	0.866499	LTi
TMEM156	4.21611e-05	0.549613	0.273	0.061	0.877583	LTi
SLX4	4.2367e-05	0.313711	0.136	0.018	0.88187	LTi
PSEN2	4.27464e-05	0.298965	0.136	0.018	0.889767	LTi
USP53	5.03152e-05	0.29456	0.182	0.031	1	LTi
COTL1	5.48342e-05	-1.50627	0.045	0.489	1	LTi
CBLL1	5.78934e-05	0.520839	0.318	0.083	1	LTi
ZBTB16	5.84083e-05	0.613652	0.318	0.082	1	LTi
ALDOC	5.93301e-05	0.46095	0.182	0.032	1	LTi
RBMS1	6.70925e-05	0.60291	0.682	0.273	1	LTi
GZMM	6.80793e-05	-1.27123	0.136	0.549	1	LTi
EXOC8	6.81948e-05	0.418287	0.273	0.063	1	LTi
MRPS26	7.15731e-05	0.586439	0.409	0.124	1	LTi
RPS5	7.25536e-05	0.471398	0.955	0.913	1	LTi
CNOT8	7.34412e-05	0.384064	0.455	0.138	1	LTi
ZNF75A	8.39063e-05	0.455764	0.318	0.083	1	LTi
UBE2R2	8.48367e-05	0.313288	0.227	0.046	1	LTi
CNN2	8.64395e-05	-1.24969	0.045	0.496	1	LTi
CPLANE1	9.0213e-05	0.502837	0.227	0.049	1	LTi
VPS26C	9.20562e-05	0.456403	0.364	0.103	1	LTi
IL18R1	9.26842e-05	0.563869	0.318	0.088	1	LTi
MTM1	9.88107e-05	0.381966	0.227	0.048	1	LTi
MAP2K6	0.000100984	0.472362	0.227	0.048	1	LTi
ZNF609	0.000103997	0.452908	0.227	0.049	1	LTi
HDAC9	0.000107054	0.512374	0.227	0.049	1	LTi
AC008124.1	0.000108809	0.546245	0.182	0.034	1	LTi
PHC1	0.000115324	0.405177	0.182	0.034	1	LTi
CRTAP	0.000116625	0.440314	0.409	0.121	1	LTi
HEATR6	0.000122475	0.335457	0.182	0.033	1	LTi
MAP2K1	0.000137845	0.518929	0.364	0.109	1	LTi
NMT2	0.000139613	0.508516	0.273	0.069	1	LTi
CP	0.000142065	0.484302	0.136	0.021	1	LTi
ARHGAP10	0.000143036	0.568288	0.273	0.069	1	LTi
2021-03-03	0.00015515	0.259895	0.182	0.033	1	LTi
CAMK1	0.000156216	0.311609	0.182	0.034	1	LTi
ACTB	0.000157855	-0.552462	1	0.997	1	LTi
ARHGDIB	0.00016275	-0.646461	0.773	0.869	1	LTi
TMEM161B	0.00016602	0.318576	0.182	0.034	1	LTi
MIS18BP1	0.000166636	0.489301	0.455	0.151	1	LTi
IFT88	0.000167051	0.344676	0.182	0.034	1	LTi
PRRC1	0.00016876	0.429796	0.273	0.068	1	LTi
RRM2B	0.000169488	0.316028	0.182	0.034	1	LTi
SNAP29	0.000172197	0.364116	0.318	0.084	1	LTi
G3BP2	0.000182522	0.533179	0.682	0.295	1	LTi
DCAF6	0.000182543	0.400917	0.273	0.068	1	LTi
ATF3	0.000188649	0.663669	0.273	0.07	1	LTi
TTN-AS1	0.000191428	0.390647	0.227	0.051	1	LTi
FBLN5	0.000193815	0.280153	0.182	0.034	1	LTi
LITAF	0.000197707	-1.31747	0	0.408	1	LTi
FKBP2	0.000206908	0.436428	0.545	0.204	1	LTi
BICD1	0.000212031	0.342225	0.227	0.05	1	LTi
PON2	0.000216109	0.26795	0.136	0.021	1	LTi
KLRB1	0.000226619	0.565806	0.909	0.522	1	LTi
RARG	0.000232744	0.255206	0.136	0.022	1	LTi
EPAS1	0.000241274	0.496251	0.136	0.022	1	LTi
MFSD4B	0.000247349	0.34828	0.182	0.036	1	LTi
JCHAIN	0.000252922	0.269393	0.136	0.022	1	LTi
PAPSS1	0.00025558	0.468667	0.273	0.069	1	LTi
TELO2	0.000260362	0.280453	0.182	0.035	1	LTi
PHYKPL	0.000263274	0.959928	0.545	0.233	1	LTi
DEAF1	0.000266823	0.276416	0.182	0.036	1	LTi
NAA16	0.000283746	0.377766	0.318	0.089	1	LTi
TTN	0.000285974	1.24293	0.409	0.149	1	LTi
GEMIN5	0.000293414	0.411966	0.182	0.037	1	LTi
SLC16A3	0.000305477	0.454572	0.273	0.073	1	LTi
ANTXR2	0.000318252	0.451603	0.227	0.054	1	LTi
OGFOD2	0.000320166	0.528492	0.182	0.037	1	LTi
HSD17B12	0.00032029	0.359288	0.273	0.071	1	LTi
AHCYL1	0.00032271	0.338478	0.227	0.053	1	LTi
SLC9A6	0.000348576	0.252101	0.136	0.022	1	LTi
PLIN3	0.000351512	0.331568	0.227	0.053	1	LTi
SDHC	0.0003622	0.490401	0.545	0.224	1	LTi
SLA	0.000381709	0.606439	0.682	0.331	1	LTi
FECH	0.000382564	0.282629	0.136	0.023	1	LTi
RACK1	0.000393743	0.382549	1	0.923	1	LTi
RABGGTB	0.000394855	0.385343	0.318	0.093	1	LTi
RARRES3	0.00039615	-0.81527	0.591	0.747	1	LTi
ZNF426	0.00040112	0.294305	0.227	0.053	1	LTi
CTSC	0.000401143	-1.07296	0.227	0.549	1	LTi
ZNF738	0.00041058	0.271945	0.136	0.023	1	LTi
CD44	0.000413858	0.523726	0.818	0.478	1	LTi
CRACR2A	0.000419862	0.343928	0.273	0.072	1	LTi
YTHDF3	0.000446791	0.393914	0.273	0.074	1	LTi
SLC25A36	0.000468373	0.491426	0.318	0.099	1	LTi
KLHL8	0.000500091	0.285565	0.136	0.023	1	LTi
INPPL1	0.000508739	0.286726	0.136	0.024	1	LTi
SLC25A39	0.000526631	0.413565	0.409	0.142	1	LTi
PLEK	0.000531512	-1.26604	0	0.369	1	LTi
PRR3	0.000551982	0.32214	0.182	0.039	1	LTi
SYNE2	0.000558126	-1.13711	0.091	0.457	1	LTi
CUX1	0.000562333	0.443515	0.273	0.077	1	LTi
TXNDC12	0.000568503	0.406532	0.409	0.142	1	LTi
HADHA	0.000575846	0.616181	0.591	0.266	1	LTi
ZNF606	0.000576683	0.327219	0.136	0.024	1	LTi
SNX19	0.000602036	0.385462	0.227	0.057	1	LTi
BMT2	0.000612104	0.385778	0.227	0.057	1	LTi
AP3D1	0.00061442	0.59924	0.364	0.126	1	LTi
EIF2S3	0.000617453	0.54783	0.591	0.271	1	LTi
LBH	0.000621637	-1.0253	0.136	0.514	1	LTi
MAP3K8	0.000637576	0.869763	0.455	0.199	1	LTi
KMT2E-AS1	0.000663481	0.513063	0.318	0.101	1	LTi
KIF16B	0.000663754	0.335328	0.136	0.024	1	LTi
CD2	0.000683902	-0.925058	0.318	0.648	1	LTi
ABCC1	0.000693786	0.362384	0.273	0.076	1	LTi
RCAN3	0.000699036	0.558252	0.364	0.122	1	LTi
RPL15	0.000703118	0.325775	1	0.921	1	LTi
ATF7IP2	0.000710576	0.371531	0.273	0.077	1	LTi
DEGS1	0.000711708	0.622659	0.409	0.151	1	LTi
DNAJC10	0.000714644	0.404586	0.273	0.077	1	LTi
YKT6	0.000715536	0.336238	0.227	0.057	1	LTi
RCBTB2	0.000716004	0.69442	0.227	0.06	1	LTi
KDM5B	0.000718124	0.445265	0.273	0.077	1	LTi
RALB	0.00073614	0.391944	0.227	0.058	1	LTi
DUSP2	0.000743203	-1.24509	0.273	0.606	1	LTi
NCALD	0.000752274	0.323162	0.227	0.057	1	LTi
CIDEB	0.000766428	0.44106	0.227	0.06	1	LTi
ATPAF2	0.000790248	0.317062	0.136	0.025	1	LTi
LZTFL1	0.000791949	0.267226	0.182	0.039	1	LTi
IFRD1	0.000801728	0.544158	0.273	0.082	1	LTi
ITGAL	0.000851247	-1.08337	0.045	0.39	1	LTi
LAT	0.000875198	-1.02372	0.045	0.4	1	LTi
OXR1	0.000877358	0.334143	0.273	0.077	1	LTi
GABPA	0.000936892	0.269738	0.227	0.057	1	LTi
MSANTD4	0.000949047	0.292285	0.136	0.025	1	LTi
PRF1	0.000951457	-1.27979	0.182	0.514	1	LTi
METTL9	0.000980773	0.57308	0.545	0.246	1	LTi
CD8A	0.000998452	-1.6955	0.091	0.417	1	LTi
CORO1A	0.00103392	-0.621283	0.682	0.831	1	LTi
PHF12	0.00103531	0.319283	0.318	0.098	1	LTi
LAIR1	0.00103646	0.47211	0.273	0.082	1	LTi
MUM1	0.00108037	0.365475	0.227	0.06	1	LTi
DCAF8	0.0010861	0.513974	0.364	0.13	1	LTi
NAF1	0.00110611	0.255098	0.182	0.041	1	LTi
TMEM161A	0.00110667	0.257149	0.182	0.041	1	LTi
GZMH	0.00110729	-1.53117	0.045	0.385	1	LTi
MINDY3	0.00113204	0.322726	0.182	0.042	1	LTi
UBALD1	0.00113333	0.390133	0.182	0.043	1	LTi
LTA4H	0.001152	0.428812	0.318	0.106	1	LTi
APBB1IP	0.0012155	-0.924943	0.136	0.482	1	LTi
BCL7C	0.00125382	0.711323	0.364	0.13	1	LTi
YLPM1	0.00126116	0.323145	0.364	0.122	1	LTi
ALKBH4	0.00127494	0.383815	0.182	0.043	1	LTi
FBXL3	0.00129808	0.395097	0.273	0.082	1	LTi
RPLP0	0.00130145	0.382348	1	0.921	1	LTi
USP48	0.00131914	0.548387	0.364	0.134	1	LTi
LAPTM5	0.00133754	-0.742582	0.5	0.701	1	LTi
CD8B	0.00135919	-1.44709	0	0.33	1	LTi
BEX4	0.00137626	0.309935	0.227	0.061	1	LTi
MMP24OS	0.00138517	0.51697	0.455	0.19	1	LTi
KLHL2	0.00139624	0.273351	0.136	0.026	1	LTi
PSMC1	0.00143204	0.392661	0.364	0.129	1	LTi
USP10	0.00144721	0.45965	0.364	0.132	1	LTi
GADD45B	0.00146658	0.704065	0.545	0.257	1	LTi
TOR1AIP2	0.00151294	0.331738	0.182	0.043	1	LTi
RIOX2	0.00153132	0.419473	0.136	0.027	1	LTi
NSMCE1	0.00155116	0.359004	0.318	0.104	1	LTi
CHD9	0.00159053	0.302639	0.455	0.17	1	LTi
BAZ2B	0.00161592	0.521756	0.273	0.086	1	LTi
OSGEPL1	0.00162761	0.43831	0.136	0.027	1	LTi
MRPL27	0.00163845	0.316281	0.318	0.103	1	LTi
PTPRCAP	0.00164923	-0.504673	0.818	0.897	1	LTi
ELMOD3	0.00167317	0.374204	0.227	0.063	1	LTi
FAM172A	0.00167586	0.400735	0.318	0.107	1	LTi
RPL8	0.00168991	0.283772	1	0.975	1	LTi
WDFY2	0.00171494	0.531385	0.182	0.046	1	LTi
RBM4B	0.0017171	0.272963	0.182	0.043	1	LTi
RNF144A	0.00171803	0.515687	0.182	0.045	1	LTi
SNX10	0.00174996	0.33325	0.318	0.105	1	LTi
SH2D1A	0.00175614	-1.01654	0	0.318	1	LTi
FLOT1	0.00178997	0.610783	0.409	0.165	1	LTi
TTC32	0.00180017	0.26468	0.182	0.043	1	LTi
PIP4P2	0.00180367	0.291264	0.227	0.062	1	LTi
FAM217B	0.00185988	0.340567	0.273	0.083	1	LTi
LCK	0.00190519	-0.799442	0.409	0.632	1	LTi
CLCN3	0.001948	0.252718	0.227	0.062	1	LTi
HLA-DPB1	0.00195904	-0.997048	0.318	0.554	1	LTi
FGFR1OP	0.00196669	0.352076	0.182	0.045	1	LTi
TPD52	0.00199986	0.301123	0.318	0.104	1	LTi
LYN	0.00205992	0.313052	0.273	0.083	1	LTi
PIGP	0.00210059	0.389228	0.227	0.066	1	LTi
NFE2L2	0.00217037	0.717323	0.409	0.167	1	LTi
GORASP2	0.00217219	0.437745	0.409	0.155	1	LTi
VPS25	0.00218795	0.37464	0.273	0.087	1	LTi
UNG	0.00222596	0.379419	0.227	0.066	1	LTi
IRF2BP2	0.00222742	0.526939	0.273	0.092	1	LTi
ATP5F1E	0.00223039	-0.541993	0.864	0.855	1	LTi
UBE2J1	0.00224779	0.525866	0.364	0.14	1	LTi
VAT1	0.00225033	0.349811	0.182	0.046	1	LTi
ORAI3	0.00225661	0.275346	0.182	0.045	1	LTi
PPP2R5C	0.00231359	-0.978361	0.045	0.357	1	LTi
HIST1H1D	0.00237573	0.605238	0.409	0.165	1	LTi
S100A6	0.00238097	-0.753519	0.455	0.721	1	LTi
DHRS3	0.00238172	0.330884	0.273	0.086	1	LTi
CITED2	0.00240519	1.34699	0.545	0.306	1	LTi
MAPKAP1	0.0024649	0.528251	0.273	0.088	1	LTi
RPLP2	0.00252066	-0.329745	1	0.981	1	LTi
TMEM243	0.00255689	0.506113	0.409	0.173	1	LTi
CTR9	0.00259636	0.3335	0.455	0.178	1	LTi
PSMB9	0.00259645	-0.702171	0.591	0.725	1	LTi
ITGA5	0.00267561	0.4878	0.136	0.029	1	LTi
ST3GAL1	0.00273903	0.552143	0.5	0.257	1	LTi
RPS4X	0.00275259	0.297836	1	0.984	1	LTi
FBXW11	0.00276961	0.348619	0.273	0.088	1	LTi
JMJD1C	0.00280269	0.301054	0.545	0.234	1	LTi
YME1L1	0.0028723	0.503664	0.545	0.276	1	LTi
CLEC16A	0.0028741	0.382875	0.182	0.048	1	LTi
SESN1	0.00287508	0.666129	0.409	0.173	1	LTi
SEC13	0.00293953	0.433621	0.455	0.19	1	LTi
LARP1	0.00300544	0.353353	0.227	0.067	1	LTi
CD247	0.00304292	-0.815073	0.182	0.507	1	LTi
SIT1	0.0030544	-0.939786	0	0.293	1	LTi
POMT1	0.0030984	0.509376	0.136	0.03	1	LTi
MED9	0.00310379	0.264604	0.136	0.029	1	LTi
LAT2	0.00310463	0.400936	0.273	0.089	1	LTi
DYRK4	0.00313131	0.253554	0.182	0.046	1	LTi
RNF115	0.00325249	0.469536	0.455	0.21	1	LTi
PPP1R18	0.00329384	-0.7872	0.136	0.452	1	LTi
RHOH	0.00330167	-0.707956	0.091	0.424	1	LTi
SH3GLB1	0.00336345	0.46414	0.455	0.2	1	LTi
RPL29	0.00340625	0.28631	1	0.965	1	LTi
ZSCAN18	0.00347292	0.297853	0.136	0.03	1	LTi
ISG20	0.00349933	-0.894718	0.136	0.438	1	LTi
PARVB	0.00353339	0.301717	0.182	0.048	1	LTi
TOLLIP	0.00355461	0.26887	0.227	0.067	1	LTi
TIGIT	0.00356115	-1.03306	0	0.286	1	LTi
ENO1	0.00357628	0.650513	0.727	0.467	1	LTi
NFU1	0.0036027	0.404807	0.227	0.07	1	LTi
EML4	0.00365995	0.378113	0.727	0.458	1	LTi
TRBC1	0.0036637	0.334948	0.727	0.381	1	LTi
SOD2	0.00371123	0.326117	0.318	0.114	1	LTi
STK4	0.00373877	-0.801212	0.318	0.554	1	LTi
TYW3	0.00376739	0.681857	0.227	0.074	1	LTi
IFT57	0.00381432	0.379138	0.182	0.049	1	LTi
MTRR	0.00381877	0.362374	0.182	0.05	1	LTi
RPS3A	0.00386814	0.325248	1	0.981	1	LTi
N4BP2	0.00389431	0.335935	0.227	0.069	1	LTi
HLA-DPA1	0.00391263	-0.908252	0.318	0.561	1	LTi
TADA2A	0.00392649	0.285681	0.136	0.03	1	LTi
TCF7	0.00394249	0.554339	0.318	0.122	1	LTi
ZNF84	0.00399877	0.312354	0.227	0.069	1	LTi
FIP1L1	0.00409583	0.52042	0.409	0.178	1	LTi
TBCK	0.00409782	0.315356	0.227	0.069	1	LTi
FBXO33	0.00410826	0.256434	0.182	0.048	1	LTi
HLA-DRB1	0.004113	-0.926755	0.273	0.541	1	LTi
PCCA	0.00415346	0.350943	0.136	0.031	1	LTi
ZCCHC9	0.00428147	0.311094	0.182	0.049	1	LTi
MPG	0.00434211	0.387845	0.409	0.173	1	LTi
ARPC2	0.00437994	-0.606872	0.591	0.761	1	LTi
SH3BGRL3	0.00444273	-0.461073	0.909	0.915	1	LTi
POLR2J3.1	0.00449278	0.310701	0.273	0.091	1	LTi
SCYL2	0.00454738	0.377509	0.227	0.072	1	LTi
HLA-DRB5	0.00455714	-1.0134	0.045	0.329	1	LTi
ARL4A	0.00464417	0.329145	0.227	0.071	1	LTi
TCEA2	0.00465679	0.293047	0.182	0.05	1	LTi
JAML	0.00466041	0.355959	0.364	0.142	1	LTi
USP25	0.00468324	0.410853	0.273	0.098	1	LTi
VPS4A	0.00469426	0.385639	0.318	0.118	1	LTi
REEP3	0.00470485	0.313407	0.227	0.07	1	LTi
EIF3J-DT	0.00474774	0.254799	0.182	0.049	1	LTi
CEP83	0.00475346	0.372277	0.136	0.032	1	LTi
ZBTB11	0.00485237	0.374174	0.273	0.095	1	LTi
KLHL24	0.00499459	0.3364	0.318	0.118	1	LTi
PIGC	0.00499737	0.359294	0.318	0.12	1	LTi
SMIM10L1	0.00502735	0.371967	0.318	0.122	1	LTi
OSGEP	0.00507666	0.285116	0.318	0.115	1	LTi
JADE1	0.00510335	0.276737	0.318	0.114	1	LTi
RPL5	0.00514885	0.303788	0.955	0.948	1	LTi
IFNG	0.00514918	-1.49552	0	0.269	1	LTi
DYNLT3	0.00524224	0.417874	0.318	0.126	1	LTi
ZFC3H1	0.00526731	0.5416	0.364	0.154	1	LTi
FYTTD1	0.00528685	0.343995	0.409	0.165	1	LTi
GOLGA2	0.00539075	0.29703	0.273	0.093	1	LTi
TMEM131	0.00543568	0.311621	0.227	0.072	1	LTi
EIF3L	0.00544751	0.303211	0.727	0.382	1	LTi
CFL1	0.00545442	-0.424997	0.955	0.897	1	LTi
CCL3	0.00549067	-2.28256	0.045	0.317	1	LTi
UPF2	0.00555092	0.331898	0.364	0.145	1	LTi
HSH2D	0.00556161	0.549353	0.273	0.098	1	LTi
RB1	0.00556544	0.496986	0.318	0.124	1	LTi
METTL18	0.00557393	0.264294	0.182	0.05	1	LTi
PEBP1	0.00559679	0.37979	0.727	0.422	1	LTi
EEF1B2	0.00560377	0.303778	0.909	0.831	1	LTi
CD27	0.00570859	-0.989075	0	0.264	1	LTi
TALDO1	0.00580812	0.365065	0.545	0.254	1	LTi
FBRS	0.00583861	0.469904	0.273	0.099	1	LTi
MVB12A	0.00588575	0.356404	0.182	0.052	1	LTi
SEPT11	0.00599051	0.38035	0.273	0.099	1	LTi
CEP170	0.00604886	0.322704	0.136	0.033	1	LTi
ALOX5AP	0.00619996	-0.785555	0.409	0.616	1	LTi
TRDC	0.00620757	0.896218	0.318	0.126	1	LTi
MTX2	0.00621536	0.283832	0.182	0.051	1	LTi
RNF213	0.00624596	-0.640945	0.5	0.667	1	LTi
TNFRSF1B	0.00624797	-0.840444	0	0.259	1	LTi
FUCA1	0.00632203	0.300864	0.136	0.033	1	LTi
CLEC2D	0.00633346	-0.828325	0.045	0.326	1	LTi
CFH	0.00633424	0.503649	0.136	0.033	1	LTi
THUMPD2	0.00637114	0.27215	0.182	0.051	1	LTi
ARPC5L	0.00639551	-0.833123	0.182	0.438	1	LTi
GIMAP1	0.00646144	-0.82527	0.091	0.364	1	LTi
M6PR	0.00654799	0.582042	0.545	0.32	1	LTi
KLRD1	0.006549	-1.18386	0.136	0.404	1	LTi
NME1	0.00660097	0.260284	0.182	0.051	1	LTi
SHMT2	0.00675334	0.649175	0.273	0.096	1	LTi
CS	0.00683037	0.307263	0.273	0.098	1	LTi
CEPT1	0.00688918	0.278535	0.182	0.052	1	LTi
RAC2	0.00697267	-0.515975	0.591	0.827	1	LTi
DTWD1	0.0069829	0.322081	0.182	0.053	1	LTi
RLF	0.00723201	0.257448	0.273	0.094	1	LTi
CCL4L2	0.00727555	-2.16722	0.227	0.473	1	LTi
PSMG3	0.00733427	0.271933	0.227	0.073	1	LTi
SIRT3	0.00741719	0.423372	0.182	0.054	1	LTi
DNTTIP2	0.00743062	0.337512	0.409	0.181	1	LTi
DNM1L	0.0074481	0.262138	0.227	0.073	1	LTi
STK26	0.0075165	0.351143	0.273	0.098	1	LTi
ITK	0.0076935	-0.768382	0.045	0.323	1	LTi
SMAP1	0.00773015	0.526099	0.409	0.198	1	LTi
SH2D1B	0.00776014	0.256787	0.273	0.095	1	LTi
FAM160A2	0.00788479	0.265139	0.182	0.053	1	LTi
CAPN12	0.007908	0.41539	0.227	0.079	1	LTi
IRF4	0.00793635	0.61924	0.136	0.035	1	LTi
LY6E	0.00798027	-0.659269	0.273	0.54	1	LTi
FAM219B	0.00825105	0.289814	0.182	0.054	1	LTi
SLC25A53	0.00846231	0.286379	0.182	0.054	1	LTi
MICU1	0.00852536	0.313949	0.182	0.054	1	LTi
RICTOR	0.00853055	0.336529	0.364	0.149	1	LTi
AC245014.3	0.00860287	0.5819	0.227	0.075	1	LTi
FUS	0.00861256	0.293145	0.864	0.525	1	LTi
UMAD1	0.00861507	0.285384	0.227	0.075	1	LTi
MEF2A	0.00873025	0.340186	0.227	0.077	1	LTi
CLOCK	0.00879661	0.294759	0.136	0.034	1	LTi
TTC7A	0.00883772	0.286307	0.182	0.054	1	LTi
CD6	0.00890741	-0.822149	0.045	0.296	1	LTi
PYHIN1	0.00907675	-0.777843	0.091	0.368	1	LTi
MYL12B	0.00914031	-0.496635	0.727	0.764	1	LTi
RPN1	0.00919326	0.462495	0.545	0.295	1	LTi
ZFP14	0.00939657	0.291991	0.182	0.055	1	LTi
PREX1	0.00956342	0.395703	0.364	0.159	1	LTi
TMEM167A	0.0096282	0.356117	0.318	0.132	1	LTi
IKZF2	0.00965881	0.328499	0.273	0.101	1	LTi
EEF1AKMT2	0.00968883	0.260848	0.182	0.054	1	LTi
FKBP11	0.00975179	0.407881	0.5	0.258	1	LTi
MGAT5	0.00982124	0.376029	0.227	0.079	1	LTi
RBM42	0.00985583	0.31833	0.364	0.156	1	LTi
ABCE1	0.00986511	0.287513	0.273	0.1	1	LTi
PRDM1	0.00987326	-0.934355	0.045	0.29	1	LTi
CYTOR	0.00995198	-0.852313	0.045	0.291	1	LTi
NOP53	0.0100208	0.407472	0.773	0.485	1	LTi
ZBTB20	0.0101506	0.331621	0.364	0.158	1	LTi
PUF60	0.0101711	-0.709028	0	0.235	1	LTi
ACOX1	0.0103414	0.326655	0.136	0.036	1	LTi
WDR1	0.0103648	-0.729756	0.136	0.401	1	LTi
ABI3	0.0103938	-0.763887	0	0.234	1	LTi
CRIP1	0.0104503	-0.531195	0.273	0.579	1	LTi
OXA1L	0.0105431	0.369388	0.409	0.191	1	LTi
FAM228B	0.0107014	0.263764	0.136	0.035	1	LTi
PRKCD	0.0107098	0.276181	0.136	0.036	1	LTi
RHOA	0.0107208	0.349497	1	0.732	1	LTi
NFKB2	0.0107513	0.418311	0.273	0.107	1	LTi
KANSL3	0.0107573	0.300075	0.182	0.056	1	LTi
PURA	0.0109522	0.38602	0.273	0.102	1	LTi
ERVK3-1	0.0109837	0.2978	0.318	0.128	1	LTi
SMARCC2	0.0111112	0.317485	0.455	0.22	1	LTi
RBBP6	0.0111501	0.486976	0.545	0.28	1	LTi
JPT1	0.011335	-0.776835	0.045	0.295	1	LTi
CXCR6	0.0113449	-0.974166	0.091	0.328	1	LTi
ANAPC16	0.0113671	0.356914	0.773	0.487	1	LTi
SMAD4	0.0114469	0.363419	0.136	0.037	1	LTi
FBXO9	0.0114941	0.295228	0.273	0.103	1	LTi
PIGM	0.0115117	0.333636	0.136	0.037	1	LTi
COQ4	0.0115151	0.312991	0.273	0.105	1	LTi
MAN2C1	0.0117317	0.280264	0.182	0.056	1	LTi
PITPNM1	0.0117625	0.264753	0.182	0.056	1	LTi
NFKBIZ	0.0118675	0.643506	0.409	0.218	1	LTi
DENND2D	0.0118764	-0.728673	0.182	0.442	1	LTi
PMPCB	0.0119598	0.251652	0.364	0.152	1	LTi
PLCG2	0.0120427	0.523453	0.273	0.108	1	LTi
RPL24	0.0121118	0.260512	1	0.915	1	LTi
RAP1GDS1	0.0121746	0.316496	0.409	0.188	1	LTi
OPTN	0.0121939	-0.702833	0.091	0.351	1	LTi
COPA	0.0122374	0.328656	0.364	0.155	1	LTi
EP400	0.0123325	0.265658	0.318	0.127	1	LTi
OSTC	0.0123778	0.336748	0.5	0.24	1	LTi
BMS1	0.0124866	0.266435	0.227	0.079	1	LTi
PARP11	0.0129024	0.498927	0.182	0.059	1	LTi
LTBP3	0.0129323	0.320436	0.182	0.058	1	LTi
FAM32A	0.0129406	0.338143	0.318	0.135	1	LTi
GATD1	0.0129449	0.351155	0.136	0.038	1	LTi
PIK3AP1	0.0129489	0.291261	0.273	0.103	1	LTi
ZNF292	0.0129799	0.353062	0.545	0.272	1	LTi
EBLN3P	0.0133048	0.281657	0.364	0.158	1	LTi
HIST1H4C	0.0133259	0.284844	0.591	0.333	1	LTi
TTC9C	0.0134095	0.351167	0.182	0.059	1	LTi
PKN2	0.0134513	0.272036	0.364	0.156	1	LTi
BTN3A1	0.0134622	-0.698396	0	0.221	1	LTi
SCO1	0.0135433	0.285756	0.182	0.058	1	LTi
CD59	0.0137543	0.46946	0.182	0.059	1	LTi
CD5	0.0139814	-0.769437	0	0.219	1	LTi
TNIP2	0.0140581	0.279407	0.273	0.106	1	LTi
MAP4K1	0.0144209	-0.683333	0	0.217	1	LTi
COX7C	0.0145659	0.264291	0.909	0.697	1	LTi
EPS15	0.0148727	0.427868	0.455	0.247	1	LTi
SP140	0.0149176	-0.740601	0.045	0.269	1	LTi
ERGIC3	0.015086	0.464629	0.409	0.2	1	LTi
HEBP1	0.0153999	0.444186	0.136	0.038	1	LTi
TMEM165	0.0158347	0.400455	0.364	0.167	1	LTi
SH2D2A	0.0161934	-0.753988	0.091	0.325	1	LTi
MGMT	0.0162058	0.336366	0.318	0.14	1	LTi
SELENOH	0.0162676	0.472989	0.591	0.364	1	LTi
PEX13	0.0165075	0.251848	0.182	0.059	1	LTi
CHID1	0.016547	0.320357	0.182	0.061	1	LTi
RCSD1	0.016567	0.479338	0.727	0.435	1	LTi
ACTG1	0.0165801	-0.260219	0.955	0.94	1	LTi
GOLGA7	0.0166546	-0.659123	0	0.21	1	LTi
COPB2	0.0167223	0.42861	0.364	0.172	1	LTi
BDP1	0.0167997	0.431752	0.455	0.234	1	LTi
YWHAH	0.0169913	0.473221	0.455	0.234	1	LTi
IMP4	0.017038	0.35536	0.273	0.11	1	LTi
LACTB	0.0172946	0.325013	0.136	0.039	1	LTi
RAB3GAP2	0.0173146	0.256489	0.227	0.083	1	LTi
ATF5	0.0173541	0.253735	0.136	0.038	1	LTi
PRDM2	0.0174918	0.264388	0.364	0.163	1	LTi
SNHG7	0.0174982	0.335326	0.364	0.169	1	LTi
DNAAF2	0.0176313	0.290611	0.227	0.084	1	LTi
THEM4	0.0176756	0.293776	0.227	0.085	1	LTi
KIAA1191	0.0177238	0.301409	0.227	0.085	1	LTi
GLUL	0.0178931	0.327231	0.318	0.139	1	LTi
NOTCH2	0.0179995	0.256738	0.227	0.084	1	LTi
TSPAN3	0.0181408	0.464862	0.136	0.039	1	LTi
STK17A	0.0184057	-0.633428	0.591	0.635	1	LTi
ODF2L	0.0185925	0.325683	0.455	0.222	1	LTi
PTP4A2	0.0186959	-0.691551	0.273	0.476	1	LTi
SIRPG	0.0188678	-0.701955	0	0.203	1	LTi
TMEM185B	0.0189286	0.273236	0.136	0.039	1	LTi
KLRG1	0.0189822	-0.948892	0.091	0.305	1	LTi
CLK2	0.0190169	0.301626	0.182	0.061	1	LTi
KCNA3	0.0190782	-0.659355	0	0.203	1	LTi
TARSL2	0.0192174	0.428875	0.273	0.117	1	LTi
DESI2	0.0196127	0.275327	0.227	0.086	1	LTi
ST6GALNAC4	0.0196943	0.268109	0.136	0.039	1	LTi
DARS	0.0197343	0.532634	0.364	0.182	1	LTi
NFATC2	0.0199388	-0.754517	0.136	0.347	1	LTi
TPRKB	0.0200351	0.454949	0.227	0.091	1	LTi
GDI2	0.0203149	0.340347	0.591	0.335	1	LTi
NAP1L1	0.0203215	0.36376	0.591	0.326	1	LTi
AL118516.1	0.0204035	0.259557	0.182	0.062	1	LTi
AGTRAP	0.0204465	-0.660819	0	0.199	1	LTi
PSMA5	0.0205434	-0.656577	0.091	0.32	1	LTi
ZNF37A	0.0208552	0.315911	0.182	0.062	1	LTi
PIK3C3	0.0209241	0.262588	0.227	0.086	1	LTi
REEP5	0.021035	0.271628	0.591	0.336	1	LTi
C11orf58	0.0210563	0.397355	0.636	0.413	1	LTi
SUMF2	0.0215806	0.26379	0.364	0.161	1	LTi
ORAI2	0.021791	0.307297	0.182	0.063	1	LTi
ANXA7	0.0219882	0.313431	0.409	0.2	1	LTi
EIF3K	0.0221376	-0.531593	0.545	0.668	1	LTi
TENT5A	0.0222519	0.307182	0.136	0.041	1	LTi
HIST1H2BC	0.0222919	0.285474	0.182	0.063	1	LTi
H2AFZ	0.0224164	-0.751255	0.227	0.42	1	LTi
PCIF1	0.022478	0.307136	0.273	0.115	1	LTi
ADAM10	0.022656	0.287217	0.409	0.202	1	LTi
RAB11FIP1	0.0228585	0.32853	0.364	0.169	1	LTi
BABAM2	0.023084	0.41264	0.273	0.124	1	LTi
RAB3GAP1	0.023402	0.418482	0.136	0.042	1	LTi
CAPZA2	0.0234674	0.285395	0.364	0.174	1	LTi
SLC10A3	0.0234998	0.25166	0.227	0.087	1	LTi
ZNF701	0.0235369	0.342789	0.136	0.041	1	LTi
CARD19	0.0238378	0.294078	0.136	0.041	1	LTi
FAM120B	0.0238647	0.38854	0.273	0.115	1	LTi
BEX2	0.0238709	0.312557	0.136	0.042	1	LTi
PKN1	0.0242328	0.287078	0.318	0.144	1	LTi
ATP5F1A	0.024253	0.294323	0.545	0.324	1	LTi
CD47	0.0242699	0.275444	0.545	0.308	1	LTi
NSD2	0.0244843	0.433715	0.182	0.064	1	LTi
CMTM6	0.0245993	0.443246	0.409	0.223	1	LTi
PSMD3	0.024627	0.25451	0.273	0.114	1	LTi
HSP90AB1	0.0246638	0.260747	0.864	0.742	1	LTi
LGALS1	0.0247868	-0.966996	0.091	0.301	1	LTi
TENT5C	0.0248464	-0.685539	0	0.188	1	LTi
EPC2	0.0249686	0.258239	0.136	0.041	1	LTi
SSB	0.0249799	0.262925	0.545	0.293	1	LTi
NINJ1	0.0250702	0.35736	0.227	0.091	1	LTi
MGAT4A	0.0255081	0.326886	0.364	0.18	1	LTi
WASHC5	0.0257111	0.410833	0.182	0.068	1	LTi
CCDC90B	0.0258911	0.383171	0.318	0.144	1	LTi
WDR13	0.0259788	0.404038	0.136	0.041	1	LTi
SLAMF6	0.026251	-0.620905	0	0.185	1	LTi
ZBTB40	0.0263262	0.256856	0.182	0.064	1	LTi
PPP2CA	0.026376	0.387964	0.409	0.223	1	LTi
IDH2	0.0264511	-0.592758	0.091	0.316	1	LTi
NDUFV2	0.0265353	-0.631121	0.091	0.311	1	LTi
IKBKB	0.0266722	0.273617	0.227	0.09	1	LTi
VCL	0.0266951	0.307487	0.136	0.042	1	LTi
ACAA1	0.0271913	0.357801	0.273	0.12	1	LTi
NME2	0.0272585	0.253769	0.727	0.418	1	LTi
VAMP8	0.0273315	0.271993	0.727	0.444	1	LTi
RAB24	0.0273509	0.358349	0.227	0.095	1	LTi
CAPN2	0.0277163	-0.622601	0.045	0.248	1	LTi
ELOVL5	0.0278694	0.420527	0.455	0.245	1	LTi
SKIV2L	0.0281551	0.318591	0.182	0.067	1	LTi
THEMIS	0.0282511	-0.351839	0.045	0.268	1	LTi
BCL11B	0.0283135	-0.596383	0	0.181	1	LTi
WIPF1	0.028587	-0.608288	0.409	0.548	1	LTi
IFITM1	0.0286109	-0.301109	1	0.935	1	LTi
[truncated: 4,753 more rows]
