# Supplementary material for: Unique DUOX2+ACE2+ small cholangiocytes are pathogenic targets for primary biliary cholangitis
Source: Nat Commun. 2023 Feb 9;14:29. doi: 10.1038/s41467-022-34606-w (PMC9911648; doi:10.1038/s41467-022-34606-w)
Supplement: Supplementary file 7 — Supplementary Data 5 [file 41467_2022_34606_MOESM7_ESM.xlsx]

## Sheet: Sheet1
Supplementary Data 5. Differentially expressed genes of the clusters identified from 2,783 liver B cells and plasma cells
gene_id	p_val	avg_logFC	pct.1	pct.2	p_val_adj	cluster
SIGLEC6	7.9206e-93	0.748323	0.246	0.008	1.64867e-88	CD27- memory B
FGR	4.90957e-84	1.02374	0.346	0.028	1.02193e-79	CD27- memory B
HCK	4.02846e-80	0.744742	0.285	0.017	8.38524e-76	CD27- memory B
ITGAX	1.02206e-64	0.59063	0.179	0.007	2.12742e-60	CD27- memory B
ZEB2	3.35903e-56	1.03827	0.542	0.123	6.99181e-52	CD27- memory B
SLC11A1	4.77793e-56	0.487733	0.128	0.003	9.94526e-52	CD27- memory B
TNFRSF1B	8.74176e-56	0.793807	0.352	0.049	1.8196e-51	CD27- memory B
PLEK	2.1593e-55	1.06595	0.575	0.144	4.49458e-51	CD27- memory B
SOX5	1.10908e-48	0.766341	0.207	0.017	2.30855e-44	CD27- memory B
CRIP1	2.34432e-42	0.862825	0.687	0.248	4.87971e-38	CD27- memory B
TBX21	8.4458e-42	0.643049	0.201	0.02	1.75799e-37	CD27- memory B
ANXA4	1.08686e-41	0.649232	0.296	0.045	2.2623e-37	CD27- memory B
SCIMP	4.41554e-41	0.948267	0.531	0.154	9.19094e-37	CD27- memory B
FCRL3	6.13594e-41	0.99616	0.436	0.102	1.2772e-36	CD27- memory B
LILRB2	3.24917e-39	0.329558	0.101	0.003	6.76316e-35	CD27- memory B
CD84	1.10088e-37	0.661024	0.279	0.045	2.29149e-33	CD27- memory B
ZBTB32	2.6472e-34	0.563104	0.19	0.022	5.51014e-30	CD27- memory B
MS4A1	3.28159e-34	0.715941	0.983	0.691	6.83063e-30	CD27- memory B
CD82	4.90198e-33	0.85047	0.631	0.242	1.02035e-28	CD27- memory B
HLA-DPB1	3.01241e-32	0.707972	0.944	0.684	6.27034e-28	CD27- memory B
FLNA	8.72759e-32	0.727043	0.441	0.126	1.81665e-27	CD27- memory B
CLECL1	8.17637e-30	0.659648	0.38	0.1	1.70191e-25	CD27- memory B
CIB1	3.85101e-29	0.907792	0.67	0.328	8.01587e-25	CD27- memory B
AHNAK	9.69014e-29	0.914093	0.508	0.178	2.017e-24	CD27- memory B
CD200R1	1.42764e-28	0.334389	0.128	0.012	2.97164e-24	CD27- memory B
TTN	5.39727e-28	0.853851	0.374	0.104	1.12344e-23	CD27- memory B
GPR137B	6.28278e-28	0.310135	0.128	0.012	1.30776e-23	CD27- memory B
CD86	4.17996e-27	0.527782	0.251	0.05	8.70058e-23	CD27- memory B
HLA-DPA1	5.68601e-27	0.577639	0.972	0.775	1.18354e-22	CD27- memory B
LSP1	6.26784e-27	0.696874	0.804	0.507	1.30465e-22	CD27- memory B
FAS	6.71839e-27	0.480391	0.201	0.033	1.39843e-22	CD27- memory B
TNFRSF13B	9.56283e-26	0.743397	0.441	0.152	1.9905e-21	CD27- memory B
CD74	2.29659e-25	0.48039	1	0.981	4.78035e-21	CD27- memory B
TFEC	2.18223e-24	0.328358	0.168	0.025	4.54232e-20	CD27- memory B
POU2F2	5.42551e-24	0.696019	0.693	0.38	1.12932e-19	CD27- memory B
FCRL2	6.8234e-24	0.61754	0.385	0.124	1.42029e-19	CD27- memory B
HLA-DRB1	1.4132e-23	0.547793	0.966	0.762	2.94157e-19	CD27- memory B
COTL1	1.8014e-23	0.715609	0.743	0.416	3.74961e-19	CD27- memory B
FCRLA	2.47155e-23	0.656603	0.693	0.346	5.14452e-19	CD27- memory B
ARL4D	4.66439e-23	0.332561	0.106	0.01	9.70894e-19	CD27- memory B
RIN3	6.44328e-23	0.439748	0.274	0.066	1.34117e-18	CD27- memory B
CBLB	8.95605e-23	0.586563	0.307	0.084	1.8642e-18	CD27- memory B
SYK	9.43378e-23	0.758177	0.581	0.277	1.96364e-18	CD27- memory B
PREX1	2.56463e-22	0.584771	0.235	0.053	5.33828e-18	CD27- memory B
VIM	4.02936e-22	0.709961	0.788	0.49	8.38711e-18	CD27- memory B
HLA-DRA	4.39629e-22	0.479382	0.978	0.771	9.15087e-18	CD27- memory B
MPP6	5.23445e-22	0.736391	0.162	0.027	1.08955e-17	CD27- memory B
SYT1	9.09131e-22	0.453231	0.134	0.018	1.89236e-17	CD27- memory B
FAM49A	8.74693e-21	0.490713	0.285	0.079	1.82067e-16	CD27- memory B
CXCR3	2.08681e-20	0.636221	0.268	0.075	4.3437e-16	CD27- memory B
BCL2A1	2.35908e-20	0.528429	0.402	0.141	4.91043e-16	CD27- memory B
MAP3K8	5.62901e-20	0.82258	0.441	0.177	1.17168e-15	CD27- memory B
KLF2	6.5134e-20	0.754928	0.804	0.539	1.35576e-15	CD27- memory B
TSPAN3	9.70954e-20	0.753494	0.52	0.245	2.02104e-15	CD27- memory B
CAPG	1.21925e-19	0.645905	0.492	0.22	2.53786e-15	CD27- memory B
PYHIN1	1.61236e-19	0.448867	0.19	0.04	3.35614e-15	CD27- memory B
IL10RA	1.96503e-19	0.500452	0.285	0.083	4.09021e-15	CD27- memory B
FCRL5	2.19203e-19	0.767593	0.441	0.186	4.5627e-15	CD27- memory B
MTSS1	2.44627e-19	0.648899	0.363	0.125	5.09192e-15	CD27- memory B
VOPP1	2.4528e-19	0.608102	0.48	0.21	5.1055e-15	CD27- memory B
MNDA	2.72391e-19	0.402336	0.19	0.04	5.66981e-15	CD27- memory B
SEMA4B	2.7817e-19	0.512056	0.229	0.056	5.79011e-15	CD27- memory B
ARHGAP25	2.96236e-19	0.533279	0.43	0.167	6.16616e-15	CD27- memory B
MS4A7	6.48465e-19	0.524217	0.223	0.055	1.34978e-14	CD27- memory B
DBNL	6.62463e-19	0.453212	0.575	0.27	1.37892e-14	CD27- memory B
SH3BGRL3	9.70366e-19	0.524843	0.899	0.682	2.01982e-14	CD27- memory B
PTPN6	1.22032e-18	0.592038	0.765	0.459	2.54009e-14	CD27- memory B
LAPTM5	1.41219e-18	0.589888	0.905	0.623	2.93948e-14	CD27- memory B
PTPN1	1.5014e-18	0.576884	0.542	0.259	3.12517e-14	CD27- memory B
HLA-DQA1	1.88081e-18	0.473312	0.939	0.687	3.91491e-14	CD27- memory B
CD52	2.73021e-18	0.505052	0.911	0.662	5.68292e-14	CD27- memory B
DAPP1	3.67097e-18	0.67338	0.441	0.192	7.64113e-14	CD27- memory B
ITGB2	5.7336e-18	0.596156	0.531	0.252	1.19345e-13	CD27- memory B
ITGB7	6.0098e-18	0.497282	0.335	0.118	1.25094e-13	CD27- memory B
ARHGEF3	1.27188e-17	0.584812	0.223	0.059	2.64741e-13	CD27- memory B
GABARAPL2	1.4459e-17	0.489362	0.536	0.26	3.00964e-13	CD27- memory B
SIGLEC10	1.77831e-17	0.46636	0.296	0.092	3.70155e-13	CD27- memory B
GRN	1.96469e-17	0.66361	0.447	0.199	4.0895e-13	CD27- memory B
IQSEC1	7.0779e-17	0.468937	0.313	0.103	1.47326e-12	CD27- memory B
FCGR2B	9.57524e-17	0.553191	0.469	0.223	1.99309e-12	CD27- memory B
EZR	2.4312e-16	0.531659	0.698	0.435	5.06055e-12	CD27- memory B
LGALS1	2.81944e-16	0.708378	0.436	0.2	5.86867e-12	CD27- memory B
HLA-A	3.59557e-16	0.456926	0.911	0.76	7.48418e-12	CD27- memory B
ANXA2	4.2098e-16	0.467367	0.285	0.096	8.76269e-12	CD27- memory B
CALM2	4.94995e-16	0.553929	0.676	0.434	1.03033e-11	CD27- memory B
LBH	5.74818e-16	0.479646	0.626	0.335	1.19648e-11	CD27- memory B
GPR183	6.05214e-16	0.610698	0.352	0.135	1.25975e-11	CD27- memory B
PKM	1.03546e-15	0.555211	0.559	0.297	2.15532e-11	CD27- memory B
ITGB1	1.10134e-15	0.411442	0.296	0.1	2.29243e-11	CD27- memory B
MPEG1	1.91363e-15	0.396509	0.246	0.073	3.98323e-11	CD27- memory B
FCMR	1.9333e-15	0.508626	0.715	0.452	4.02417e-11	CD27- memory B
ASAP1	1.94463e-15	0.259147	0.14	0.027	4.04775e-11	CD27- memory B
PIKFYVE	2.62099e-15	0.488401	0.38	0.157	5.45559e-11	CD27- memory B
IGHA1	2.94044e-15	-1.35658	0.458	0.204	6.12053e-11	CD27- memory B
TENT5A	4.15631e-15	0.4444	0.201	0.054	8.65136e-11	CD27- memory B
ARPC1B	4.2039e-15	0.504652	0.76	0.507	8.75041e-11	CD27- memory B
OAS1	6.96279e-15	0.463717	0.302	0.109	1.4493e-10	CD27- memory B
CCDC50	7.18726e-15	0.547999	0.486	0.243	1.49603e-10	CD27- memory B
AGTPBP1	9.68727e-15	0.432813	0.162	0.038	2.0164e-10	CD27- memory B
NEAT1	1.7198e-14	0.48059	0.609	0.355	3.57976e-10	CD27- memory B
PTPRCAP	1.72864e-14	0.432966	0.877	0.701	3.59816e-10	CD27- memory B
S100A11	1.78044e-14	0.564849	0.469	0.232	3.70598e-10	CD27- memory B
HMOX1	2.81959e-14	0.446984	0.168	0.041	5.86898e-10	CD27- memory B
HLA-B	3.74409e-14	0.385164	0.955	0.873	7.79333e-10	CD27- memory B
NBPF14	4.86018e-14	0.30906	0.201	0.056	1.01165e-09	CD27- memory B
PRAG1	5.10981e-14	0.405276	0.212	0.062	1.06361e-09	CD27- memory B
EMP3	5.22181e-14	0.620824	0.642	0.406	1.08692e-09	CD27- memory B
PSAP	5.91962e-14	0.481325	0.704	0.465	1.23217e-09	CD27- memory B
TMSB4X	6.83261e-14	0.382178	0.983	0.825	1.42221e-09	CD27- memory B
IFNLR1	7.75651e-14	0.308011	0.145	0.033	1.61452e-09	CD27- memory B
ZDHHC21	9.14144e-14	0.351737	0.279	0.099	1.90279e-09	CD27- memory B
PLXNC1	1.00639e-13	0.33622	0.151	0.036	2.09481e-09	CD27- memory B
TPM3	1.56175e-13	0.45681	0.693	0.44	3.25078e-09	CD27- memory B
AKAP13	1.74856e-13	0.488396	0.598	0.333	3.63964e-09	CD27- memory B
CD19	2.93089e-13	0.505527	0.648	0.409	6.10065e-09	CD27- memory B
ARPC2	3.74117e-13	0.454168	0.799	0.585	7.78724e-09	CD27- memory B
STAMBPL1	4.34413e-13	0.305768	0.207	0.063	9.0423e-09	CD27- memory B
LITAF	4.68459e-13	0.520369	0.441	0.22	9.75097e-09	CD27- memory B
SFT2D2	5.19326e-13	0.43142	0.274	0.102	1.08098e-08	CD27- memory B
THEMIS2	5.33471e-13	0.435795	0.184	0.054	1.11042e-08	CD27- memory B
TCIRG1	5.69102e-13	0.411633	0.335	0.142	1.18459e-08	CD27- memory B
CSGALNACT1	6.49274e-13	0.316001	0.145	0.035	1.35146e-08	CD27- memory B
MZB1	6.72141e-13	-1.60247	0.089	0.336	1.39906e-08	CD27- memory B
UCP2	1.01443e-12	0.436499	0.693	0.425	2.11154e-08	CD27- memory B
TPI1	1.19813e-12	0.364106	0.698	0.425	2.4939e-08	CD27- memory B
JCHAIN	1.29041e-12	-3.2996	0.089	0.327	2.68599e-08	CD27- memory B
RNF141	1.5159e-12	0.416938	0.24	0.083	3.15535e-08	CD27- memory B
B4GALT1	1.53771e-12	0.389161	0.296	0.115	3.20074e-08	CD27- memory B
BANK1	2.10217e-12	0.354677	0.866	0.537	4.37567e-08	CD27- memory B
PPP1R16B	2.16515e-12	0.390934	0.313	0.126	4.50677e-08	CD27- memory B
CD68	2.32534e-12	0.325494	0.184	0.055	4.84019e-08	CD27- memory B
CYTH4	2.63878e-12	0.41901	0.296	0.118	5.49262e-08	CD27- memory B
ARPC5	2.70199e-12	0.431492	0.57	0.322	5.62418e-08	CD27- memory B
TCL1A	2.88026e-12	-1.24084	0.078	0.32	5.99526e-08	CD27- memory B
PTPRC	3.01132e-12	0.384733	0.855	0.607	6.26807e-08	CD27- memory B
KIAA1551	3.9374e-12	0.4881	0.564	0.344	8.1957e-08	CD27- memory B
KIF3B	4.58266e-12	0.296637	0.173	0.049	9.5388e-08	CD27- memory B
UBA52	4.83442e-12	0.349282	0.899	0.78	1.00628e-07	CD27- memory B
FUT8	8.20553e-12	0.357156	0.263	0.099	1.70798e-07	CD27- memory B
ARHGAP24	8.40116e-12	0.357207	0.33	0.137	1.7487e-07	CD27- memory B
SH3BP5	9.03448e-12	0.499413	0.464	0.248	1.88053e-07	CD27- memory B
PEA15	9.75512e-12	0.359006	0.285	0.113	2.03053e-07	CD27- memory B
TLR9	1.0012e-11	0.293348	0.156	0.043	2.08399e-07	CD27- memory B
MYO1F	1.07423e-11	0.263618	0.173	0.05	2.23601e-07	CD27- memory B
NCOA3	1.16854e-11	0.438842	0.531	0.308	2.43231e-07	CD27- memory B
ACP5	1.19491e-11	0.43128	0.413	0.202	2.48721e-07	CD27- memory B
CD99	1.36016e-11	0.574057	0.497	0.289	2.83116e-07	CD27- memory B
SERPINB1	1.54766e-11	0.591136	0.391	0.188	3.22146e-07	CD27- memory B
DAAM1	1.60907e-11	0.445195	0.162	0.046	3.34927e-07	CD27- memory B
AIM2	1.62836e-11	0.433929	0.346	0.152	3.38943e-07	CD27- memory B
HLA-DQB1	1.69623e-11	0.332563	0.955	0.671	3.53071e-07	CD27- memory B
NEK6	1.78521e-11	0.363513	0.207	0.069	3.71592e-07	CD27- memory B
OAZ1	1.85466e-11	0.392399	0.827	0.714	3.86047e-07	CD27- memory B
CLIC1	2.20172e-11	0.387043	0.838	0.642	4.58288e-07	CD27- memory B
FCER2	2.26517e-11	-0.906875	0.095	0.325	4.71496e-07	CD27- memory B
EEA1	2.50204e-11	0.372864	0.218	0.076	5.208e-07	CD27- memory B
CAPZB	2.69367e-11	0.483367	0.575	0.366	5.60687e-07	CD27- memory B
TRIM38	3.15505e-11	0.343295	0.402	0.189	6.56723e-07	CD27- memory B
ITGB2-AS1	3.34326e-11	0.328546	0.184	0.058	6.959e-07	CD27- memory B
SP110	4.14349e-11	0.366102	0.654	0.396	8.62467e-07	CD27- memory B
GDI2	4.81592e-11	0.461764	0.698	0.465	1.00243e-06	CD27- memory B
IKZF3	5.2313e-11	0.418233	0.542	0.31	1.08889e-06	CD27- memory B
YWHAH	5.87497e-11	0.439432	0.268	0.108	1.22288e-06	CD27- memory B
CNPY3	6.24434e-11	0.427625	0.564	0.341	1.29976e-06	CD27- memory B
CD1C	7.31372e-11	0.529113	0.279	0.118	1.52235e-06	CD27- memory B
LINC01857	9.11233e-11	0.311083	0.358	0.159	1.89673e-06	CD27- memory B
NFATC2	9.4507e-11	0.498238	0.313	0.142	1.96716e-06	CD27- memory B
DOCK10	9.50646e-11	0.285497	0.324	0.139	1.97877e-06	CD27- memory B
SSPN	9.5496e-11	0.356102	0.223	0.082	1.98775e-06	CD27- memory B
ADGRE5	1.10424e-10	0.399165	0.302	0.132	2.29847e-06	CD27- memory B
LRRK2	1.24301e-10	0.34994	0.212	0.075	2.58732e-06	CD27- memory B
IVD	1.25147e-10	0.255127	0.184	0.06	2.60494e-06	CD27- memory B
FKBP11	1.26743e-10	-0.856318	0.034	0.24	2.63815e-06	CD27- memory B
SAT1	1.32694e-10	0.294839	0.676	0.455	2.76202e-06	CD27- memory B
NAAA	1.50905e-10	0.309969	0.19	0.064	3.14109e-06	CD27- memory B
PARP15	1.96177e-10	0.27741	0.43	0.21	4.08342e-06	CD27- memory B
ATP6V0E1	1.98474e-10	0.345403	0.682	0.464	4.13124e-06	CD27- memory B
PHKB	1.98876e-10	0.453394	0.274	0.116	4.13961e-06	CD27- memory B
BATF	2.07431e-10	0.276843	0.156	0.046	4.31767e-06	CD27- memory B
GSN	2.48074e-10	0.326181	0.151	0.044	5.16366e-06	CD27- memory B
PRDM2	3.00039e-10	0.369597	0.374	0.185	6.24532e-06	CD27- memory B
SMIM14	3.21456e-10	0.337355	0.62	0.381	6.6911e-06	CD27- memory B
GLUL	3.26417e-10	0.366974	0.145	0.042	6.79438e-06	CD27- memory B
TCF4	4.02281e-10	0.436042	0.525	0.31	8.37348e-06	CD27- memory B
PTPN18	4.48399e-10	0.344768	0.268	0.111	9.33343e-06	CD27- memory B
RGS2	4.49328e-10	0.453091	0.229	0.089	9.35276e-06	CD27- memory B
SCRN1	4.84141e-10	0.257725	0.145	0.042	1.00774e-05	CD27- memory B
ITSN2	5.21438e-10	0.460788	0.52	0.31	1.08537e-05	CD27- memory B
HMGN3	5.42559e-10	0.404711	0.469	0.263	1.12934e-05	CD27- memory B
CD180	5.50722e-10	0.371001	0.363	0.177	1.14633e-05	CD27- memory B
SEPT6	5.96784e-10	0.359208	0.704	0.47	1.24221e-05	CD27- memory B
PYCARD	5.97202e-10	0.38165	0.374	0.191	1.24308e-05	CD27- memory B
DOPEY2	6.98289e-10	0.297046	0.173	0.056	1.45349e-05	CD27- memory B
MX1	7.04884e-10	0.383	0.346	0.167	1.46722e-05	CD27- memory B
TLR10	7.42185e-10	0.41445	0.369	0.185	1.54486e-05	CD27- memory B
MTPN	9.87698e-10	0.331853	0.553	0.329	2.05589e-05	CD27- memory B
SP140	1.1782e-09	0.37854	0.57	0.361	2.45243e-05	CD27- memory B
CD70	1.2756e-09	0.464962	0.173	0.059	2.65517e-05	CD27- memory B
UBC	1.55196e-09	0.368603	0.866	0.719	3.23041e-05	CD27- memory B
STAT6	1.5621e-09	0.398293	0.391	0.201	3.2515e-05	CD27- memory B
SPI1	1.5717e-09	0.373595	0.413	0.216	3.27149e-05	CD27- memory B
PSMB9	1.57239e-09	0.292762	0.782	0.585	3.27293e-05	CD27- memory B
IFT57	1.68034e-09	0.341254	0.302	0.138	3.49762e-05	CD27- memory B
GAPDH	1.72974e-09	0.367086	0.855	0.732	3.60046e-05	CD27- memory B
CD37	1.74298e-09	0.295809	0.978	0.75	3.62801e-05	CD27- memory B
SCAF11	1.75158e-09	0.336173	0.542	0.325	3.6459e-05	CD27- memory B
LIMK1	1.79009e-09	0.285315	0.14	0.041	3.72607e-05	CD27- memory B
FTH1	2.14348e-09	0.255068	0.972	0.935	4.46165e-05	CD27- memory B
ISCU	2.18228e-09	0.426782	0.564	0.357	4.54241e-05	CD27- memory B
YWHAZ	2.5409e-09	0.346907	0.799	0.597	5.28888e-05	CD27- memory B
NIN	2.82982e-09	0.397368	0.374	0.194	5.89027e-05	CD27- memory B
ADD3	2.92692e-09	0.324563	0.397	0.209	6.09238e-05	CD27- memory B
ARHGAP30	3.01436e-09	0.330038	0.363	0.18	6.27439e-05	CD27- memory B
ARF6	3.02228e-09	0.336959	0.531	0.313	6.29088e-05	CD27- memory B
HLA-E	3.67518e-09	0.31461	0.883	0.765	7.64988e-05	CD27- memory B
IGFLR1	5.10891e-09	0.283051	0.251	0.109	0.000106342	CD27- memory B
CCDC141	5.12438e-09	0.270069	0.128	0.037	0.000106664	CD27- memory B
CTSZ	5.34985e-09	0.333423	0.475	0.285	0.000111357	CD27- memory B
CEMIP2	5.59819e-09	0.356592	0.257	0.11	0.000116526	CD27- memory B
SRGN	5.72492e-09	0.483591	0.475	0.285	0.000119164	CD27- memory B
CDK14	5.77454e-09	0.336817	0.229	0.095	0.000120197	CD27- memory B
CSK	5.7888e-09	0.351222	0.587	0.361	0.000120494	CD27- memory B
CAST	5.9377e-09	0.381991	0.447	0.261	0.000123593	CD27- memory B
CMTM6	6.26027e-09	0.367788	0.486	0.285	0.000130307	CD27- memory B
TWF2	6.32297e-09	0.362874	0.307	0.147	0.000131613	CD27- memory B
HLA-DRB5	6.36743e-09	0.336673	0.804	0.569	0.000132538	CD27- memory B
TPP1	7.21736e-09	0.321605	0.296	0.139	0.000150229	CD27- memory B
RNF144B	7.30926e-09	0.273352	0.123	0.035	0.000152142	CD27- memory B
APBB1IP	7.34635e-09	0.341042	0.475	0.269	0.000152914	CD27- memory B
PARP1	7.34665e-09	0.353805	0.564	0.369	0.00015292	CD27- memory B
WIPF1	7.99798e-09	0.387461	0.497	0.297	0.000166478	CD27- memory B
KLF6	8.08992e-09	0.403432	0.726	0.554	0.000168392	CD27- memory B
LIMD2	8.10194e-09	0.265539	0.799	0.544	0.000168642	CD27- memory B
PFN1	9.01553e-09	0.313633	0.899	0.763	0.000187658	CD27- memory B
CTSC	9.94951e-09	0.357826	0.279	0.131	0.000207099	CD27- memory B
TBC1D9B	1.05828e-08	0.413184	0.173	0.063	0.000220281	CD27- memory B
CLN8	1.07001e-08	0.258646	0.123	0.035	0.000222722	CD27- memory B
SLC4A7	1.07208e-08	0.273259	0.19	0.071	0.000223153	CD27- memory B
TBCB	1.11001e-08	0.302422	0.33	0.164	0.000231048	CD27- memory B
HCLS1	1.1348e-08	0.326246	0.665	0.453	0.000236208	CD27- memory B
DEK	1.15237e-08	0.327315	0.402	0.216	0.000239865	CD27- memory B
AC004687.1	1.19902e-08	0.278992	0.263	0.116	0.000249575	CD27- memory B
ATP6V1F	1.2037e-08	0.275098	0.43	0.244	0.00025055	CD27- memory B
ADGRG5	1.48234e-08	0.284323	0.145	0.048	0.000308549	CD27- memory B
CHI3L2	1.59702e-08	-0.773215	0.084	0.265	0.000332419	CD27- memory B
ATP6V0B	1.66883e-08	0.362764	0.447	0.268	0.000347367	CD27- memory B
MARCKSL1	1.698e-08	-0.734966	0.134	0.323	0.000353439	CD27- memory B
FAM13B	1.7349e-08	0.341765	0.302	0.144	0.00036112	CD27- memory B
2021-03-01	1.7809e-08	0.407196	0.419	0.232	0.000370694	CD27- memory B
TFEB	1.87211e-08	0.332345	0.251	0.11	0.000389681	CD27- memory B
ACTR2	1.87934e-08	0.33529	0.564	0.356	0.000391184	CD27- memory B
PPIA	2.11888e-08	0.294327	0.877	0.733	0.000441046	CD27- memory B
ZMIZ1	2.11992e-08	0.265144	0.128	0.039	0.000441262	CD27- memory B
DERL3	2.14903e-08	-0.845523	0.061	0.235	0.000447321	CD27- memory B
NLRC5	2.46646e-08	0.267388	0.235	0.101	0.000513393	CD27- memory B
ARL6IP5	2.58172e-08	0.365173	0.609	0.416	0.000537385	CD27- memory B
EFHD2	2.85479e-08	0.341014	0.235	0.104	0.000594225	CD27- memory B
LAPTM4A	3.20391e-08	0.326975	0.402	0.234	0.000666893	CD27- memory B
IGLL5	3.28153e-08	-1.04968	0.045	0.217	0.000683051	CD27- memory B
TMEM154	3.37814e-08	0.410978	0.38	0.208	0.000703159	CD27- memory B
UBR7	3.38854e-08	0.285691	0.151	0.052	0.000705324	CD27- memory B
RPL13A	3.4358e-08	0.290625	0.933	0.805	0.000715162	CD27- memory B
S100A6	3.68995e-08	0.446506	0.492	0.323	0.000768064	CD27- memory B
AKNA	3.75333e-08	0.320055	0.358	0.187	0.000781255	CD27- memory B
PLCG2	4.00548e-08	0.364424	0.497	0.318	0.00083374	CD27- memory B
PPDPF	4.11146e-08	0.288996	0.732	0.563	0.0008558	CD27- memory B
CAPNS1	4.4407e-08	0.366107	0.168	0.063	0.000924332	CD27- memory B
RAB29	4.5831e-08	0.329997	0.296	0.146	0.000953973	CD27- memory B
RALGPS2	4.59039e-08	0.294955	0.631	0.444	0.00095549	CD27- memory B
FUS	4.63506e-08	0.294634	0.626	0.399	0.000964787	CD27- memory B
TRIR	5.13212e-08	0.323736	0.659	0.468	0.00106825	CD27- memory B
PPP3CC	5.31685e-08	0.313715	0.385	0.21	0.0011067	CD27- memory B
SEPT7	5.32115e-08	0.374997	0.637	0.46	0.0011076	CD27- memory B
RIPOR2	5.45457e-08	0.269699	0.575	0.358	0.00113537	CD27- memory B
LRMP	5.52157e-08	0.382103	0.285	0.138	0.00114932	CD27- memory B
RPL23A	6.17359e-08	0.27153	0.939	0.778	0.00128503	CD27- memory B
CST7	6.20851e-08	0.3138	0.106	0.03	0.0012923	CD27- memory B
PLEKHO1	6.31377e-08	0.343075	0.296	0.145	0.00131421	CD27- memory B
S1PR4	6.62841e-08	0.388759	0.218	0.095	0.0013797	CD27- memory B
SAMD9L	7.11962e-08	0.324049	0.296	0.148	0.00148195	CD27- memory B
CLIP1	7.60962e-08	0.288856	0.168	0.063	0.00158394	CD27- memory B
MSN	7.68986e-08	0.329584	0.553	0.365	0.00160065	CD27- memory B
HSH2D	8.22107e-08	0.301346	0.385	0.22	0.00171122	CD27- memory B
SLC2A3	8.26777e-08	0.325569	0.603	0.386	0.00172094	CD27- memory B
PFDN5	9.13427e-08	0.285103	0.849	0.713	0.0019013	CD27- memory B
IFI30	9.2886e-08	0.299373	0.24	0.109	0.00193342	CD27- memory B
YPEL3	9.3868e-08	0.461957	0.458	0.299	0.00195386	CD27- memory B
TOMM7	9.78262e-08	0.297682	0.793	0.595	0.00203625	CD27- memory B
MEF2A	1.07807e-07	0.462884	0.335	0.179	0.002244	CD27- memory B
TP53I11	1.10676e-07	0.266438	0.14	0.048	0.00230372	CD27- memory B
CFL1	1.32852e-07	0.295942	0.866	0.661	0.00276531	CD27- memory B
FGD2	1.41035e-07	0.397668	0.458	0.272	0.00293564	CD27- memory B
GNAI3	1.46635e-07	0.334048	0.263	0.127	0.00305222	CD27- memory B
TLN1	1.50553e-07	0.392988	0.425	0.265	0.00313377	CD27- memory B
GABARAP	1.71962e-07	0.299411	0.782	0.642	0.00357938	CD27- memory B
MOB1A	1.8259e-07	0.318817	0.52	0.338	0.00380061	CD27- memory B
CALM1	1.90497e-07	0.333624	0.715	0.562	0.00396521	CD27- memory B
STX7	1.93682e-07	0.278376	0.52	0.325	0.0040315	CD27- memory B
RPS11	1.99363e-07	0.270673	0.866	0.753	0.00414974	CD27- memory B
RNASEK	2.1064e-07	0.304693	0.654	0.486	0.00438447	CD27- memory B
ATP2B1	2.18232e-07	0.367867	0.369	0.205	0.0045425	CD27- memory B
PGAM1	2.37789e-07	0.30832	0.391	0.232	0.00494958	CD27- memory B
PEBP1	2.58801e-07	0.329925	0.531	0.355	0.00538695	CD27- memory B
SMCHD1	2.62543e-07	0.274241	0.536	0.348	0.00546483	CD27- memory B
IGHG2	2.68901e-07	-1.87288	0.285	0.138	0.00559717	CD27- memory B
TBC1D9	2.73775e-07	0.307524	0.156	0.06	0.00569863	CD27- memory B
CD38	2.8585e-07	-0.503145	0.05	0.21	0.00594997	CD27- memory B
POLE4	2.86471e-07	0.262021	0.307	0.156	0.00596288	CD27- memory B
RAC2	3.32505e-07	0.288529	0.832	0.662	0.00692109	CD27- memory B
OSTF1	3.46354e-07	0.323335	0.391	0.233	0.00720935	CD27- memory B
INPP5D	3.47255e-07	0.266295	0.441	0.265	0.00722811	CD27- memory B
ACTR3	3.64388e-07	0.265552	0.67	0.471	0.00758473	CD27- memory B
ARF5	3.95875e-07	0.270196	0.397	0.23	0.00824013	CD27- memory B
HIGD2A	4.06433e-07	0.336387	0.564	0.39	0.00845991	CD27- memory B
ARF3	4.20494e-07	0.269067	0.207	0.09	0.00875258	CD27- memory B
NUCB2	4.30046e-07	-0.482234	0.022	0.162	0.00895142	CD27- memory B
BACE2	4.37346e-07	0.261343	0.168	0.066	0.00910335	CD27- memory B
ASAH1	4.55298e-07	0.330352	0.302	0.163	0.00947704	CD27- memory B
GPSM3	4.80649e-07	0.309692	0.642	0.453	0.0100047	CD27- memory B
CNOT6L	4.82998e-07	0.393312	0.218	0.099	0.0100536	CD27- memory B
TNIP1	4.89436e-07	0.369402	0.318	0.18	0.0101876	CD27- memory B
CD58	5.02791e-07	0.271474	0.151	0.056	0.0104656	CD27- memory B
PAK2	5.02954e-07	0.331895	0.436	0.265	0.010469	CD27- memory B
DIAPH1	5.24726e-07	0.398944	0.235	0.112	0.0109222	CD27- memory B
XRCC5	5.49017e-07	0.310866	0.48	0.309	0.0114278	CD27- memory B
RABGAP1L	5.83856e-07	0.420492	0.335	0.192	0.012153	CD27- memory B
PARP14	6.46897e-07	0.278452	0.413	0.241	0.0134652	CD27- memory B
PXK	6.76429e-07	0.292572	0.324	0.175	0.0140799	CD27- memory B
PLEC	7.18805e-07	0.283827	0.218	0.098	0.0149619	CD27- memory B
PRKX	7.399e-07	0.277635	0.196	0.084	0.015401	CD27- memory B
FGD4	7.47431e-07	0.261152	0.101	0.031	0.0155578	CD27- memory B
SPIB	7.50763e-07	0.304357	0.408	0.237	0.0156271	CD27- memory B
KYNU	8.04412e-07	0.284188	0.229	0.107	0.0167438	CD27- memory B
PYURF	8.06398e-07	0.263843	0.335	0.184	0.0167852	CD27- memory B
DYNLRB1	8.21585e-07	0.335555	0.341	0.2	0.0171013	CD27- memory B
HNRNPF	9.08595e-07	0.250693	0.615	0.407	0.0189124	CD27- memory B
MAP4K1	9.10029e-07	0.329323	0.307	0.169	0.0189423	CD27- memory B
HMGB2	9.41709e-07	0.260575	0.184	0.079	0.0196017	CD27- memory B
TERF2IP	9.76556e-07	0.264782	0.441	0.28	0.020327	CD27- memory B
IGHG3	1.0414e-06	-2.43155	0.318	0.162	0.0216768	CD27- memory B
MYL6	1.15225e-06	0.296141	0.816	0.684	0.023984	CD27- memory B
SELENOW	1.24229e-06	0.346828	0.352	0.204	0.0258582	CD27- memory B
CPSF2	1.26597e-06	0.259888	0.128	0.046	0.0263511	CD27- memory B
PLAC8	1.41302e-06	0.376363	0.38	0.223	0.029412	CD27- memory B
SEMA7A	1.42715e-06	0.295366	0.19	0.085	0.0297061	CD27- memory B
UBR4	1.44786e-06	0.284488	0.257	0.128	0.0301372	CD27- memory B
IL16	1.59513e-06	0.335038	0.514	0.35	0.0332025	CD27- memory B
CD79A	1.62019e-06	0.26997	0.933	0.776	0.0337243	CD27- memory B
FKBP2	1.74325e-06	-0.607221	0.168	0.326	0.0362857	CD27- memory B
LSM14A	1.74563e-06	0.256257	0.391	0.232	0.0363353	CD27- memory B
UFC1	1.84181e-06	0.269413	0.441	0.278	0.0383372	CD27- memory B
KLF3	1.87611e-06	0.332264	0.168	0.071	0.0390513	CD27- memory B
SCPEP1	2.13065e-06	0.337774	0.251	0.131	0.0443495	CD27- memory B
RAB31	2.23544e-06	0.326449	0.218	0.103	0.0465306	CD27- memory B
SWAP70	2.27565e-06	0.270314	0.536	0.346	0.0473676	CD27- memory B
S100A10	2.41607e-06	0.279836	0.346	0.2	0.0502904	CD27- memory B
DUS2	2.49389e-06	0.267854	0.162	0.068	0.0519104	CD27- memory B
MARF1	2.71751e-06	0.263828	0.235	0.113	0.056565	CD27- memory B
MKRN1	2.77323e-06	0.306228	0.263	0.137	0.0577247	CD27- memory B
IFIT2	2.96142e-06	0.365076	0.128	0.048	0.061642	CD27- memory B
PLP2	3.24466e-06	0.33807	0.402	0.256	0.0675377	CD27- memory B
EFR3A	3.38499e-06	0.250973	0.201	0.094	0.0704585	CD27- memory B
UQCR11	3.39581e-06	0.27263	0.587	0.436	0.0706837	CD27- memory B
LPXN	3.46826e-06	0.333121	0.358	0.212	0.0721919	CD27- memory B
HCST	3.52601e-06	0.28275	0.285	0.153	0.0733939	CD27- memory B
VPREB3	3.99194e-06	-0.430378	0.296	0.467	0.0830922	CD27- memory B
KMT2C	4.02818e-06	0.333201	0.313	0.179	0.0838466	CD27- memory B
ATP5MC2	4.30986e-06	0.25671	0.821	0.712	0.0897097	CD27- memory B
H1FX	4.35739e-06	-0.512177	0.039	0.174	0.0906991	CD27- memory B
DOK3	4.42529e-06	0.283991	0.251	0.131	0.0921124	CD27- memory B
DOCK11	4.60087e-06	0.29788	0.179	0.079	0.095767	CD27- memory B
CD22	5.04416e-06	0.318267	0.441	0.285	0.104994	CD27- memory B
CCS	5.04842e-06	0.339717	0.296	0.169	0.105083	CD27- memory B
SMC6	5.09305e-06	0.261363	0.307	0.174	0.106012	CD27- memory B
TNFSF12	5.45709e-06	0.260217	0.162	0.07	0.113589	CD27- memory B
XBP1	5.62768e-06	-1.01614	0.14	0.276	0.11714	CD27- memory B
ARPC5L	6.50389e-06	0.266327	0.408	0.253	0.135378	CD27- memory B
ARID5B	7.14978e-06	0.256213	0.397	0.244	0.148823	CD27- memory B
RBM6	7.57229e-06	0.265549	0.391	0.239	0.157617	CD27- memory B
UXT	8.30682e-06	0.262176	0.547	0.397	0.172906	CD27- memory B
RAB11FIP1	8.45723e-06	0.267452	0.223	0.114	0.176037	CD27- memory B
GPR18	8.59496e-06	0.368646	0.235	0.12	0.178904	CD27- memory B
SLAMF6	8.7634e-06	0.255495	0.184	0.086	0.18241	CD27- memory B
NCOA7	9.34801e-06	0.26339	0.156	0.068	0.194579	CD27- memory B
CFLAR	9.91405e-06	0.366445	0.346	0.214	0.206361	CD27- memory B
CTSS	1.05496e-05	0.294042	0.559	0.408	0.21959	CD27- memory B
ELOVL1	1.12906e-05	0.274827	0.201	0.1	0.235013	CD27- memory B
SNX3	1.13264e-05	0.267467	0.67	0.529	0.235759	CD27- memory B
CNBP	1.14915e-05	0.27459	0.648	0.494	0.239195	CD27- memory B
NR4A2	1.15104e-05	0.43329	0.346	0.214	0.239589	CD27- memory B
ARHGDIA	1.28743e-05	0.287679	0.38	0.242	0.267979	CD27- memory B
LRRK1	1.37087e-05	0.268725	0.201	0.1	0.285347	CD27- memory B
PTGES3	1.39652e-05	0.303843	0.609	0.468	0.290685	CD27- memory B
CELF2	1.45945e-05	0.296021	0.391	0.247	0.303784	CD27- memory B
NMT1	1.46324e-05	0.26055	0.168	0.076	0.304574	CD27- memory B
CDKN2D	1.57085e-05	0.286959	0.184	0.088	0.326972	CD27- memory B
COPE	1.62488e-05	0.251164	0.469	0.327	0.338219	CD27- memory B
ALDOA	1.63338e-05	0.326223	0.514	0.363	0.339987	CD27- memory B
SNRNP35	1.64931e-05	0.274569	0.145	0.062	0.343303	CD27- memory B
GNB2	1.6813e-05	0.27996	0.441	0.291	0.349964	CD27- memory B
C1orf162	1.90549e-05	-0.508944	0.056	0.178	0.396629	CD27- memory B
AIP	1.97605e-05	0.296169	0.335	0.203	0.411314	CD27- memory B
TMBIM1	2.17688e-05	0.250388	0.19	0.093	0.453118	CD27- memory B
YBX3	2.27166e-05	-0.390601	0.039	0.156	0.472847	CD27- memory B
RNASET2	2.58135e-05	0.327901	0.592	0.453	0.537307	CD27- memory B
LAMP1	2.76087e-05	0.261793	0.279	0.166	0.574676	CD27- memory B
GRB2	2.776e-05	0.258608	0.57	0.429	0.577825	CD27- memory B
TGOLN2	2.84985e-05	0.266429	0.402	0.261	0.593196	CD27- memory B
BTN3A1	2.87e-05	0.274213	0.19	0.096	0.59739	CD27- memory B
LY6E	3.01984e-05	0.303419	0.458	0.312	0.628581	CD27- memory B
CPNE5	3.27701e-05	0.250997	0.279	0.162	0.682109	CD27- memory B
SETX	3.36944e-05	0.271327	0.369	0.235	0.701348	CD27- memory B
TNFRSF17	3.51431e-05	-0.346806	0.045	0.162	0.731503	CD27- memory B
OTUB1	3.55671e-05	0.28184	0.341	0.217	0.740328	CD27- memory B
IGKV3-11	3.62606e-05	-1.68744	0.05	0.17	0.754764	CD27- memory B
MYCBP2	3.96258e-05	0.286892	0.497	0.343	0.824811	CD27- memory B
C19orf66	4.01089e-05	0.251562	0.279	0.159	0.834867	CD27- memory B
2021-03-06	4.46051e-05	0.254225	0.212	0.113	0.928456	CD27- memory B
MKNK2	4.88555e-05	0.266083	0.19	0.097	1	CD27- memory B
SEC11A	5.14718e-05	0.306024	0.352	0.229	1	CD27- memory B
ATP2B1-AS1	5.35633e-05	0.260368	0.313	0.19	1	CD27- memory B
GPX4	5.35849e-05	0.280546	0.508	0.381	1	CD27- memory B
IGKV3-15	5.52076e-05	-4.26837	0.162	0.294	1	CD27- memory B
PLPP5	5.72818e-05	-0.462153	0.156	0.296	1	CD27- memory B
SREBF2	5.95288e-05	0.251757	0.212	0.113	1	CD27- memory B
RPS26	6.03976e-05	0.44108	0.765	0.665	1	CD27- memory B
MVP	6.16882e-05	0.298642	0.212	0.114	1	CD27- memory B
EGR2	6.24339e-05	0.270341	0.117	0.049	1	CD27- memory B
ARAP2	6.57026e-05	0.273347	0.201	0.104	1	CD27- memory B
PDK1	7.00595e-05	-0.346302	0.017	0.11	1	CD27- memory B
FAM49B	7.08714e-05	0.375269	0.397	0.265	1	CD27- memory B
VPS28	7.11519e-05	0.275589	0.419	0.29	1	CD27- memory B
MAP3K14	7.21768e-05	0.264409	0.179	0.091	1	CD27- memory B
EIF3D	7.71498e-05	0.258284	0.402	0.27	1	CD27- memory B
NCF1	8.25495e-05	-0.465325	0.525	0.599	1	CD27- memory B
EIF3A	8.33527e-05	0.257392	0.346	0.222	1	CD27- memory B
ARHGEF1	9.0734e-05	0.253651	0.385	0.258	1	CD27- memory B
CDKN1A	0.000100509	0.281766	0.291	0.173	1	CD27- memory B
APOBEC3G	0.000112198	0.25362	0.296	0.18	1	CD27- memory B
TMEM123	0.0001122	-0.36463	0.101	0.22	1	CD27- memory B
MAP3K1	0.000113733	0.33363	0.313	0.2	1	CD27- memory B
SH3TC1	0.000121805	0.258795	0.117	0.051	1	CD27- memory B
CREM	0.000126	0.420046	0.123	0.056	1	CD27- memory B
ABRACL	0.000129385	-0.446633	0.14	0.261	1	CD27- memory B
TSPAN13	0.00013357	-0.409576	0.123	0.244	1	CD27- memory B
MYH9	0.000140712	0.257905	0.497	0.367	1	CD27- memory B
BACH2	0.000143359	-0.451283	0.084	0.196	1	CD27- memory B
GON4L	0.000154659	0.262578	0.257	0.154	1	CD27- memory B
KRAS	0.000162392	0.270173	0.268	0.164	1	CD27- memory B
PTPN2	0.000169653	0.278413	0.296	0.188	1	CD27- memory B
MACF1	0.00017115	0.267254	0.33	0.217	1	CD27- memory B
MYO9B	0.000180793	0.255761	0.274	0.165	1	CD27- memory B
NUDT4	0.000182729	0.309431	0.229	0.132	1	CD27- memory B
CREB3L2	0.000186467	-0.255902	0.017	0.102	1	CD27- memory B
NFX1	0.000204255	0.278603	0.229	0.137	1	CD27- memory B
MAP4	0.000209021	0.295906	0.263	0.157	1	CD27- memory B
SMAP1	0.000242627	0.253453	0.201	0.112	1	CD27- memory B
SELENOS	0.000259304	-0.339203	0.095	0.203	1	CD27- memory B
ITM2C	0.000259475	-0.469283	0.134	0.251	1	CD27- memory B
MDFIC	0.00026927	0.301704	0.173	0.091	1	CD27- memory B
PRELID1	0.000292402	0.257553	0.402	0.292	1	CD27- memory B
SH3GLB1	0.000293944	0.294237	0.268	0.17	1	CD27- memory B
PCED1B	0.000303548	0.268047	0.24	0.145	1	CD27- memory B
TNF	0.000305236	0.302866	0.196	0.108	1	CD27- memory B
PDIA4	0.000309106	-0.384807	0.101	0.211	1	CD27- memory B
2021-03-07	0.000324346	0.273443	0.19	0.107	1	CD27- memory B
TENT5C	0.000333657	-0.379541	0.134	0.248	1	CD27- memory B
NME3	0.000338051	0.28995	0.246	0.153	1	CD27- memory B
MYDGF	0.000348041	-0.343918	0.117	0.23	1	CD27- memory B
HDLBP	0.000368774	-0.369581	0.095	0.199	1	CD27- memory B
CR2	0.000407949	-0.434368	0.128	0.235	1	CD27- memory B
WASF2	0.000420183	0.2604	0.335	0.23	1	CD27- memory B
ADAM28	0.000451938	0.27845	0.413	0.296	1	CD27- memory B
RANBP2	0.000473644	0.313056	0.263	0.161	1	CD27- memory B
MCL1	0.000497417	0.472035	0.453	0.361	1	CD27- memory B
REEP5	0.00049908	0.300925	0.441	0.336	1	CD27- memory B
SELL	0.000500033	-0.448571	0.346	0.445	1	CD27- memory B
MANF	0.000512899	-0.317147	0.078	0.178	1	CD27- memory B
HERPUD1	0.00051722	-0.730197	0.492	0.537	1	CD27- memory B
APLP2	0.000547669	-0.365841	0.045	0.131	1	CD27- memory B
RPS6KA5	0.000569325	0.285524	0.184	0.103	1	CD27- memory B
TUBGCP2	0.000569688	0.252802	0.168	0.091	1	CD27- memory B
SSR4	0.000679794	-1.16502	0.559	0.571	1	CD27- memory B
PAFAH1B1	0.000695978	0.27126	0.274	0.179	1	CD27- memory B
CD164	0.000740328	0.254022	0.419	0.307	1	CD27- memory B
MMP24OS	0.000774048	0.286849	0.229	0.139	1	CD27- memory B
IL4R	0.000876904	-0.435103	0.05	0.136	1	CD27- memory B
EVI2B	0.00105046	0.339078	0.419	0.317	1	CD27- memory B
SNX29	0.00121441	-0.369922	0.117	0.219	1	CD27- memory B
CLTA	0.00127444	0.315384	0.324	0.221	1	CD27- memory B
STAG3	0.00135812	-0.380751	0.039	0.116	1	CD27- memory B
ENO1	0.0014846	0.263919	0.419	0.318	1	CD27- memory B
PUM1	0.00163018	0.26705	0.196	0.117	1	CD27- memory B
BIN1	0.00170378	0.27559	0.279	0.182	1	CD27- memory B
PDZD11	0.00170533	0.321828	0.112	0.056	1	CD27- memory B
ASCC3	0.00176832	0.260937	0.196	0.119	1	CD27- memory B
PRCP	0.00184157	-0.257071	0.073	0.159	1	CD27- memory B
RRBP1	0.001854	-0.259711	0.056	0.139	1	CD27- memory B
IGHV3-21	0.00196782	-3.21885	0.067	0.148	1	CD27- memory B
HSPA1A	0.0022823	0.296829	0.397	0.29	1	CD27- memory B
IGKC	0.00232277	-3.16089	0.413	0.451	1	CD27- memory B
IGLV3-1	0.00239846	-2.44959	0.034	0.104	1	CD27- memory B
RNF220	0.00257753	0.312287	0.168	0.099	1	CD27- memory B
HSP90B1	0.00264848	-0.776205	0.508	0.527	1	CD27- memory B
OSTC	0.00314687	-0.274679	0.173	0.281	1	CD27- memory B
PRDX4	0.00320961	-0.498657	0.145	0.228	1	CD27- memory B
CEBPZOS	0.00413742	0.257132	0.145	0.083	1	CD27- memory B
IGHV5-51	0.00432659	-0.471638	0.101	0.052	1	CD27- memory B
SLC38A1	0.00516456	0.26757	0.358	0.263	1	CD27- memory B
SELENOM	0.00604536	-0.274739	0.128	0.212	1	CD27- memory B
SEC62	0.00627551	-0.332984	0.503	0.567	1	CD27- memory B
ALB	0.00630473	0.281009	0.654	0.573	1	CD27- memory B
ITM2B	0.0068476	-0.292337	0.486	0.556	1	CD27- memory B
REX1BD	0.00788781	0.277618	0.341	0.26	1	CD27- memory B
HSPA5	0.00799532	-0.497373	0.318	0.387	1	CD27- memory B
FOS	0.00886788	-0.426424	0.458	0.534	1	CD27- memory B
RPS4Y1	0.0109599	0.317263	0.184	0.124	1	CD27- memory B
COL19A1	0.011874	-0.318667	0.106	0.172	1	CD27- memory B
RNASE6	0.0119846	-0.279393	0.168	0.246	1	CD27- memory B
ISG20	0.0126537	-0.268315	0.436	0.512	1	CD27- memory B
RGCC	0.0129442	0.351394	0.145	0.094	1	CD27- memory B
ECHS1	0.0130719	0.308948	0.212	0.151	1	CD27- memory B
CALHM6	0.016821	-0.279897	0.084	0.144	1	CD27- memory B
HOPX	0.0175279	0.275014	0.101	0.058	1	CD27- memory B
IGHV4-39	0.0190859	-2.57773	0.073	0.131	1	CD27- memory B
MGAT5	0.0209331	-0.282162	0.095	0.155	1	CD27- memory B
DDIT4	0.025155	-0.263319	0.162	0.234	1	CD27- memory B
SSR3	0.0256735	-0.368797	0.246	0.303	1	CD27- memory B
SPCS3	0.0269236	-0.326684	0.218	0.283	1	CD27- memory B
CITED2	0.0328887	-0.341188	0.112	0.171	1	CD27- memory B
ERLEC1	0.037543	-0.298867	0.156	0.216	1	CD27- memory B
RHOB	0.0433859	0.365896	0.251	0.199	1	CD27- memory B
IGHV3-23	0.0448728	-2.65179	0.106	0.161	1	CD27- memory B
MRPS24	0.0453747	-0.250473	0.14	0.199	1	CD27- memory B
VTN	0.0524057	0.283123	0.14	0.098	1	CD27- memory B
IGKV3-20	0.0587627	-1.93023	0.173	0.235	1	CD27- memory B
CXCR4	0.066345	-0.260293	0.508	0.551	1	CD27- memory B
KDELR1	0.0708947	-0.296243	0.235	0.279	1	CD27- memory B
ZCCHC7	0.0790197	-0.337821	0.201	0.244	1	CD27- memory B
IGKV4-1	0.0827069	-2.58271	0.151	0.209	1	CD27- memory B
IGLV2-14	0.0851918	-1.6744	0.196	0.148	1	CD27- memory B
AMBP	0.0887782	0.305948	0.156	0.119	1	CD27- memory B
TYROBP	0.0996686	0.266009	0.14	0.103	1	CD27- memory B
PPIB	0.104267	-0.291516	0.547	0.541	1	CD27- memory B
PLEKHA2	0.127822	-0.288493	0.179	0.217	1	CD27- memory B
HIST1H2AC	0.175935	-0.263394	0.173	0.212	1	CD27- memory B
GADD45B	0.17631	-0.288073	0.162	0.197	1	CD27- memory B
DUSP2	0.213154	0.281807	0.285	0.25	1	CD27- memory B
IGKV1-39	0.224212	-2.73506	0.084	0.113	1	CD27- memory B
Z93241.1	0.249056	-0.357429	0.078	0.104	1	CD27- memory B
IGHV3-30	0.269263	-1.33116	0.112	0.089	1	CD27- memory B
NFKBIA	0.280369	-0.333845	0.453	0.463	1	CD27- memory B
IGHV3-7	0.337427	-1.95903	0.089	0.113	1	CD27- memory B
LINC01781	0.384828	-0.308573	0.134	0.151	1	CD27- memory B
IGHG1	0.435054	-2.68659	0.24	0.239	1	CD27- memory B
CCL4	0.598558	-0.270744	0.173	0.154	1	CD27- memory B
IGLVI-70	0.793243	-0.43543	0.106	0.098	1	CD27- memory B
IGLC3	0.814245	-1.51599	0.168	0.158	1	CD27- memory B
IGKV1-5	0.839162	-1.43603	0.134	0.142	1	CD27- memory B
IGLC2	0.896564	-2.26934	0.123	0.122	1	CD27- memory B
IGHM	0.917444	-1.29294	0.453	0.468	1	CD27- memory B
SEC11C	0.995123	-0.307816	0.324	0.289	1	CD27- memory B
AIM2	6.69405e-155	1.00496	0.493	0.061	1.39337e-150	CD27+ memory B
RPS14	9.50762e-126	0.623755	0.976	0.926	1.97901e-121	CD27+ memory B
RPS28	1.14756e-102	0.578141	0.982	0.913	2.38864e-98	CD27+ memory B
TNFRSF13B	3.71204e-97	0.736232	0.433	0.087	7.72662e-93	CD27+ memory B
RPS3	7.4678e-97	0.55581	0.969	0.911	1.55442e-92	CD27+ memory B
EEF1A1	1.08171e-94	0.575984	0.994	0.965	2.25157e-90	CD27+ memory B
RPS15A	3.19362e-94	0.501879	0.985	0.94	6.64752e-90	CD27+ memory B
RPL14	5.26068e-91	0.546689	0.957	0.864	1.09501e-86	CD27+ memory B
CD82	6.03129e-87	0.768654	0.558	0.175	1.25541e-82	CD27+ memory B
RPS25	8.94034e-81	0.566545	0.957	0.822	1.86093e-76	CD27+ memory B
RPLP1	8.69256e-79	0.446933	0.987	0.969	1.80936e-74	CD27+ memory B
LTB	1.17659e-77	0.721576	0.862	0.5	2.44907e-73	CD27+ memory B
RPLP2	3.34926e-75	0.464219	0.976	0.914	6.97149e-71	CD27+ memory B
RPS18	5.3219e-73	0.563764	0.966	0.852	1.10775e-68	CD27+ memory B
RPS12	6.25968e-73	0.478499	0.987	0.947	1.30295e-68	CD27+ memory B
RPS23	1.38773e-72	0.500189	0.978	0.895	2.88855e-68	CD27+ memory B
TCL1A	6.96992e-71	-1.57471	0.024	0.393	1.45079e-66	CD27+ memory B
CD27	1.76372e-70	0.609898	0.426	0.119	3.67118e-66	CD27+ memory B
ARHGAP24	2.82628e-70	0.653253	0.363	0.081	5.88291e-66	CD27+ memory B
RPL36	3.69105e-70	0.527944	0.942	0.811	7.68293e-66	CD27+ memory B
RPS2	2.09535e-69	0.506559	0.969	0.864	4.36146e-65	CD27+ memory B
TPT1	1.83253e-67	0.493724	0.973	0.89	3.8144e-63	CD27+ memory B
CLECL1	4.2495e-66	0.590013	0.303	0.059	8.84534e-62	CD27+ memory B
RPL13A	1.30142e-65	0.530184	0.93	0.777	2.7089e-61	CD27+ memory B
RPL3	1.21118e-63	0.556178	0.91	0.801	2.52108e-59	CD27+ memory B
SAMSN1	2.74883e-63	0.711706	0.377	0.104	5.72169e-59	CD27+ memory B
RPL17	3.67422e-63	0.491293	0.949	0.798	7.64789e-59	CD27+ memory B
RPS4X	1.09807e-62	0.405873	0.975	0.935	2.28563e-58	CD27+ memory B
RPL30	1.26353e-61	0.40723	0.987	0.945	2.63004e-57	CD27+ memory B
EEF1B2	1.96594e-61	0.493739	0.937	0.782	4.09211e-57	CD27+ memory B
CD24	7.50403e-61	0.674687	0.526	0.202	1.56196e-56	CD27+ memory B
CRIP1	1.47573e-59	0.780057	0.514	0.201	3.07173e-55	CD27+ memory B
RPL11	2.30887e-59	0.401969	0.979	0.941	4.80591e-55	CD27+ memory B
RPL35A	4.67489e-59	0.434089	0.97	0.885	9.73078e-55	CD27+ memory B
CD44	1.5316e-58	0.677271	0.593	0.272	3.18802e-54	CD27+ memory B
TOMM7	1.33837e-56	0.579029	0.789	0.55	2.78583e-52	CD27+ memory B
RPS16	1.73499e-56	0.471191	0.937	0.794	3.61138e-52	CD27+ memory B
RPL9	7.23016e-56	0.492117	0.918	0.756	1.50496e-51	CD27+ memory B
RPL26	8.16966e-56	0.446174	0.957	0.855	1.70052e-51	CD27+ memory B
RPS15	9.95806e-56	0.411339	0.976	0.904	2.07277e-51	CD27+ memory B
COTL1	1.38668e-55	0.504188	0.719	0.348	2.88638e-51	CD27+ memory B
RPS27	3.57916e-54	0.516057	0.951	0.821	7.45002e-50	CD27+ memory B
RPL34	4.26362e-54	0.388357	0.985	0.927	8.87473e-50	CD27+ memory B
SMIM14	1.86459e-53	0.671638	0.634	0.321	3.88114e-49	CD27+ memory B
RPSA	2.03368e-53	0.463918	0.937	0.759	4.23311e-49	CD27+ memory B
EEF2	4.29093e-53	0.508249	0.885	0.697	8.93158e-49	CD27+ memory B
CAPG	6.78245e-53	0.53335	0.457	0.167	1.41177e-48	CD27+ memory B
RPL23A	2.7363e-51	0.50016	0.895	0.754	5.69561e-47	CD27+ memory B
RPL21	8.43614e-51	0.449511	0.939	0.8	1.75598e-46	CD27+ memory B
VIM	1.43735e-50	0.534707	0.735	0.438	2.99184e-46	CD27+ memory B
GPR183	1.72677e-50	0.616171	0.327	0.092	3.59427e-46	CD27+ memory B
LINC01781	5.16331e-50	0.612414	0.33	0.092	1.07474e-45	CD27+ memory B
RPL39	6.49622e-49	0.40173	0.979	0.927	1.35219e-44	CD27+ memory B
TMEM273	1.15706e-48	0.336367	0.148	0.013	2.40842e-44	CD27+ memory B
RPL32	1.74572e-48	0.374872	0.981	0.939	3.63372e-44	CD27+ memory B
IGHA1	2.2645e-48	-1.76317	0.436	0.152	4.71355e-44	CD27+ memory B
RPS6	6.90652e-48	0.461782	0.928	0.806	1.43759e-43	CD27+ memory B
RPS21	1.05577e-47	0.433583	0.942	0.79	2.19759e-43	CD27+ memory B
TCF4	1.91107e-47	0.595087	0.544	0.254	3.97788e-43	CD27+ memory B
RPS29	2.76439e-47	0.549936	0.812	0.583	5.75408e-43	CD27+ memory B
SCIMP	5.31769e-47	0.490177	0.369	0.118	1.10688e-42	CD27+ memory B
RPL27A	7.37429e-47	0.597685	0.762	0.57	1.53496e-42	CD27+ memory B
HLA-A	2.28259e-46	0.464589	0.888	0.732	4.7512e-42	CD27+ memory B
RPS8	3.46109e-46	0.34798	0.985	0.969	7.20427e-42	CD27+ memory B
RPL41	1.2121e-45	0.408807	0.922	0.759	2.52299e-41	CD27+ memory B
RPL10	2.2064e-45	0.310528	0.988	0.972	4.59263e-41	CD27+ memory B
RPL19	3.05096e-45	0.351737	0.982	0.939	6.35058e-41	CD27+ memory B
CD70	4.13313e-45	0.53251	0.184	0.029	8.60311e-41	CD27+ memory B
BCL2A1	1.42873e-44	0.570765	0.332	0.103	2.9739e-40	CD27+ memory B
CTSH	1.5278e-44	0.582346	0.513	0.232	3.18011e-40	CD27+ memory B
PNRC1	2.73729e-44	0.43948	0.873	0.676	5.69766e-40	CD27+ memory B
NCR3	4.95259e-44	0.435605	0.288	0.079	1.03088e-39	CD27+ memory B
RPL7A	8.42991e-44	0.316731	0.982	0.93	1.75469e-39	CD27+ memory B
CD48	1.1564e-43	0.500441	0.688	0.392	2.40705e-39	CD27+ memory B
LINC01857	1.46522e-43	0.632234	0.345	0.117	3.04985e-39	CD27+ memory B
MZB1	3.73623e-43	-1.70359	0.126	0.381	7.77697e-39	CD27+ memory B
RPS3A	1.28533e-42	0.369972	0.978	0.919	2.67541e-38	CD27+ memory B
RILPL2	1.89831e-42	0.472417	0.262	0.068	3.95134e-38	CD27+ memory B
RPL28	3.4777e-42	0.349846	0.991	0.947	7.23884e-38	CD27+ memory B
IGLL5	8.9698e-42	-1.37091	0.021	0.265	1.86706e-37	CD27+ memory B
XBP1	9.72309e-42	-1.40166	0.075	0.328	2.02386e-37	CD27+ memory B
ACP5	4.05218e-41	0.513172	0.401	0.158	8.43461e-37	CD27+ memory B
UBA52	6.84679e-41	0.40529	0.901	0.751	1.42516e-36	CD27+ memory B
RPS7	7.11345e-41	0.313015	0.975	0.92	1.48067e-36	CD27+ memory B
RPL38	7.6007e-41	0.508781	0.777	0.567	1.58209e-36	CD27+ memory B
RAB31	1.2785e-40	0.456612	0.253	0.065	2.66119e-36	CD27+ memory B
RPL10A	4.28216e-40	0.41536	0.901	0.722	8.91331e-36	CD27+ memory B
TEX9	4.43466e-40	0.305978	0.127	0.012	9.23075e-36	CD27+ memory B
PPP1R15A	4.70349e-40	0.706926	0.586	0.342	9.79032e-36	CD27+ memory B
RACK1	5.17705e-40	0.359026	0.937	0.827	1.0776e-35	CD27+ memory B
LDHB	5.3076e-40	0.490905	0.57	0.312	1.10478e-35	CD27+ memory B
RPS27A	8.94344e-40	0.312501	0.973	0.934	1.86158e-35	CD27+ memory B
NPM1	9.2545e-40	0.430846	0.803	0.581	1.92632e-35	CD27+ memory B
PABPC1	1.81726e-39	0.363407	0.925	0.769	3.78263e-35	CD27+ memory B
ABHD14B	4.25362e-39	0.433874	0.344	0.127	8.85391e-35	CD27+ memory B
RPS20	4.85114e-39	0.484475	0.771	0.534	1.00977e-34	CD27+ memory B
HLA-B	2.6533e-38	0.384979	0.937	0.86	5.52285e-34	CD27+ memory B
EEF1G	3.54273e-38	0.411645	0.851	0.677	7.37419e-34	CD27+ memory B
CTSA	1.42728e-37	0.370913	0.259	0.076	2.97088e-33	CD27+ memory B
CCDC50	2.67109e-37	0.47719	0.438	0.202	5.55987e-33	CD27+ memory B
RPL4	2.76318e-37	0.430965	0.839	0.684	5.75155e-33	CD27+ memory B
BANK1	4.72488e-37	0.426739	0.795	0.483	9.83484e-33	CD27+ memory B
TAGLN2	1.17384e-36	0.493979	0.717	0.447	2.44334e-32	CD27+ memory B
ZFAS1	4.29007e-36	0.453527	0.616	0.346	8.92978e-32	CD27+ memory B
METTL8	4.36736e-36	0.38981	0.211	0.051	9.09066e-32	CD27+ memory B
PDCD4	4.65681e-36	0.413752	0.505	0.253	9.69316e-32	CD27+ memory B
SMARCB1	4.75448e-36	0.511066	0.505	0.26	9.89645e-32	CD27+ memory B
KLF6	4.87374e-36	0.71007	0.716	0.517	1.01447e-31	CD27+ memory B
RPL18	1.08152e-35	0.266919	0.976	0.93	2.25118e-31	CD27+ memory B
RPL31	1.11622e-35	0.416861	0.84	0.667	2.32341e-31	CD27+ memory B
NACA	1.62861e-35	0.321017	0.954	0.846	3.38995e-31	CD27+ memory B
NEK6	2.11453e-35	0.369437	0.19	0.043	4.4014e-31	CD27+ memory B
CD99	1.0184e-34	0.463418	0.487	0.244	2.1198e-30	CD27+ memory B
GAPDH	1.05827e-34	0.360582	0.865	0.701	2.20279e-30	CD27+ memory B
PLPP5	1.43308e-34	-0.727626	0.102	0.346	2.98295e-30	CD27+ memory B
KLK1	3.61372e-34	0.399313	0.152	0.027	7.52196e-30	CD27+ memory B
ZBTB20	6.56931e-34	0.459413	0.372	0.156	1.3674e-29	CD27+ memory B
RAC2	9.51166e-34	0.390677	0.855	0.615	1.97985e-29	CD27+ memory B
RPS24	1.69784e-33	0.286667	0.978	0.905	3.53405e-29	CD27+ memory B
RPL27	4.00741e-33	0.428682	0.81	0.656	8.34142e-29	CD27+ memory B
CALM2	6.86688e-33	0.377831	0.649	0.386	1.42934e-28	CD27+ memory B
RPS9	7.28479e-33	0.359265	0.901	0.725	1.51633e-28	CD27+ memory B
RPL5	7.56637e-33	0.290958	0.966	0.883	1.57494e-28	CD27+ memory B
RPL24	1.73548e-32	0.296226	0.931	0.839	3.6124e-28	CD27+ memory B
SEMA7A	3.18657e-32	0.356601	0.208	0.055	6.63285e-28	CD27+ memory B
UQCRB	4.70407e-32	0.439443	0.673	0.456	9.79152e-28	CD27+ memory B
SYPL1	4.82683e-32	0.346981	0.596	0.325	1.00471e-27	CD27+ memory B
TMSB4X	5.01301e-32	0.341281	0.958	0.797	1.04346e-27	CD27+ memory B
SSR4	7.76872e-32	-1.55264	0.48	0.599	1.61706e-27	CD27+ memory B
RPL13	1.07102e-31	0.321095	0.976	0.927	2.22934e-27	CD27+ memory B
SWAP70	1.85358e-31	0.381241	0.565	0.293	3.85822e-27	CD27+ memory B
COL4A3	2.47057e-31	0.284044	0.123	0.018	5.14249e-27	CD27+ memory B
LSP1	4.63805e-31	0.393749	0.7	0.472	9.65411e-27	CD27+ memory B
CDC42EP3	5.42491e-31	0.386908	0.253	0.084	1.12919e-26	CD27+ memory B
MAST4	1.16702e-30	0.305469	0.103	0.011	2.42916e-26	CD27+ memory B
DDX5	3.3476e-30	0.371391	0.836	0.649	6.96802e-26	CD27+ memory B
CD53	3.44922e-30	0.365314	0.712	0.463	7.17956e-26	CD27+ memory B
CNPY3	4.47057e-30	0.328119	0.552	0.293	9.3055e-26	CD27+ memory B
FAU	5.54567e-30	0.25999	0.981	0.933	1.15433e-25	CD27+ memory B
IER5	6.38146e-30	0.641814	0.351	0.151	1.3283e-25	CD27+ memory B
CMTM6	7.43076e-30	0.393778	0.472	0.243	1.54671e-25	CD27+ memory B
ARL6IP5	7.45163e-30	0.363307	0.622	0.367	1.55106e-25	CD27+ memory B
PTGES3	8.4704e-30	0.377811	0.655	0.421	1.76311e-25	CD27+ memory B
COMMD6	8.57922e-30	0.338557	0.752	0.495	1.78577e-25	CD27+ memory B
MARCKS	2.23685e-29	0.411433	0.268	0.099	4.65601e-25	CD27+ memory B
RPL37	3.01055e-29	0.305659	0.951	0.845	6.26647e-25	CD27+ memory B
FAM102A	3.19734e-29	0.282664	0.155	0.034	6.65526e-25	CD27+ memory B
RPL29	3.85401e-29	0.283272	0.967	0.896	8.02213e-25	CD27+ memory B
UBXN1	6.04575e-29	0.377209	0.546	0.303	1.25842e-24	CD27+ memory B
BASP1	7.96145e-29	0.416184	0.562	0.317	1.65718e-24	CD27+ memory B
PVT1	1.38787e-28	0.361798	0.179	0.047	2.88885e-24	CD27+ memory B
PPIA	1.96154e-28	0.326859	0.889	0.696	4.08295e-24	CD27+ memory B
TXNIP	2.01762e-28	0.369338	0.803	0.589	4.19968e-24	CD27+ memory B
RPS10	2.51317e-28	0.370407	0.679	0.45	5.23117e-24	CD27+ memory B
RPL12	2.78718e-28	0.251482	0.978	0.922	5.80152e-24	CD27+ memory B
ALOX5	6.41353e-28	0.394274	0.329	0.138	1.33498e-23	CD27+ memory B
PKM	8.30058e-28	0.381238	0.487	0.259	1.72777e-23	CD27+ memory B
FCRL3	8.80975e-28	0.384314	0.248	0.084	1.83375e-23	CD27+ memory B
VPREB3	9.80065e-28	0.330688	0.661	0.391	2.04001e-23	CD27+ memory B
ABI3	1.16899e-27	0.324204	0.241	0.082	2.43325e-23	CD27+ memory B
SP110	1.24193e-27	0.381348	0.602	0.352	2.58508e-23	CD27+ memory B
RPS5	1.32378e-27	0.307177	0.928	0.822	2.75544e-23	CD27+ memory B
IRF8	1.41443e-27	0.368434	0.472	0.239	2.94414e-23	CD27+ memory B
ACTG1	1.98018e-27	0.334611	0.891	0.711	4.12174e-23	CD27+ memory B
HSPA1A	1.99233e-27	0.835432	0.453	0.247	4.14702e-23	CD27+ memory B
EIF4A2	2.155e-27	0.394217	0.637	0.413	4.48563e-23	CD27+ memory B
PRDX4	4.21136e-27	-0.861931	0.081	0.268	8.76595e-23	CD27+ memory B
HLA-E	4.89957e-27	0.328044	0.882	0.737	1.01985e-22	CD27+ memory B
HSP90AB1	8.32042e-27	0.355279	0.883	0.739	1.7319e-22	CD27+ memory B
NUCB2	1.91758e-26	-0.532867	0.024	0.193	3.99144e-22	CD27+ memory B
MCOLN2	1.94536e-26	0.29695	0.133	0.027	4.04926e-22	CD27+ memory B
CD37	2.75054e-26	0.28837	0.951	0.706	5.72526e-22	CD27+ memory B
ADAM28	2.85768e-26	0.337003	0.478	0.248	5.94826e-22	CD27+ memory B
PRKCB	3.53065e-26	0.332042	0.36	0.161	7.34904e-22	CD27+ memory B
PFDN5	4.73692e-26	0.310443	0.855	0.68	9.85989e-22	CD27+ memory B
NOP53	7.30165e-26	0.34412	0.694	0.462	1.51984e-21	CD27+ memory B
RGS19	8.46886e-26	0.306205	0.468	0.241	1.76279e-21	CD27+ memory B
C6orf48	9.69899e-26	0.354298	0.296	0.123	2.01884e-21	CD27+ memory B
EIF3F	1.11321e-25	0.340071	0.653	0.429	2.31714e-21	CD27+ memory B
PTPRCAP	1.16177e-25	0.328997	0.88	0.659	2.41822e-21	CD27+ memory B
BLK	1.45143e-25	0.343492	0.414	0.202	3.02116e-21	CD27+ memory B
SNRPD2	1.51936e-25	0.316384	0.716	0.492	3.16255e-21	CD27+ memory B
TNFSF9	1.52719e-25	0.272824	0.118	0.022	3.17885e-21	CD27+ memory B
SSPN	1.64194e-25	0.473785	0.188	0.061	3.4177e-21	CD27+ memory B
DEK	4.92778e-25	0.266815	0.384	0.178	1.02572e-20	CD27+ memory B
RIPOR2	5.14556e-25	0.327999	0.558	0.313	1.07105e-20	CD27+ memory B
RPL23	6.01954e-25	0.32505	0.734	0.506	1.25297e-20	CD27+ memory B
BTF3	7.16683e-25	0.284784	0.848	0.695	1.49178e-20	CD27+ memory B
HIGD2A	8.19177e-25	0.331269	0.558	0.351	1.70512e-20	CD27+ memory B
IGHD	9.18265e-25	-0.618659	0.039	0.207	1.91137e-20	CD27+ memory B
RPL37A	1.27144e-24	0.31853	0.868	0.711	2.6465e-20	CD27+ memory B
HLA-C	2.19123e-24	0.255055	0.927	0.857	4.56104e-20	CD27+ memory B
SQSTM1	2.21889e-24	0.334247	0.531	0.326	4.61862e-20	CD27+ memory B
SP140	2.31195e-24	0.341729	0.547	0.32	4.81233e-20	CD27+ memory B
SOD1	3.58405e-24	0.340689	0.52	0.31	7.4602e-20	CD27+ memory B
DERL3	6.14216e-24	-0.843863	0.09	0.266	1.27849e-19	CD27+ memory B
S100A4	1.39353e-23	0.409006	0.386	0.198	2.90063e-19	CD27+ memory B
RPL7	1.95864e-23	0.267286	0.888	0.746	4.0769e-19	CD27+ memory B
EIF4B	2.91712e-23	0.341403	0.613	0.405	6.07199e-19	CD27+ memory B
FABP5	3.0841e-23	0.271037	0.158	0.044	6.41955e-19	CD27+ memory B
SEPT9	3.55493e-23	0.353402	0.562	0.344	7.3996e-19	CD27+ memory B
POU2F2	5.165e-23	0.318532	0.575	0.345	1.07509e-18	CD27+ memory B
TNFAIP8	5.94387e-23	0.301941	0.543	0.321	1.23722e-18	CD27+ memory B
EVI2B	7.43678e-23	0.345387	0.477	0.275	1.54797e-18	CD27+ memory B
HAGHL	8.0598e-23	0.256697	0.132	0.032	1.67765e-18	CD27+ memory B
RPL36A	8.27139e-23	0.315223	0.695	0.473	1.72169e-18	CD27+ memory B
MS4A1	9.61867e-23	0.25085	0.949	0.634	2.00213e-18	CD27+ memory B
HLA-F	9.80908e-23	0.311605	0.556	0.337	2.04176e-18	CD27+ memory B
COX4I1	9.85751e-23	0.279612	0.859	0.71	2.05184e-18	CD27+ memory B
EIF1	1.07546e-22	0.286251	0.9	0.808	2.23856e-18	CD27+ memory B
FXYD5	1.25886e-22	0.295255	0.749	0.565	2.62032e-18	CD27+ memory B
H3F3B	1.27485e-22	0.444696	0.846	0.747	2.65359e-18	CD27+ memory B
SDF2L1	2.49148e-22	-0.50507	0.067	0.237	5.18601e-18	CD27+ memory B
FKBP11	3.38612e-22	-0.740752	0.099	0.267	7.04821e-18	CD27+ memory B
TPM3	3.63829e-22	0.284113	0.622	0.404	7.5731e-18	CD27+ memory B
PSIP1	3.94052e-22	0.302706	0.35	0.169	8.20219e-18	CD27+ memory B
IDS	5.0307e-22	0.354843	0.366	0.191	1.04714e-17	CD27+ memory B
SESN3	5.96968e-22	0.342569	0.275	0.118	1.24259e-17	CD27+ memory B
EIF3L	8.7102e-22	0.328792	0.577	0.369	1.81303e-17	CD27+ memory B
IKZF3	9.30261e-22	0.307986	0.481	0.275	1.93634e-17	CD27+ memory B
POLD4	9.88094e-22	0.296159	0.655	0.433	2.05672e-17	CD27+ memory B
MYL12A	1.00027e-21	0.251641	0.792	0.571	2.08207e-17	CD27+ memory B
INPP5D	1.19849e-21	0.334304	0.428	0.228	2.49465e-17	CD27+ memory B
HSPA8	1.34699e-21	0.306804	0.855	0.713	2.80376e-17	CD27+ memory B
AC020916.1	1.48205e-21	0.431843	0.187	0.065	3.0849e-17	CD27+ memory B
FNBP1	1.62239e-21	0.334196	0.42	0.23	3.37701e-17	CD27+ memory B
EIF3E	2.54562e-21	0.294934	0.605	0.394	5.29871e-17	CD27+ memory B
FLNA	3.30147e-21	0.376205	0.259	0.11	6.872e-17	CD27+ memory B
CYBB	3.32202e-21	0.315226	0.411	0.215	6.91477e-17	CD27+ memory B
TUBB	3.37361e-21	0.297429	0.581	0.379	7.02218e-17	CD27+ memory B
FTL	3.43258e-21	0.260245	0.949	0.902	7.14492e-17	CD27+ memory B
ODC1	3.69008e-21	0.340487	0.378	0.199	7.6809e-17	CD27+ memory B
PARP15	4.01522e-21	0.403669	0.357	0.182	8.35769e-17	CD27+ memory B
ANP32B	4.68541e-21	0.313486	0.55	0.348	9.75268e-17	CD27+ memory B
SRSF5	4.76822e-21	0.33709	0.537	0.339	9.92506e-17	CD27+ memory B
RPS11	6.80684e-21	0.276563	0.882	0.722	1.41684e-16	CD27+ memory B
SIT1	7.13025e-21	0.289009	0.297	0.135	1.48416e-16	CD27+ memory B
EZR	7.24232e-21	0.318622	0.608	0.403	1.50749e-16	CD27+ memory B
LY86	7.76929e-21	0.272897	0.465	0.255	1.61718e-16	CD27+ memory B
SEPT1	8.11272e-21	0.324271	0.45	0.26	1.68866e-16	CD27+ memory B
NAP1L1	9.66562e-21	0.327467	0.492	0.298	2.0119e-16	CD27+ memory B
AHNAK	1.2298e-20	0.385587	0.324	0.16	2.55983e-16	CD27+ memory B
RRBP1	1.4154e-20	-0.51734	0.027	0.168	2.94615e-16	CD27+ memory B
POU2AF1	1.49884e-20	0.3161	0.489	0.303	3.11983e-16	CD27+ memory B
NR4A2	1.74931e-20	0.512385	0.35	0.182	3.6412e-16	CD27+ memory B
QRSL1	1.78057e-20	0.275021	0.271	0.116	3.70626e-16	CD27+ memory B
SPAG4	2.31586e-20	-0.321033	0	0.117	4.82046e-16	CD27+ memory B
HSP90AA1	2.82417e-20	0.403302	0.779	0.606	5.87851e-16	CD27+ memory B
SLC25A6	3.1154e-20	0.29954	0.789	0.64	6.48471e-16	CD27+ memory B
GRN	3.42103e-20	0.370289	0.335	0.177	7.12087e-16	CD27+ memory B
ANKRD13A	3.45709e-20	0.307339	0.299	0.14	7.19594e-16	CD27+ memory B
PNISR	3.98558e-20	0.269179	0.619	0.409	8.29599e-16	CD27+ memory B
MBP	4.26194e-20	0.275785	0.32	0.154	8.87124e-16	CD27+ memory B
TSC22D3	4.55705e-20	0.350205	0.741	0.57	9.48549e-16	CD27+ memory B
GSTK1	4.92353e-20	0.315589	0.486	0.295	1.02483e-15	CD27+ memory B
PRR13	6.12884e-20	0.27929	0.607	0.399	1.27572e-15	CD27+ memory B
PCED1B	8.58129e-20	0.263106	0.263	0.116	1.78619e-15	CD27+ memory B
UBE2N	8.98636e-20	0.364256	0.402	0.223	1.87051e-15	CD27+ memory B
KLF2	9.6037e-20	0.5715	0.674	0.518	1.99901e-15	CD27+ memory B
2021-03-01	1.24335e-19	0.289818	0.386	0.199	2.58804e-15	CD27+ memory B
AKAP13	1.25726e-19	0.276757	0.499	0.303	2.61699e-15	CD27+ memory B
HSPA5	1.56378e-19	-0.700152	0.26	0.421	3.25502e-15	CD27+ memory B
TRAC	1.99169e-19	0.324128	0.187	0.069	4.14571e-15	CD27+ memory B
PLP2	2.12164e-19	0.318464	0.393	0.225	4.41619e-15	CD27+ memory B
CD1C	3.00281e-19	0.373823	0.23	0.096	6.25035e-15	CD27+ memory B
ITGB1	4.35807e-19	0.461821	0.205	0.083	9.07133e-15	CD27+ memory B
JSRP1	5.85204e-19	-0.3795	0	0.109	1.2181e-14	CD27+ memory B
SEC11C	6.4713e-19	-0.761105	0.175	0.328	1.347e-14	CD27+ memory B
ST13	6.66057e-19	0.25457	0.558	0.356	1.3864e-14	CD27+ memory B
KIAA1551	6.84189e-19	0.276177	0.514	0.309	1.42414e-14	CD27+ memory B
ITSN2	7.02754e-19	0.265223	0.474	0.275	1.46278e-14	CD27+ memory B
NSA2	7.81549e-19	0.298192	0.493	0.304	1.62679e-14	CD27+ memory B
CORO1A	7.9281e-19	0.252507	0.789	0.535	1.65023e-14	CD27+ memory B
BCL2	1.03393e-18	0.297954	0.271	0.126	2.15213e-14	CD27+ memory B
CAST	1.25145e-18	0.272423	0.408	0.23	2.6049e-14	CD27+ memory B
TCEA1	1.31441e-18	0.312351	0.556	0.365	2.73594e-14	CD27+ memory B
ARHGAP25	1.35004e-18	0.307018	0.299	0.148	2.81011e-14	CD27+ memory B
UBC	1.69175e-18	0.358237	0.809	0.702	3.52139e-14	CD27+ memory B
COX7C	1.88646e-18	0.255071	0.773	0.618	3.92666e-14	CD27+ memory B
VOPP1	2.11742e-18	0.330841	0.345	0.19	4.40742e-14	CD27+ memory B
PPP1R16B	2.54144e-18	0.271227	0.241	0.105	5.29001e-14	CD27+ memory B
S100A10	2.57709e-18	0.321463	0.329	0.172	5.36421e-14	CD27+ memory B
CD58	2.63456e-18	0.255336	0.133	0.04	5.48384e-14	CD27+ memory B
ARPC1B	2.82162e-18	0.252483	0.697	0.469	5.8732e-14	CD27+ memory B
DUT	3.22418e-18	0.26178	0.341	0.179	6.71114e-14	CD27+ memory B
KHDRBS1	3.59825e-18	0.272527	0.507	0.312	7.48977e-14	CD27+ memory B
TMX4	4.19479e-18	0.299932	0.215	0.091	8.73146e-14	CD27+ memory B
DNAJA1	5.17409e-18	0.300446	0.472	0.29	1.07699e-13	CD27+ memory B
LDLRAD4	5.50491e-18	0.295406	0.129	0.038	1.14585e-13	CD27+ memory B
TFEB	5.7684e-18	0.274797	0.215	0.088	1.20069e-13	CD27+ memory B
IGHV3-21	6.56692e-18	-3.76008	0.043	0.175	1.3669e-13	CD27+ memory B
ZBTB7A	7.18727e-18	0.267296	0.212	0.088	1.49603e-13	CD27+ memory B
FKBP2	7.57245e-18	-0.626945	0.205	0.351	1.57621e-13	CD27+ memory B
SINHCAF	7.80164e-18	0.263757	0.268	0.125	1.62391e-13	CD27+ memory B
VASP	8.48267e-18	0.255361	0.372	0.198	1.76567e-13	CD27+ memory B
DUSP1	8.97774e-18	0.428696	0.737	0.599	1.86872e-13	CD27+ memory B
YBX3	1.1242e-17	-0.430107	0.045	0.181	2.34002e-13	CD27+ memory B
EIF3K	1.3538e-17	0.263547	0.719	0.55	2.81793e-13	CD27+ memory B
EIF2S3	1.4653e-17	0.255007	0.543	0.35	3.05002e-13	CD27+ memory B
DOCK10	1.52404e-17	0.29111	0.254	0.119	3.17229e-13	CD27+ memory B
TOMM20	2.13222e-17	0.304943	0.429	0.265	4.43822e-13	CD27+ memory B
CTSZ	2.91846e-17	0.300276	0.428	0.256	6.07477e-13	CD27+ memory B
DNAJB1	3.40012e-17	0.406548	0.57	0.384	7.07734e-13	CD27+ memory B
DOK3	4.06938e-17	0.321714	0.235	0.108	8.47042e-13	CD27+ memory B
DUSP22	6.36972e-17	0.260057	0.232	0.105	1.32586e-12	CD27+ memory B
ERLEC1	8.48874e-17	-0.523251	0.102	0.247	1.76693e-12	CD27+ memory B
ATP6V0E1	1.01014e-16	0.326989	0.607	0.437	2.10262e-12	CD27+ memory B
FCRL2	1.13061e-16	0.274763	0.239	0.11	2.35337e-12	CD27+ memory B
MNDA	1.1822e-16	0.284045	0.111	0.03	2.46076e-12	CD27+ memory B
HLA-DRA	1.41444e-16	0.251441	0.976	0.723	2.94415e-12	CD27+ memory B
ZNF318	1.58787e-16	-0.487522	0.051	0.177	3.30516e-12	CD27+ memory B
SDC1	1.75298e-16	-0.276783	0.007	0.11	3.64884e-12	CD27+ memory B
CHCHD10	2.09717e-16	0.260837	0.605	0.449	4.36526e-12	CD27+ memory B
HMGA1	2.21048e-16	0.263277	0.312	0.165	4.60111e-12	CD27+ memory B
CMPK1	2.28751e-16	0.282875	0.354	0.198	4.76145e-12	CD27+ memory B
SNHG7	2.82798e-16	0.258121	0.462	0.281	5.88643e-12	CD27+ memory B
IGHM	3.22831e-16	-1.95407	0.344	0.506	6.71973e-12	CD27+ memory B
ATP1A1	3.35105e-16	0.253833	0.179	0.072	6.97521e-12	CD27+ memory B
HSPA1B	3.62175e-16	0.501816	0.516	0.345	7.53868e-12	CD27+ memory B
SLC2A3	6.30932e-16	0.274847	0.547	0.353	1.31329e-11	CD27+ memory B
HSPH1	6.36891e-16	0.337707	0.402	0.239	1.32569e-11	CD27+ memory B
HERPUD1	6.67577e-16	-0.812074	0.465	0.556	1.38956e-11	CD27+ memory B
DNAJB9	7.37079e-16	-0.365285	0.075	0.211	1.53423e-11	CD27+ memory B
PCM1	7.95692e-16	0.264814	0.309	0.165	1.65623e-11	CD27+ memory B
LRRFIP1	7.96432e-16	0.267273	0.468	0.292	1.65777e-11	CD27+ memory B
UQCRH	8.97534e-16	0.269327	0.62	0.453	1.86822e-11	CD27+ memory B
ATRX	9.70811e-16	0.253259	0.454	0.289	2.02074e-11	CD27+ memory B
NCOR1	1.20449e-15	0.271759	0.454	0.282	2.50714e-11	CD27+ memory B
TENT5C	1.23323e-15	-0.452796	0.127	0.277	2.56696e-11	CD27+ memory B
SPTAN1	1.42651e-15	0.292264	0.288	0.15	2.96928e-11	CD27+ memory B
RSRC2	1.59407e-15	0.258277	0.356	0.2	3.31805e-11	CD27+ memory B
COBLL1	1.9263e-15	0.305087	0.269	0.139	4.00959e-11	CD27+ memory B
HSP90B1	2.08297e-15	-0.919518	0.465	0.545	4.33569e-11	CD27+ memory B
CD38	2.14067e-15	-0.471601	0.096	0.233	4.45581e-11	CD27+ memory B
FCER2	2.45269e-15	-0.676572	0.211	0.342	5.10527e-11	CD27+ memory B
ATP2B1	2.50999e-15	0.293308	0.323	0.181	5.22454e-11	CD27+ memory B
IGKC	2.99661e-15	-3.19001	0.384	0.469	6.23745e-11	CD27+ memory B
CD72	3.21405e-15	-0.644185	0.193	0.321	6.69005e-11	CD27+ memory B
ANXA2	3.29921e-15	0.301565	0.188	0.083	6.86731e-11	CD27+ memory B
DUSP2	3.68074e-15	0.450976	0.369	0.215	7.66145e-11	CD27+ memory B
TXNDC5	4.01682e-15	-0.321629	0.013	0.112	8.36101e-11	CD27+ memory B
AKAP11	4.70177e-15	0.292476	0.191	0.084	9.78673e-11	CD27+ memory B
SEC62	6.26998e-15	-0.377206	0.454	0.597	1.3051e-10	CD27+ memory B
MBD4	6.30466e-15	0.298814	0.36	0.214	1.31232e-10	CD27+ memory B
ABRACL	6.81507e-15	-0.481179	0.146	0.287	1.41856e-10	CD27+ memory B
KDM6B	7.15633e-15	0.25636	0.158	0.062	1.48959e-10	CD27+ memory B
SMDT1	8.48012e-15	0.256037	0.58	0.412	1.76514e-10	CD27+ memory B
SH3KBP1	9.91202e-15	0.258588	0.275	0.143	2.06319e-10	CD27+ memory B
RSRP1	1.08094e-14	0.27148	0.581	0.412	2.24997e-10	CD27+ memory B
AIP	1.24504e-14	0.282473	0.315	0.179	2.59156e-10	CD27+ memory B
PDIA4	1.78508e-14	-0.436686	0.103	0.236	3.71564e-10	CD27+ memory B
IGHG4	2.96881e-14	-0.751051	0.01	0.102	6.17957e-10	CD27+ memory B
H1FX	3.51787e-14	-0.488444	0.069	0.195	7.32244e-10	CD27+ memory B
RSL1D1	4.99832e-14	0.281165	0.426	0.28	1.0404e-09	CD27+ memory B
CD200	6.27134e-14	-0.373503	0.015	0.108	1.30538e-09	CD27+ memory B
JCHAIN	7.03595e-14	-2.73045	0.232	0.337	1.46453e-09	CD27+ memory B
EGR1	7.21692e-14	0.597593	0.299	0.173	1.5022e-09	CD27+ memory B
RGS10	2.04638e-13	0.278832	0.175	0.077	4.25953e-09	CD27+ memory B
IL4R	2.80933e-13	-0.517419	0.049	0.156	5.84761e-09	CD27+ memory B
ARID5B	4.63274e-13	0.257661	0.359	0.22	9.64304e-09	CD27+ memory B
PHF6	4.63896e-13	0.260357	0.17	0.075	9.656e-09	CD27+ memory B
HSPE1	5.42924e-13	0.320876	0.604	0.445	1.1301e-08	CD27+ memory B
ITGB7	5.82046e-13	0.269755	0.212	0.106	1.21153e-08	CD27+ memory B
PRDM1	8.52076e-13	-0.441703	0.022	0.114	1.7736e-08	CD27+ memory B
GRINA	8.83651e-13	0.251339	0.278	0.155	1.83932e-08	CD27+ memory B
MZT2A	1.14947e-12	0.280075	0.336	0.205	2.39263e-08	CD27+ memory B
TNFRSF17	1.15156e-12	-0.333152	0.069	0.181	2.39697e-08	CD27+ memory B
MYC	1.4502e-12	0.26694	0.215	0.107	3.01859e-08	CD27+ memory B
SPCS2	2.30705e-12	-0.482426	0.417	0.515	4.80213e-08	CD27+ memory B
ZFP36	2.49422e-12	0.320512	0.608	0.456	5.19172e-08	CD27+ memory B
C16orf74	3.61756e-12	-0.312277	0.028	0.12	7.52995e-08	CD27+ memory B
SLAMF7	5.12585e-12	-0.292682	0.042	0.14	1.06694e-07	CD27+ memory B
DUSP5	5.24681e-12	-0.300063	0.025	0.115	1.09212e-07	CD27+ memory B
ANXA11	5.37587e-12	0.26032	0.332	0.202	1.11899e-07	CD27+ memory B
CAMK2D	5.63851e-12	-0.38952	0.066	0.172	1.17366e-07	CD27+ memory B
RNF19A	7.08954e-12	0.290159	0.275	0.157	1.47569e-07	CD27+ memory B
CCNG1	9.18969e-12	0.271938	0.26	0.148	1.91283e-07	CD27+ memory B
DDX3X	9.45948e-12	0.285206	0.429	0.286	1.96899e-07	CD27+ memory B
LGALS1	1.14058e-11	0.263643	0.306	0.186	2.37411e-07	CD27+ memory B
IGHG2	1.16439e-11	-2.13447	0.232	0.121	2.42367e-07	CD27+ memory B
DNAJC1	1.2323e-11	-0.321677	0.123	0.245	2.56502e-07	CD27+ memory B
SEC61B	1.90474e-11	-0.436261	0.366	0.466	3.96471e-07	CD27+ memory B
HDLBP	2.98911e-11	-0.356177	0.106	0.22	6.22183e-07	CD27+ memory B
NFKBID	5.00155e-11	0.260977	0.19	0.095	1.04107e-06	CD27+ memory B
SELENOS	5.03178e-11	-0.316021	0.109	0.223	1.04736e-06	CD27+ memory B
DNAJC10	5.94927e-11	0.276642	0.268	0.157	1.23834e-06	CD27+ memory B
PYCARD	7.83318e-11	0.300475	0.288	0.176	1.63048e-06	CD27+ memory B
NR4A1	9.04581e-11	0.341099	0.366	0.248	1.88289e-06	CD27+ memory B
PDK1	1.0697e-10	-0.261863	0.037	0.125	2.22658e-06	CD27+ memory B
CXCR4	1.14103e-10	0.262999	0.655	0.515	2.37506e-06	CD27+ memory B
SSR3	1.23741e-10	-0.482404	0.218	0.325	2.57567e-06	CD27+ memory B
IGLV3-1	1.26862e-10	-2.32675	0.033	0.12	2.64063e-06	CD27+ memory B
PPIB	1.87624e-10	-0.479415	0.484	0.56	3.90539e-06	CD27+ memory B
CYCS	2.72872e-10	0.256096	0.336	0.219	5.67983e-06	CD27+ memory B
TMEM109	4.28569e-10	0.257344	0.29	0.179	8.92065e-06	CD27+ memory B
SPCS3	5.13966e-10	-0.39457	0.191	0.307	1.06982e-05	CD27+ memory B
RABAC1	5.49816e-10	-0.332159	0.294	0.408	1.14444e-05	CD27+ memory B
HSPD1	6.05627e-10	0.276437	0.495	0.357	1.26061e-05	CD27+ memory B
BACH2	6.76617e-10	-0.485136	0.114	0.213	1.40838e-05	CD27+ memory B
IGHG1	9.54511e-10	-3.14915	0.17	0.261	1.98681e-05	CD27+ memory B
ITM2C	1.23491e-09	-0.552605	0.17	0.267	2.57047e-05	CD27+ memory B
HM13	1.7882e-09	-0.33056	0.157	0.264	3.72214e-05	CD27+ memory B
MIR155HG	2.04751e-09	0.392627	0.173	0.091	4.26189e-05	CD27+ memory B
RFTN1	2.44446e-09	-0.329661	0.099	0.195	5.08814e-05	CD27+ memory B
AC007569.1	3.22718e-09	-0.314521	0.031	0.106	6.71739e-05	CD27+ memory B
APLP2	3.40555e-09	-0.302593	0.06	0.146	7.08866e-05	CD27+ memory B
EAF2	5.13893e-09	-0.271284	0.221	0.339	0.000106967	CD27+ memory B
PECAM1	5.33675e-09	-0.264228	0.04	0.117	0.000111085	CD27+ memory B
ISG20	9.2531e-09	-0.324507	0.438	0.528	0.000192603	CD27+ memory B
COL19A1	2.38144e-08	-0.311379	0.1	0.189	0.000495698	CD27+ memory B
MANF	3.82778e-08	-0.258649	0.103	0.193	0.000796753	CD27+ memory B
IGKV3-15	6.00699e-08	-3.51629	0.217	0.307	0.00125036	CD27+ memory B
C1orf162	6.90692e-08	-0.370495	0.106	0.191	0.00143768	CD27+ memory B
SEC61G	8.8178e-08	-0.288814	0.232	0.337	0.00183542	CD27+ memory B
JUN	9.70687e-08	0.418974	0.658	0.588	0.00202048	CD27+ memory B
SELENOK	9.91004e-08	-0.286691	0.245	0.339	0.00206277	CD27+ memory B
P4HB	1.04927e-07	-0.274273	0.197	0.294	0.00218405	CD27+ memory B
RPS4Y1	1.42297e-07	0.516578	0.181	0.111	0.00296191	CD27+ memory B
TMED10	2.07899e-07	-0.322683	0.272	0.364	0.00432743	CD27+ memory B
TNF	2.73974e-07	0.357899	0.169	0.096	0.00570277	CD27+ memory B
PHACTR1	3.57582e-07	-0.528784	0.185	0.263	0.00744307	CD27+ memory B
SEL1L	5.99975e-07	-0.278937	0.114	0.196	0.0124885	CD27+ memory B
HSPB1	6.79488e-07	0.322267	0.296	0.201	0.0141435	CD27+ memory B
MYDGF	1.13983e-06	-0.317472	0.161	0.242	0.0237255	CD27+ memory B
IGHG3	3.44684e-06	-3.14133	0.118	0.189	0.0717459	CD27+ memory B
KDELR2	1.63387e-05	-0.27016	0.157	0.226	0.34009	CD27+ memory B
RPN1	2.45278e-05	-0.287528	0.226	0.294	0.510545	CD27+ memory B
ZBP1	3.65454e-05	-0.337073	0.1	0.164	0.760693	CD27+ memory B
RAB30	5.21075e-05	-0.297621	0.141	0.207	1	CD27+ memory B
IGLC2	7.78688e-05	-2.64225	0.082	0.134	1	CD27+ memory B
FCRL5	7.83647e-05	-0.264624	0.149	0.219	1	CD27+ memory B
IGKV1-5	0.00015107	-2.51335	0.097	0.155	1	CD27+ memory B
TYROBP	0.000161258	-0.333677	0.067	0.117	1	CD27+ memory B
PDIA3	0.000237927	-0.252167	0.442	0.494	1	CD27+ memory B
IGKV4-1	0.000276361	-2.86931	0.152	0.222	1	CD27+ memory B
SPCS1	0.00051205	-0.314952	0.477	0.482	1	CD27+ memory B
SUB1	0.000566215	-0.263116	0.504	0.528	1	CD27+ memory B
LMAN1	0.0008704	-0.260554	0.223	0.277	1	CD27+ memory B
CHI3L2	0.000879335	-0.352274	0.218	0.264	1	CD27+ memory B
NPC2	0.00168857	-0.280572	0.321	0.359	1	CD27+ memory B
IGLC3	0.00172815	-1.918	0.124	0.17	1	CD27+ memory B
SNX29	0.00243563	-0.321868	0.179	0.223	1	CD27+ memory B
IGLV2-14	0.00291594	-2.67778	0.117	0.162	1	CD27+ memory B
IGKV1-39	0.0034448	-3.17495	0.082	0.12	1	CD27+ memory B
KRTCAP2	0.0041157	-0.277731	0.419	0.435	1	CD27+ memory B
IGHV3-23	0.0071136	-2.91816	0.129	0.167	1	CD27+ memory B
TSPAN13	0.0122399	-0.274847	0.208	0.245	1	CD27+ memory B
IGKV3-20	0.014876	-2.30376	0.191	0.244	1	CD27+ memory B
IGKV3-11	0.0389851	-1.62444	0.138	0.17	1	CD27+ memory B
HP	0.0635871	0.253416	0.23	0.206	1	CD27+ memory B
Z93241.1	0.0699859	-0.352323	0.085	0.108	1	CD27+ memory B
HVCN1	0.0841299	-0.269215	0.411	0.395	1	CD27+ memory B
CCL4	0.143994	-0.474742	0.143	0.159	1	CD27+ memory B
IGLVI-70	0.147647	-0.457932	0.115	0.093	1	CD27+ memory B
IL32	0.193241	-0.296066	0.088	0.102	1	CD27+ memory B
IGHV4-39	0.205445	-2.3456	0.115	0.131	1	CD27+ memory B
HIST1H2AC	0.3818	-0.317497	0.205	0.211	1	CD27+ memory B
IGHV3-7	0.70831	-2.0377	0.115	0.11	1	CD27+ memory B
MT2A	0.776342	0.831292	0.166	0.172	1	CD27+ memory B
TCL1A	1.33606e-298	1.98011	0.701	0.034	2.781e-294	Naive B
TMSB10	6.18375e-180	0.837104	0.96	0.833	1.28715e-175	Naive B
FCER2	1.67465e-170	1.32827	0.591	0.118	3.48578e-166	Naive B
RPL18A	2.01523e-154	0.696056	0.965	0.886	4.1947e-150	Naive B
HLA-DRB1	3.01189e-141	0.760405	0.965	0.647	6.26925e-137	Naive B
CD74	2.46628e-138	0.61435	0.999	0.971	5.13356e-134	Naive B
CD72	1.27385e-131	1.07105	0.535	0.123	2.65153e-127	Naive B
BTG1	4.65504e-131	0.825391	0.929	0.694	9.68946e-127	Naive B
HLA-DRA	6.74039e-123	0.670609	0.981	0.65	1.40301e-118	Naive B
NCF1	5.5873e-118	0.937582	0.77	0.474	1.163e-113	Naive B
HLA-DPA1	2.0817e-117	0.675258	0.957	0.672	4.33305e-113	Naive B
CHI3L2	1.66826e-112	1.08389	0.471	0.105	3.47248e-108	Naive B
RPS19	5.66615e-112	0.636839	0.958	0.896	1.17941e-107	Naive B
JCHAIN	6.63645e-111	-3.54187	0.082	0.468	1.38138e-106	Naive B
HVCN1	7.26459e-109	0.957433	0.626	0.245	1.51213e-104	Naive B
HLA-DRB5	7.52256e-108	0.854745	0.787	0.446	1.56582e-103	Naive B
HLA-DQB1	7.37968e-107	0.745119	0.882	0.558	1.53608e-102	Naive B
IGHG1	1.80686e-105	-3.83795	0.025	0.385	3.76098e-101	Naive B
IGHA1	3.03844e-102	-3.2155	0.014	0.361	6.32452e-98	Naive B
CD52	1.72757e-101	0.695188	0.879	0.541	3.59593e-97	Naive B
CD37	7.12254e-101	0.647467	0.941	0.645	1.48256e-96	Naive B
IGHD	2.02518e-98	0.855607	0.347	0.044	4.21542e-94	Naive B
HLA-DQA1	1.27866e-97	0.654837	0.9	0.57	2.66154e-93	Naive B
ZFP36L1	1.45914e-95	0.802612	0.811	0.494	3.0372e-91	Naive B
CD79A	2.5572e-95	0.620505	0.887	0.718	5.32282e-91	Naive B
ACTB	6.67666e-95	0.619938	0.986	0.929	1.38975e-90	Naive B
FAM129C	6.32669e-91	0.939276	0.547	0.202	1.3169e-86	Naive B
BACH2	5.5018e-87	0.942348	0.363	0.07	1.1452e-82	Naive B
RPL13	1.16841e-85	0.50402	0.97	0.918	2.43205e-81	Naive B
COL19A1	1.98805e-85	0.770895	0.334	0.054	4.13812e-81	Naive B
MZB1	1.72818e-83	-1.73256	0.129	0.45	3.5972e-79	Naive B
C1orf162	2.63575e-83	0.855967	0.335	0.058	5.48632e-79	Naive B
RPL29	4.81875e-81	0.458637	0.953	0.886	1.00302e-76	Naive B
SSR4	7.82576e-81	-1.69829	0.418	0.674	1.62893e-76	Naive B
CD27	1.46883e-80	-0.750432	0.02	0.311	3.05737e-76	Naive B
TNFRSF13B	1.50308e-79	-0.764385	0.006	0.282	3.12865e-75	Naive B
RPL32	3.3063e-79	0.441619	0.978	0.929	6.88206e-75	Naive B
PHACTR1	8.3062e-79	0.927736	0.422	0.124	1.72894e-74	Naive B
RPL12	8.60284e-79	0.476584	0.973	0.91	1.79068e-74	Naive B
RPL15	4.62667e-77	0.498015	0.91	0.825	9.63042e-73	Naive B
SEC11C	1.22294e-76	-0.980238	0.101	0.421	2.54555e-72	Naive B
RPS27A	3.81606e-76	0.449948	0.975	0.922	7.94313e-72	Naive B
HLA-DPB1	8.97159e-76	0.52508	0.888	0.573	1.86744e-71	Naive B
RPL37	1.48981e-75	0.515718	0.927	0.832	3.10104e-71	Naive B
LAPTM5	2.58125e-75	0.626905	0.792	0.539	5.37287e-71	Naive B
XBP1	5.20257e-75	-1.48548	0.09	0.387	1.08291e-70	Naive B
MS4A1	2.28578e-74	0.51077	0.925	0.564	4.75785e-70	Naive B
RPL28	1.64058e-73	0.43265	0.978	0.944	3.41486e-69	Naive B
IL4R	3.62465e-73	0.886733	0.269	0.036	7.5447e-69	Naive B
FOXP1	7.53808e-72	0.723883	0.494	0.186	1.56905e-67	Naive B
RPL18	5.09579e-71	0.443574	0.971	0.92	1.06069e-66	Naive B
RPL22	1.11211e-70	0.485572	0.929	0.834	2.31486e-66	Naive B
FKBP11	2.0442e-70	-0.985772	0.059	0.341	4.255e-66	Naive B
RPS3A	2.15668e-69	0.416292	0.964	0.912	4.48912e-65	Naive B
CD69	3.02634e-69	0.744781	0.69	0.371	6.29932e-65	Naive B
LGALS1	7.8513e-69	-0.769963	0.048	0.329	1.63425e-64	Naive B
CD79B	8.59259e-69	0.73287	0.694	0.44	1.78855e-64	Naive B
CD83	3.65708e-68	0.800512	0.63	0.317	7.61221e-64	Naive B
SELENOM	8.3615e-68	-0.653083	0.042	0.318	1.74045e-63	Naive B
RPL34	1.44953e-66	0.41313	0.975	0.918	3.01719e-62	Naive B
RPS5	1.93055e-66	0.470625	0.906	0.808	4.01844e-62	Naive B
RPL19	1.99466e-66	0.410289	0.978	0.931	4.15189e-62	Naive B
PRDX4	4.58711e-66	-0.968819	0.061	0.333	9.54806e-62	Naive B
ZNF318	1.77656e-65	0.694507	0.284	0.054	3.69791e-61	Naive B
AIM2	4.5885e-65	-0.73377	0.019	0.264	9.55096e-61	Naive B
PTMA	8.86206e-65	0.422073	0.97	0.913	1.84464e-60	Naive B
RPL30	4.96034e-64	0.42051	0.981	0.937	1.03249e-59	Naive B
AFF3	6.13274e-64	0.766243	0.425	0.149	1.27653e-59	Naive B
ITM2C	6.36851e-64	-0.887948	0.078	0.356	1.32561e-59	Naive B
RPS24	9.33407e-64	0.404776	0.957	0.9	1.94289e-59	Naive B
RPL39	1.03836e-63	0.394352	0.971	0.918	2.16135e-59	Naive B
IFITM2	1.26311e-63	0.704495	0.714	0.474	2.62917e-59	Naive B
IGKC	2.32178e-63	-3.76742	0.301	0.549	4.83279e-59	Naive B
YBX3	7.09237e-63	0.683219	0.282	0.057	1.47628e-58	Naive B
PTPRC	1.36352e-62	0.591792	0.776	0.518	2.83817e-58	Naive B
SELL	6.22086e-62	0.659779	0.621	0.315	1.29487e-57	Naive B
RPS13	6.39299e-62	0.423141	0.964	0.923	1.3307e-57	Naive B
TMSB4X	1.30004e-61	0.504278	0.936	0.767	2.70603e-57	Naive B
RCSD1	2.44908e-61	0.72497	0.642	0.393	5.09776e-57	Naive B
DERL3	2.66912e-61	-1.03785	0.07	0.329	5.55578e-57	Naive B
FAU	4.65175e-60	0.400047	0.969	0.928	9.68261e-56	Naive B
ABRACL	5.39574e-60	0.716873	0.402	0.151	1.12312e-55	Naive B
HLA-DMA	4.25937e-59	0.656601	0.673	0.444	8.86587e-55	Naive B
RPS21	1.68618e-58	0.44677	0.907	0.772	3.50977e-54	Naive B
CD200	4.20187e-58	0.577645	0.189	0.015	8.74619e-54	Naive B
PSAP	5.06167e-58	-0.67307	0.305	0.599	1.05359e-53	Naive B
H3F3A	5.93223e-58	0.527238	0.862	0.739	1.23479e-53	Naive B
SSR3	1.34403e-57	-0.705587	0.133	0.412	2.79761e-53	Naive B
RPS23	1.61492e-57	0.415311	0.955	0.888	3.36145e-53	Naive B
RPS12	2.35627e-57	0.374052	0.973	0.945	4.90457e-53	Naive B
RPSA	5.85921e-57	0.46649	0.891	0.741	1.21959e-52	Naive B
ARPC3	2.63627e-56	0.525565	0.807	0.646	5.4874e-52	Naive B
LIMD2	6.16933e-56	0.617596	0.701	0.464	1.28415e-51	Naive B
RPS27	1.13131e-55	0.459573	0.927	0.801	2.35482e-51	Naive B
HSP90B1	1.24308e-55	-1.10455	0.383	0.624	2.58746e-51	Naive B
CORO1A	2.22114e-55	0.535388	0.74	0.497	4.62331e-51	Naive B
LINC00926	5.3416e-55	0.742746	0.496	0.227	1.11185e-50	Naive B
MARCKSL1	5.58045e-55	0.789503	0.457	0.211	1.16157e-50	Naive B
NUCB2	1.46865e-53	-0.573877	0.024	0.24	3.05699e-49	Naive B
RPS8	2.10688e-53	0.380271	0.982	0.966	4.38548e-49	Naive B
RPL7A	2.41588e-53	0.337874	0.968	0.926	5.02866e-49	Naive B
PLEKHA2	3.73222e-53	0.730542	0.35	0.121	7.76862e-49	Naive B
RPL37A	1.08444e-52	0.504373	0.809	0.708	2.25725e-48	Naive B
CLEC17A	2.89161e-52	0.629194	0.309	0.091	6.01888e-48	Naive B
VPREB3	6.60823e-52	0.62188	0.628	0.339	1.3755e-47	Naive B
SNX2	2.43191e-51	0.648336	0.554	0.309	5.06201e-47	Naive B
RACK1	3.35e-51	0.411091	0.909	0.816	6.97302e-47	Naive B
RPL35A	8.06975e-51	0.356334	0.946	0.878	1.67972e-46	Naive B
RPS15	1.12936e-50	0.347403	0.957	0.897	2.35075e-46	Naive B
SELENOH	3.6574e-50	0.648373	0.621	0.423	7.61288e-46	Naive B
RPL10A	1.30883e-49	0.454246	0.842	0.712	2.72433e-45	Naive B
RPL10	1.91575e-49	0.335469	0.984	0.97	3.98764e-45	Naive B
RPL26	3.82252e-49	0.398966	0.918	0.853	7.95657e-45	Naive B
RPL21	4.4717e-49	0.39822	0.899	0.789	9.30785e-45	Naive B
RPL35	4.50753e-49	0.418855	0.863	0.803	9.38243e-45	Naive B
SRGN	4.55392e-49	-0.666373	0.143	0.402	9.47898e-45	Naive B
MT-ATP6	9.50799e-49	0.385109	0.934	0.897	1.97909e-44	Naive B
STK17A	1.22764e-48	0.616712	0.64	0.399	2.55534e-44	Naive B
RPS7	1.90884e-48	0.350392	0.965	0.911	3.97326e-44	Naive B
SLAMF7	2.78699e-48	-0.513659	0.009	0.19	5.80112e-44	Naive B
TSPAN13	2.8358e-48	0.729649	0.367	0.147	5.90271e-44	Naive B
EEF1D	2.94596e-48	0.438264	0.876	0.792	6.13201e-44	Naive B
CAMK2D	1.58443e-47	0.623341	0.261	0.068	3.29798e-43	Naive B
RPL6	1.80913e-47	0.351079	0.949	0.897	3.76571e-43	Naive B
VIM	1.8708e-47	-0.614218	0.339	0.626	3.89407e-43	Naive B
RPS9	2.62665e-47	0.467423	0.819	0.732	5.46736e-43	Naive B
ZBTB38	2.88381e-47	-0.5075	0.059	0.286	6.00265e-43	Naive B
RPS11	3.83267e-47	0.431552	0.829	0.714	7.9777e-43	Naive B
UBE2J1	6.31175e-47	-0.567932	0.197	0.467	1.31379e-42	Naive B
LINC01781	5.34192e-46	-0.782083	0.033	0.229	1.11192e-41	Naive B
CIITA	7.94216e-46	0.617764	0.427	0.197	1.65316e-41	Naive B
FCRL1	1.05503e-45	0.626456	0.36	0.141	2.19605e-41	Naive B
RPL5	1.12408e-45	0.395942	0.934	0.881	2.33976e-41	Naive B
TNFRSF17	1.89197e-45	-0.534694	0.035	0.235	3.93814e-41	Naive B
PFN1	7.01543e-45	0.443867	0.845	0.721	1.46026e-40	Naive B
IGHM	7.44732e-45	-1.45901	0.656	0.338	1.55016e-40	Naive B
RPLP0	7.62557e-45	0.345018	0.925	0.885	1.58726e-40	Naive B
PTPRCAP	9.1413e-45	0.415546	0.832	0.631	1.90276e-40	Naive B
CXCR4	1.26046e-44	0.583587	0.671	0.465	2.62365e-40	Naive B
CD22	3.47675e-44	0.585783	0.432	0.201	7.23685e-40	Naive B
RPS6	4.2322e-44	0.402261	0.879	0.805	8.80933e-40	Naive B
RPL11	1.18329e-43	0.347872	0.979	0.931	2.46303e-39	Naive B
RPL8	1.33405e-43	0.38583	0.961	0.915	2.77682e-39	Naive B
AL139020.1	1.58752e-43	0.478578	0.114	0.001	3.30442e-39	Naive B
MEF2C	1.83959e-43	0.637614	0.678	0.508	3.8291e-39	Naive B
RPL7	2.47476e-43	0.415591	0.854	0.73	5.15121e-39	Naive B
RASGRP2	2.54743e-43	0.622338	0.391	0.169	5.30247e-39	Naive B
REL	3.30137e-43	0.571186	0.571	0.326	6.8718e-39	Naive B
SSPN	3.41732e-43	-0.442654	0	0.153	7.11316e-39	Naive B
ARHGDIB	5.10133e-43	0.453197	0.756	0.563	1.06184e-38	Naive B
PRDM1	6.18996e-43	-0.637345	0.001	0.155	1.28844e-38	Naive B
BANK1	7.03932e-43	0.432653	0.721	0.448	1.46524e-38	Naive B
CLECL1	8.80498e-43	-0.502459	0.016	0.187	1.83276e-38	Naive B
HERPUD1	1.47768e-42	-0.84527	0.402	0.624	3.07579e-38	Naive B
EVL	3.14206e-42	0.55316	0.517	0.289	6.54021e-38	Naive B
RPS2	8.51393e-42	0.348914	0.941	0.854	1.77218e-37	Naive B
BTLA	1.1914e-41	0.580726	0.256	0.076	2.4799e-37	Naive B
SPCS1	1.55035e-41	-0.487729	0.328	0.584	3.22705e-37	Naive B
RFTN1	2.20216e-41	0.493956	0.286	0.094	4.58379e-37	Naive B
FCMR	3.17108e-41	0.486256	0.619	0.367	6.6006e-37	Naive B
HLA-DMB	4.18699e-41	0.557969	0.52	0.29	8.71521e-37	Naive B
RPL24	4.5275e-41	0.3604	0.904	0.831	9.424e-37	Naive B
MT-CO3	8.9047e-41	0.268801	0.971	0.957	1.85351e-36	Naive B
HNRNPA2B1	9.13996e-41	0.46232	0.782	0.644	1.90248e-36	Naive B
HLA-E	1.47001e-40	0.386915	0.836	0.729	3.05982e-36	Naive B
TRBC2	2.05449e-40	0.583814	0.445	0.224	4.27641e-36	Naive B
SPAG4	2.45655e-40	-0.387966	0.002	0.148	5.1133e-36	Naive B
RRBP1	8.66104e-40	-0.605024	0.03	0.205	1.8028e-35	Naive B
GBP4	9.23939e-40	0.608896	0.321	0.126	1.92318e-35	Naive B
SYNGR2	1.65571e-39	0.598858	0.687	0.538	3.44636e-35	Naive B
SNX29	1.97938e-39	0.599382	0.329	0.133	4.12008e-35	Naive B
LAIR1	2.05643e-39	0.495801	0.203	0.047	4.28045e-35	Naive B
RHOH	3.15775e-39	0.593822	0.497	0.292	6.57285e-35	Naive B
TXN	3.45034e-39	-0.449038	0.095	0.312	7.18188e-35	Naive B
LMAN1	7.12947e-39	-0.483099	0.129	0.356	1.484e-34	Naive B
KRTCAP2	1.26256e-38	-0.514053	0.284	0.531	2.62802e-34	Naive B
IGHG2	1.46905e-38	-2.95822	0.043	0.219	3.05784e-34	Naive B
SP100	1.58496e-38	0.540637	0.598	0.407	3.2991e-34	Naive B
SELENOS	2.56485e-38	-0.523504	0.077	0.277	5.33874e-34	Naive B
FKBP2	4.26441e-38	-0.623813	0.183	0.406	8.87637e-34	Naive B
JSRP1	4.33877e-38	-0.444016	0.001	0.138	9.03115e-34	Naive B
AHNAK	6.17685e-38	-0.720603	0.08	0.281	1.28571e-33	Naive B
RGCC	6.65203e-38	-0.540813	0.01	0.158	1.38462e-33	Naive B
FTH1	9.16954e-38	0.340137	0.968	0.917	1.90864e-33	Naive B
MT-ND3	1.12105e-37	0.376412	0.873	0.846	2.33347e-33	Naive B
APLP2	2.76244e-37	0.579653	0.219	0.062	5.75002e-33	Naive B
SDF2L1	3.26613e-37	-0.498438	0.08	0.276	6.79844e-33	Naive B
ANXA6	3.92384e-37	0.611087	0.577	0.402	8.16748e-33	Naive B
SDC1	4.04786e-37	-0.371286	0.004	0.141	8.42562e-33	Naive B
NACA	4.9865e-37	0.32393	0.914	0.843	1.03794e-32	Naive B
ERLEC1	5.18662e-37	-0.48229	0.09	0.295	1.0796e-32	Naive B
VAV3	5.41477e-37	0.528842	0.232	0.069	1.12708e-32	Naive B
SEC61B	6.21205e-37	-0.457966	0.299	0.54	1.29304e-32	Naive B
MT-ND4L	1.45752e-36	0.258021	0.944	0.929	3.03383e-32	Naive B
CD63	1.85965e-36	-0.403563	0.088	0.29	3.87086e-32	Naive B
CRIP1	2.52585e-36	-0.668693	0.149	0.363	5.25756e-32	Naive B
LINC02397	2.59225e-36	0.604715	0.361	0.167	5.39576e-32	Naive B
S100A6	7.00514e-36	-0.504318	0.194	0.428	1.45812e-31	Naive B
TRIM22	7.47812e-36	0.517683	0.497	0.282	1.55657e-31	Naive B
IGHG3	1.15358e-35	-3.57991	0.066	0.244	2.40117e-31	Naive B
CXCR3	1.37204e-35	-0.411638	0.006	0.142	2.85589e-31	Naive B
PFDN5	1.65525e-35	0.394697	0.79	0.676	3.44541e-31	Naive B
VOPP1	4.0249e-35	-0.420127	0.105	0.311	8.37782e-31	Naive B
STX7	4.17329e-35	0.532291	0.455	0.257	8.6867e-31	Naive B
LAT2	4.19108e-35	0.531097	0.44	0.241	8.72373e-31	Naive B
2021-03-03	5.48134e-35	0.511053	0.224	0.068	1.14094e-30	Naive B
TXNDC5	7.93272e-35	-0.406292	0.008	0.143	1.65119e-30	Naive B
MT-ATP8	1.49931e-34	0.361923	0.832	0.763	3.12081e-30	Naive B
LYL1	1.8988e-34	0.592057	0.389	0.203	3.95235e-30	Naive B
IGHG4	2.45729e-34	-0.891321	0.004	0.132	5.11486e-30	Naive B
MT-ND4	2.60616e-34	0.272542	0.93	0.888	5.42472e-30	Naive B
ZCCHC7	2.98471e-34	0.600684	0.349	0.168	6.21266e-30	Naive B
MBNL1	4.2933e-34	0.539087	0.52	0.335	8.9365e-30	Naive B
CNN2	4.40111e-34	0.576077	0.527	0.348	9.16091e-30	Naive B
RPS4X	4.52288e-34	0.268563	0.959	0.935	9.41438e-30	Naive B
RPLP2	5.34095e-34	0.267348	0.963	0.906	1.11172e-29	Naive B
CD40	6.17309e-34	0.568471	0.457	0.27	1.28493e-29	Naive B
ADK	1.23116e-33	0.626382	0.317	0.141	2.56267e-29	Naive B
CR2	1.49753e-33	0.532037	0.34	0.152	3.11711e-29	Naive B
CYTOR	2.00376e-33	-0.455693	0.011	0.144	4.17082e-29	Naive B
MARCKS	2.22545e-33	-0.344921	0.042	0.207	4.63228e-29	Naive B
SATB1	2.26528e-33	0.406828	0.156	0.031	4.71518e-29	Naive B
MT-ND1	3.08381e-33	0.293544	0.897	0.839	6.41896e-29	Naive B
EEF1A1	3.83006e-33	0.271655	0.984	0.964	7.97228e-29	Naive B
SAMSN1	7.51036e-33	-0.497026	0.066	0.24	1.56328e-28	Naive B
CDCA7L	8.61931e-33	0.5463	0.225	0.073	1.79411e-28	Naive B
CLEC2D	8.99509e-33	0.485845	0.285	0.113	1.87233e-28	Naive B
CFL1	1.65347e-32	0.383345	0.749	0.623	3.44169e-28	Naive B
RPL9	1.97234e-32	0.319465	0.85	0.758	4.10543e-28	Naive B
UBA52	3.24643e-32	0.333161	0.851	0.744	6.75745e-28	Naive B
NEAT1	6.48197e-32	-0.702352	0.243	0.459	1.34922e-27	Naive B
RPS18	6.83087e-32	0.293413	0.924	0.849	1.42185e-27	Naive B
TMEM123	1.38853e-31	0.529928	0.314	0.143	2.89023e-27	Naive B
RPS16	1.51615e-31	0.315724	0.87	0.801	3.15587e-27	Naive B
HNRNPA1	1.78696e-31	0.413643	0.716	0.605	3.71955e-27	Naive B
FNDC3B	2.17919e-31	-0.357621	0.006	0.127	4.53598e-27	Naive B
SPRY1	2.27211e-31	0.419739	0.111	0.011	4.7294e-27	Naive B
ACTG1	3.62899e-31	0.301299	0.835	0.698	7.55375e-27	Naive B
BHLHE41	4.61923e-31	-0.323626	0.008	0.131	9.61493e-27	Naive B
STK17B	9.71307e-31	0.455516	0.559	0.377	2.02178e-26	Naive B
TRIB1	1.20137e-30	-0.370196	0.007	0.126	2.50066e-26	Naive B
SARAF	2.08361e-30	0.442982	0.678	0.564	4.33703e-26	Naive B
SORL1	2.10463e-30	0.446412	0.166	0.04	4.38079e-26	Naive B
RGS1	2.57258e-30	-0.557144	0.051	0.207	5.35482e-26	Naive B
GCNT1	2.68384e-30	0.382567	0.105	0.01	5.58641e-26	Naive B
LIME1	4.04393e-30	-0.286346	0.014	0.14	8.41743e-26	Naive B
SPCS3	5.80912e-30	-0.384754	0.157	0.363	1.20917e-25	Naive B
S100A4	5.97507e-30	-0.574415	0.129	0.32	1.24371e-25	Naive B
SPCS2	8.98191e-30	-0.49022	0.371	0.574	1.86958e-25	Naive B
TUBA1B	9.59306e-30	0.432122	0.497	0.334	1.9968e-25	Naive B
AC119396.1	2.03533e-29	0.554633	0.309	0.143	4.23655e-25	Naive B
BCL11A	4.69272e-29	0.46832	0.363	0.189	9.7679e-25	Naive B
SLAMF1	5.03772e-29	0.516055	0.246	0.097	1.0486e-24	Naive B
S100A11	1.18579e-28	-0.290473	0.129	0.328	2.46822e-24	Naive B
HSP90AB1	1.39549e-28	0.364441	0.837	0.731	2.90472e-24	Naive B
LGALS9	1.82428e-28	0.428961	0.249	0.1	3.79724e-24	Naive B
RPL41	3.2185e-28	0.294443	0.846	0.766	6.6993e-24	Naive B
STAT1	6.19828e-28	0.535862	0.469	0.3	1.29017e-23	Naive B
ARMH1	7.09512e-28	0.329344	0.113	0.016	1.47685e-23	Naive B
DNAJB9	7.89386e-28	-0.348521	0.08	0.245	1.64311e-23	Naive B
CD19	1.00871e-27	0.450436	0.529	0.353	2.09963e-23	Naive B
LTB	1.26032e-27	0.264539	0.758	0.471	2.62335e-23	Naive B
S1PR1	1.31898e-27	0.376737	0.158	0.04	2.74546e-23	Naive B
IGKV3D-15	1.44734e-27	-1.83315	0.008	0.117	3.01264e-23	Naive B
HDLBP	1.47915e-27	-0.329293	0.09	0.263	3.07884e-23	Naive B
RPL23A	3.14309e-27	0.309238	0.83	0.76	6.54233e-23	Naive B
RAC2	3.1583e-27	0.33134	0.759	0.614	6.574e-23	Naive B
HLA-DOA	3.63682e-27	0.440501	0.285	0.131	7.57005e-23	Naive B
FAM126A	4.16062e-27	0.419142	0.145	0.034	8.66034e-23	Naive B
IL21R	4.39858e-27	0.394129	0.142	0.033	9.15564e-23	Naive B
HIF1A	6.17741e-27	0.52564	0.356	0.192	1.28583e-22	Naive B
AC020916.1	6.7958e-27	-0.461564	0.022	0.143	1.41455e-22	Naive B
PPIA	8.57834e-27	0.327188	0.798	0.705	1.78558e-22	Naive B
NT5C3A	8.76053e-27	0.456195	0.272	0.122	1.82351e-22	Naive B
RPL13A	1.4161e-26	0.287738	0.862	0.781	2.94762e-22	Naive B
PLEKHF2	1.56135e-26	0.512782	0.331	0.173	3.24995e-22	Naive B
ABCB4	1.82488e-26	0.333328	0.13	0.027	3.79848e-22	Naive B
ANXA2	2.1659e-26	-0.303789	0.032	0.161	4.50831e-22	Naive B
SLC38A1	4.435e-26	0.442623	0.366	0.203	9.23145e-22	Naive B
UCP2	5.32949e-26	0.441362	0.545	0.373	1.10933e-21	Naive B
GDI2	7.85183e-26	0.45376	0.566	0.422	1.63436e-21	Naive B
SEL1L	1.51176e-25	-0.326204	0.082	0.24	3.14673e-21	Naive B
IFITM1	1.77987e-25	0.508147	0.589	0.465	3.70481e-21	Naive B
STAG3	2.02932e-25	0.501002	0.185	0.06	4.22403e-21	Naive B
BTF3	2.62573e-25	0.341501	0.794	0.689	5.46546e-21	Naive B
PABPC1	2.79732e-25	0.29958	0.852	0.775	5.82262e-21	Naive B
LAX1	2.85995e-25	-0.270282	0.012	0.119	5.95299e-21	Naive B
SLC2A3	5.52722e-25	0.4031	0.51	0.325	1.15049e-20	Naive B
HSPA5	6.16745e-25	-0.456656	0.264	0.463	1.28375e-20	Naive B
RNASE6	8.71379e-25	0.639896	0.328	0.182	1.81377e-20	Naive B
NEIL1	9.10582e-25	0.401513	0.156	0.045	1.89538e-20	Naive B
ELL2	9.23947e-25	-0.341956	0.035	0.161	1.9232e-20	Naive B
CRELD2	9.53497e-25	-0.299672	0.059	0.202	1.9847e-20	Naive B
CYB561A3	9.80497e-25	0.435202	0.342	0.184	2.0409e-20	Naive B
RPN1	1.20609e-24	-0.355546	0.168	0.352	2.51047e-20	Naive B
RPL4	1.50938e-24	0.309911	0.777	0.684	3.14177e-20	Naive B
SF1	1.5702e-24	0.460986	0.566	0.422	3.26838e-20	Naive B
YBX1	1.65687e-24	0.390334	0.667	0.567	3.44877e-20	Naive B
YWHAZ	6.43193e-24	0.367537	0.683	0.561	1.33881e-19	Naive B
ITGB7	6.91762e-24	-0.295427	0.051	0.186	1.4399e-19	Naive B
RPL27	7.31477e-24	0.322101	0.752	0.653	1.52257e-19	Naive B
PSME1	7.56046e-24	0.383801	0.699	0.619	1.57371e-19	Naive B
PIK3IP1	9.05454e-24	0.40519	0.223	0.093	1.8847e-19	Naive B
HLA-DOB	9.19005e-24	0.518674	0.382	0.235	1.91291e-19	Naive B
ARHGAP9	1.10573e-23	0.404283	0.339	0.183	2.30158e-19	Naive B
RB1	1.23397e-23	0.443495	0.347	0.193	2.5685e-19	Naive B
IGHV3-21	1.44138e-23	-3.69004	0.065	0.196	3.00023e-19	Naive B
SEL1L3	4.26351e-23	-0.378111	0.171	0.35	8.87449e-19	Naive B
SPATS2	4.73497e-23	-0.303408	0.038	0.16	9.85585e-19	Naive B
LMO4	4.84375e-23	-0.292628	0.072	0.215	1.00823e-18	Naive B
LYN	6.36787e-23	0.383335	0.451	0.286	1.32547e-18	Naive B
RPL17	6.8977e-23	0.250797	0.867	0.813	1.43576e-18	Naive B
SMAP2	6.95003e-23	0.42541	0.49	0.345	1.44665e-18	Naive B
TYROBP	9.252e-23	-0.575608	0.036	0.152	1.9258e-18	Naive B
PTPN6	9.86493e-23	0.38155	0.574	0.414	2.05338e-18	Naive B
GAPT	1.20536e-22	0.484355	0.289	0.145	2.50897e-18	Naive B
SH3BP2	1.30673e-22	0.275337	0.13	0.033	2.71996e-18	Naive B
RPL31	1.66559e-22	0.294718	0.772	0.665	3.46694e-18	Naive B
GSTP1	1.70532e-22	-0.438159	0.38	0.569	3.54962e-18	Naive B
EEF1G	1.76997e-22	0.305423	0.777	0.679	3.68418e-18	Naive B
LARGE2	2.1415e-22	0.31582	0.127	0.031	4.45753e-18	Naive B
P4HB	2.16309e-22	-0.368671	0.169	0.34	4.50247e-18	Naive B
FCRL5	2.36669e-22	-0.254234	0.106	0.268	4.92627e-18	Naive B
RBM38	2.5298e-22	0.37517	0.195	0.076	5.26577e-18	Naive B
PIK3C2B	2.9993e-22	0.335385	0.174	0.06	6.24304e-18	Naive B
RGS2	3.95796e-22	-0.411848	0.032	0.143	8.2385e-18	Naive B
RPL3	4.53685e-22	0.256189	0.857	0.807	9.44346e-18	Naive B
CSK	4.70375e-22	0.423227	0.467	0.313	9.79086e-18	Naive B
CALHM6	5.88409e-22	0.483559	0.215	0.09	1.22477e-17	Naive B
GPSM3	7.11466e-22	0.405889	0.549	0.408	1.48092e-17	Naive B
PAX5	8.10636e-22	0.464038	0.306	0.165	1.68734e-17	Naive B
SESTD1	9.34282e-22	0.314855	0.12	0.029	1.94471e-17	Naive B
KDELR1	1.25888e-21	-0.271938	0.173	0.347	2.62035e-17	Naive B
CD70	1.39765e-21	-0.348343	0.012	0.103	2.90922e-17	Naive B
SSBP2	1.88669e-21	0.331327	0.15	0.047	3.92715e-17	Naive B
ITGB1	1.8976e-21	-0.396453	0.043	0.16	3.94986e-17	Naive B
MGAT5	1.95139e-21	0.367206	0.227	0.1	4.06182e-17	Naive B
RPS29	1.97011e-21	0.307362	0.718	0.584	4.10079e-17	Naive B
PLAC8	3.11268e-21	0.439132	0.318	0.175	6.47903e-17	Naive B
SNX3	3.25362e-21	0.380521	0.605	0.492	6.7724e-17	Naive B
ITGA4	3.30391e-21	0.422954	0.457	0.315	6.8771e-17	Naive B
HNRNPK	3.95878e-21	0.419841	0.621	0.513	8.2402e-17	Naive B
ADAM19	3.99205e-21	0.44378	0.281	0.145	8.30945e-17	Naive B
ZNF107	4.88289e-21	0.396046	0.283	0.144	1.01637e-16	Naive B
IFI44L	6.49604e-21	0.410833	0.23	0.104	1.35215e-16	Naive B
BIRC3	7.56763e-21	0.507512	0.439	0.294	1.5752e-16	Naive B
SFPQ	8.81426e-21	0.442336	0.527	0.408	1.83469e-16	Naive B
DPYD	8.89201e-21	0.288641	0.12	0.03	1.85087e-16	Naive B
KDELR2	1.21491e-20	-0.305173	0.119	0.271	2.52884e-16	Naive B
JAZF1	1.3462e-20	0.41784	0.227	0.104	2.80211e-16	Naive B
HMGN2	1.88369e-20	0.360541	0.541	0.418	3.92091e-16	Naive B
RPL38	2.21852e-20	0.312052	0.694	0.565	4.61784e-16	Naive B
ERN1	2.33944e-20	-0.318316	0.021	0.118	4.86955e-16	Naive B
CCNI	2.50723e-20	0.329514	0.712	0.615	5.2188e-16	Naive B
STRBP	2.53331e-20	0.459928	0.321	0.189	5.27308e-16	Naive B
PAPOLA	2.55615e-20	0.47213	0.387	0.254	5.32063e-16	Naive B
MANF	2.93217e-20	-0.303436	0.09	0.228	6.10332e-16	Naive B
HMGB1	3.01622e-20	0.334101	0.735	0.651	6.27827e-16	Naive B
HM13	3.02736e-20	-0.360568	0.146	0.301	6.30144e-16	Naive B
NSD3	3.28732e-20	0.457047	0.412	0.281	6.84256e-16	Naive B
DGKD	3.84684e-20	0.391331	0.211	0.092	8.00719e-16	Naive B
DAZAP2	4.38095e-20	0.390673	0.576	0.447	9.11894e-16	Naive B
AES	5.47217e-20	0.362338	0.336	0.196	1.13903e-15	Naive B
LBH	6.71251e-20	0.444747	0.441	0.294	1.39721e-15	Naive B
UBAC2	7.01797e-20	0.419794	0.224	0.105	1.46079e-15	Naive B
PLEKHG1	7.04762e-20	0.398631	0.263	0.131	1.46696e-15	Naive B
MYL12A	9.39623e-20	0.309061	0.696	0.576	1.95583e-15	Naive B
GBP1	9.88491e-20	0.368534	0.203	0.088	2.05754e-15	Naive B
SET	1.26991e-19	0.427367	0.562	0.436	2.64331e-15	Naive B
DDX5	1.30621e-19	0.316367	0.746	0.658	2.71887e-15	Naive B
SASH3	1.44768e-19	0.386744	0.379	0.243	3.01334e-15	Naive B
CAP1	1.78614e-19	0.43312	0.5	0.373	3.71784e-15	Naive B
LTA	2.31169e-19	0.446134	0.18	0.073	4.81178e-15	Naive B
NOP53	2.31772e-19	0.353719	0.595	0.465	4.82434e-15	Naive B
SH3BGRL3	3.24148e-19	0.342805	0.751	0.659	6.74715e-15	Naive B
GPR183	3.68506e-19	-0.381351	0.075	0.199	7.67045e-15	Naive B
XAF1	3.86055e-19	0.401999	0.32	0.182	8.03574e-15	Naive B
ABLIM1	4.56657e-19	0.353215	0.21	0.094	9.50531e-15	Naive B
CFLAR	4.67236e-19	-0.298117	0.131	0.284	9.72552e-15	Naive B
AC243960.1	4.70171e-19	0.39139	0.285	0.158	9.78662e-15	Naive B
IFNGR1	5.02518e-19	0.477217	0.253	0.131	1.04599e-14	Naive B
AC025164.1	1.44087e-18	0.378158	0.234	0.114	2.99917e-14	Naive B
UTRN	1.44898e-18	0.405262	0.338	0.202	3.01605e-14	Naive B
ELOVL5	1.45235e-18	0.41973	0.341	0.209	3.02306e-14	Naive B
TENT5C	1.54215e-18	-0.342758	0.152	0.301	3.20999e-14	Naive B
HS3ST1	1.60333e-18	0.319606	0.126	0.039	3.33732e-14	Naive B
GALNT6	1.8156e-18	0.312351	0.103	0.025	3.77917e-14	Naive B
PNP	1.83794e-18	0.305039	0.197	0.087	3.82568e-14	Naive B
TNFRSF13C	2.41571e-18	0.426148	0.394	0.265	5.0283e-14	Naive B
TIMP1	2.48033e-18	-0.297616	0.039	0.141	5.1628e-14	Naive B
PDIA4	2.77028e-18	-0.288723	0.121	0.261	5.76633e-14	Naive B
RP9	3.14641e-18	0.41978	0.203	0.094	6.54926e-14	Naive B
UBB	3.27871e-18	0.297776	0.687	0.612	6.82464e-14	Naive B
MYDGF	3.2907e-18	-0.371499	0.138	0.28	6.84959e-14	Naive B
CLEC2B	3.48806e-18	0.34079	0.197	0.088	7.2604e-14	Naive B
SELENOK	3.59195e-18	-0.347754	0.221	0.381	7.47664e-14	Naive B
POLD4	3.70705e-18	0.388405	0.554	0.44	7.71623e-14	Naive B
GRN	4.53621e-18	-0.281036	0.129	0.273	9.44213e-14	Naive B
GRB2	5.43989e-18	0.389547	0.507	0.39	1.13231e-13	Naive B
HIST1H2AC	6.14012e-18	0.519473	0.284	0.158	1.27807e-13	Naive B
DUSP5	6.52704e-18	-0.344667	0.035	0.133	1.3586e-13	Naive B
CCNG2	6.99243e-18	0.364974	0.199	0.089	1.45547e-13	Naive B
WSB1	7.72392e-18	0.375852	0.426	0.293	1.60773e-13	Naive B
CEMIP2	7.94836e-18	0.355147	0.182	0.077	1.65445e-13	Naive B
AUTS2	8.00686e-18	0.265029	0.113	0.031	1.66663e-13	Naive B
PSMB10	8.78316e-18	0.440119	0.46	0.347	1.82822e-13	Naive B
PPP1R18	9.14371e-18	0.379573	0.406	0.273	1.90326e-13	Naive B
LYSMD2	1.32121e-17	0.381783	0.324	0.192	2.7501e-13	Naive B
SIPA1	1.43232e-17	0.278124	0.254	0.132	2.98137e-13	Naive B
IGKV3-15	1.5946e-17	-4.41072	0.204	0.341	3.31916e-13	Naive B
COX4I1	2.27593e-17	0.267599	0.79	0.716	4.73736e-13	Naive B
FDFT1	2.32433e-17	0.440385	0.338	0.216	4.8381e-13	Naive B
SKAP1	2.38303e-17	0.286215	0.116	0.035	4.96029e-13	Naive B
RPL23	3.70397e-17	0.32059	0.625	0.517	7.70981e-13	Naive B
HINT1	4.59199e-17	0.34289	0.697	0.635	9.55824e-13	Naive B
LCP1	4.64359e-17	0.340536	0.553	0.424	9.66564e-13	Naive B
PARP14	4.80587e-17	0.366182	0.327	0.201	1.00034e-12	Naive B
NSUN5	4.81127e-17	0.327856	0.183	0.082	1.00146e-12	Naive B
TGFBR2	4.97329e-17	0.401849	0.322	0.192	1.03519e-12	Naive B
NFATC3	5.00571e-17	0.399892	0.245	0.132	1.04194e-12	Naive B
CD55	5.18399e-17	0.404038	0.387	0.262	1.07905e-12	Naive B
PDLIM1	5.60812e-17	0.396547	0.384	0.262	1.16733e-12	Naive B
NOP10	5.65655e-17	0.457145	0.387	0.273	1.17741e-12	Naive B
BLOC1S2	6.9673e-17	0.410677	0.231	0.12	1.45024e-12	Naive B
MTDH	7.90722e-17	-0.278344	0.33	0.508	1.64589e-12	Naive B
TRAF3IP3	8.43505e-17	0.391822	0.41	0.286	1.75576e-12	Naive B
FOSB	9.07817e-17	-0.499695	0.205	0.35	1.88962e-12	Naive B
RUBCNL	9.45838e-17	0.373821	0.27	0.151	1.96876e-12	Naive B
CD53	1.01342e-16	0.336828	0.596	0.473	2.10944e-12	Naive B
TMEM131L	1.11372e-16	0.382576	0.308	0.179	2.31821e-12	Naive B
DBI	1.23152e-16	0.408778	0.401	0.284	2.5634e-12	Naive B
KMO	1.33611e-16	0.35003	0.194	0.089	2.78112e-12	Naive B
ITPR1	1.98254e-16	0.370204	0.196	0.093	4.12665e-12	Naive B
ACTR3	2.23623e-16	0.32954	0.554	0.436	4.65472e-12	Naive B
UTP6	2.56092e-16	0.368785	0.178	0.08	5.33056e-12	Naive B
GGA2	2.63005e-16	0.344798	0.333	0.205	5.47446e-12	Naive B
EBLN3P	2.77257e-16	0.379997	0.331	0.214	5.77111e-12	Naive B
PTDSS1	3.37212e-16	0.340803	0.232	0.123	7.01907e-12	Naive B
GPR18	3.7815e-16	0.379645	0.188	0.086	7.8712e-12	Naive B
AP1B1	3.88577e-16	0.380836	0.263	0.153	8.08822e-12	Naive B
USP15	4.57834e-16	0.392204	0.35	0.229	9.52982e-12	Naive B
CCR6	4.74591e-16	0.318849	0.253	0.137	9.87862e-12	Naive B
PPIB	5.14905e-16	-0.372021	0.455	0.601	1.07178e-11	Naive B
TMC8	5.49699e-16	0.386709	0.267	0.155	1.1442e-11	Naive B
COMMD6	6.06672e-16	0.32516	0.624	0.511	1.26279e-11	Naive B
ITGB2	6.68088e-16	0.382293	0.342	0.22	1.39063e-11	Naive B
IGLV3-1	7.58194e-16	-2.43161	0.042	0.138	1.57818e-11	Naive B
UBE2L6	8.29019e-16	0.417021	0.363	0.253	1.7256e-11	Naive B
FUS	9.18481e-16	0.362977	0.485	0.364	1.91182e-11	Naive B
GCA	1.24966e-15	0.44343	0.224	0.118	2.60117e-11	Naive B
USF3	1.25392e-15	0.296315	0.151	0.062	2.61004e-11	Naive B
RPL36A	1.32747e-15	0.297385	0.586	0.485	2.76312e-11	Naive B
MDM4	1.34835e-15	0.390069	0.284	0.172	2.80659e-11	Naive B
KHDRBS2	1.65314e-15	0.300514	0.142	0.056	3.44101e-11	Naive B
CD82	1.71194e-15	-0.392196	0.189	0.32	3.5634e-11	Naive B
RIPOR2	1.76208e-15	0.336289	0.455	0.315	3.66777e-11	Naive B
C12orf57	1.82172e-15	0.379233	0.454	0.346	3.79191e-11	Naive B
KDM4C	2.42929e-15	0.366437	0.279	0.167	5.05656e-11	Naive B
GNB4	2.43421e-15	0.275463	0.113	0.037	5.06681e-11	Naive B
IFI16	2.45878e-15	0.39248	0.413	0.289	5.11794e-11	Naive B
SSH2	3.00112e-15	0.396268	0.299	0.187	6.24683e-11	Naive B
DCK	3.04473e-15	0.384502	0.278	0.166	6.33761e-11	Naive B
MYH9	4.04881e-15	0.341966	0.449	0.325	8.42759e-11	Naive B
HNRNPA3	4.31621e-15	0.358541	0.501	0.394	8.98418e-11	Naive B
ETS1	5.46383e-15	0.316017	0.299	0.181	1.1373e-10	Naive B
CCND3	5.93952e-15	0.369944	0.286	0.177	1.23631e-10	Naive B
NT5E	6.1027e-15	0.356651	0.133	0.051	1.27028e-10	Naive B
MTSS1	7.6308e-15	0.35706	0.201	0.099	1.58835e-10	Naive B
ARL11	8.08585e-15	0.275461	0.127	0.048	1.68307e-10	Naive B
MAT2A	9.86659e-15	0.338868	0.259	0.15	2.05373e-10	Naive B
SUN2	1.01547e-14	0.337396	0.252	0.144	2.1137e-10	Naive B
SEC61A1	1.02537e-14	-0.257661	0.09	0.204	2.13432e-10	Naive B
HHEX	1.08013e-14	0.363737	0.224	0.12	2.24828e-10	Naive B
C12orf42	1.08446e-14	0.262262	0.126	0.047	2.25731e-10	Naive B
NT5C	1.17558e-14	0.329254	0.327	0.209	2.44696e-10	Naive B
ID3	1.25552e-14	0.344584	0.293	0.175	2.61336e-10	Naive B
JAK3	1.31459e-14	0.334798	0.245	0.139	2.73631e-10	Naive B
RPS20	1.36445e-14	0.252044	0.657	0.546	2.8401e-10	Naive B
FKBP1A	1.46225e-14	0.367173	0.355	0.242	3.04367e-10	Naive B
TCTN1	1.73349e-14	0.329339	0.156	0.069	3.60826e-10	Naive B
GMFG	1.73444e-14	0.340277	0.454	0.341	3.61024e-10	Naive B
CAMK1D	1.90257e-14	0.3821	0.271	0.163	3.9602e-10	Naive B
CD99	2.10793e-14	-0.276142	0.215	0.361	4.38765e-10	Naive B
UBC	2.22243e-14	-0.415448	0.688	0.755	4.62599e-10	Naive B
TMEM59	2.64207e-14	-0.268516	0.304	0.462	5.49946e-10	Naive B
PDIA6	3.15517e-14	-0.271045	0.262	0.406	6.56749e-10	Naive B
HMGN1	3.24604e-14	0.374595	0.509	0.417	6.75663e-10	Naive B
BTK	3.42189e-14	0.408949	0.325	0.219	7.12265e-10	Naive B
PARVG	4.26179e-14	0.335415	0.268	0.162	8.87091e-10	Naive B
EIF2S3	5.7368e-14	0.327537	0.465	0.349	1.19411e-09	Naive B
SP110	5.90626e-14	0.268334	0.495	0.356	1.22939e-09	Naive B
TMEM243	6.46532e-14	0.392823	0.41	0.306	1.34576e-09	Naive B
HNRNPDL	6.91104e-14	0.366441	0.584	0.505	1.43853e-09	Naive B
COX7C	7.28295e-14	0.272688	0.69	0.631	1.51595e-09	Naive B
CXCR5	7.45099e-14	0.331974	0.238	0.135	1.55092e-09	Naive B
SRSF2	9.23421e-14	0.334443	0.413	0.308	1.9221e-09	Naive B
SRP14	1.09098e-13	0.291912	0.681	0.613	2.27088e-09	Naive B
PSME2	1.09172e-13	0.397795	0.527	0.456	2.27241e-09	Naive B
DOCK8	1.196e-13	0.339624	0.399	0.294	2.48948e-09	Naive B
LY86	1.30739e-13	0.328178	0.377	0.257	2.72134e-09	Naive B
C16orf74	1.31718e-13	0.386312	0.145	0.066	2.74171e-09	Naive B
MTPN	1.37919e-13	0.378028	0.41	0.298	2.87079e-09	Naive B
RAB8B	1.58904e-13	0.298328	0.215	0.116	3.30759e-09	Naive B
IGKV1-12	1.67742e-13	-2.15324	0.029	0.105	3.49154e-09	Naive B
FCHSD2	1.79023e-13	0.467112	0.361	0.261	3.72636e-09	Naive B
APOBEC3C	1.79458e-13	0.333708	0.261	0.158	3.73541e-09	Naive B
MYL6	1.83444e-13	0.265358	0.72	0.674	3.81839e-09	Naive B
NRIP1	1.87958e-13	0.283634	0.121	0.047	3.91234e-09	Naive B
FOXO1	1.8819e-13	0.306098	0.139	0.06	3.91718e-09	Naive B
MAPRE2	2.28417e-13	0.282558	0.267	0.161	4.75449e-09	Naive B
ANAPC16	2.32761e-13	0.371833	0.528	0.449	4.84491e-09	Naive B
CRTC3	2.68006e-13	0.325418	0.166	0.081	5.57855e-09	Naive B
PSMB9	3.1611e-13	0.296678	0.644	0.567	6.57983e-09	Naive B
LSM7	3.3603e-13	0.377214	0.458	0.355	6.99446e-09	Naive B
MACF1	3.5884e-13	0.327672	0.287	0.181	7.46926e-09	Naive B
AGPAT5	3.59356e-13	0.356457	0.145	0.065	7.48e-09	Naive B
ARHGAP17	4.92131e-13	0.340468	0.254	0.152	1.02437e-08	Naive B
TGFB1	4.93969e-13	0.298432	0.348	0.236	1.0282e-08	Naive B
ACTR2	6.89009e-13	0.337546	0.433	0.327	1.43417e-08	Naive B
RASA2	7.85561e-13	0.360445	0.223	0.129	1.63515e-08	Naive B
KMT2E	7.87707e-13	0.3622	0.496	0.401	1.63961e-08	Naive B
GABPB1-AS1	8.53911e-13	0.288791	0.169	0.083	1.77742e-08	Naive B
WAS	9.13664e-13	0.3513	0.348	0.247	1.90179e-08	Naive B
CDC42SE1	9.19154e-13	0.349621	0.313	0.21	1.91322e-08	Naive B
STAP1	1.0435e-12	0.334147	0.238	0.144	2.17205e-08	Naive B
DDIT4	1.06714e-12	0.295956	0.294	0.185	2.22125e-08	Naive B
ST3GAL1	1.26659e-12	0.254848	0.19	0.1	2.6364e-08	Naive B
IRF8	1.66706e-12	0.28908	0.366	0.247	3.46999e-08	Naive B
SYPL1	1.76596e-12	0.335454	0.457	0.344	3.67584e-08	Naive B
SEPT6	1.77734e-12	0.259671	0.543	0.446	3.69954e-08	Naive B
HSPE1	1.78196e-12	0.317394	0.535	0.447	3.70914e-08	Naive B
PIK3AP1	1.91658e-12	0.351903	0.262	0.161	3.98936e-08	Naive B
SERBP1	2.0215e-12	0.346318	0.472	0.385	4.20776e-08	Naive B
CD47	2.03812e-12	0.374027	0.395	0.302	4.24234e-08	Naive B
FCRLA	2.11421e-12	0.321834	0.436	0.322	4.40072e-08	Naive B
IMPDH2	2.23243e-12	0.362844	0.237	0.146	4.64681e-08	Naive B
RPS17	2.26774e-12	0.326979	0.523	0.445	4.72031e-08	Naive B
ATP6V1G1	2.75004e-12	0.362632	0.64	0.59	5.72421e-08	Naive B
PCBP1	2.86521e-12	0.349621	0.5	0.425	5.96393e-08	Naive B
SQSTM1	3.19331e-12	-0.377482	0.292	0.433	6.64688e-08	Naive B
OPN3	3.85971e-12	0.28772	0.184	0.098	8.03398e-08	Naive B
CEPT1	4.15645e-12	0.293079	0.183	0.097	8.65165e-08	Naive B
SON	4.83661e-12	0.283198	0.598	0.536	1.00674e-07	Naive B
RHOA	5.30659e-12	0.27719	0.654	0.607	1.10457e-07	Naive B
IGLV6-57	6.62811e-12	-2.75023	0.031	0.102	1.37964e-07	Naive B
HNRNPU	7.86985e-12	0.319974	0.574	0.502	1.63811e-07	Naive B
P2RY8	8.57778e-12	0.269554	0.174	0.091	1.78547e-07	Naive B
YWHAB	9.97172e-12	0.310397	0.616	0.555	2.07561e-07	Naive B
CYFIP2	1.04749e-11	0.293985	0.319	0.216	2.18035e-07	Naive B
LNPEP	1.05147e-11	0.297757	0.285	0.185	2.18864e-07	Naive B
DNAJB1	1.0518e-11	0.385568	0.486	0.39	2.18932e-07	Naive B
PKIG	1.24238e-11	0.314398	0.292	0.193	2.586e-07	Naive B
RALGPS2	1.29503e-11	0.319207	0.517	0.415	2.6956e-07	Naive B
SWAP70	1.53522e-11	0.278757	0.426	0.313	3.19555e-07	Naive B
ARHGAP15	1.58403e-11	0.349881	0.322	0.225	3.29717e-07	Naive B
ANKRD44	1.71163e-11	0.349614	0.36	0.263	3.56276e-07	Naive B
HSPA4	2.10757e-11	0.306512	0.288	0.193	4.38691e-07	Naive B
MALT1	2.12567e-11	0.3315	0.228	0.138	4.42458e-07	Naive B
CITED2	2.21279e-11	-0.460827	0.11	0.206	4.60593e-07	Naive B
GNB5	2.39003e-11	0.276822	0.194	0.109	4.97485e-07	Naive B
SNX22	2.44369e-11	0.333238	0.167	0.088	5.08653e-07	Naive B
RASAL3	3.58978e-11	0.296613	0.223	0.137	7.47212e-07	Naive B
SCIMP	4.0041e-11	-0.289222	0.121	0.218	8.33453e-07	Naive B
HDAC1	4.71229e-11	0.289604	0.278	0.182	9.80863e-07	Naive B
PIM2	4.92269e-11	-0.2983	0.157	0.264	1.02466e-06	Naive B
CHST11	5.47606e-11	0.318381	0.202	0.12	1.13984e-06	Naive B
NCL	5.5343e-11	0.361453	0.588	0.538	1.15196e-06	Naive B
MICAL3	5.64661e-11	0.287388	0.17	0.092	1.17534e-06	Naive B
BANF1	7.66624e-11	0.33007	0.329	0.244	1.59573e-06	Naive B
RBM39	8.30408e-11	0.302564	0.528	0.45	1.72849e-06	Naive B
OSBPL8	8.61812e-11	0.346062	0.23	0.143	1.79386e-06	Naive B
THRAP3	9.07136e-11	0.346769	0.392	0.306	1.8882e-06	Naive B
SLC16A7	1.08426e-10	0.288618	0.118	0.053	2.2569e-06	Naive B
IGKV2-30	1.09285e-10	-3.10699	0.035	0.102	2.27477e-06	Naive B
ARHGEF1	1.12779e-10	0.301389	0.322	0.228	2.34749e-06	Naive B
PXK	1.15474e-10	0.322453	0.238	0.148	2.40358e-06	Naive B
LRRFIP1	1.30174e-10	0.291779	0.394	0.294	2.70958e-06	Naive B
TAF1D	1.31977e-10	0.329412	0.381	0.295	2.74711e-06	Naive B
ISG20	1.32977e-10	0.347843	0.54	0.484	2.76791e-06	Naive B
UBE2E2	1.41034e-10	0.266799	0.158	0.083	2.93563e-06	Naive B
SNHG8	1.46094e-10	0.34264	0.382	0.298	3.04096e-06	Naive B
MCL1	1.6007e-10	-0.261726	0.292	0.418	3.33185e-06	Naive B
IRF1	1.66025e-10	0.416056	0.455	0.376	3.45582e-06	Naive B
FLNA	1.70762e-10	-0.252427	0.093	0.182	3.55441e-06	Naive B
TRAF5	1.81522e-10	0.315772	0.238	0.15	3.77838e-06	Naive B
ZNF791	1.81764e-10	0.340958	0.253	0.169	3.78342e-06	Naive B
PTBP3	1.94727e-10	0.332051	0.217	0.133	4.05324e-06	Naive B
IGHV5-78	1.96047e-10	0.346935	0.189	0.109	4.08072e-06	Naive B
RBBP6	2.00648e-10	0.314227	0.33	0.244	4.17649e-06	Naive B
APRT	2.01021e-10	0.33077	0.426	0.343	4.18425e-06	Naive B
MYL12B	2.27067e-10	0.300902	0.54	0.465	4.72639e-06	Naive B
SPIB	2.40698e-10	0.327045	0.304	0.21	5.01012e-06	Naive B
TBC1D10C	2.43339e-10	0.268641	0.289	0.196	5.0651e-06	Naive B
IGKV1-5	2.45865e-10	-2.77832	0.09	0.176	5.11768e-06	Naive B
ZBP1	2.56232e-10	-0.357109	0.095	0.185	5.33346e-06	Naive B
PLPP5	2.60213e-10	0.520869	0.332	0.257	5.41634e-06	Naive B
SNHG7	2.7659e-10	0.290835	0.379	0.288	5.75721e-06	Naive B
SUB1	2.87341e-10	-0.265864	0.449	0.572	5.98101e-06	Naive B
EIF3E	2.91229e-10	0.289882	0.493	0.411	6.06193e-06	Naive B
SHISA5	3.11467e-10	0.324199	0.285	0.202	6.48318e-06	Naive B
APPL1	3.36385e-10	0.411467	0.251	0.167	7.00184e-06	Naive B
SHISAL2A	3.52809e-10	0.279124	0.162	0.088	7.34373e-06	Naive B
BAZ1A	3.67143e-10	0.300343	0.272	0.184	7.64209e-06	Naive B
SEPT7	3.8101e-10	0.361192	0.521	0.437	7.93072e-06	Naive B
CHD3	4.66278e-10	0.2515	0.11	0.049	9.70558e-06	Naive B
SKIL	5.3182e-10	0.324483	0.285	0.199	1.10698e-05	Naive B
CCL5	5.54085e-10	-0.474626	0.066	0.138	1.15333e-05	Naive B
SLC25A5	5.54144e-10	0.275866	0.48	0.407	1.15345e-05	Naive B
FGD2	5.85909e-10	0.286435	0.336	0.248	1.21957e-05	Naive B
PDCD10	6.00262e-10	0.32887	0.219	0.139	1.24945e-05	Naive B
EIF3H	6.00559e-10	0.309649	0.481	0.404	1.25006e-05	Naive B
EPC1	6.54428e-10	0.321913	0.363	0.281	1.36219e-05	Naive B
GTF2I	7.29763e-10	0.340371	0.278	0.193	1.519e-05	Naive B
TAF15	7.35272e-10	0.268854	0.299	0.209	1.53047e-05	Naive B
CELF2	7.36561e-10	0.299578	0.309	0.221	1.53315e-05	Naive B
ARID4B	7.58354e-10	0.344312	0.309	0.225	1.57851e-05	Naive B
ADD1	7.68507e-10	0.302008	0.223	0.141	1.59965e-05	Naive B
PAWR	8.39009e-10	0.254199	0.153	0.083	1.7464e-05	Naive B
EIF3L	8.49275e-10	0.275488	0.469	0.385	1.76777e-05	Naive B
JUNB	9.30032e-10	0.342517	0.596	0.511	1.93586e-05	Naive B
UVRAG	9.71515e-10	0.323066	0.313	0.225	2.02221e-05	Naive B
SP140L	1.23567e-09	0.273924	0.222	0.141	2.57205e-05	Naive B
CST3	1.2862e-09	-0.381091	0.075	0.153	2.67723e-05	Naive B
VPS13C	1.36328e-09	0.335014	0.372	0.291	2.83767e-05	Naive B
SYS1	1.39034e-09	0.289849	0.224	0.141	2.89399e-05	Naive B
CDC42	1.41196e-09	0.316827	0.407	0.327	2.939e-05	Naive B
HNRNPL	1.42897e-09	0.320123	0.36	0.282	2.97439e-05	Naive B
BASP1	1.4493e-09	0.253813	0.433	0.338	3.01671e-05	Naive B
CALCOCO2	1.47839e-09	0.293734	0.258	0.177	3.07728e-05	Naive B
APEX1	1.54651e-09	0.344009	0.291	0.209	3.21905e-05	Naive B
SIPA1L1	1.54838e-09	0.26721	0.147	0.077	3.22296e-05	Naive B
KLF6	1.61871e-09	-0.489195	0.52	0.595	3.36934e-05	Naive B
PTEN	1.8694e-09	0.256747	0.214	0.135	3.89115e-05	Naive B
TNFAIP8	1.92877e-09	0.295133	0.425	0.34	4.01473e-05	Naive B
SH3BGRL	2.08215e-09	0.293255	0.428	0.349	4.33399e-05	Naive B
RBMX	2.13831e-09	0.281221	0.361	0.273	4.4509e-05	Naive B
PARP8	2.78415e-09	0.292038	0.174	0.102	5.79522e-05	Naive B
PNN	3.57246e-09	0.285133	0.358	0.272	7.43608e-05	Naive B
HERC4	3.6662e-09	0.271611	0.161	0.092	7.6312e-05	Naive B
DRAP1	3.82905e-09	0.319795	0.361	0.287	7.97017e-05	Naive B
HNRNPF	3.98821e-09	0.276101	0.462	0.392	8.30146e-05	Naive B
IGKV3-20	4.48325e-09	-2.65651	0.172	0.271	9.33187e-05	Naive B
SNX1	4.73826e-09	0.304014	0.191	0.118	9.86269e-05	Naive B
AC027097.1	4.76724e-09	0.263808	0.147	0.08	9.92301e-05	Naive B
CARD16	4.83348e-09	0.274061	0.221	0.143	0.000100609	Naive B
SETX	5.30276e-09	0.269048	0.297	0.208	0.000110377	Naive B
SRSF10	5.78814e-09	0.25689	0.453	0.375	0.00012048	Naive B
PNISR	5.85197e-09	0.268956	0.509	0.425	0.000121809	Naive B
CNTRL	1.09094e-08	0.32169	0.215	0.143	0.000227078	Naive B
DTNBP1	1.17737e-08	0.251037	0.182	0.11	0.000245069	Naive B
HIST1H1D	1.2231e-08	0.32239	0.18	0.109	0.000254589	Naive B
SELENOF	1.27789e-08	0.316531	0.358	0.29	0.000265992	Naive B
BRK1	1.47909e-08	0.262646	0.45	0.378	0.000307873	Naive B
TNFRSF14	1.61007e-08	0.269878	0.34	0.266	0.000335136	Naive B
EIF3D	1.62261e-08	0.270129	0.324	0.247	0.000337746	Naive B
CHMP7	1.75782e-08	0.294852	0.184	0.114	0.00036589	Naive B
UBE2D3	1.79768e-08	0.343209	0.427	0.37	0.000374187	Naive B
DDX21	2.20923e-08	0.374091	0.305	0.23	0.000459851	Naive B
ACAP1	2.43742e-08	0.271525	0.364	0.284	0.000507349	Naive B
RAB5C	2.43958e-08	0.357234	0.287	0.217	0.000507798	Naive B
CNST	2.45159e-08	0.265879	0.185	0.115	0.000510298	Naive B
MOB1A	2.63248e-08	0.309137	0.398	0.317	0.000547952	Naive B
SKAP2	2.76235e-08	0.311128	0.246	0.17	0.000574983	Naive B
PPM1K	2.79553e-08	0.318699	0.332	0.259	0.000581889	Naive B
TRIR	2.81126e-08	0.253087	0.522	0.451	0.000585164	Naive B
MSN	3.00631e-08	0.283633	0.423	0.346	0.000625764	Naive B
SMC1A	3.03667e-08	0.306582	0.211	0.141	0.000632083	Naive B
ARGLU1	3.63488e-08	0.281405	0.417	0.337	0.000756601	Naive B
ATF7IP	3.71577e-08	0.322795	0.324	0.25	0.000773437	Naive B
NONO	3.83585e-08	0.311929	0.313	0.243	0.000798432	Naive B
RERE	3.86066e-08	0.315254	0.206	0.136	0.000803596	Naive B
ZNF75A	5.08642e-08	0.251042	0.119	0.063	0.00105874	Naive B
BLNK	5.09405e-08	0.28073	0.398	0.337	0.00106033	Naive B
RABEP1	6.25292e-08	0.252566	0.161	0.097	0.00130155	Naive B
PRRC2B	8.75178e-08	0.296713	0.223	0.153	0.00182168	Naive B
ZNF224	9.72963e-08	0.259137	0.138	0.079	0.00202522	Naive B
TRIM38	9.83444e-08	0.28237	0.246	0.173	0.00204704	Naive B
LY6E	1.01901e-07	0.257006	0.367	0.291	0.00212107	Naive B
IGHV3-23	1.08234e-07	-2.95378	0.114	0.187	0.00225288	Naive B
DBNL	1.35317e-07	0.254019	0.334	0.259	0.00281662	Naive B
VAMP8	1.40533e-07	0.323173	0.348	0.288	0.0029252	Naive B
ADAM28	1.52209e-07	0.251617	0.354	0.269	0.00316824	Naive B
CPSF6	1.72925e-07	0.308662	0.199	0.135	0.00359944	Naive B
MAML2	1.73477e-07	0.288604	0.176	0.111	0.00361092	Naive B
TRA2B	1.73767e-07	0.281503	0.345	0.275	0.00361696	Naive B
CYBB	1.79194e-07	0.263919	0.308	0.231	0.00372992	Naive B
LTA4H	1.82908e-07	0.326021	0.237	0.172	0.00380723	Naive B
DIP2B	1.85852e-07	0.258529	0.139	0.081	0.00386851	Naive B
IGLVI-70	1.87778e-07	-0.29925	0.134	0.074	0.00390859	Naive B
POLR1D	1.92576e-07	0.269187	0.296	0.228	0.00400848	Naive B
PDE7A	2.08784e-07	0.263906	0.2	0.133	0.00434585	Naive B
ANP32A	2.18414e-07	0.282699	0.316	0.248	0.00454629	Naive B
Z93241.1	2.20699e-07	-0.519349	0.066	0.127	0.00459385	Naive B
JUN	2.36693e-07	-0.568535	0.577	0.624	0.00492677	Naive B
TAGAP	2.3893e-07	0.267088	0.511	0.45	0.00497334	Naive B
EIF1B	2.46852e-07	0.267521	0.331	0.262	0.00513822	Naive B
NFKB2	2.84161e-07	0.251331	0.253	0.181	0.00591481	Naive B
COX20	2.9239e-07	0.271748	0.174	0.112	0.00608609	Naive B
TSPO	2.96328e-07	0.380182	0.243	0.182	0.00616807	Naive B
AIDA	3.19675e-07	0.28036	0.163	0.103	0.00665404	Naive B
MIR155HG	3.58804e-07	-0.274868	0.074	0.137	0.00746851	Naive B
CD164	3.79796e-07	0.276138	0.353	0.288	0.00790545	Naive B
TACC1	4.00954e-07	0.267195	0.215	0.149	0.00834587	Naive B
CCR7	4.07776e-07	0.264555	0.197	0.13	0.00848787	Naive B
HIST1H1E	4.08514e-07	0.352875	0.308	0.241	0.00850322	Naive B
FLI1	4.37165e-07	0.309802	0.262	0.197	0.00909959	Naive B
BAX	4.9166e-07	0.330523	0.349	0.28	0.0102339	Naive B
RIOK3	5.23288e-07	0.284381	0.182	0.12	0.0108922	Naive B
RPA3	5.91478e-07	0.26012	0.208	0.145	0.0123116	Naive B
CHORDC1	6.78054e-07	0.28717	0.259	0.191	0.0141137	Naive B
TBC1D1	6.7875e-07	0.302388	0.172	0.113	0.0141282	Naive B
IGKV4-1	7.00018e-07	-3.15555	0.155	0.239	0.0145709	Naive B
SNRPA	7.73686e-07	0.262053	0.23	0.165	0.0161043	Naive B
MT1X	7.97404e-07	-0.510041	0.051	0.105	0.016598	Naive B
SCAF11	8.27246e-07	0.252661	0.379	0.312	0.0172191	Naive B
NR4A2	8.38193e-07	-0.261916	0.174	0.256	0.017447	Naive B
NFKB1	8.69706e-07	0.293633	0.166	0.107	0.0181029	Naive B
JAK1	8.90329e-07	0.27706	0.426	0.361	0.0185322	Naive B
CCT5	8.95888e-07	0.255041	0.235	0.17	0.0186479	Naive B
UBE2D2	9.12224e-07	0.295748	0.455	0.404	0.0189879	Naive B
CBX3	9.3849e-07	0.27659	0.24	0.178	0.0195347	Naive B
MAP3K1	9.67789e-07	0.260667	0.246	0.181	0.0201445	Naive B
ACAP2	1.02625e-06	0.288815	0.321	0.254	0.0213613	Naive B
TRAPPC5	1.02644e-06	0.253672	0.211	0.15	0.0213654	Naive B
LBR	1.12692e-06	0.255871	0.188	0.126	0.0234568	Naive B
FBL	1.13629e-06	0.282212	0.305	0.244	0.0236519	Naive B
PPP1R12A	1.29043e-06	0.33786	0.254	0.194	0.0268603	Naive B
AP1S2	1.34403e-06	0.255098	0.195	0.134	0.027976	Naive B
ZFAND3	1.42984e-06	0.257096	0.145	0.092	0.0297622	Naive B
CCT2	2.00679e-06	0.267571	0.264	0.199	0.0417714	Naive B
LUC7L3	2.18272e-06	0.255154	0.345	0.283	0.0454333	Naive B
PSMA7	2.20856e-06	0.289878	0.428	0.388	0.0459711	Naive B
SKP1	2.22002e-06	0.292893	0.545	0.521	0.0462098	Naive B
ECHDC1	2.56017e-06	0.289437	0.212	0.155	0.0532898	Naive B
PSMB8-AS1	2.58206e-06	0.290655	0.234	0.175	0.0537455	Naive B
NIFK	2.74212e-06	0.310919	0.175	0.119	0.0570772	Naive B
GGNBP2	2.75155e-06	0.319095	0.254	0.197	0.0572736	Naive B
PIM3	2.79861e-06	0.251161	0.153	0.099	0.0582531	Naive B
IGLC3	2.8485e-06	-1.73389	0.201	0.13	0.0592916	Naive B
UXT	2.86754e-06	0.269716	0.434	0.388	0.0596878	Naive B
EIF6	2.88237e-06	0.253809	0.22	0.16	0.0599965	Naive B
THUMPD3-AS1	2.94427e-06	0.259281	0.17	0.114	0.061285	Naive B
TMPO	3.20412e-06	0.341794	0.228	0.169	0.0666937	Naive B
SERPINB1	3.29697e-06	0.282557	0.238	0.176	0.0686263	Naive B
UBA2	3.54383e-06	0.280661	0.214	0.156	0.0737649	Naive B
BPTF	3.60849e-06	0.28202	0.262	0.202	0.0751107	Naive B
IRF2	4.00534e-06	0.296509	0.268	0.209	0.0833712	Naive B
REST	4.12796e-06	0.303277	0.219	0.164	0.0859234	Naive B
NR3C1	4.79676e-06	0.291957	0.289	0.231	0.0998445	Naive B
CCDC32	4.92706e-06	0.335208	0.21	0.156	0.102557	Naive B
XRCC6	4.9281e-06	0.255006	0.355	0.3	0.102578	Naive B
SNX5	5.25089e-06	0.262113	0.238	0.18	0.109297	Naive B
OSTF1	5.28159e-06	0.254368	0.279	0.218	0.109936	Naive B
SNRPD1	5.56679e-06	0.304141	0.245	0.186	0.115873	Naive B
SHMT2	5.88697e-06	0.259623	0.2	0.146	0.122537	Naive B
CGGBP1	6.1937e-06	0.280657	0.278	0.224	0.128922	Naive B
SNRPG	6.37371e-06	0.290473	0.335	0.282	0.132669	Naive B
NUDT1	6.81452e-06	0.254946	0.121	0.074	0.141844	Naive B
COX6C	7.25103e-06	0.299074	0.458	0.421	0.15093	Naive B
CYTIP	7.40703e-06	0.297467	0.424	0.379	0.154177	Naive B
CHPT1	7.64918e-06	0.269319	0.215	0.156	0.159218	Naive B
RNPS1	7.98115e-06	0.25938	0.318	0.262	0.166128	Naive B
MAGOH	8.68003e-06	0.26992	0.246	0.192	0.180675	Naive B
CLNS1A	1.07417e-05	0.295767	0.245	0.194	0.223589	Naive B
CHURC1	1.13174e-05	0.266219	0.312	0.263	0.235572	Naive B
CCT4	1.20901e-05	0.281283	0.324	0.272	0.251655	Naive B
SAP18	1.26901e-05	0.296427	0.42	0.38	0.264144	Naive B
FOXN3	1.30542e-05	0.258711	0.183	0.131	0.271722	Naive B
CDC40	1.35048e-05	0.283172	0.218	0.163	0.281102	Naive B
ELF1	1.3796e-05	0.278096	0.328	0.275	0.287164	Naive B
PDCD6	1.45201e-05	0.281206	0.267	0.216	0.302235	Naive B
GYPC	1.62418e-05	0.288959	0.364	0.326	0.338072	Naive B
SEC62	1.65108e-05	0.290165	0.582	0.55	0.343672	Naive B
MIEN1	1.79702e-05	0.280974	0.232	0.182	0.374051	Naive B
RSF1	1.8342e-05	0.253706	0.276	0.223	0.381788	Naive B
CR1	1.94492e-05	0.259462	0.151	0.102	0.404835	Naive B
C1QBP	1.98914e-05	0.257885	0.283	0.228	0.414039	Naive B
EIF5A	3.33272e-05	0.296975	0.376	0.343	0.693706	Naive B
PITPNB	3.42397e-05	0.259382	0.159	0.111	0.7127	Naive B
NCKAP1L	3.42591e-05	0.276861	0.241	0.189	0.713104	Naive B
TBCA	3.91677e-05	0.322826	0.371	0.328	0.815275	Naive B
PAIP2	4.41746e-05	0.265986	0.286	0.242	0.919494	Naive B
EAF2	4.77586e-05	0.263613	0.338	0.292	0.994095	Naive B
RPL22L1	5.55418e-05	0.27179	0.443	0.426	1	Naive B
FAAP20	5.6485e-05	0.280637	0.209	0.161	1	Naive B
METTL21A	5.80608e-05	0.274663	0.176	0.128	1	Naive B
IGHV3-7	6.1189e-05	-2.54374	0.082	0.132	1	Naive B
GLIPR1	7.22931e-05	0.306663	0.249	0.202	1	Naive B
PFKL	7.79689e-05	0.251926	0.184	0.139	1	Naive B
RBM8A	8.79471e-05	0.304513	0.361	0.326	1	Naive B
KIAA0040	8.88334e-05	0.258035	0.223	0.177	1	Naive B
MT2A	0.00011461	-0.643727	0.134	0.195	1	Naive B
PGK1	0.000126324	0.26534	0.412	0.38	1	Naive B
MAT2B	0.000131242	0.256509	0.316	0.275	1	Naive B
BLOC1S1	0.000132623	0.278252	0.192	0.149	1	Naive B
GM2A	0.000168895	0.280972	0.212	0.167	1	Naive B
TMF1	0.000192852	0.276034	0.208	0.167	1	Naive B
BZW1	0.000201864	0.282387	0.262	0.219	1	Naive B
UBE2I	0.000202337	0.254247	0.35	0.308	1	Naive B
ZC3HAV1	0.000203903	0.259851	0.213	0.168	1	Naive B
PSMB3	0.000208425	0.264203	0.327	0.294	1	Naive B
RAB14	0.000252756	0.266888	0.216	0.172	1	Naive B
IL32	0.000266412	-0.285965	0.074	0.115	1	Naive B
SSB	0.000723003	0.252066	0.262	0.225	1	Naive B
DDX18	0.000950393	0.298582	0.299	0.267	1	Naive B
U2SURP	0.00172714	0.262499	0.257	0.227	1	Naive B
IGKV1-39	0.00207883	-3.01737	0.09	0.126	1	Naive B
HSPA1A	0.00253515	-0.327857	0.264	0.319	1	Naive B
C11orf98	0.00265781	0.279124	0.185	0.155	1	Naive B
RNASEH2C	0.00319179	0.254746	0.209	0.181	1	Naive B
PPP1R15A	0.00351246	-0.273464	0.371	0.421	1	Naive B
IGLL5	0.0179365	-0.576849	0.18	0.224	1	Naive B
SAT1	0.0247602	-0.396705	0.449	0.482	1	Naive B
IGLV2-14	0.196817	-2.63499	0.14	0.159	1	Naive B
IGKV3-11	0.209589	-1.41868	0.148	0.172	1	Naive B
IGHV4-39	0.458632	-2.29713	0.121	0.131	1	Naive B
IGLC2	0.48943	-2.62481	0.12	0.123	1	Naive B
MKI67	0	1.40615	0.633	0.001	0	PB
CDK1	0	1.26629	0.567	0	0	PB
CDC20	8.86606e-304	1.54378	0.533	0	1.84547e-299	PB
TOP2A	2.08581e-253	1.53947	0.567	0.002	4.34162e-249	PB
BIRC5	1.52703e-223	1.00688	0.4	0	3.17851e-219	PB
CENPF	1.05377e-216	1.29365	0.6	0.004	2.19343e-212	PB
UBE2C	4.63312e-213	1.39949	0.433	0.001	9.64383e-209	PB
ASPM	7.92783e-208	1.37884	0.467	0.002	1.65018e-203	PB
CCNB2	1.50008e-207	1.28701	0.4	0.001	3.12242e-203	PB
PLK1	9.78636e-194	1.15161	0.4	0.001	2.03703e-189	PB
DEPDC1	3.96617e-182	0.501634	0.3	0	8.25558e-178	PB
CDKN3	3.73398e-179	0.938245	0.433	0.002	7.77229e-175	PB
TPX2	2.45802e-155	0.917514	0.333	0.001	5.11636e-151	PB
CENPE	1.30561e-154	0.954338	0.433	0.003	2.71764e-150	PB
HMMR	6.6392e-145	0.990864	0.4	0.003	1.38195e-140	PB
UHRF1	5.2734e-142	0.644612	0.233	0	1.09766e-137	PB
DLGAP5	5.2734e-142	0.605118	0.233	0	1.09766e-137	PB
KIF2C	1.66918e-125	0.62865	0.3	0.001	3.4744e-121	PB
KIF4A	3.73937e-124	0.472577	0.233	0	7.7835e-120	PB
HJURP	5.86834e-122	0.303724	0.2	0	1.2215e-117	PB
RGS13	1.60738e-121	0.900802	0.367	0.003	3.34575e-117	PB
PCLAF	1.12479e-116	0.72624	0.3	0.002	2.34124e-112	PB
CDCA3	1.27921e-116	0.88192	0.3	0.002	2.66268e-112	PB
NUSAP1	5.41018e-116	1.38776	0.567	0.012	1.12613e-111	PB
CDCA7	6.86545e-111	1.15487	0.4	0.005	1.42904e-106	PB
KIF23	1.90098e-110	0.70413	0.233	0.001	3.95689e-106	PB
AURKB	2.465e-110	0.427445	0.233	0.001	5.13089e-106	PB
TROAP	3.19593e-110	0.463139	0.233	0.001	6.65234e-106	PB
MND1	3.36625e-110	0.451357	0.233	0.001	7.00686e-106	PB
NCAPH	3.54563e-110	0.626029	0.233	0.001	7.38024e-106	PB
UCHL1	8.55914e-108	0.829554	0.267	0.001	1.78158e-103	PB
CCNA2	9.78099e-108	0.892128	0.267	0.001	2.03591e-103	PB
CENPU	2.28682e-105	0.57537	0.333	0.003	4.76001e-101	PB
CDCA2	1.5755e-104	0.437673	0.2	0	3.27941e-100	PB
CKAP2L	2.09794e-104	0.500487	0.2	0	4.36686e-100	PB
DIAPH3	2.09794e-104	0.338492	0.2	0	4.36686e-100	PB
PKMYT1	6.40674e-102	0.342283	0.167	0	1.33356e-97	PB
NCAPG	1.16904e-101	0.534307	0.3	0.003	2.43336e-97	PB
AICDA	4.48922e-99	0.549045	0.233	0.001	9.34431e-95	PB
SHCBP1	7.80868e-96	0.52991	0.3	0.003	1.62538e-91	PB
TYMS	2.9501e-92	0.839887	0.267	0.002	6.14063e-88	PB
CEP55	2.17818e-91	0.607117	0.2	0.001	4.53389e-87	PB
DTL	3.092e-91	0.2653	0.2	0.001	6.436e-87	PB
CDCA5	6.58337e-85	0.316743	0.167	0	1.37033e-80	PB
KIF14	6.90528e-82	0.434767	0.133	0	1.43734e-77	PB
CDC45	6.90528e-82	0.291996	0.133	0	1.43734e-77	PB
HIST1H3B	3.04902e-81	0.473776	0.2	0.001	6.34653e-77	PB
RRM2	3.33258e-81	0.745998	0.2	0.001	6.93678e-77	PB
CDT1	4.54864e-81	0.384545	0.2	0.001	9.46799e-77	PB
ZWINT	4.75523e-81	0.387974	0.2	0.001	9.89802e-77	PB
NEIL3	4.75523e-81	0.320662	0.2	0.001	9.89802e-77	PB
GINS2	9.91697e-81	0.970345	0.267	0.003	2.06422e-76	PB
ARHGAP11A	1.60516e-75	0.513104	0.267	0.003	3.34114e-71	PB
FAM72B	7.08631e-73	0.33115	0.167	0.001	1.47501e-68	PB
CENPA	9.89298e-73	0.340971	0.167	0.001	2.05922e-68	PB
MAD2L1	3.88953e-68	0.811189	0.4	0.011	8.09606e-64	PB
GTSE1	2.5462e-66	0.464909	0.2	0.002	5.29992e-62	PB
NEK2	1.39803e-65	0.599885	0.133	0	2.91001e-61	PB
HASPIN	1.64111e-65	0.306991	0.133	0	3.41597e-61	PB
CDC25C	1.64111e-65	0.304878	0.133	0	3.41597e-61	PB
MCM10	1.64111e-65	0.282445	0.133	0	3.41597e-61	PB
SUGCT	1.76209e-61	0.397279	0.233	0.003	3.66779e-57	PB
PRR11	1.23103e-60	0.360248	0.2	0.002	2.56238e-56	PB
E2F1	1.49993e-56	0.341017	0.167	0.001	3.12211e-52	PB
KNL1	1.78689e-56	0.733067	0.367	0.011	3.71942e-52	PB
OIP5	1.15361e-54	0.280504	0.133	0.001	2.40124e-50	PB
ANLN	1.31816e-54	0.251958	0.133	0.001	2.74376e-50	PB
CCNB1	8.28794e-54	1.13526	0.333	0.01	1.72513e-49	PB
MYBL1	6.3309e-53	0.436225	0.267	0.006	1.31778e-48	PB
KIFC1	5.51848e-51	0.591198	0.167	0.002	1.14867e-46	PB
CENPW	8.32837e-51	0.391131	0.267	0.006	1.73355e-46	PB
PARPBP	3.19886e-49	0.444155	0.233	0.005	6.65843e-45	PB
MEF2B	1.80706e-48	1.05948	0.4	0.017	3.7614e-44	PB
TK1	4.51788e-47	0.51579	0.267	0.007	9.40397e-43	PB
C7	5.82483e-47	0.653356	0.133	0.001	1.21244e-42	PB
RGS9	6.52951e-47	0.271235	0.133	0.001	1.35912e-42	PB
CDCA8	7.0458e-47	0.455056	0.133	0.001	1.46658e-42	PB
POC1A	7.60271e-47	0.286088	0.133	0.001	1.58251e-42	PB
PTTG1	5.54075e-46	1.49657	0.5	0.029	1.15331e-41	PB
FANCI	2.48451e-42	0.325649	0.233	0.006	5.1715e-38	PB
ASF1B	3.07332e-40	0.412169	0.2	0.004	6.39711e-36	PB
CAMK1	3.28267e-40	0.353523	0.2	0.004	6.83288e-36	PB
MCM4	1.11067e-39	0.743541	0.267	0.009	2.31186e-35	PB
BUB1	2.75326e-39	0.509472	0.233	0.007	5.73092e-35	PB
AFF2	4.86722e-39	0.278612	0.167	0.003	1.01311e-34	PB
TTK	1.45046e-36	0.317326	0.133	0.002	3.01914e-32	PB
STIL	1.78319e-36	0.307396	0.133	0.002	3.7117e-32	PB
SLC43A1	3.37876e-36	0.340788	0.2	0.005	7.03289e-32	PB
ECT2	3.81219e-36	0.281529	0.167	0.003	7.93507e-32	PB
NUF2	8.46728e-34	0.511077	0.167	0.004	1.76246e-29	PB
SPAG5	9.0442e-34	0.313271	0.167	0.004	1.88255e-29	PB
BIK	4.13097e-33	0.762428	0.367	0.022	8.59862e-29	PB
KPNA2	6.45598e-33	1.21538	0.5	0.042	1.34381e-28	PB
CLSPN	6.79982e-33	0.317866	0.133	0.002	1.41538e-28	PB
SGO2	1.89925e-32	0.683132	0.267	0.011	3.95329e-28	PB
CDC6	1.17782e-31	0.473816	0.2	0.006	2.45163e-27	PB
STMN1	4.84157e-31	2.05282	0.6	0.068	1.00777e-26	PB
HMGB2	2.98531e-30	1.93264	0.633	0.08	6.21392e-26	PB
CCNE2	6.10241e-30	0.288793	0.133	0.003	1.27022e-25	PB
HIST1H3C	6.55937e-30	0.377096	0.133	0.003	1.36533e-25	PB
TRIP13	7.95072e-30	0.311501	0.133	0.003	1.65494e-25	PB
KIF11	7.95072e-30	0.287309	0.133	0.003	1.65494e-25	PB
PHF19	5.30139e-29	0.525963	0.3	0.016	1.10348e-24	PB
HMGB3	7.59202e-29	0.579037	0.233	0.01	1.58028e-24	PB
NDC80	9.90899e-28	0.467651	0.2	0.007	2.06256e-23	PB
FAM111B	2.00748e-25	0.371267	0.2	0.008	4.17856e-21	PB
KANK2	3.03832e-25	0.29895	0.133	0.003	6.32426e-21	PB
HIST1H2AI	2.1002e-24	1.04877	0.433	0.043	4.37156e-20	PB
PRC1	3.78845e-24	0.410138	0.167	0.006	7.88566e-20	PB
SMC4	2.31059e-21	1.04126	0.467	0.058	4.8095e-17	PB
TUBB2A	3.10554e-21	0.538803	0.2	0.01	6.46418e-17	PB
IGFBP7	3.54494e-21	0.723856	0.167	0.007	7.37878e-17	PB
EML6	6.02074e-21	0.314718	0.167	0.007	1.25322e-16	PB
MASTL	6.80061e-21	0.294964	0.167	0.007	1.41555e-16	PB
KIF22	1.66354e-20	0.698707	0.433	0.05	3.46265e-16	PB
TCF19	4.93557e-20	0.417541	0.233	0.015	1.02734e-15	PB
CCNF	2.6866e-19	0.306272	0.133	0.005	5.59217e-15	PB
NCAPD2	2.9269e-19	0.684855	0.4	0.045	6.09234e-15	PB
MCM6	2.22994e-18	0.685493	0.233	0.016	4.64163e-14	PB
SMC2	5.66841e-17	0.553457	0.333	0.035	1.17988e-12	PB
DTYMK	8.53219e-17	0.56361	0.333	0.036	1.77598e-12	PB
BCL2L12	8.6149e-17	0.619939	0.4	0.052	1.79319e-12	PB
TACC3	9.41564e-17	0.73444	0.333	0.037	1.95987e-12	PB
A4GALT	1.12107e-16	0.271245	0.167	0.009	2.3335e-12	PB
IGKV2-24	1.20655e-16	-0.836748	0.233	0.018	2.51143e-12	PB
AURKA	1.38902e-16	0.599315	0.133	0.006	2.89124e-12	PB
GPSM2	1.7574e-16	0.316169	0.133	0.006	3.65802e-12	PB
EZH2	2.3146e-16	0.308525	0.2	0.013	4.81783e-12	PB
LMNB1	2.60292e-16	0.925586	0.4	0.055	5.41798e-12	PB
UBE2T	3.47862e-16	0.396252	0.233	0.019	7.24076e-12	PB
HAUS8	4.11444e-16	0.365778	0.233	0.019	8.5642e-12	PB
GMNN	4.7164e-16	0.351619	0.2	0.014	9.81718e-12	PB
CHAC2	4.82764e-16	0.295742	0.233	0.019	1.00487e-11	PB
DHFR	2.23207e-15	0.756293	0.3	0.033	4.64606e-11	PB
FABP5	2.29284e-15	0.935728	0.433	0.068	4.77255e-11	PB
BRCA1	3.75877e-15	0.348201	0.167	0.01	7.82387e-11	PB
INCENP	4.50467e-15	0.577333	0.2	0.015	9.37648e-11	PB
HIST1H1B	4.92694e-15	0.487824	0.2	0.015	1.02554e-10	PB
ADTRP	4.92746e-15	0.518052	0.133	0.007	1.02565e-10	PB
GCHFR	6.39862e-15	0.533338	0.333	0.04	1.33187e-10	PB
CDC25B	1.14001e-14	0.680496	0.367	0.05	2.37293e-10	PB
TUBA1C	1.56258e-14	1.24589	0.433	0.074	3.2525e-10	PB
CKAP5	1.81319e-14	0.783499	0.4	0.06	3.77417e-10	PB
CENPM	1.8813e-14	0.535911	0.367	0.049	3.91593e-10	PB
PIF1	2.68495e-14	0.323393	0.167	0.011	5.58872e-10	PB
MYBL2	2.8906e-14	0.639853	0.4	0.061	6.01679e-10	PB
TEDC1	3.86894e-14	0.308037	0.167	0.011	8.05321e-10	PB
MCM2	6.04951e-14	0.30448	0.2	0.016	1.25921e-09	PB
CHEK2	6.73873e-14	0.487552	0.267	0.028	1.40267e-09	PB
UBE2S	8.12042e-14	0.757034	0.433	0.074	1.69027e-09	PB
SYBU	1.23874e-13	0.267968	0.133	0.007	2.57844e-09	PB
CEP97	2.1196e-13	0.463088	0.267	0.029	4.41195e-09	PB
H2AFV	4.12051e-13	1.32064	0.7	0.244	8.57684e-09	PB
IGLL5	4.59451e-13	1.42061	0.667	0.201	9.56348e-09	PB
HELLS	7.3165e-13	0.73784	0.267	0.031	1.52293e-08	PB
KNSTRN	7.57266e-13	0.418116	0.167	0.012	1.57625e-08	PB
CKS1B	1.46594e-12	0.712145	0.367	0.058	3.05135e-08	PB
DCAF12	1.63364e-12	0.297455	0.2	0.018	3.40042e-08	PB
ADA	1.90808e-12	0.273316	0.2	0.018	3.97168e-08	PB
FAM76B	2.16404e-12	0.480288	0.367	0.057	4.50445e-08	PB
[truncated: 3,637 more rows]
