# Supplementary material for: Unique DUOX2+ACE2+ small cholangiocytes are pathogenic targets for primary biliary cholangitis
Source: Nat Commun. 2023 Feb 9;14:29. doi: 10.1038/s41467-022-34606-w (PMC9911648; doi:10.1038/s41467-022-34606-w)
Supplement: Supplementary file 8 — Supplementary Data 6 [file 41467_2022_34606_MOESM8_ESM.xlsx]

## Sheet: Sheet1
Supplementary Data 6. Differentially expressed genes of the clusters identified from 4,873 liver mononuclear phagocytes and dendritic cells
gene_id	p_val	avg_logFC	pct.1	pct.2	p_val_adj	cluster
TREM2	1.94743e-197	0.898173	0.384	0.029	4.05358e-193	CD14+ CD16+ Mo
ADAMDEC1	6.32343e-128	0.526152	0.202	0.01	1.31622e-123	CD14+ CD16+ Mo
STAB1	5.93107e-124	0.791971	0.404	0.059	1.23455e-119	CD14+ CD16+ Mo
A2M	4.64938e-119	0.95027	0.672	0.18	9.67769e-115	CD14+ CD16+ Mo
CYP27A1	4.21221e-102	0.816149	0.283	0.034	8.76772e-98	CD14+ CD16+ Mo
CD9	2.60685e-99	0.774392	0.321	0.046	5.42615e-95	CD14+ CD16+ Mo
ACP5	4.99251e-97	1.08729	0.54	0.143	1.03919e-92	CD14+ CD16+ Mo
SDS	2.00034e-94	0.670363	0.303	0.043	4.16371e-90	CD14+ CD16+ Mo
PLA2G7	5.08146e-94	0.854874	0.503	0.122	1.05771e-89	CD14+ CD16+ Mo
RARRES1	9.9997e-92	0.636789	0.187	0.015	2.08144e-87	CD14+ CD16+ Mo
HLA-DRB1	1.05883e-85	0.814081	0.995	0.843	2.20396e-81	CD14+ CD16+ Mo
GPNMB	2.58684e-82	1.23747	0.624	0.218	5.38451e-78	CD14+ CD16+ Mo
HLA-DRA	9.64384e-82	0.667088	1	0.911	2.00736e-77	CD14+ CD16+ Mo
LINC01857	1.39924e-80	0.281106	0.177	0.015	2.91251e-76	CD14+ CD16+ Mo
LAIR1	2.16161e-77	0.600478	0.566	0.171	4.49939e-73	CD14+ CD16+ Mo
CD74	1.50529e-76	0.607168	1	0.973	3.13326e-72	CD14+ CD16+ Mo
MMP9	2.22024e-76	1.13875	0.197	0.022	4.62142e-72	CD14+ CD16+ Mo
MARCKS	4.80141e-73	0.599447	0.818	0.343	9.99415e-69	CD14+ CD16+ Mo
RNASE1	1.32002e-69	1.72982	0.237	0.036	2.74761e-65	CD14+ CD16+ Mo
HLA-DQA1	2.02715e-69	0.735468	0.967	0.684	4.21952e-65	CD14+ CD16+ Mo
F13A1	6.23555e-66	0.676457	0.298	0.06	1.29793e-61	CD14+ CD16+ Mo
APOE	9.28145e-66	1.22374	0.866	0.538	1.93193e-61	CD14+ CD16+ Mo
PSAP	1.68942e-64	0.669474	0.992	0.803	3.51652e-60	CD14+ CD16+ Mo
MGAT4A	3.47037e-63	0.441047	0.346	0.08	7.22358e-59	CD14+ CD16+ Mo
DHRS9	3.56251e-63	0.405862	0.25	0.044	7.41536e-59	CD14+ CD16+ Mo
CD14	1.49882e-62	0.775976	0.765	0.365	3.1198e-58	CD14+ CD16+ Mo
HLA-DPB1	4.14129e-61	0.539107	0.995	0.821	8.62009e-57	CD14+ CD16+ Mo
ARHGAP18	1.10996e-57	0.483013	0.462	0.143	2.31039e-53	CD14+ CD16+ Mo
SLCO2B1	2.33108e-57	0.473815	0.556	0.185	4.85215e-53	CD14+ CD16+ Mo
ZNF331	7.55086e-57	0.751635	0.457	0.147	1.57171e-52	CD14+ CD16+ Mo
HLA-DPA1	1.87356e-56	0.582323	0.982	0.86	3.89981e-52	CD14+ CD16+ Mo
TMEM176B	5.27489e-56	0.614786	0.596	0.226	1.09797e-51	CD14+ CD16+ Mo
SGPL1	2.53837e-54	0.330569	0.225	0.041	5.28363e-50	CD14+ CD16+ Mo
IL18BP	9.71154e-54	0.501804	0.343	0.091	2.02146e-49	CD14+ CD16+ Mo
DNASE2	3.30194e-53	0.440851	0.348	0.094	6.87299e-49	CD14+ CD16+ Mo
HLA-DQB1	3.31405e-53	0.599105	0.929	0.616	6.8982e-49	CD14+ CD16+ Mo
CTSC	1.25925e-52	0.580225	0.902	0.498	2.62112e-48	CD14+ CD16+ Mo
OLFML2B	1.79091e-52	0.313181	0.182	0.028	3.72779e-48	CD14+ CD16+ Mo
OTOA	3.98095e-51	0.421556	0.237	0.047	8.28636e-47	CD14+ CD16+ Mo
GPR183	4.88944e-51	0.470177	0.432	0.133	1.01774e-46	CD14+ CD16+ Mo
GLA	5.67719e-51	0.380297	0.333	0.088	1.18171e-46	CD14+ CD16+ Mo
CTSD	1.67116e-50	0.689583	0.697	0.311	3.47852e-46	CD14+ CD16+ Mo
IQGAP2	3.76879e-50	0.469493	0.596	0.241	7.84473e-46	CD14+ CD16+ Mo
SGK1	1.8004e-49	0.610144	0.763	0.375	3.74754e-45	CD14+ CD16+ Mo
SNHG12	2.74291e-49	0.359364	0.245	0.052	5.70938e-45	CD14+ CD16+ Mo
HEXB	3.43758e-49	0.405937	0.523	0.193	7.15532e-45	CD14+ CD16+ Mo
ARHGAP10	5.88991e-49	0.323562	0.207	0.038	1.22598e-44	CD14+ CD16+ Mo
SLAMF8	4.81413e-47	0.401163	0.333	0.093	1.00206e-42	CD14+ CD16+ Mo
FCGR2A	4.96379e-47	0.495325	0.54	0.213	1.03321e-42	CD14+ CD16+ Mo
HLA-DMA	9.34924e-47	0.523685	0.874	0.553	1.94604e-42	CD14+ CD16+ Mo
VAT1	1.8079e-46	0.308882	0.313	0.084	3.76315e-42	CD14+ CD16+ Mo
CTSH	3.97174e-46	0.509748	0.715	0.344	8.26718e-42	CD14+ CD16+ Mo
APOC1	8.68735e-46	1.10466	0.818	0.493	1.80827e-41	CD14+ CD16+ Mo
TMEM176A	9.84909e-46	0.466183	0.465	0.164	2.05009e-41	CD14+ CD16+ Mo
CAPG	2.0306e-45	0.721354	0.477	0.185	4.22669e-41	CD14+ CD16+ Mo
RGS10	2.06597e-45	0.431241	0.732	0.347	4.30032e-41	CD14+ CD16+ Mo
LGMN	3.74568e-45	0.719624	0.753	0.375	7.79664e-41	CD14+ CD16+ Mo
IER3	4.80711e-45	0.582274	0.515	0.199	1.0006e-40	CD14+ CD16+ Mo
RAP2B	5.2207e-45	0.400818	0.419	0.141	1.08669e-40	CD14+ CD16+ Mo
CHCHD6	2.00821e-44	0.359652	0.174	0.03	4.18008e-40	CD14+ CD16+ Mo
CPM	2.04798e-44	0.439819	0.583	0.233	4.26287e-40	CD14+ CD16+ Mo
MGLL	3.01895e-44	0.514828	0.369	0.117	6.28395e-40	CD14+ CD16+ Mo
DAB2	3.14984e-44	0.539303	0.652	0.281	6.55639e-40	CD14+ CD16+ Mo
PTAFR	3.90411e-44	0.403567	0.432	0.149	8.12641e-40	CD14+ CD16+ Mo
GRN	6.91967e-44	0.523373	0.904	0.571	1.44033e-39	CD14+ CD16+ Mo
SDSL	1.09101e-43	0.253649	0.215	0.045	2.27093e-39	CD14+ CD16+ Mo
PLAU	1.28511e-43	0.280327	0.131	0.017	2.67496e-39	CD14+ CD16+ Mo
PMP22	7.00828e-43	0.266304	0.169	0.029	1.45877e-38	CD14+ CD16+ Mo
BCAT1	1.93857e-42	0.32218	0.255	0.062	4.03513e-38	CD14+ CD16+ Mo
CTSL	2.49667e-42	0.586909	0.722	0.349	5.19682e-38	CD14+ CD16+ Mo
ITGAX	3.87811e-42	0.397279	0.432	0.152	8.0723e-38	CD14+ CD16+ Mo
ABHD12	5.59289e-42	0.291953	0.348	0.107	1.16416e-37	CD14+ CD16+ Mo
FABP5	6.6222e-42	0.939697	0.523	0.218	1.37841e-37	CD14+ CD16+ Mo
LITAF	1.21626e-41	0.427177	0.629	0.28	2.53163e-37	CD14+ CD16+ Mo
MARCO	4.27344e-41	-2.15557	0.144	0.456	8.89517e-37	CD14+ CD16+ Mo
ASAH1	6.25423e-41	0.43734	0.831	0.453	1.30182e-36	CD14+ CD16+ Mo
CTSZ	1.74979e-40	0.657927	0.79	0.462	3.64218e-36	CD14+ CD16+ Mo
C3AR1	2.20006e-40	0.350836	0.487	0.186	4.57942e-36	CD14+ CD16+ Mo
NPC2	7.16947e-40	0.42047	0.939	0.719	1.49233e-35	CD14+ CD16+ Mo
LPAR6	1.47452e-39	0.479137	0.439	0.166	3.06921e-35	CD14+ CD16+ Mo
SIRPA	2.82772e-39	0.313735	0.394	0.137	5.88589e-35	CD14+ CD16+ Mo
CD63	4.554e-39	0.43148	0.881	0.524	9.47915e-35	CD14+ CD16+ Mo
MS4A4A	6.441e-39	0.442108	0.662	0.308	1.34069e-34	CD14+ CD16+ Mo
FPR3	6.66345e-39	0.309864	0.427	0.153	1.387e-34	CD14+ CD16+ Mo
GLMP	1.18727e-38	0.27781	0.321	0.099	2.4713e-34	CD14+ CD16+ Mo
NRP2	3.05367e-38	0.398355	0.316	0.096	6.35621e-34	CD14+ CD16+ Mo
ABCC5	1.07038e-37	0.28633	0.303	0.09	2.22799e-33	CD14+ CD16+ Mo
HERPUD1	4.41858e-37	0.469175	0.818	0.475	9.19728e-33	CD14+ CD16+ Mo
HLA-DMB	4.7382e-37	0.414996	0.742	0.395	9.86257e-33	CD14+ CD16+ Mo
FCGR1A	6.43959e-37	0.293291	0.424	0.155	1.3404e-32	CD14+ CD16+ Mo
SCPEP1	1.34112e-36	0.276977	0.442	0.168	2.79153e-32	CD14+ CD16+ Mo
ALKBH7	4.3306e-36	0.283999	0.5	0.207	9.01413e-32	CD14+ CD16+ Mo
NEK6	4.64958e-36	0.265957	0.225	0.057	9.6781e-32	CD14+ CD16+ Mo
SLC38A6	9.89884e-36	0.256269	0.253	0.069	2.06044e-31	CD14+ CD16+ Mo
HSD17B4	2.24959e-35	0.332735	0.361	0.128	4.68252e-31	CD14+ CD16+ Mo
C5AR1	5.35442e-35	0.445329	0.571	0.264	1.11452e-30	CD14+ CD16+ Mo
TUBA1B	1.03152e-34	0.436482	0.773	0.448	2.14712e-30	CD14+ CD16+ Mo
HEXA	1.50301e-34	0.343924	0.571	0.255	3.12852e-30	CD14+ CD16+ Mo
CXCL2	2.20622e-34	0.622792	0.29	0.091	4.59225e-30	CD14+ CD16+ Mo
CD84	2.46021e-34	0.392381	0.535	0.239	5.12092e-30	CD14+ CD16+ Mo
HLA-DOA	4.97288e-34	0.318351	0.391	0.146	1.0351e-29	CD14+ CD16+ Mo
LILRB4	7.73402e-34	0.30955	0.533	0.234	1.60984e-29	CD14+ CD16+ Mo
CSF1R	2.18219e-33	0.383555	0.715	0.365	4.54224e-29	CD14+ CD16+ Mo
PLTP	2.77239e-33	0.309273	0.437	0.17	5.77074e-29	CD14+ CD16+ Mo
YBX3	2.81171e-33	0.288992	0.465	0.189	5.85257e-29	CD14+ CD16+ Mo
CCL18	6.39184e-33	0.81773	0.126	0.021	1.33046e-28	CD14+ CD16+ Mo
DPP7	7.03328e-33	0.288959	0.578	0.271	1.46398e-28	CD14+ CD16+ Mo
LYZ	1.11955e-32	0.410961	0.846	0.521	2.33033e-28	CD14+ CD16+ Mo
CLEC10A	1.39321e-32	0.436317	0.462	0.196	2.89996e-28	CD14+ CD16+ Mo
ATP6AP2	1.56496e-32	0.268045	0.639	0.309	3.25746e-28	CD14+ CD16+ Mo
CD5L	3.1639e-32	-1.61277	0.164	0.433	6.58566e-28	CD14+ CD16+ Mo
PLXDC2	9.83211e-32	0.309066	0.54	0.242	2.04655e-27	CD14+ CD16+ Mo
RNF130	1.42083e-31	0.326733	0.74	0.414	2.95746e-27	CD14+ CD16+ Mo
GPR34	2.33011e-31	0.451791	0.354	0.131	4.85012e-27	CD14+ CD16+ Mo
DOCK4	3.17733e-31	0.307536	0.303	0.101	6.61362e-27	CD14+ CD16+ Mo
ZFP36L1	3.31133e-31	0.471984	0.841	0.521	6.89253e-27	CD14+ CD16+ Mo
IFNGR1	3.65193e-31	0.404748	0.753	0.417	7.60148e-27	CD14+ CD16+ Mo
ADA2	6.23494e-31	0.356941	0.664	0.352	1.2978e-26	CD14+ CD16+ Mo
SLC1A3	6.50914e-31	0.385013	0.477	0.206	1.35488e-26	CD14+ CD16+ Mo
SNX29	9.5865e-31	0.281067	0.404	0.16	1.99543e-26	CD14+ CD16+ Mo
DRAM2	1.21468e-30	0.266728	0.424	0.177	2.52836e-26	CD14+ CD16+ Mo
TNFSF13	1.52167e-30	0.335948	0.323	0.116	3.16735e-26	CD14+ CD16+ Mo
MSR1	1.91282e-30	0.27774	0.626	0.298	3.98154e-26	CD14+ CD16+ Mo
FXYD5	2.36225e-30	0.346777	0.78	0.437	4.91702e-26	CD14+ CD16+ Mo
SYNGR2	3.12226e-30	0.331382	0.694	0.375	6.49898e-26	CD14+ CD16+ Mo
RGS2	7.3025e-30	0.343318	0.609	0.302	1.52001e-25	CD14+ CD16+ Mo
MGAT1	7.40978e-30	0.263428	0.649	0.333	1.54235e-25	CD14+ CD16+ Mo
CD68	9.04125e-30	0.369986	0.902	0.614	1.88194e-25	CD14+ CD16+ Mo
LRP1	1.11173e-29	0.264867	0.657	0.318	2.31407e-25	CD14+ CD16+ Mo
HLA-A	1.22234e-29	0.467674	0.977	0.77	2.54429e-25	CD14+ CD16+ Mo
ATP6V1B2	1.88776e-29	0.277151	0.558	0.261	3.92936e-25	CD14+ CD16+ Mo
MAN2B1	2.69044e-29	0.319236	0.578	0.292	5.60015e-25	CD14+ CD16+ Mo
NRP1	6.13965e-29	0.337533	0.369	0.143	1.27797e-24	CD14+ CD16+ Mo
GM2A	7.27798e-29	0.352849	0.386	0.161	1.51491e-24	CD14+ CD16+ Mo
MYDGF	9.6691e-29	0.253915	0.465	0.206	2.01262e-24	CD14+ CD16+ Mo
LAMP1	1.67634e-28	0.322786	0.51	0.243	3.48929e-24	CD14+ CD16+ Mo
HCST	2.52094e-28	0.378729	0.644	0.343	5.24734e-24	CD14+ CD16+ Mo
SDCBP	3.49146e-28	0.297586	0.758	0.448	7.26747e-24	CD14+ CD16+ Mo
NAIP	3.68111e-28	0.283324	0.611	0.301	7.66224e-24	CD14+ CD16+ Mo
LGALS3	4.77672e-28	0.848898	0.758	0.506	9.94275e-24	CD14+ CD16+ Mo
GPX4	4.79622e-28	0.363332	0.808	0.512	9.98333e-24	CD14+ CD16+ Mo
TIMP2	9.06413e-28	0.258901	0.432	0.184	1.8867e-23	CD14+ CD16+ Mo
SQSTM1	1.54488e-27	0.277704	0.727	0.405	3.21566e-23	CD14+ CD16+ Mo
UBD	2.42613e-27	0.333978	0.253	0.081	5.04999e-23	CD14+ CD16+ Mo
ATP6AP1	2.45117e-27	0.274479	0.497	0.237	5.10211e-23	CD14+ CD16+ Mo
ATP6V0B	2.54645e-27	0.357322	0.73	0.426	5.30043e-23	CD14+ CD16+ Mo
MFSD1	3.00362e-27	0.250776	0.753	0.412	6.25205e-23	CD14+ CD16+ Mo
PLD3	3.11361e-27	0.306056	0.735	0.399	6.48098e-23	CD14+ CD16+ Mo
BMP2K	3.64935e-27	0.343476	0.293	0.107	7.59612e-23	CD14+ CD16+ Mo
ATF3	7.951e-27	0.275426	0.54	0.256	1.655e-22	CD14+ CD16+ Mo
LHFPL2	9.38723e-27	0.270863	0.207	0.061	1.95395e-22	CD14+ CD16+ Mo
CRTAP	1.19814e-26	0.257985	0.508	0.244	2.49392e-22	CD14+ CD16+ Mo
ITGB2	1.43787e-26	0.327917	0.838	0.509	2.99292e-22	CD14+ CD16+ Mo
CHMP1B	1.53803e-26	0.470699	0.449	0.213	3.2014e-22	CD14+ CD16+ Mo
MAFB	2.46467e-26	0.271025	0.823	0.453	5.13022e-22	CD14+ CD16+ Mo
GRINA	2.47771e-26	0.277553	0.667	0.358	5.15736e-22	CD14+ CD16+ Mo
LTC4S	2.70111e-26	0.272083	0.227	0.073	5.62237e-22	CD14+ CD16+ Mo
GAS6	6.24905e-26	0.260562	0.159	0.04	1.30074e-21	CD14+ CD16+ Mo
TNFRSF14	6.45106e-26	0.271672	0.477	0.224	1.34279e-21	CD14+ CD16+ Mo
AOAH	1.22241e-25	0.257279	0.561	0.283	2.54445e-21	CD14+ CD16+ Mo
NR4A2	1.30428e-25	0.403691	0.561	0.287	2.71486e-21	CD14+ CD16+ Mo
AHNAK	1.40249e-25	0.304006	0.679	0.361	2.91929e-21	CD14+ CD16+ Mo
JUNB	2.82791e-25	0.447561	0.836	0.556	5.8863e-21	CD14+ CD16+ Mo
HM13	3.2226e-25	0.289575	0.439	0.205	6.70784e-21	CD14+ CD16+ Mo
CALR	3.50536e-25	0.36009	0.649	0.362	7.2964e-21	CD14+ CD16+ Mo
ATP6V0C	6.76195e-25	0.307852	0.838	0.545	1.4075e-20	CD14+ CD16+ Mo
RGS1	1.44239e-24	0.390985	0.553	0.281	3.00233e-20	CD14+ CD16+ Mo
ATP6V1F	2.65944e-24	0.273089	0.725	0.419	5.53562e-20	CD14+ CD16+ Mo
P4HB	1.45086e-23	0.300571	0.515	0.266	3.01998e-19	CD14+ CD16+ Mo
ZFP36L2	1.58236e-23	0.325167	0.821	0.504	3.29368e-19	CD14+ CD16+ Mo
IGSF6	1.95979e-23	0.347205	0.818	0.521	4.07931e-19	CD14+ CD16+ Mo
SWAP70	2.12445e-23	0.250076	0.391	0.174	4.42204e-19	CD14+ CD16+ Mo
C1QA	4.01837e-23	0.254545	0.929	0.638	8.36425e-19	CD14+ CD16+ Mo
C15orf48	4.16453e-23	0.313409	0.273	0.102	8.66847e-19	CD14+ CD16+ Mo
SFMBT2	3.07173e-22	0.281934	0.154	0.043	6.39381e-18	CD14+ CD16+ Mo
STAT1	4.29557e-22	0.386784	0.667	0.398	8.94122e-18	CD14+ CD16+ Mo
AHR	4.913e-22	0.253445	0.303	0.123	1.02264e-17	CD14+ CD16+ Mo
IFI27	9.25645e-22	-1.48085	0.159	0.37	1.92673e-17	CD14+ CD16+ Mo
KCTD12	1.07036e-21	0.263756	0.545	0.289	2.22796e-17	CD14+ CD16+ Mo
HSPA5	1.43041e-21	0.399685	0.54	0.295	2.9774e-17	CD14+ CD16+ Mo
ATOX1	2.69597e-21	0.366125	0.621	0.352	5.61165e-17	CD14+ CD16+ Mo
CSF2RA	6.67761e-21	0.254963	0.338	0.147	1.38994e-16	CD14+ CD16+ Mo
DUSP1	2.47173e-20	0.31881	0.919	0.695	5.14491e-16	CD14+ CD16+ Mo
PLXND1	3.64124e-20	0.256205	0.232	0.087	7.57925e-16	CD14+ CD16+ Mo
MT-CYB	3.7028e-20	-0.49808	0.965	0.963	7.70737e-16	CD14+ CD16+ Mo
PLAC8	6.73439e-20	-0.957508	0.177	0.376	1.40176e-15	CD14+ CD16+ Mo
MT-ND4	1.95344e-19	-0.584209	0.952	0.896	4.06608e-15	CD14+ CD16+ Mo
MT-ATP6	1.98202e-19	-0.615608	0.952	0.905	4.12558e-15	CD14+ CD16+ Mo
PHACTR1	2.65702e-19	0.26855	0.402	0.197	5.53058e-15	CD14+ CD16+ Mo
MT-ND2	6.47086e-19	-0.603478	0.914	0.872	1.34691e-14	CD14+ CD16+ Mo
ITM2B	8.2817e-19	0.260059	0.982	0.779	1.72384e-14	CD14+ CD16+ Mo
CSTB	8.52307e-19	0.434122	0.775	0.507	1.77408e-14	CD14+ CD16+ Mo
CXCL3	1.39597e-18	0.505582	0.182	0.062	2.90572e-14	CD14+ CD16+ Mo
MT-CO2	6.32628e-18	-0.476521	0.985	0.969	1.31682e-13	CD14+ CD16+ Mo
ANXA2	7.92377e-18	0.273154	0.523	0.291	1.64933e-13	CD14+ CD16+ Mo
HES1	1.06982e-17	0.263552	0.119	0.032	2.22684e-13	CD14+ CD16+ Mo
FBP1	5.19526e-17	0.291354	0.326	0.154	1.08139e-12	CD14+ CD16+ Mo
HLA-DRB5	1.62726e-16	0.436446	0.869	0.643	3.38713e-12	CD14+ CD16+ Mo
CXCL9	3.23748e-16	0.397792	0.207	0.08	6.73882e-12	CD14+ CD16+ Mo
CFP	4.48917e-16	-0.859211	0.283	0.43	9.34421e-12	CD14+ CD16+ Mo
ID3	1.12426e-15	0.365072	0.275	0.127	2.34014e-11	CD14+ CD16+ Mo
HSPA1A	3.01e-15	0.266499	0.626	0.4	6.2653e-11	CD14+ CD16+ Mo
FOS	4.13515e-15	0.284667	0.965	0.796	8.60732e-11	CD14+ CD16+ Mo
CETP	4.21191e-15	-1.09641	0.088	0.248	8.76708e-11	CD14+ CD16+ Mo
FMN1	5.9743e-15	0.2561	0.222	0.094	1.24355e-10	CD14+ CD16+ Mo
JUN	1.79168e-14	0.389848	0.662	0.426	3.72938e-10	CD14+ CD16+ Mo
MT-CO3	9.5634e-14	-0.44438	0.977	0.96	1.99062e-09	CD14+ CD16+ Mo
MT-ATP8	1.16152e-13	-0.61775	0.821	0.782	2.41771e-09	CD14+ CD16+ Mo
TMSB10	1.95878e-13	-0.26558	0.985	0.939	4.07719e-09	CD14+ CD16+ Mo
MT-ND4L	4.88252e-13	-0.457142	0.932	0.912	1.0163e-08	CD14+ CD16+ Mo
ITLN1	5.77211e-13	-0.807711	0.03	0.162	1.20146e-08	CD14+ CD16+ Mo
MT-ND1	7.40713e-13	-0.504569	0.942	0.866	1.54179e-08	CD14+ CD16+ Mo
MT-CO1	1.48919e-12	-0.449527	0.985	0.983	3.09974e-08	CD14+ CD16+ Mo
MT2A	1.84881e-12	-0.6721	0.654	0.696	3.84829e-08	CD14+ CD16+ Mo
MT-ND5	3.20829e-11	-0.480799	0.914	0.865	6.67805e-07	CD14+ CD16+ Mo
RIPOR2	7.12915e-11	-0.521594	0.045	0.166	1.48393e-06	CD14+ CD16+ Mo
LGALS1	9.1579e-11	0.288699	0.654	0.448	1.90622e-06	CD14+ CD16+ Mo
NDST3	1.15471e-10	-0.470154	0.018	0.126	2.40353e-06	CD14+ CD16+ Mo
TIMD4	1.22156e-10	-0.503966	0.013	0.118	2.54267e-06	CD14+ CD16+ Mo
MT-ND3	1.97123e-10	-0.49169	0.914	0.865	4.10312e-06	CD14+ CD16+ Mo
ACTB	1.59159e-09	-0.340174	0.995	0.959	3.3129e-05	CD14+ CD16+ Mo
CD55	1.71059e-09	-0.615596	0.164	0.284	3.56058e-05	CD14+ CD16+ Mo
S100A8	3.42959e-09	-1.96019	0.083	0.194	7.13869e-05	CD14+ CD16+ Mo
ADM	8.62844e-09	-0.720767	0.051	0.153	0.000179601	CD14+ CD16+ Mo
MARCKSL1	1.33789e-08	-0.593575	0.078	0.186	0.000278482	CD14+ CD16+ Mo
SDC3	8.82135e-08	-0.285129	0.482	0.272	0.00183616	CD14+ CD16+ Mo
FGB	1.04957e-06	-0.324888	0.288	0.165	0.0218468	CD14+ CD16+ Mo
MYO9A	1.23805e-06	-0.521068	0.104	0.191	0.0257699	CD14+ CD16+ Mo
EXT1	2.49057e-06	-0.390381	0.04	0.114	0.0518411	CD14+ CD16+ Mo
S100A4	8.34396e-06	-0.845024	0.561	0.545	0.173679	CD14+ CD16+ Mo
ALB	9.85571e-06	-0.781236	0.806	0.765	0.205146	CD14+ CD16+ Mo
TF	1.72529e-05	-0.326492	0.237	0.14	0.35912	CD14+ CD16+ Mo
IFITM1	2.13345e-05	-0.601219	0.131	0.209	0.444077	CD14+ CD16+ Mo
ANKRD36C	2.79396e-05	-0.398442	0.056	0.124	0.581563	CD14+ CD16+ Mo
LYVE1	4.67186e-05	-0.59955	0.106	0.179	0.972447	CD14+ CD16+ Mo
LILRA5	4.77502e-05	-0.400174	0.091	0.162	0.99392	CD14+ CD16+ Mo
HK3	9.67461e-05	-0.371226	0.088	0.155	1	CD14+ CD16+ Mo
VCAN	0.000346787	-0.715983	0.053	0.105	1	CD14+ CD16+ Mo
VCAM1	0.000575964	-0.486161	0.217	0.272	1	CD14+ CD16+ Mo
CRIP1	0.00119552	-0.541921	0.172	0.222	1	CD14+ CD16+ Mo
HP	0.00144219	-0.510415	0.399	0.276	1	CD14+ CD16+ Mo
SMIM25	0.00145934	-0.480354	0.172	0.221	1	CD14+ CD16+ Mo
SELENOP	0.00170193	0.258643	0.631	0.498	1	CD14+ CD16+ Mo
AMBP	0.00227185	-0.432385	0.253	0.168	1	CD14+ CD16+ Mo
NEDD9	0.00232813	-0.26717	0.068	0.116	1	CD14+ CD16+ Mo
FGG	0.00248886	-0.340008	0.235	0.158	1	CD14+ CD16+ Mo
IFITM3	0.0029931	-0.44099	0.783	0.661	1	CD14+ CD16+ Mo
MT-ND6	0.00329525	-0.485436	0.732	0.657	1	CD14+ CD16+ Mo
CD52	0.00522888	-0.532516	0.341	0.355	1	CD14+ CD16+ Mo
MT1E	0.00547438	-0.528149	0.144	0.189	1	CD14+ CD16+ Mo
RBP7	0.00691045	-0.439854	0.131	0.173	1	CD14+ CD16+ Mo
IGKV4-1	0.00907545	0.391997	0.121	0.079	1	CD14+ CD16+ Mo
LST1	0.0100191	-0.490595	0.702	0.572	1	CD14+ CD16+ Mo
CCND3	0.0104648	-0.300634	0.114	0.155	1	CD14+ CD16+ Mo
PDK4	0.0108137	-0.762663	0.429	0.418	1	CD14+ CD16+ Mo
H2AFZ	0.0112121	-0.282497	0.523	0.373	1	CD14+ CD16+ Mo
PLP2	0.0132166	-0.285799	0.081	0.116	1	CD14+ CD16+ Mo
RBP4	0.0142577	-0.457908	0.316	0.224	1	CD14+ CD16+ Mo
TMIGD3	0.0169504	-0.463571	0.073	0.106	1	CD14+ CD16+ Mo
ADH1B	0.0175731	-0.256028	0.136	0.092	1	CD14+ CD16+ Mo
STXBP2	0.0210685	-0.293848	0.374	0.272	1	CD14+ CD16+ Mo
IFIT2	0.0217398	-0.324052	0.131	0.168	1	CD14+ CD16+ Mo
RAC2	0.0229544	-0.453501	0.275	0.29	1	CD14+ CD16+ Mo
CXCL10	0.0296834	-0.272297	0.116	0.082	1	CD14+ CD16+ Mo
APOC3	0.0298459	-0.704433	0.384	0.372	1	CD14+ CD16+ Mo
BASP1	0.032095	-0.435661	0.384	0.37	1	CD14+ CD16+ Mo
RASGRP2	0.0387826	-0.280414	0.098	0.128	1	CD14+ CD16+ Mo
STK17B	0.0404823	-0.390758	0.341	0.345	1	CD14+ CD16+ Mo
GPBAR1	0.0420766	-0.284458	0.093	0.122	1	CD14+ CD16+ Mo
PYGL	0.0424459	-0.257475	0.232	0.169	1	CD14+ CD16+ Mo
PSTPIP2	0.0469724	-0.369001	0.202	0.225	1	CD14+ CD16+ Mo
HMOX1	0.0556767	-0.262556	0.601	0.443	1	CD14+ CD16+ Mo
SELENOW	0.0577258	-0.272048	0.374	0.287	1	CD14+ CD16+ Mo
EPB41L2	0.0606233	-0.452707	0.263	0.269	1	CD14+ CD16+ Mo
CR1	0.0662794	-0.31372	0.124	0.149	1	CD14+ CD16+ Mo
MYL12A	0.0684594	-0.380351	0.697	0.564	1	CD14+ CD16+ Mo
IFIT3	0.0711069	-0.311177	0.124	0.151	1	CD14+ CD16+ Mo
FABP3	0.0753373	-0.302971	0.088	0.114	1	CD14+ CD16+ Mo
S100A6	0.082298	-0.822116	0.54	0.461	1	CD14+ CD16+ Mo
CD69	0.0837564	-0.259744	0.101	0.073	1	CD14+ CD16+ Mo
IFITM2	0.0919825	-0.564074	0.624	0.517	1	CD14+ CD16+ Mo
WARS	0.0920484	-0.279329	0.356	0.277	1	CD14+ CD16+ Mo
MYD88	0.0943023	-0.260817	0.207	0.231	1	CD14+ CD16+ Mo
C1orf162	0.10594	-0.297002	0.699	0.574	1	CD14+ CD16+ Mo
NFKBIZ	0.112854	-0.300431	0.409	0.319	1	CD14+ CD16+ Mo
COTL1	0.13206	-0.379003	0.76	0.602	1	CD14+ CD16+ Mo
TNFSF10	0.147304	-0.459818	0.313	0.307	1	CD14+ CD16+ Mo
CXCL12	0.154881	-0.338056	0.437	0.325	1	CD14+ CD16+ Mo
SELL	0.1563	-0.297314	0.116	0.133	1	CD14+ CD16+ Mo
TTR	0.163809	-0.509067	0.326	0.253	1	CD14+ CD16+ Mo
S100A10	0.212493	-0.38983	0.598	0.437	1	CD14+ CD16+ Mo
IL1B	0.219377	-0.322964	0.26	0.218	1	CD14+ CD16+ Mo
CORO1A	0.232268	-0.306456	0.391	0.303	1	CD14+ CD16+ Mo
S100A9	0.247872	-1.0877	0.23	0.224	1	CD14+ CD16+ Mo
GLRX	0.251849	-0.277229	0.447	0.357	1	CD14+ CD16+ Mo
FCN1	0.254387	-0.534623	0.235	0.232	1	CD14+ CD16+ Mo
VTN	0.261281	-0.340918	0.159	0.129	1	CD14+ CD16+ Mo
ATP2B1-AS1	0.264948	-0.453175	0.293	0.287	1	CD14+ CD16+ Mo
SMCHD1	0.268528	-0.35196	0.268	0.266	1	CD14+ CD16+ Mo
CCND1	0.277196	-0.272299	0.096	0.109	1	CD14+ CD16+ Mo
JUND	0.281506	-0.251633	0.369	0.303	1	CD14+ CD16+ Mo
TLE4	0.293801	-0.261515	0.134	0.144	1	CD14+ CD16+ Mo
PTPN6	0.298293	-0.257365	0.432	0.341	1	CD14+ CD16+ Mo
FABP1	0.330364	-0.279152	0.093	0.104	1	CD14+ CD16+ Mo
VSIG4	0.331463	-0.268177	0.409	0.325	1	CD14+ CD16+ Mo
NCF1	0.33571	-0.275083	0.462	0.374	1	CD14+ CD16+ Mo
SLC40A1	0.361845	-0.301136	0.682	0.514	1	CD14+ CD16+ Mo
TSC22D3	0.363204	-0.273229	0.508	0.46	1	CD14+ CD16+ Mo
ADGRE5	0.374023	-0.292437	0.333	0.277	1	CD14+ CD16+ Mo
IRF7	0.374248	-0.317296	0.21	0.177	1	CD14+ CD16+ Mo
SSH2	0.374678	-0.280846	0.27	0.226	1	CD14+ CD16+ Mo
CLU	0.408325	-0.508677	0.104	0.111	1	CD14+ CD16+ Mo
MTSS1	0.412462	-0.424523	0.295	0.275	1	CD14+ CD16+ Mo
TAGLN2	0.427084	-0.30081	0.672	0.553	1	CD14+ CD16+ Mo
AES	0.44884	-0.265461	0.202	0.202	1	CD14+ CD16+ Mo
HIST1H1E	0.551517	-0.324896	0.189	0.188	1	CD14+ CD16+ Mo
LGALS8	0.577701	-0.32021	0.21	0.201	1	CD14+ CD16+ Mo
FGR	0.584279	-0.329693	0.237	0.222	1	CD14+ CD16+ Mo
IGKV3-15	0.642525	-0.878978	0.116	0.103	1	CD14+ CD16+ Mo
PSMB9	0.649653	-0.283785	0.593	0.459	1	CD14+ CD16+ Mo
AREG	0.658516	-0.465196	0.106	0.11	1	CD14+ CD16+ Mo
JAK1	0.696459	-0.280853	0.54	0.43	1	CD14+ CD16+ Mo
SPATS2L	0.73989	-0.295931	0.199	0.188	1	CD14+ CD16+ Mo
ABHD5	0.753201	-0.272679	0.126	0.127	1	CD14+ CD16+ Mo
APOA1	0.777652	-0.621602	0.402	0.332	1	CD14+ CD16+ Mo
WSB1	0.794665	-0.463032	0.631	0.493	1	CD14+ CD16+ Mo
STK10	0.808977	-0.281705	0.255	0.235	1	CD14+ CD16+ Mo
APOA2	0.863542	-0.546391	0.492	0.41	1	CD14+ CD16+ Mo
FRMD4A	0.917595	-0.367995	0.245	0.216	1	CD14+ CD16+ Mo
BCL2A1	0.926971	-0.343129	0.265	0.236	1	CD14+ CD16+ Mo
CYP2E1	0.957158	-0.33024	0.114	0.108	1	CD14+ CD16+ Mo
S100A8	0	3.47619	0.884	0.095	0	CD14+ Mo
S100A9	0	2.72911	0.828	0.146	0	CD14+ Mo
VCAN	0	2.08164	0.618	0.034	0	CD14+ Mo
FCN1	0	1.84203	0.887	0.147	0	CD14+ Mo
S100A6	0	1.81132	0.973	0.401	0	CD14+ Mo
S100A12	0	1.80226	0.469	0.009	0	CD14+ Mo
LYZ	3.38337e-252	1.55088	0.964	0.489	7.04249e-248	CD14+ Mo
CSTA	9.2379e-251	1.39121	0.695	0.146	1.92287e-246	CD14+ Mo
S100A4	2.14509e-241	1.47018	0.953	0.493	4.46501e-237	CD14+ Mo
MNDA	7.32696e-190	1.22904	0.718	0.212	1.52511e-185	CD14+ Mo
TSPO	8.07783e-186	1.20515	0.814	0.32	1.6814e-181	CD14+ Mo
APOBEC3A	2.61972e-172	1.16116	0.332	0.034	5.45295e-168	CD14+ Mo
CDA	1.90672e-171	0.749238	0.257	0.016	3.96884e-167	CD14+ Mo
C1QB	2.40069e-163	-2.67773	0.183	0.736	4.99703e-159	CD14+ Mo
S100A10	1.63235e-159	1.17163	0.875	0.393	3.39774e-155	CD14+ Mo
CD300E	1.10541e-158	0.792266	0.34	0.041	2.30092e-154	CD14+ Mo
C1QC	1.0499e-153	-2.60915	0.192	0.721	2.18537e-149	CD14+ Mo
C1QA	2.64714e-153	-2.38543	0.186	0.721	5.51003e-149	CD14+ Mo
SLC11A1	1.24619e-142	0.806196	0.443	0.086	2.59394e-138	CD14+ Mo
H3F3A	6.26769e-138	0.767265	0.964	0.738	1.30462e-133	CD14+ Mo
SH3BGRL3	4.1943e-136	0.730495	0.973	0.768	8.73044e-132	CD14+ Mo
CD37	1.07089e-131	0.889563	0.748	0.289	2.22905e-127	CD14+ Mo
RETN	3.40322e-125	0.732135	0.207	0.016	7.0838e-121	CD14+ Mo
FOLR3	1.26593e-124	0.682541	0.144	0.004	2.63504e-120	CD14+ Mo
ASGR1	2.73102e-123	0.628563	0.327	0.053	5.68461e-119	CD14+ Mo
STXBP2	9.17877e-123	1.01951	0.638	0.233	1.91056e-118	CD14+ Mo
AC020656.1	2.85803e-121	0.970733	0.385	0.079	5.94899e-117	CD14+ Mo
FGR	2.18892e-111	0.857012	0.552	0.18	4.55623e-107	CD14+ Mo
SLC40A1	6.79618e-110	-2.20697	0.122	0.579	1.41463e-105	CD14+ Mo
CORO1A	3.76779e-109	0.839992	0.668	0.262	7.84266e-105	CD14+ Mo
COTL1	5.44822e-109	0.701787	0.908	0.575	1.13405e-104	CD14+ Mo
CLEC4E	9.07498e-109	0.75548	0.352	0.072	1.88896e-104	CD14+ Mo
MCEMP1	4.35557e-105	0.356659	0.108	0.001	9.06612e-101	CD14+ Mo
SELENOP	3.82296e-104	-2.16289	0.108	0.56	7.9575e-100	CD14+ Mo
FPR1	4.4084e-104	0.818911	0.562	0.196	9.17609e-100	CD14+ Mo
GAPDH	3.83872e-103	0.713619	0.941	0.727	7.99029e-99	CD14+ Mo
LSP1	9.23986e-102	0.661727	0.759	0.319	1.92328e-97	CD14+ Mo
EREG	2.50094e-101	0.807372	0.191	0.019	5.20572e-97	CD14+ Mo
RPL28	2.89796e-101	0.516877	0.984	0.88	6.03211e-97	CD14+ Mo
LGALS2	1.72557e-100	0.758575	0.516	0.158	3.59178e-96	CD14+ Mo
RPLP1	1.51381e-95	0.51229	0.981	0.916	3.151e-91	CD14+ Mo
APOE	7.33275e-92	-2.25359	0.228	0.604	1.52631e-87	CD14+ Mo
AP1S2	5.28156e-90	0.800574	0.692	0.342	1.09936e-85	CD14+ Mo
BCL2A1	1.73378e-89	0.908283	0.541	0.199	3.60885e-85	CD14+ Mo
RPL34	1.35533e-88	0.52699	0.972	0.807	2.82112e-84	CD14+ Mo
BST1	7.0826e-88	0.492603	0.186	0.022	1.47424e-83	CD14+ Mo
GABARAP	7.08633e-88	0.590722	0.923	0.718	1.47502e-83	CD14+ Mo
CD5L	1.83801e-85	-2.22104	0.053	0.461	3.82581e-81	CD14+ Mo
FAU	4.2397e-85	0.562565	0.953	0.775	8.82493e-81	CD14+ Mo
MEGF9	4.54289e-85	0.658341	0.29	0.061	9.45603e-81	CD14+ Mo
AGTRAP	9.00789e-84	0.707416	0.405	0.123	1.87499e-79	CD14+ Mo
GLIPR2	1.20403e-83	0.628607	0.382	0.106	2.5062e-79	CD14+ Mo
BTG1	1.70503e-83	0.671095	0.797	0.419	3.54903e-79	CD14+ Mo
RPL18	1.27632e-81	0.525581	0.944	0.76	2.65667e-77	CD14+ Mo
S100A11	2.96899e-81	0.567215	0.947	0.739	6.17995e-77	CD14+ Mo
LGMN	7.64277e-81	-1.6446	0.045	0.448	1.59084e-76	CD14+ Mo
AQP9	2.04328e-80	0.604665	0.167	0.019	4.25309e-76	CD14+ Mo
RPL39	6.26427e-80	0.553036	0.975	0.814	1.30391e-75	CD14+ Mo
NCF2	2.12773e-79	0.699358	0.535	0.215	4.42888e-75	CD14+ Mo
LILRA5	2.67036e-79	0.68927	0.407	0.124	5.55836e-75	CD14+ Mo
TKT	7.04542e-79	0.747003	0.704	0.376	1.4665e-74	CD14+ Mo
RPL11	1.65318e-77	0.495861	0.973	0.84	3.4411e-73	CD14+ Mo
LINC00937	4.68679e-77	0.517224	0.21	0.034	9.75556e-73	CD14+ Mo
CD48	1.06571e-76	0.635311	0.576	0.245	2.21828e-72	CD14+ Mo
SLC2A3	1.34548e-76	0.753177	0.419	0.133	2.80061e-72	CD14+ Mo
RPS24	1.70906e-76	0.470166	0.978	0.83	3.55741e-72	CD14+ Mo
SMARCD3	2.14858e-76	0.415212	0.16	0.018	4.47228e-72	CD14+ Mo
RPL30	1.93615e-75	0.495757	0.967	0.832	4.03009e-71	CD14+ Mo
RPL35A	2.39523e-75	0.543143	0.93	0.708	4.98568e-71	CD14+ Mo
TALDO1	6.45572e-74	0.640029	0.673	0.345	1.34376e-69	CD14+ Mo
LTA4H	9.03297e-73	0.705498	0.48	0.186	1.88021e-68	CD14+ Mo
RPS14	1.29639e-71	0.458773	0.956	0.813	2.69843e-67	CD14+ Mo
RPL32	2.24707e-71	0.446194	0.961	0.827	4.67727e-67	CD14+ Mo
RPLP2	6.4203e-71	0.446333	0.966	0.784	1.33639e-66	CD14+ Mo
RNASE2	1.31736e-70	0.394574	0.11	0.007	2.74209e-66	CD14+ Mo
MYO1G	1.50649e-70	0.541547	0.271	0.062	3.13576e-66	CD14+ Mo
AHNAK	1.70189e-70	0.717869	0.678	0.345	3.54249e-66	CD14+ Mo
NFE2	4.8927e-69	0.376579	0.105	0.007	1.01842e-64	CD14+ Mo
RPS15A	2.3996e-67	0.442676	0.972	0.806	4.99477e-63	CD14+ Mo
CXCL12	3.82552e-67	-1.49432	0.025	0.373	7.96282e-63	CD14+ Mo
NCF1	8.67245e-67	0.827231	0.646	0.346	1.80517e-62	CD14+ Mo
TREM1	1.56423e-66	0.476792	0.186	0.031	3.25595e-62	CD14+ Mo
PLP2	5.54756e-66	0.628485	0.313	0.088	1.15473e-61	CD14+ Mo
RPL29	2.01463e-65	0.449499	0.942	0.767	4.19346e-61	CD14+ Mo
C19orf38	1.36434e-64	0.530628	0.321	0.094	2.83987e-60	CD14+ Mo
LGALS1	9.59793e-63	0.617388	0.734	0.428	1.99781e-58	CD14+ Mo
RPS28	1.41748e-62	0.429125	0.956	0.794	2.95049e-58	CD14+ Mo
TYMP	2.10393e-62	0.673076	0.739	0.435	4.37933e-58	CD14+ Mo
RPS13	2.93941e-62	0.487744	0.973	0.846	6.11838e-58	CD14+ Mo
RPS9	3.74555e-62	0.516698	0.892	0.67	7.79637e-58	CD14+ Mo
SERP1	4.2903e-62	0.591055	0.787	0.507	8.93027e-58	CD14+ Mo
IFI30	5.99098e-62	0.599147	0.646	0.327	1.24702e-57	CD14+ Mo
NACA	9.14188e-62	0.468588	0.925	0.716	1.90288e-57	CD14+ Mo
FLNA	9.32576e-62	0.657829	0.513	0.226	1.94116e-57	CD14+ Mo
ARMH1	6.76585e-61	0.286088	0.106	0.009	1.40831e-56	CD14+ Mo
MRC1	8.44401e-61	-1.45273	0.072	0.398	1.75762e-56	CD14+ Mo
GLT1D1	1.43224e-60	0.316718	0.102	0.008	2.98121e-56	CD14+ Mo
CAPG	2.01297e-60	0.444274	0.459	0.173	4.18999e-56	CD14+ Mo
UBA52	2.74064e-60	0.468834	0.9	0.663	5.70463e-56	CD14+ Mo
PLAUR	4.60622e-60	0.734542	0.537	0.245	9.58784e-56	CD14+ Mo
IL1B	6.11676e-60	0.942017	0.465	0.19	1.2732e-55	CD14+ Mo
CDC42EP3	1.31881e-59	0.657751	0.286	0.081	2.7451e-55	CD14+ Mo
FXYD5	1.6285e-59	0.547483	0.742	0.425	3.38973e-55	CD14+ Mo
RPL19	1.70571e-59	0.390966	0.97	0.858	3.55044e-55	CD14+ Mo
MARCO	2.40642e-59	-2.04588	0.177	0.467	5.00897e-55	CD14+ Mo
JAML	2.42365e-59	0.535441	0.463	0.184	5.04482e-55	CD14+ Mo
SERPINA1	5.07733e-59	0.428329	0.864	0.59	1.05685e-54	CD14+ Mo
RPS7	1.54551e-58	0.432715	0.947	0.766	3.21698e-54	CD14+ Mo
RPL18A	5.85253e-58	0.442833	0.925	0.752	1.21821e-53	CD14+ Mo
FCGR1A	8.02869e-58	0.584587	0.394	0.146	1.67117e-53	CD14+ Mo
G0S2	1.75027e-57	1.01653	0.205	0.044	3.64319e-53	CD14+ Mo
PSTPIP1	2.08619e-57	0.410765	0.202	0.042	4.3424e-53	CD14+ Mo
MS4A7	2.32706e-57	-1.09157	0.548	0.687	4.84378e-53	CD14+ Mo
CD52	2.68013e-57	0.647031	0.623	0.319	5.5787e-53	CD14+ Mo
LRRK2	1.10396e-56	0.642699	0.349	0.121	2.2979e-52	CD14+ Mo
AC005280.2	1.31136e-56	0.287281	0.108	0.011	2.72959e-52	CD14+ Mo
RPL6	2.91116e-56	0.436248	0.931	0.767	6.05957e-52	CD14+ Mo
RPL37	3.81289e-56	0.419147	0.93	0.731	7.93654e-52	CD14+ Mo
RPL26	1.75469e-55	0.439528	0.92	0.763	3.65239e-51	CD14+ Mo
RPS8	2.17939e-55	0.402764	0.981	0.881	4.53641e-51	CD14+ Mo
RGS2	6.13429e-55	0.677416	0.579	0.291	1.27685e-50	CD14+ Mo
CD93	6.19895e-55	0.510386	0.319	0.104	1.29031e-50	CD14+ Mo
PLBD1	7.16838e-55	0.525065	0.346	0.12	1.4921e-50	CD14+ Mo
CRIP1	8.90514e-55	0.656835	0.451	0.189	1.8536e-50	CD14+ Mo
EMP3	2.9156e-54	0.58906	0.67	0.387	6.06881e-50	CD14+ Mo
PRELID1	4.2158e-54	0.549727	0.638	0.354	8.77519e-50	CD14+ Mo
PRAM1	1.78748e-53	0.471467	0.261	0.074	3.72064e-49	CD14+ Mo
RAB3D	7.18632e-53	0.295934	0.127	0.017	1.49583e-48	CD14+ Mo
IRF1	9.30446e-53	0.670107	0.592	0.297	1.93672e-48	CD14+ Mo
TESC	1.11291e-52	0.374952	0.186	0.039	2.31652e-48	CD14+ Mo
ALDOA	1.77532e-52	0.516963	0.695	0.422	3.69533e-48	CD14+ Mo
RPS15	3.04697e-52	0.37605	0.956	0.798	6.34226e-48	CD14+ Mo
IFI27	1.33245e-51	-1.77575	0.1	0.389	2.7735e-47	CD14+ Mo
MTMR11	1.51028e-51	0.350883	0.103	0.011	3.14366e-47	CD14+ Mo
RPL8	1.65544e-51	0.422878	0.944	0.787	3.44579e-47	CD14+ Mo
CARD16	3.09175e-51	0.572479	0.615	0.338	6.43549e-47	CD14+ Mo
CD36	3.63191e-51	0.626159	0.421	0.172	7.55982e-47	CD14+ Mo
VCAM1	1.11324e-50	-1.51495	0.02	0.301	2.31721e-46	CD14+ Mo
EMILIN2	1.64163e-50	0.472899	0.36	0.133	3.41706e-46	CD14+ Mo
VSIR	2.8068e-50	0.586803	0.56	0.299	5.84235e-46	CD14+ Mo
THBS1	3.81674e-50	0.751687	0.175	0.036	7.94455e-46	CD14+ Mo
RPL24	4.48941e-50	0.444379	0.889	0.652	9.3447e-46	CD14+ Mo
GSTP1	1.19706e-49	0.464221	0.834	0.557	2.49168e-45	CD14+ Mo
RPL10	1.9055e-49	0.360617	0.978	0.91	3.9663e-45	CD14+ Mo
DAB2	2.61046e-49	-1.05239	0.055	0.34	5.43367e-45	CD14+ Mo
RPS12	2.98509e-49	0.348972	0.973	0.87	6.21346e-45	CD14+ Mo
SDC3	4.63795e-49	-1.32635	0.042	0.319	9.65388e-45	CD14+ Mo
BTF3	8.67023e-49	0.481726	0.837	0.572	1.80471e-44	CD14+ Mo
AC096667.1	8.74138e-49	0.333686	0.135	0.022	1.81952e-44	CD14+ Mo
LILRB5	1.71251e-48	-1.15453	0.011	0.278	3.56459e-44	CD14+ Mo
ATP5F1E	2.40341e-48	0.424254	0.906	0.694	5.0027e-44	CD14+ Mo
PGLS	3.00095e-48	0.50768	0.623	0.346	6.24648e-44	CD14+ Mo
RIPOR2	3.71359e-48	0.541026	0.352	0.132	7.72985e-44	CD14+ Mo
LYST	3.72272e-48	0.532538	0.376	0.149	7.74884e-44	CD14+ Mo
ANXA2	5.04699e-48	0.476941	0.545	0.277	1.05053e-43	CD14+ Mo
EEF1D	9.04666e-48	0.470595	0.826	0.565	1.88306e-43	CD14+ Mo
FCGR3A	9.57374e-48	-1.08252	0.261	0.519	1.99277e-43	CD14+ Mo
CKAP4	2.65145e-47	0.338893	0.119	0.017	5.519e-43	CD14+ Mo
ACTB	3.21354e-47	0.337888	0.997	0.957	6.68899e-43	CD14+ Mo
RAB27A	5.62495e-47	0.291594	0.138	0.024	1.17083e-42	CD14+ Mo
ANPEP	8.62151e-47	0.415666	0.238	0.067	1.79457e-42	CD14+ Mo
RPL7	1.05611e-46	0.468857	0.851	0.597	2.19828e-42	CD14+ Mo
ICAM3	1.27989e-46	0.432787	0.221	0.06	2.6641e-42	CD14+ Mo
ITGB2	1.28532e-46	0.4992	0.756	0.504	2.67539e-42	CD14+ Mo
ATF3	1.61386e-46	0.67202	0.505	0.246	3.35926e-42	CD14+ Mo
RPL13	2.3855e-46	0.350868	0.961	0.857	4.96543e-42	CD14+ Mo
GMFG	3.38982e-46	0.496252	0.676	0.409	7.05591e-42	CD14+ Mo
JUNB	6.95925e-46	0.522503	0.797	0.547	1.44857e-41	CD14+ Mo
PSME1	7.61532e-46	0.450469	0.751	0.488	1.58513e-41	CD14+ Mo
SERPINB1	1.27764e-45	0.537702	0.626	0.369	2.65941e-41	CD14+ Mo
EIF3K	4.41293e-45	0.474321	0.753	0.476	9.18552e-41	CD14+ Mo
CETP	2.97884e-44	-1.3104	0.016	0.266	6.20046e-40	CD14+ Mo
HRH2	8.12689e-44	0.498849	0.274	0.093	1.69161e-39	CD14+ Mo
PDK4	1.49068e-43	-1.78529	0.202	0.447	3.10285e-39	CD14+ Mo
CRTAP	3.26364e-43	0.510139	0.474	0.235	6.79328e-39	CD14+ Mo
RPS3	3.50713e-43	0.346662	0.93	0.761	7.30009e-39	CD14+ Mo
ELOB	5.34482e-43	0.437058	0.707	0.44	1.11253e-38	CD14+ Mo
PGD	7.41888e-43	0.4992	0.419	0.192	1.54424e-38	CD14+ Mo
WARS	9.08818e-43	0.594263	0.507	0.253	1.8917e-38	CD14+ Mo
FCGR1B	1.11187e-42	0.471603	0.225	0.067	2.31435e-38	CD14+ Mo
IFITM2	1.13909e-42	0.509201	0.753	0.495	2.37101e-38	CD14+ Mo
FRMD4A	1.53307e-42	-1.02559	0.006	0.246	3.19108e-38	CD14+ Mo
SELL	2.73272e-42	0.548543	0.299	0.11	5.68816e-38	CD14+ Mo
RPL7A	4.02977e-42	0.350115	0.934	0.771	8.38796e-38	CD14+ Mo
APOC1	5.02482e-42	-1.26602	0.302	0.544	1.04592e-37	CD14+ Mo
LAT2	5.9959e-42	0.40854	0.291	0.104	1.24805e-37	CD14+ Mo
ACTG1	7.64869e-42	0.345805	0.861	0.628	1.59208e-37	CD14+ Mo
SLC25A37	1.23092e-41	0.48489	0.271	0.091	2.56215e-37	CD14+ Mo
TMEM176B	2.01508e-41	0.456271	0.474	0.223	4.19439e-37	CD14+ Mo
PTPRE	2.27197e-41	0.471353	0.549	0.295	4.72911e-37	CD14+ Mo
GPSM3	2.41615e-41	0.449198	0.587	0.341	5.02921e-37	CD14+ Mo
RPS27A	2.54825e-41	0.346358	0.951	0.811	5.30419e-37	CD14+ Mo
C1orf54	2.75191e-41	-1.00815	0.066	0.314	5.7281e-37	CD14+ Mo
CTSS	3.16175e-41	0.36214	0.948	0.728	6.58118e-37	CD14+ Mo
MSR1	3.52981e-41	-0.91098	0.097	0.351	7.34729e-37	CD14+ Mo
TRAPPC5	9.64672e-41	0.399411	0.435	0.204	2.00796e-36	CD14+ Mo
COX4I1	1.21183e-40	0.385438	0.878	0.661	2.52242e-36	CD14+ Mo
MS4A4A	1.33811e-40	-1.04799	0.114	0.362	2.78527e-36	CD14+ Mo
RGS1	2.5833e-40	-0.959498	0.077	0.33	5.37714e-36	CD14+ Mo
CPPED1	3.28779e-40	0.419876	0.338	0.138	6.84353e-36	CD14+ Mo
CTSB	6.66496e-40	-1.06671	0.712	0.734	1.38731e-35	CD14+ Mo
SOD2	8.00444e-40	0.581195	0.66	0.405	1.66612e-35	CD14+ Mo
RACK1	1.28421e-39	0.367967	0.886	0.698	2.67309e-35	CD14+ Mo
IER3	3.10753e-39	0.525941	0.424	0.195	6.46833e-35	CD14+ Mo
DST	4.70641e-39	-0.974081	0.074	0.317	9.79639e-35	CD14+ Mo
FOLR2	5.35366e-39	-1.27205	0.121	0.354	1.11436e-34	CD14+ Mo
POLE4	5.49915e-39	0.433914	0.347	0.147	1.14465e-34	CD14+ Mo
TMEM176A	5.68152e-39	0.414386	0.379	0.161	1.18261e-34	CD14+ Mo
AXL	6.96892e-39	-0.819709	0.014	0.239	1.45058e-34	CD14+ Mo
IL17RA	1.11182e-38	0.485872	0.341	0.147	2.31425e-34	CD14+ Mo
PYCARD	1.1469e-38	0.440053	0.723	0.465	2.38727e-34	CD14+ Mo
FAM200B	1.2172e-38	0.457595	0.208	0.063	2.53359e-34	CD14+ Mo
TYROBP	1.75264e-38	0.312753	0.962	0.814	3.64812e-34	CD14+ Mo
VMO1	2.13477e-38	-0.861076	0.002	0.218	4.44353e-34	CD14+ Mo
VSIG4	2.50273e-38	-0.991103	0.117	0.359	5.20943e-34	CD14+ Mo
ANXA1	2.51572e-38	0.583265	0.626	0.387	5.23646e-34	CD14+ Mo
OAZ1	2.92812e-38	0.328931	0.908	0.739	6.09488e-34	CD14+ Mo
CD14	3.19538e-38	0.438128	0.635	0.362	6.65118e-34	CD14+ Mo
NUP214	3.94418e-38	0.490631	0.354	0.155	8.20981e-34	CD14+ Mo
RILPL2	4.1123e-38	0.447475	0.423	0.202	8.55976e-34	CD14+ Mo
PKM	4.37153e-38	0.365846	0.607	0.362	9.09934e-34	CD14+ Mo
TMEM167A	6.12172e-38	0.472621	0.358	0.157	1.27424e-33	CD14+ Mo
PSMB9	6.77583e-38	0.409839	0.692	0.439	1.41039e-33	CD14+ Mo
RPS2	7.21206e-38	0.317113	0.931	0.787	1.50119e-33	CD14+ Mo
ATP5MC2	9.39865e-38	0.38759	0.867	0.656	1.95633e-33	CD14+ Mo
MYADM	1.31218e-37	0.441711	0.304	0.12	2.73131e-33	CD14+ Mo
FMNL1	1.76126e-37	0.459677	0.362	0.159	3.66606e-33	CD14+ Mo
CASP1	1.96845e-37	0.431499	0.507	0.273	4.09732e-33	CD14+ Mo
ODF3B	2.08402e-37	0.40923	0.424	0.205	4.33789e-33	CD14+ Mo
LAMTOR4	3.2447e-37	0.411082	0.69	0.429	6.75385e-33	CD14+ Mo
ATP5MG	6.94603e-37	0.383924	0.756	0.527	1.44582e-32	CD14+ Mo
CCR2	7.20986e-37	0.283285	0.117	0.022	1.50073e-32	CD14+ Mo
PSMB10	2.86355e-36	0.433053	0.573	0.34	5.96047e-32	CD14+ Mo
LILRA1	3.03558e-36	0.377515	0.244	0.085	6.31857e-32	CD14+ Mo
RPS3A	3.70368e-36	0.308139	0.955	0.812	7.70922e-32	CD14+ Mo
PILRA	3.72598e-36	0.407604	0.473	0.247	7.75563e-32	CD14+ Mo
YBX3	4.97633e-36	0.372249	0.396	0.184	1.03582e-31	CD14+ Mo
FOS	5.11235e-36	0.425649	0.937	0.792	1.06414e-31	CD14+ Mo
LIPA	1.0818e-35	-1.15033	0.291	0.476	2.25177e-31	CD14+ Mo
TMA7	1.46073e-35	0.402573	0.725	0.473	3.0405e-31	CD14+ Mo
COMMD6	1.64725e-35	0.412781	0.649	0.39	3.42875e-31	CD14+ Mo
CSF3R	1.80736e-35	0.497667	0.455	0.236	3.76201e-31	CD14+ Mo
CLIC1	1.82197e-35	0.364776	0.798	0.562	3.79242e-31	CD14+ Mo
LILRB3	1.89857e-35	0.444899	0.362	0.163	3.95188e-31	CD14+ Mo
CDC42EP2	2.78478e-35	0.37232	0.178	0.05	5.79652e-31	CD14+ Mo
RPL27	2.82857e-35	0.377222	0.74	0.501	5.88767e-31	CD14+ Mo
EPB41L2	2.87419e-35	-0.918819	0.07	0.295	5.98263e-31	CD14+ Mo
OSM	3.13607e-35	0.362503	0.117	0.023	6.52772e-31	CD14+ Mo
TRAF3IP3	4.79214e-35	0.313278	0.213	0.068	9.97483e-31	CD14+ Mo
DUSP6	9.64106e-35	0.461925	0.402	0.192	2.00679e-30	CD14+ Mo
RPS16	1.04872e-34	0.350904	0.869	0.684	2.18292e-30	CD14+ Mo
RPS21	1.51096e-34	0.323371	0.84	0.596	3.14506e-30	CD14+ Mo
DUSP1	1.66871e-34	0.424176	0.869	0.69	3.47341e-30	CD14+ Mo
USP3	2.23842e-34	0.360272	0.326	0.138	4.65927e-30	CD14+ Mo
PFN1	2.71351e-34	0.306962	0.934	0.778	5.64818e-30	CD14+ Mo
IL1RN	5.31103e-34	0.48674	0.183	0.054	1.10549e-29	CD14+ Mo
PLTP	8.69647e-34	-0.812003	0.013	0.212	1.81017e-29	CD14+ Mo
BACH1	9.06711e-34	0.443603	0.355	0.163	1.88732e-29	CD14+ Mo
RPL22	9.85093e-34	0.348629	0.895	0.713	2.05047e-29	CD14+ Mo
LILRA2	1.00034e-33	0.392217	0.313	0.132	2.08222e-29	CD14+ Mo
TNFAIP3	1.09487e-33	0.436508	0.496	0.27	2.27897e-29	CD14+ Mo
EIF1	1.61691e-33	0.312784	0.908	0.784	3.36559e-29	CD14+ Mo
GPNMB	1.98066e-33	-1.00251	0.056	0.272	4.12274e-29	CD14+ Mo
SLCO2B1	2.24657e-33	-0.800942	0.03	0.235	4.67624e-29	CD14+ Mo
RPL5	4.10252e-33	0.324673	0.889	0.708	8.53941e-29	CD14+ Mo
RAB24	4.98119e-33	0.384137	0.332	0.147	1.03684e-28	CD14+ Mo
TPI1	6.79574e-33	0.388125	0.739	0.494	1.41453e-28	CD14+ Mo
STX10	9.15323e-33	0.394237	0.264	0.105	1.90524e-28	CD14+ Mo
HLA-DPA1	1.3392e-32	-0.654509	0.869	0.869	2.78755e-28	CD14+ Mo
COX7A2	3.14214e-32	0.324767	0.64	0.397	6.54036e-28	CD14+ Mo
GCA	3.37222e-32	0.479816	0.412	0.21	7.01928e-28	CD14+ Mo
HIGD2A	4.55751e-32	0.379863	0.695	0.462	9.48646e-28	CD14+ Mo
RPL14	6.65405e-32	0.285501	0.911	0.761	1.38504e-27	CD14+ Mo
COX6B1	9.91476e-32	0.352015	0.764	0.518	2.06376e-27	CD14+ Mo
SF3B5	1.01409e-31	0.375895	0.407	0.208	2.11083e-27	CD14+ Mo
HMOX1	1.12964e-31	-1.09683	0.29	0.476	2.35134e-27	CD14+ Mo
MEFV	1.24346e-31	0.358905	0.172	0.051	2.58827e-27	CD14+ Mo
CPD	1.63769e-31	0.27499	0.155	0.042	3.40885e-27	CD14+ Mo
CREB5	3.03924e-31	0.295184	0.164	0.047	6.32619e-27	CD14+ Mo
ARPC3	3.26268e-31	0.32371	0.887	0.679	6.79127e-27	CD14+ Mo
CASP4	3.51098e-31	0.415741	0.402	0.208	7.30812e-27	CD14+ Mo
TMEM154	5.34022e-31	0.331574	0.146	0.039	1.11157e-26	CD14+ Mo
CTSL	5.59818e-31	-1.02057	0.191	0.4	1.16526e-26	CD14+ Mo
TAGAP	7.0709e-31	0.424557	0.379	0.183	1.47181e-26	CD14+ Mo
ARF5	7.51558e-31	0.393471	0.513	0.305	1.56437e-26	CD14+ Mo
NEAT1	7.77145e-31	0.277908	0.873	0.635	1.61763e-26	CD14+ Mo
HCST	1.0463e-30	0.398735	0.559	0.339	2.17788e-26	CD14+ Mo
PABPC1	1.19433e-30	0.321322	0.892	0.731	2.48601e-26	CD14+ Mo
PNPLA2	1.45006e-30	0.372995	0.233	0.088	3.0183e-26	CD14+ Mo
CNPY3	1.71457e-30	0.442401	0.54	0.331	3.56888e-26	CD14+ Mo
H3F3B	1.86764e-30	0.335114	0.915	0.748	3.88749e-26	CD14+ Mo
MCUB	2.40471e-30	0.397067	0.283	0.122	5.0054e-26	CD14+ Mo
PGAM1	2.71187e-30	0.318021	0.432	0.23	5.64475e-26	CD14+ Mo
HLA-DQA1	3.49801e-30	-0.801441	0.615	0.716	7.28111e-26	CD14+ Mo
PSMB8	4.02227e-30	0.35786	0.516	0.305	8.37236e-26	CD14+ Mo
CD163	4.96682e-30	-1.11132	0.347	0.496	1.03384e-25	CD14+ Mo
CFL1	1.12068e-29	0.309963	0.859	0.674	2.33269e-25	CD14+ Mo
PFDN5	1.36096e-29	0.300247	0.862	0.686	2.83283e-25	CD14+ Mo
UPP1	2.0343e-29	0.395316	0.288	0.126	4.2344e-25	CD14+ Mo
TNFSF13	2.25658e-29	0.370719	0.269	0.113	4.69708e-25	CD14+ Mo
A2M	2.55759e-29	-0.727848	0.042	0.237	5.32363e-25	CD14+ Mo
C2	2.58925e-29	-0.686975	0.02	0.203	5.38953e-25	CD14+ Mo
SORL1	2.61687e-29	0.388019	0.238	0.091	5.44702e-25	CD14+ Mo
MS4A6A	2.90892e-29	-0.644474	0.709	0.721	6.05493e-25	CD14+ Mo
CLEC4A	3.59679e-29	0.48647	0.299	0.135	7.48672e-25	CD14+ Mo
HSD17B11	3.63889e-29	0.395065	0.363	0.181	7.57436e-25	CD14+ Mo
SERF2	4.30699e-29	0.261823	0.969	0.837	8.96499e-25	CD14+ Mo
ATP2B1-AS1	6.11143e-29	0.44872	0.468	0.264	1.27209e-24	CD14+ Mo
MSRB1	1.18039e-28	0.307636	0.156	0.047	2.45699e-24	CD14+ Mo
PSMB3	1.77911e-28	0.351432	0.535	0.324	3.70322e-24	CD14+ Mo
EIF3M	1.94834e-28	0.391891	0.437	0.242	4.05548e-24	CD14+ Mo
CD74	2.5098e-28	-0.5113	0.992	0.972	5.22415e-24	CD14+ Mo
SLC25A6	4.24537e-28	0.332852	0.756	0.551	8.83673e-24	CD14+ Mo
PPP1R15A	4.29299e-28	0.574342	0.49	0.292	8.93587e-24	CD14+ Mo
FTL	4.39051e-28	-1.01958	0.995	0.988	9.13885e-24	CD14+ Mo
FYB1	5.60411e-28	0.37675	0.737	0.526	1.16649e-23	CD14+ Mo
AL034397.3	5.70738e-28	0.398627	0.213	0.079	1.18799e-23	CD14+ Mo
LYVE1	6.55385e-28	-1.03681	0.02	0.194	1.36418e-23	CD14+ Mo
LST1	7.00411e-28	0.254146	0.787	0.554	1.4579e-23	CD14+ Mo
RGL1	9.84283e-28	-0.860678	0.081	0.273	2.04878e-23	CD14+ Mo
CAPN2	1.06494e-27	0.325463	0.202	0.074	2.21666e-23	CD14+ Mo
SMIM25	1.11629e-27	0.365873	0.391	0.195	2.32355e-23	CD14+ Mo
RPS27	1.42295e-27	0.263855	0.845	0.662	2.96187e-23	CD14+ Mo
CD59	3.02108e-27	-0.699117	0.044	0.226	6.28837e-23	CD14+ Mo
NDUFB9	4.64722e-27	0.340787	0.449	0.253	9.6732e-23	CD14+ Mo
FOSL2	4.86484e-27	0.343079	0.236	0.096	1.01262e-22	CD14+ Mo
SECTM1	5.01992e-27	0.316861	0.257	0.109	1.0449e-22	CD14+ Mo
HBEGF	5.95089e-27	0.51463	0.297	0.138	1.23868e-22	CD14+ Mo
MYL6	6.2791e-27	0.26294	0.92	0.732	1.307e-22	CD14+ Mo
TNFSF13B	7.27852e-27	0.346247	0.582	0.364	1.51502e-22	CD14+ Mo
APOBR	7.79434e-27	0.321284	0.2	0.073	1.62239e-22	CD14+ Mo
PSME2	9.15026e-27	0.351394	0.751	0.565	1.90463e-22	CD14+ Mo
TUBA1A	9.3113e-27	0.454395	0.413	0.225	1.93815e-22	CD14+ Mo
KLF10	9.56295e-27	0.346849	0.227	0.09	1.99053e-22	CD14+ Mo
RPL41	1.72159e-26	0.328337	0.818	0.623	3.58349e-22	CD14+ Mo
BASP1	1.81931e-26	-0.664219	0.192	0.394	3.7869e-22	CD14+ Mo
LCP1	2.00212e-26	0.326182	0.757	0.557	4.16741e-22	CD14+ Mo
MAF	2.06599e-26	-0.657485	0.042	0.22	4.30035e-22	CD14+ Mo
HMGB2	2.27516e-26	0.350031	0.29	0.133	4.73574e-22	CD14+ Mo
MERTK	2.30682e-26	-0.79099	0.038	0.21	4.80164e-22	CD14+ Mo
DYNLT1	2.31719e-26	0.375573	0.427	0.238	4.82324e-22	CD14+ Mo
NBPF26	2.81252e-26	0.358789	0.416	0.226	5.85425e-22	CD14+ Mo
FUCA1	3.25431e-26	-0.696674	0.053	0.233	6.77384e-22	CD14+ Mo
SNX9	3.35335e-26	-0.681666	0.063	0.243	6.98e-22	CD14+ Mo
FILIP1L	3.80871e-26	-0.625468	0.02	0.187	7.92784e-22	CD14+ Mo
FRMD4B	4.04804e-26	-0.766819	0.13	0.322	8.42599e-22	CD14+ Mo
ZYX	4.51997e-26	0.336781	0.523	0.323	9.40832e-22	CD14+ Mo
G6PD	4.65214e-26	0.295255	0.216	0.084	9.68342e-22	CD14+ Mo
SMDT1	7.87475e-26	0.339805	0.438	0.249	1.63913e-21	CD14+ Mo
CDKN1A	7.99527e-26	0.448052	0.388	0.21	1.66421e-21	CD14+ Mo
GNAI2	8.32916e-26	0.356875	0.603	0.4	1.73372e-21	CD14+ Mo
HLA-DPB1	1.0893e-25	-0.623183	0.817	0.836	2.26738e-21	CD14+ Mo
NR1H3	1.29256e-25	-0.833078	0.064	0.242	2.69047e-21	CD14+ Mo
FAM45A	1.44869e-25	0.292391	0.211	0.083	3.01545e-21	CD14+ Mo
FMNL2	1.64787e-25	-0.608077	0.028	0.194	3.43005e-21	CD14+ Mo
C5AR1	1.89623e-25	0.416403	0.463	0.262	3.947e-21	CD14+ Mo
FBXL5	2.22644e-25	0.337444	0.347	0.176	4.63434e-21	CD14+ Mo
RPL15	2.71667e-25	0.254791	0.883	0.746	5.65474e-21	CD14+ Mo
LILRA6	2.75252e-25	0.255695	0.138	0.041	5.72937e-21	CD14+ Mo
NRP1	3.32926e-25	-0.643212	0.019	0.177	6.92985e-21	CD14+ Mo
FOSB	5.12455e-25	0.359983	0.565	0.357	1.06667e-20	CD14+ Mo
RPL10A	5.22413e-25	0.299108	0.767	0.557	1.0874e-20	CD14+ Mo
LILRB2	5.37118e-25	0.282486	0.52	0.313	1.11801e-20	CD14+ Mo
TNFRSF1B	7.07994e-25	0.40039	0.477	0.289	1.47369e-20	CD14+ Mo
RNASEK	8.31484e-25	0.325255	0.725	0.527	1.73073e-20	CD14+ Mo
BID	9.34359e-25	0.357386	0.363	0.194	1.94487e-20	CD14+ Mo
ATP5MPL	1.12906e-24	0.340633	0.496	0.308	2.35014e-20	CD14+ Mo
CLEC12A	1.32744e-24	0.371788	0.351	0.182	2.76308e-20	CD14+ Mo
OLR1	1.35058e-24	0.366764	0.127	0.036	2.81123e-20	CD14+ Mo
FKBP1A	1.37005e-24	0.256519	0.665	0.454	2.85175e-20	CD14+ Mo
SMCO4	1.37867e-24	0.364438	0.368	0.196	2.86971e-20	CD14+ Mo
RPS10	1.45381e-24	0.314992	0.527	0.327	3.0261e-20	CD14+ Mo
METTL9	1.73591e-24	0.354671	0.296	0.145	3.61329e-20	CD14+ Mo
RPL21	1.89117e-24	0.282203	0.844	0.653	3.93647e-20	CD14+ Mo
RPL4	2.05354e-24	0.300661	0.731	0.545	4.27444e-20	CD14+ Mo
STX11	2.08669e-24	0.341578	0.366	0.196	4.34345e-20	CD14+ Mo
WAS	2.92349e-24	0.332795	0.485	0.292	6.08524e-20	CD14+ Mo
RPL17	3.00202e-24	0.277972	0.804	0.626	6.2487e-20	CD14+ Mo
CXCL8	3.04812e-24	0.69962	0.216	0.089	6.34466e-20	CD14+ Mo
SH3KBP1	3.83112e-24	0.364913	0.316	0.157	7.97448e-20	CD14+ Mo
RPLP0	4.8885e-24	0.253222	0.873	0.723	1.01754e-19	CD14+ Mo
CD44	6.23102e-24	0.327844	0.603	0.401	1.29699e-19	CD14+ Mo
DDX21	6.97608e-24	0.380299	0.451	0.271	1.45207e-19	CD14+ Mo
RPS18	8.83405e-24	0.25203	0.87	0.721	1.83881e-19	CD14+ Mo
APLP2	9.58299e-24	0.415796	0.521	0.331	1.9947e-19	CD14+ Mo
ME1	1.04914e-23	-0.562661	0.014	0.164	2.18378e-19	CD14+ Mo
PLD3	1.05983e-23	-0.965672	0.3	0.439	2.20604e-19	CD14+ Mo
TOM1	1.40283e-23	0.30342	0.21	0.085	2.91998e-19	CD14+ Mo
PPP4C	1.48528e-23	0.299078	0.41	0.233	3.09162e-19	CD14+ Mo
EIF3G	1.99349e-23	0.260221	0.459	0.273	4.14944e-19	CD14+ Mo
MT-ND4L	2.13557e-23	-0.576764	0.923	0.912	4.4452e-19	CD14+ Mo
MID1IP1	2.20276e-23	0.310249	0.156	0.054	4.58504e-19	CD14+ Mo
MXD1	3.13286e-23	0.322527	0.25	0.112	6.52106e-19	CD14+ Mo
ITLN1	3.73396e-23	-0.787877	0.02	0.17	7.77223e-19	CD14+ Mo
SULF2	8.82685e-23	0.347552	0.182	0.069	1.83731e-18	CD14+ Mo
CAST	1.08157e-22	0.328811	0.565	0.373	2.25128e-18	CD14+ Mo
ATP1B1	1.22979e-22	-0.565737	0.056	0.221	2.55982e-18	CD14+ Mo
TMEM205	1.32944e-22	0.352283	0.241	0.11	2.76723e-18	CD14+ Mo
COPE	1.35797e-22	0.276736	0.484	0.29	2.82662e-18	CD14+ Mo
CD81	1.4064e-22	-0.687113	0.124	0.3	2.92743e-18	CD14+ Mo
IRS2	1.89698e-22	0.411086	0.199	0.081	3.94857e-18	CD14+ Mo
AP2S1	2.1379e-22	0.258022	0.612	0.407	4.45004e-18	CD14+ Mo
SPI1	2.15997e-22	0.286218	0.739	0.548	4.49598e-18	CD14+ Mo
TPM4	2.33949e-22	0.308228	0.416	0.238	4.86966e-18	CD14+ Mo
CD99	2.41047e-22	0.376054	0.388	0.22	5.01738e-18	CD14+ Mo
EIF3F	3.30239e-22	0.319818	0.512	0.326	6.87392e-18	CD14+ Mo
NDST3	3.37825e-22	-0.554852	0.002	0.134	7.03182e-18	CD14+ Mo
SCD	3.48226e-22	-0.545131	0.017	0.16	7.24833e-18	CD14+ Mo
RPS26	4.36769e-22	0.261842	0.847	0.634	9.09135e-18	CD14+ Mo
YWHAB	4.41454e-22	0.297878	0.765	0.58	9.18886e-18	CD14+ Mo
UBL5	4.59455e-22	0.266915	0.621	0.414	9.56356e-18	CD14+ Mo
NFKBIA	4.92402e-22	0.661597	0.745	0.601	1.02494e-17	CD14+ Mo
ZFAS1	5.19326e-22	0.309687	0.454	0.278	1.08098e-17	CD14+ Mo
MYH9	5.49454e-22	0.317067	0.482	0.294	1.14369e-17	CD14+ Mo
TMEM37	5.99147e-22	-0.505876	0.005	0.138	1.24712e-17	CD14+ Mo
SOCS3	6.7515e-22	0.366701	0.285	0.141	1.40532e-17	CD14+ Mo
CD63	6.89903e-22	-0.755374	0.462	0.561	1.43603e-17	CD14+ Mo
APRT	6.95807e-22	0.30552	0.479	0.306	1.44832e-17	CD14+ Mo
DUSP2	8.29187e-22	0.525707	0.316	0.165	1.72595e-17	CD14+ Mo
USP15	8.37364e-22	0.323678	0.468	0.29	1.74297e-17	CD14+ Mo
ABCA1	1.28222e-21	-0.865134	0.15	0.315	2.66893e-17	CD14+ Mo
POLR1D	1.72224e-21	0.33568	0.33	0.177	3.58483e-17	CD14+ Mo
CTSH	1.78454e-21	0.293551	0.541	0.348	3.71451e-17	CD14+ Mo
ZFP36	1.87205e-21	0.373879	0.775	0.611	3.89667e-17	CD14+ Mo
GLRX	1.90471e-21	0.256037	0.537	0.34	3.96465e-17	CD14+ Mo
MYO9A	2.18042e-21	-0.635558	0.052	0.202	4.53854e-17	CD14+ Mo
SMPDL3A	2.22875e-21	-0.637914	0.058	0.212	4.63915e-17	CD14+ Mo
RPS11	2.26681e-21	0.289774	0.765	0.574	4.71838e-17	CD14+ Mo
IFNGR2	2.43033e-21	0.341208	0.507	0.326	5.05874e-17	CD14+ Mo
KCNMA1	3.26361e-21	-0.570909	0.039	0.19	6.79321e-17	CD14+ Mo
ADAP2	3.42225e-21	-0.693398	0.219	0.387	7.12342e-17	CD14+ Mo
PLXDC2	3.63873e-21	0.296078	0.415	0.243	7.57402e-17	CD14+ Mo
SRSF9	3.94991e-21	0.261187	0.466	0.288	8.22175e-17	CD14+ Mo
ETV5	5.2039e-21	-0.569907	0.033	0.176	1.08319e-16	CD14+ Mo
SEC61B	7.75134e-21	0.267635	0.617	0.418	1.61344e-16	CD14+ Mo
EBI3	7.83972e-21	-0.556688	0.042	0.19	1.63184e-16	CD14+ Mo
CLIC2	8.54053e-21	-0.544221	0.045	0.197	1.77771e-16	CD14+ Mo
KDM6B	1.01173e-20	0.324139	0.296	0.15	2.10591e-16	CD14+ Mo
CYBB	1.29313e-20	0.253169	0.736	0.532	2.69165e-16	CD14+ Mo
IFITM3	1.35558e-20	0.347272	0.834	0.648	2.82164e-16	CD14+ Mo
GCH1	1.38547e-20	0.320354	0.246	0.113	2.88385e-16	CD14+ Mo
EFHD2	1.55277e-20	0.310631	0.485	0.312	3.2321e-16	CD14+ Mo
ZNF467	1.66999e-20	0.296696	0.155	0.058	3.47607e-16	CD14+ Mo
NAMPT	1.80599e-20	0.296159	0.651	0.448	3.75918e-16	CD14+ Mo
FABP3	2.19785e-20	-0.596319	0.003	0.126	4.57482e-16	CD14+ Mo
ARL4C	2.32544e-20	-0.653839	0.152	0.316	4.84041e-16	CD14+ Mo
SPATS2L	2.91078e-20	-0.56458	0.056	0.206	6.05878e-16	CD14+ Mo
NLRP3	3.55547e-20	0.343344	0.279	0.139	7.40072e-16	CD14+ Mo
SCAND1	4.79592e-20	0.291667	0.413	0.249	9.98272e-16	CD14+ Mo
RNF7	4.92055e-20	0.348601	0.407	0.244	1.02421e-15	CD14+ Mo
LAMTOR1	5.42517e-20	0.266984	0.498	0.321	1.12925e-15	CD14+ Mo
RBM3	5.59596e-20	0.290069	0.473	0.297	1.1648e-15	CD14+ Mo
GK	6.95236e-20	0.297572	0.311	0.164	1.44713e-15	CD14+ Mo
CSNK2B	9.30056e-20	0.303557	0.501	0.322	1.93591e-15	CD14+ Mo
SERPINB9	9.4044e-20	0.280466	0.241	0.114	1.95753e-15	CD14+ Mo
DDAH2	9.623e-20	-0.628507	0.114	0.271	2.00303e-15	CD14+ Mo
GNB2	1.05615e-19	0.273212	0.538	0.362	2.19837e-15	CD14+ Mo
LIMD2	1.1982e-19	0.295612	0.524	0.353	2.49405e-15	CD14+ Mo
SAT2	1.32783e-19	0.293308	0.316	0.173	2.76388e-15	CD14+ Mo
GIMAP1	1.34432e-19	0.276511	0.313	0.167	2.79819e-15	CD14+ Mo
MT-ATP8	1.52784e-19	-0.599199	0.75	0.789	3.18019e-15	CD14+ Mo
ARRB2	1.70447e-19	0.299046	0.51	0.336	3.54785e-15	CD14+ Mo
TIMM13	2.81466e-19	0.252196	0.286	0.149	5.85871e-15	CD14+ Mo
FCHO2	2.9803e-19	-0.657652	0.085	0.233	6.20349e-15	CD14+ Mo
ZFP36L2	3.0708e-19	0.30363	0.685	0.506	6.39186e-15	CD14+ Mo
PRDX1	3.08328e-19	-0.779629	0.471	0.568	6.41784e-15	CD14+ Mo
LSM6	3.30272e-19	0.291899	0.304	0.162	6.87461e-15	CD14+ Mo
SIGLEC1	3.86173e-19	-0.711211	0.1	0.25	8.0382e-15	CD14+ Mo
TIMD4	3.9591e-19	-0.575749	0.006	0.124	8.24086e-15	CD14+ Mo
FPR3	4.04599e-19	-0.493478	0.049	0.189	8.42174e-15	CD14+ Mo
WWP1	4.28436e-19	-0.569583	0.063	0.209	8.91789e-15	CD14+ Mo
ATP6V0B	4.55901e-19	0.274708	0.612	0.426	9.48958e-15	CD14+ Mo
ATP5F1D	4.80415e-19	0.266318	0.609	0.421	9.99984e-15	CD14+ Mo
MSN	6.86687e-19	0.302907	0.532	0.362	1.42934e-14	CD14+ Mo
GPR34	7.29007e-19	-0.559478	0.031	0.162	1.51743e-14	CD14+ Mo
PTP4A2	7.40407e-19	0.303624	0.487	0.319	1.54116e-14	CD14+ Mo
IL18	9.81745e-19	-0.656627	0.167	0.324	2.0435e-14	CD14+ Mo
CCND1	1.12279e-18	-0.513011	0.006	0.122	2.33708e-14	CD14+ Mo
P2RX7	1.39652e-18	0.277533	0.192	0.084	2.90686e-14	CD14+ Mo
CCNI	2.0147e-18	0.290608	0.66	0.494	4.19361e-14	CD14+ Mo
TRAPPC1	2.13024e-18	0.27663	0.451	0.294	4.4341e-14	CD14+ Mo
MT-CYB	2.24897e-18	-0.440046	0.983	0.961	4.68123e-14	CD14+ Mo
STK38	3.03949e-18	0.261902	0.222	0.105	6.32671e-14	CD14+ Mo
ANKH	3.10784e-18	-0.52205	0.025	0.149	6.46897e-14	CD14+ Mo
FARP1	3.38239e-18	-0.486485	0.003	0.113	7.04045e-14	CD14+ Mo
JUND	3.5326e-18	0.366602	0.451	0.289	7.35311e-14	CD14+ Mo
CD55	3.70714e-18	0.370826	0.412	0.257	7.71642e-14	CD14+ Mo
DIAPH1	5.01495e-18	0.317492	0.249	0.125	1.04386e-13	CD14+ Mo
SEC11A	5.54546e-18	0.25194	0.51	0.34	1.15429e-13	CD14+ Mo
CYP1B1	6.0511e-18	0.417092	0.142	0.055	1.25954e-13	CD14+ Mo
CXCL16	7.35924e-18	-0.581069	0.268	0.417	1.53183e-13	CD14+ Mo
CST3	7.45515e-18	-0.528561	0.986	0.927	1.55179e-13	CD14+ Mo
NFKBIZ	8.61718e-18	0.365522	0.465	0.308	1.79367e-13	CD14+ Mo
MRPL33	9.4696e-18	0.289201	0.219	0.106	1.9711e-13	CD14+ Mo
CTSC	9.92269e-18	-0.592127	0.432	0.539	2.06541e-13	CD14+ Mo
ITSN1	9.92514e-18	-0.550947	0.038	0.164	2.06592e-13	CD14+ Mo
UQCRH	1.20277e-17	0.260226	0.554	0.384	2.50357e-13	CD14+ Mo
LRRFIP1	1.396e-17	0.302439	0.576	0.411	2.90578e-13	CD14+ Mo
ERP29	1.56329e-17	0.286324	0.524	0.351	3.25399e-13	CD14+ Mo
PTGER2	1.58952e-17	0.284026	0.147	0.058	3.30858e-13	CD14+ Mo
TMEM258	1.71923e-17	0.273988	0.484	0.317	3.57859e-13	CD14+ Mo
HEBP2	1.90389e-17	0.266951	0.224	0.109	3.96296e-13	CD14+ Mo
RPL36A	1.91708e-17	0.26422	0.534	0.37	3.99041e-13	CD14+ Mo
MCOLN1	1.97857e-17	-0.609064	0.128	0.276	4.11839e-13	CD14+ Mo
SUPT4H1	2.81012e-17	0.253332	0.36	0.218	5.84927e-13	CD14+ Mo
ITGAD	2.84761e-17	-0.399305	0	0.102	5.92729e-13	CD14+ Mo
NR4A1	3.66551e-17	0.467769	0.383	0.237	7.62976e-13	CD14+ Mo
CDH5	4.17676e-17	-0.430939	0.002	0.104	8.69394e-13	CD14+ Mo
TCF4	4.529e-17	-0.604169	0.088	0.227	9.42711e-13	CD14+ Mo
RHOG	4.63029e-17	0.254863	0.596	0.43	9.63795e-13	CD14+ Mo
MX2	5.553e-17	0.312606	0.224	0.109	1.15586e-12	CD14+ Mo
IER2	5.89981e-17	0.308302	0.612	0.428	1.22805e-12	CD14+ Mo
UBE2D1	7.17635e-17	0.271138	0.432	0.271	1.49376e-12	CD14+ Mo
SLC7A8	7.36596e-17	-0.389538	0.003	0.105	1.53322e-12	CD14+ Mo
CREG1	8.25542e-17	-0.685554	0.275	0.401	1.71836e-12	CD14+ Mo
RELB	8.42565e-17	0.266931	0.218	0.105	1.7538e-12	CD14+ Mo
RNASET2	8.88059e-17	-0.533479	0.584	0.626	1.84849e-12	CD14+ Mo
PRKCB	1.14206e-16	0.299831	0.307	0.173	2.37721e-12	CD14+ Mo
CKLF	1.16108e-16	0.295501	0.347	0.206	2.4168e-12	CD14+ Mo
RASSF2	1.6529e-16	0.30038	0.236	0.121	3.44051e-12	CD14+ Mo
NOTCH2	1.75287e-16	0.272003	0.341	0.199	3.64859e-12	CD14+ Mo
PEBP1	1.97976e-16	-0.57291	0.261	0.407	4.12087e-12	CD14+ Mo
MT-CO1	2.17123e-16	-0.483787	0.991	0.982	4.51942e-12	CD14+ Mo
HACD4	2.45751e-16	0.341864	0.311	0.182	5.11532e-12	CD14+ Mo
HSPB1	3.27918e-16	-0.50681	0.257	0.411	6.82561e-12	CD14+ Mo
ADGRG6	3.58006e-16	-0.389965	0.011	0.116	7.45189e-12	CD14+ Mo
SEL1L3	3.79795e-16	-0.376861	0.017	0.126	7.90544e-12	CD14+ Mo
MT-CO3	3.88335e-16	-0.476646	0.98	0.959	8.08319e-12	CD14+ Mo
PPIF	4.01783e-16	0.275041	0.192	0.09	8.36312e-12	CD14+ Mo
NFATC2	5.06584e-16	-0.393357	0.019	0.127	1.05445e-11	CD14+ Mo
CEBPB	5.48239e-16	0.275946	0.551	0.375	1.14116e-11	CD14+ Mo
GLIPR1	1.01848e-15	0.274622	0.46	0.313	2.11997e-11	CD14+ Mo
CCDC69	1.14298e-15	0.27745	0.16	0.07	2.37911e-11	CD14+ Mo
ABHD5	3.02222e-15	0.290652	0.225	0.114	6.29075e-11	CD14+ Mo
HLA-DRA	3.52906e-15	-0.451922	0.945	0.913	7.34573e-11	CD14+ Mo
CCL4L2	3.6148e-15	-0.564717	0.225	0.376	7.52421e-11	CD14+ Mo
MTSS1	3.81707e-15	-0.677943	0.16	0.291	7.94524e-11	CD14+ Mo
EVI2B	3.82377e-15	0.30915	0.455	0.31	7.95918e-11	CD14+ Mo
TMEM179B	3.94263e-15	0.289353	0.344	0.213	8.20659e-11	CD14+ Mo
ANKRD36C	4.21411e-15	-0.526224	0.025	0.131	8.77167e-11	CD14+ Mo
STMN1	4.66538e-15	-0.546123	0.044	0.159	9.71099e-11	CD14+ Mo
SEC61G	5.34313e-15	0.279412	0.397	0.254	1.11217e-10	CD14+ Mo
SEPT9	6.29919e-15	0.272683	0.369	0.232	1.31118e-10	CD14+ Mo
ADGRE5	8.4943e-15	0.324788	0.407	0.264	1.76809e-10	CD14+ Mo
STMP1	8.72713e-15	0.330584	0.327	0.202	1.81655e-10	CD14+ Mo
SYF2	1.03629e-14	0.260578	0.299	0.174	2.15703e-10	CD14+ Mo
ALB	1.07558e-14	-0.595534	0.7	0.777	2.23881e-10	CD14+ Mo
CHKA	1.1603e-14	-0.444388	0.039	0.15	2.41517e-10	CD14+ Mo
TSPAN4	1.51003e-14	-0.548851	0.135	0.262	3.14313e-10	CD14+ Mo
MMD	1.52542e-14	-0.374655	0.009	0.103	3.17516e-10	CD14+ Mo
GPR137B	1.76722e-14	-0.507347	0.061	0.178	3.67847e-10	CD14+ Mo
NBPF1	2.01858e-14	-0.425212	0.023	0.125	4.20166e-10	CD14+ Mo
PKIB	2.1017e-14	-0.420378	0.009	0.102	4.37469e-10	CD14+ Mo
UGCG	2.33249e-14	-0.477354	0.049	0.16	4.85508e-10	CD14+ Mo
FCGRT	2.71142e-14	-0.643661	0.623	0.619	5.64383e-10	CD14+ Mo
GBP1	2.852e-14	0.584527	0.383	0.254	5.93643e-10	CD14+ Mo
TMEM219	3.219e-14	0.271159	0.476	0.335	6.70035e-10	CD14+ Mo
GATM	4.87273e-14	-0.49715	0.042	0.15	1.01426e-09	CD14+ Mo
ADM	5.72781e-14	-0.747874	0.05	0.158	1.19224e-09	CD14+ Mo
TMX4	5.91642e-14	0.274969	0.166	0.078	1.2315e-09	CD14+ Mo
MT1G	6.07308e-14	-1.1072	0.055	0.166	1.26411e-09	CD14+ Mo
POU2F2	7.66017e-14	0.259367	0.299	0.177	1.59446e-09	CD14+ Mo
SESN1	1.36634e-13	-0.501039	0.085	0.203	2.84404e-09	CD14+ Mo
TMIGD3	1.59628e-13	-0.535281	0.02	0.114	3.32265e-09	CD14+ Mo
MT-ND5	1.89698e-13	-0.473158	0.892	0.865	3.94857e-09	CD14+ Mo
NFKB2	2.2894e-13	0.258731	0.177	0.087	4.76538e-09	CD14+ Mo
PSMA4	2.3302e-13	0.260202	0.36	0.231	4.85031e-09	CD14+ Mo
LGALS3BP	2.8176e-13	-0.440769	0.091	0.209	5.86484e-09	CD14+ Mo
PLEKHO1	2.86732e-13	0.255333	0.33	0.207	5.96832e-09	CD14+ Mo
EPS8	2.89519e-13	-0.389003	0.047	0.154	6.02634e-09	CD14+ Mo
CD84	4.09388e-13	-0.472227	0.152	0.274	8.52142e-09	CD14+ Mo
ISG15	5.00909e-13	0.340092	0.305	0.188	1.04264e-08	CD14+ Mo
EXT1	5.05019e-13	-0.366913	0.025	0.12	1.0512e-08	CD14+ Mo
GLUL	6.23262e-13	-0.492773	0.548	0.612	1.29732e-08	CD14+ Mo
PDE4DIP	7.58175e-13	-0.545694	0.11	0.227	1.57814e-08	CD14+ Mo
SERPING1	7.90303e-13	-0.601426	0.216	0.336	1.64502e-08	CD14+ Mo
PLEC	1.20492e-12	0.337244	0.261	0.155	2.50804e-08	CD14+ Mo
CRYL1	1.44153e-12	-0.434078	0.089	0.204	3.00054e-08	CD14+ Mo
AKR1B1	2.1831e-12	-0.518912	0.138	0.256	4.54413e-08	CD14+ Mo
TNFRSF21	2.67156e-12	-0.335213	0.019	0.104	5.56084e-08	CD14+ Mo
CD72	2.8146e-12	-0.390772	0.061	0.165	5.85859e-08	CD14+ Mo
HPS5	3.05294e-12	-0.412134	0.07	0.178	6.3547e-08	CD14+ Mo
AP2A2	3.13656e-12	-0.453947	0.075	0.181	6.52874e-08	CD14+ Mo
TRIM14	3.43508e-12	-0.432301	0.089	0.2	7.15011e-08	CD14+ Mo
C4orf48	3.8087e-12	0.261923	0.366	0.244	7.92781e-08	CD14+ Mo
YPEL3	3.96245e-12	0.291701	0.305	0.191	8.24783e-08	CD14+ Mo
AREG	4.62041e-12	0.311796	0.192	0.099	9.61738e-08	CD14+ Mo
AIG1	5.42921e-12	-0.369656	0.058	0.16	1.13009e-07	CD14+ Mo
PTMS	5.45242e-12	-0.394156	0.105	0.219	1.13492e-07	CD14+ Mo
MT-CO2	5.59708e-12	-0.395107	0.989	0.968	1.16503e-07	CD14+ Mo
MMP19	9.54605e-12	-0.619147	0.027	0.112	1.98701e-07	CD14+ Mo
EIF3A	1.35373e-11	0.287421	0.419	0.3	2.8178e-07	CD14+ Mo
EPAS1	1.47925e-11	-0.345499	0.022	0.105	3.07905e-07	CD14+ Mo
HLA-E	2.07952e-11	-0.358716	0.786	0.74	4.32853e-07	CD14+ Mo
ABCG1	2.81314e-11	-0.280302	0.033	0.121	5.85555e-07	CD14+ Mo
IGFBP4	3.09038e-11	-0.341949	0.022	0.104	6.43263e-07	CD14+ Mo
MT-ATP6	3.48742e-11	-0.509158	0.945	0.903	7.25907e-07	CD14+ Mo
FEZ2	4.04149e-11	-0.442754	0.183	0.297	8.41236e-07	CD14+ Mo
ID3	8.46396e-11	-0.532354	0.056	0.149	1.76177e-06	CD14+ Mo
STOM	1.19491e-10	-0.537392	0.16	0.262	2.4872e-06	CD14+ Mo
DHRS3	1.47516e-10	-0.270348	0.023	0.102	3.07055e-06	CD14+ Mo
CXCL10	1.62e-10	0.669209	0.149	0.076	3.37204e-06	CD14+ Mo
PLXNB2	2.00262e-10	0.26263	0.202	0.116	4.16845e-06	CD14+ Mo
MT1E	2.16137e-10	-0.753725	0.1	0.197	4.49888e-06	CD14+ Mo
MFSD1	2.52581e-10	-0.507425	0.36	0.446	5.25746e-06	CD14+ Mo
BEX4	3.97534e-10	-0.361183	0.07	0.162	8.27466e-06	CD14+ Mo
NRP2	4.36449e-10	-0.347188	0.039	0.121	9.08468e-06	CD14+ Mo
SLC9A9	5.52321e-10	-0.338177	0.059	0.148	1.14966e-05	CD14+ Mo
ELL2	6.01375e-10	-0.423795	0.074	0.165	1.25176e-05	CD14+ Mo
SCARB2	6.72061e-10	-0.482228	0.207	0.307	1.3989e-05	CD14+ Mo
NCOA7	7.48182e-10	-0.354961	0.067	0.158	1.55734e-05	CD14+ Mo
CD68	9.06033e-10	-0.591003	0.662	0.631	1.88591e-05	CD14+ Mo
SLC4A7	9.17367e-10	-0.362112	0.097	0.194	1.9095e-05	CD14+ Mo
CMKLR1	1.17033e-09	-0.340548	0.074	0.164	2.43603e-05	CD14+ Mo
HLA-DOA	1.18389e-09	-0.299742	0.081	0.175	2.46427e-05	CD14+ Mo
PHACTR2	1.34048e-09	-0.418876	0.121	0.218	2.79021e-05	CD14+ Mo
PRKACB	1.61292e-09	-0.343797	0.047	0.129	3.35729e-05	CD14+ Mo
CLN8	1.82867e-09	-0.350747	0.052	0.133	3.80638e-05	CD14+ Mo
SLC43A2	2.30072e-09	0.288738	0.225	0.142	4.78896e-05	CD14+ Mo
ABCC5	2.33523e-09	-0.310725	0.038	0.114	4.86078e-05	CD14+ Mo
ARRDC3	2.36664e-09	-0.341165	0.044	0.123	4.92615e-05	CD14+ Mo
SWAP70	4.91987e-09	-0.355278	0.106	0.2	0.000102407	CD14+ Mo
CTTNBP2NL	7.35842e-09	-0.299169	0.055	0.134	0.000153166	CD14+ Mo
HAVCR2	7.89905e-09	-0.376632	0.124	0.219	0.000164419	CD14+ Mo
GCNT1	7.95168e-09	-0.304853	0.044	0.119	0.000165514	CD14+ Mo
MT1X	1.04486e-08	-1.02699	0.213	0.295	0.000217488	CD14+ Mo
MS4A4E	1.42924e-08	-0.383617	0.034	0.103	0.000297497	CD14+ Mo
ARL6IP1	1.47996e-08	-0.436059	0.263	0.354	0.000308054	CD14+ Mo
TSPAN3	1.52938e-08	-0.31898	0.088	0.173	0.00031834	CD14+ Mo
GLO1	2.25004e-08	-0.352516	0.072	0.153	0.000468346	CD14+ Mo
ZFYVE16	2.72137e-08	-0.417734	0.147	0.241	0.000566452	CD14+ Mo
ATP8B4	3.44625e-08	-0.294822	0.042	0.113	0.000717336	CD14+ Mo
AC016831.7	3.70924e-08	-0.346855	0.042	0.112	0.000772078	CD14+ Mo
EPHX1	3.91594e-08	-0.337538	0.036	0.103	0.000815103	CD14+ Mo
PRCP	4.97618e-08	-0.411383	0.225	0.316	0.00103579	CD14+ Mo
FNIP2	5.0053e-08	-0.406882	0.125	0.211	0.00104185	CD14+ Mo
FABP5	5.58612e-08	-0.647843	0.163	0.25	0.00116275	CD14+ Mo
CSF1R	5.66761e-08	-0.392384	0.322	0.399	0.00117971	CD14+ Mo
TCF12	6.18805e-08	-0.286504	0.072	0.15	0.00128804	CD14+ Mo
PAPSS2	8.04647e-08	-0.619478	0.119	0.2	0.00167487	CD14+ Mo
MT-ND6	9.48625e-08	-0.486414	0.656	0.663	0.00197456	CD14+ Mo
ARHGAP18	1.07238e-07	-0.338152	0.094	0.175	0.00223216	CD14+ Mo
UACA	1.19076e-07	-0.291929	0.044	0.11	0.00247857	CD14+ Mo
ID2	1.2988e-07	-0.500726	0.25	0.332	0.00270345	CD14+ Mo
TMSB4X	1.72209e-07	-0.254791	0.981	0.945	0.00358452	CD14+ Mo
GNPDA1	2.45685e-07	-0.344511	0.133	0.218	0.00511393	CD14+ Mo
CREM	2.49915e-07	-0.35401	0.081	0.155	0.00520197	CD14+ Mo
PLEK	2.50749e-07	0.314181	0.587	0.475	0.00521934	CD14+ Mo
PLAC8	2.97605e-07	-0.462299	0.293	0.371	0.00619465	CD14+ Mo
NFIC	3.85806e-07	-0.346925	0.131	0.212	0.00803055	CD14+ Mo
PIK3R1	5.17993e-07	-0.450612	0.156	0.236	0.010782	CD14+ Mo
LGALS8	5.44444e-07	-0.341246	0.131	0.211	0.0113326	CD14+ Mo
NPL	5.465e-07	-0.38143	0.122	0.201	0.0113754	CD14+ Mo
GPRIN3	5.49266e-07	-0.306861	0.07	0.141	0.011433	CD14+ Mo
CD38	6.20208e-07	-0.309462	0.094	0.169	0.0129096	CD14+ Mo
PIK3C2A	7.03293e-07	-0.28559	0.069	0.138	0.0146391	CD14+ Mo
SPRED1	7.08227e-07	-0.255083	0.052	0.115	0.0147417	CD14+ Mo
DAPK1	7.36642e-07	-0.481374	0.225	0.306	0.0153332	CD14+ Mo
VOPP1	8.71515e-07	-0.260254	0.125	0.206	0.0181406	CD14+ Mo
ZMYND8	1.09056e-06	-0.256449	0.053	0.116	0.0227001	CD14+ Mo
SNX6	1.12414e-06	-0.390634	0.372	0.434	0.023399	CD14+ Mo
TCF7L2	1.42304e-06	-0.304095	0.117	0.193	0.0296205	CD14+ Mo
TUBB	1.56727e-06	-0.451686	0.379	0.447	0.0326227	CD14+ Mo
NRIP1	1.66711e-06	-0.282396	0.125	0.201	0.0347008	CD14+ Mo
CNTLN	1.89515e-06	-0.282826	0.097	0.168	0.0394476	CD14+ Mo
GNAS	2.37097e-06	-0.418068	0.412	0.465	0.0493518	CD14+ Mo
FNBP1	2.70934e-06	-0.376808	0.274	0.347	0.056395	CD14+ Mo
MT2A	2.8082e-06	-1.01412	0.742	0.686	0.0584526	CD14+ Mo
MIR181A1HG	3.12216e-06	-0.300509	0.07	0.135	0.0649877	CD14+ Mo
HLA-DQA2	3.16011e-06	-0.350004	0.099	0.165	0.0657777	CD14+ Mo
PMS1	3.72578e-06	-0.263698	0.049	0.106	0.0775522	CD14+ Mo
MCUR1	4.43699e-06	-0.283696	0.069	0.132	0.0923559	CD14+ Mo
HLA-DRB1	4.62311e-06	-0.374132	0.909	0.847	0.09623	CD14+ Mo
SNX5	5.07209e-06	-0.338108	0.235	0.311	0.105576	CD14+ Mo
PRNP	5.5312e-06	-0.33093	0.15	0.222	0.115132	CD14+ Mo
KLHL6	6.19706e-06	-0.26156	0.072	0.133	0.128992	CD14+ Mo
GOLGA4	6.76497e-06	-0.361891	0.196	0.272	0.140813	CD14+ Mo
CISD2	7.17459e-06	-0.30825	0.138	0.208	0.149339	CD14+ Mo
ETNK1	7.35764e-06	-0.371386	0.139	0.207	0.153149	CD14+ Mo
IDH1	7.75442e-06	-0.321593	0.088	0.151	0.161408	CD14+ Mo
HDAC9	8.36213e-06	-0.266209	0.074	0.135	0.174058	CD14+ Mo
DIP2B	8.9053e-06	-0.251079	0.059	0.117	0.185364	CD14+ Mo
SH3TC1	1.09674e-05	-0.346239	0.15	0.219	0.228287	CD14+ Mo
DSTN	1.12825e-05	-0.366102	0.131	0.199	0.234846	CD14+ Mo
ACP2	1.25148e-05	-0.256427	0.095	0.159	0.260495	CD14+ Mo
SHMT1	1.26424e-05	-0.256881	0.049	0.102	0.263152	CD14+ Mo
SNRPN	1.46273e-05	-0.251327	0.058	0.114	0.304467	CD14+ Mo
ITPR2	1.52448e-05	-0.317664	0.174	0.245	0.317321	CD14+ Mo
GBP5	1.53867e-05	0.314168	0.282	0.21	0.320274	CD14+ Mo
HCLS1	1.55266e-05	-0.289917	0.617	0.624	0.323186	CD14+ Mo
CORO1B	1.58044e-05	-0.383071	0.255	0.321	0.328969	CD14+ Mo
LMNA	1.66928e-05	-0.298907	0.055	0.109	0.34746	CD14+ Mo
APH1B	1.72522e-05	-0.261533	0.091	0.152	0.359104	CD14+ Mo
EVL	1.85604e-05	-0.317122	0.174	0.244	0.386335	CD14+ Mo
HLA-DQB1	2.7577e-05	-0.504095	0.679	0.633	0.574015	CD14+ Mo
LRRK1	2.81702e-05	-0.254882	0.086	0.145	0.586362	CD14+ Mo
SH3BP5	2.82951e-05	-0.342343	0.192	0.26	0.588962	CD14+ Mo
ITSN2	2.84402e-05	-0.319584	0.268	0.334	0.591983	CD14+ Mo
ALDH1A1	2.98706e-05	-0.340578	0.142	0.21	0.621756	CD14+ Mo
CD4	3.72868e-05	-0.324242	0.315	0.372	0.776125	CD14+ Mo
HEXA	4.14789e-05	-0.345012	0.218	0.286	0.863384	CD14+ Mo
RRBP1	4.62898e-05	-0.259963	0.172	0.241	0.963522	CD14+ Mo
GSN	5.49302e-05	-0.326838	0.252	0.314	1	CD14+ Mo
SHTN1	7.60081e-05	-0.341687	0.23	0.295	1	CD14+ Mo
CHD9	9.12412e-05	-0.269098	0.16	0.222	1	CD14+ Mo
SERINC1	0.00010163	-0.255065	0.185	0.251	1	CD14+ Mo
CYB5A	0.000110748	-0.351897	0.102	0.157	1	CD14+ Mo
HERC1	0.000128212	-0.252701	0.121	0.179	1	CD14+ Mo
SLC1A3	0.000150531	-0.488129	0.177	0.232	1	CD14+ Mo
C3AR1	0.000178982	-0.265976	0.156	0.214	1	CD14+ Mo
ATM	0.000179506	-0.305183	0.188	0.248	1	CD14+ Mo
PARP1	0.000188165	-0.26005	0.142	0.202	1	CD14+ Mo
CLEC2B	0.000190596	-0.326401	0.244	0.306	1	CD14+ Mo
EGR1	0.000195571	-0.346851	0.146	0.202	1	CD14+ Mo
WSB1	0.000230256	-0.543338	0.509	0.502	1	CD14+ Mo
EPN1	0.000234667	-0.299472	0.191	0.252	1	CD14+ Mo
CCDC88A	0.000240727	-0.319638	0.341	0.392	1	CD14+ Mo
MAFB	0.000246059	-0.29707	0.455	0.483	1	CD14+ Mo
CPM	0.000250326	-0.37606	0.211	0.264	1	CD14+ Mo
CCL3L1	0.000261424	0.388106	0.315	0.251	1	CD14+ Mo
APOA2	0.000301801	-0.408912	0.368	0.422	1	CD14+ Mo
CYP2E1	0.00033208	-0.268346	0.067	0.113	1	CD14+ Mo
C3	0.000351679	-0.364404	0.094	0.143	1	CD14+ Mo
KMO	0.000371503	-0.370147	0.097	0.147	1	CD14+ Mo
PLA2G16	0.000372628	-0.264432	0.138	0.195	1	CD14+ Mo
ST3GAL1	0.000383117	-0.307162	0.113	0.163	1	CD14+ Mo
SBF2	0.00041966	-0.311648	0.103	0.151	1	CD14+ Mo
MT-ND2	0.000431019	-0.332973	0.919	0.87	1	CD14+ Mo
MT-ND3	0.000520382	-0.445884	0.908	0.863	1	CD14+ Mo
ACAT1	0.000525811	-0.253534	0.066	0.109	1	CD14+ Mo
TUBA1B	0.000599166	-0.342962	0.437	0.476	1	CD14+ Mo
MT1F	0.000688681	-0.295665	0.072	0.115	1	CD14+ Mo
RFK	0.000771045	-0.264327	0.077	0.12	1	CD14+ Mo
YWHAH	0.000795884	-0.348718	0.274	0.323	1	CD14+ Mo
DNPH1	0.000808568	-0.335561	0.186	0.237	1	CD14+ Mo
CCDC50	0.000849719	-0.326362	0.114	0.162	1	CD14+ Mo
APOA1	0.000901178	-0.573431	0.297	0.343	1	CD14+ Mo
HSP90B1	0.00137431	-0.300708	0.484	0.504	1	CD14+ Mo
LCP2	0.00141794	-0.254376	0.396	0.432	1	CD14+ Mo
PDCD4	0.00159265	-0.263418	0.183	0.234	1	CD14+ Mo
AP1B1	0.00200425	-0.276903	0.169	0.215	1	CD14+ Mo
MEF2A	0.00211228	-0.291648	0.233	0.28	1	CD14+ Mo
CTNND1	0.00214454	-0.261739	0.122	0.164	1	CD14+ Mo
PTPN1	0.00227818	-0.268182	0.2	0.251	1	CD14+ Mo
CD164	0.00230265	-0.262903	0.316	0.361	1	CD14+ Mo
RBP4	0.00279288	-0.343482	0.188	0.236	1	CD14+ Mo
APOC3	0.0040203	-0.398755	0.344	0.376	1	CD14+ Mo
CLEC10A	0.00415921	-0.310815	0.178	0.22	1	CD14+ Mo
AFF4	0.00470501	-0.299496	0.221	0.26	1	CD14+ Mo
CLU	0.00527494	-0.372333	0.08	0.114	1	CD14+ Mo
HERPUD1	0.00548551	-0.336711	0.498	0.5	1	CD14+ Mo
TPP1	0.00593362	-0.301317	0.368	0.385	1	CD14+ Mo
SMS	0.00597951	-0.281398	0.221	0.263	1	CD14+ Mo
NCKAP1L	0.00718655	-0.266284	0.296	0.332	1	CD14+ Mo
MAP3K8	0.0088161	-0.412681	0.333	0.36	1	CD14+ Mo
FGA	0.00921842	-0.30245	0.094	0.129	1	CD14+ Mo
EIF3D	0.00964849	-0.272375	0.235	0.272	1	CD14+ Mo
ADI1	0.0104382	-0.271184	0.199	0.239	1	CD14+ Mo
HLA-DRB5	0.0106286	-0.373217	0.701	0.654	1	CD14+ Mo
MARCKSL1	0.017016	-0.257218	0.146	0.183	1	CD14+ Mo
IL32	0.017621	-0.322005	0.108	0.139	1	CD14+ Mo
RB1	0.0199091	-0.257491	0.213	0.246	1	CD14+ Mo
ACP5	0.0252176	-0.2825	0.142	0.175	1	CD14+ Mo
CPVL	0.0259103	-0.334562	0.531	0.498	1	CD14+ Mo
ORM1	0.0278811	-0.321509	0.091	0.118	1	CD14+ Mo
FCHSD2	0.0318442	-0.263357	0.136	0.164	1	CD14+ Mo
RPS27L	0.0348139	-0.25859	0.352	0.37	1	CD14+ Mo
APOB	0.0348452	-0.25034	0.083	0.109	1	CD14+ Mo
SOD1	0.0449104	-0.263257	0.296	0.319	1	CD14+ Mo
IGKV3-20	0.049494	-0.307346	0.078	0.102	1	CD14+ Mo
XIST	0.0505182	-0.45073	0.241	0.259	1	CD14+ Mo
ADIPOR1	0.0551166	-0.264654	0.221	0.248	1	CD14+ Mo
IRF8	0.0586639	-0.309994	0.225	0.249	1	CD14+ Mo
CELF2	0.0650403	-0.363254	0.383	0.391	1	CD14+ Mo
AMBP	0.0738885	-0.357691	0.152	0.177	1	CD14+ Mo
RAB20	0.079652	-0.331506	0.264	0.279	1	CD14+ Mo
VTN	0.0805154	-0.305952	0.111	0.133	1	CD14+ Mo
FGB	0.0852038	-0.3226	0.152	0.177	1	CD14+ Mo
SRGAP2	0.222181	-0.253124	0.25	0.266	1	CD14+ Mo
TF	0.295881	-0.343336	0.136	0.149	1	CD14+ Mo
TTR	0.31376	-0.313869	0.249	0.26	1	CD14+ Mo
FGG	0.357237	-0.316198	0.155	0.165	1	CD14+ Mo
IGKV3-15	0.441435	-0.540063	0.114	0.102	1	CD14+ Mo
HP	0.505557	-0.410999	0.282	0.285	1	CD14+ Mo
CALM3	0.596103	-0.260448	0.366	0.346	1	CD14+ Mo
APOH	0.643502	-0.251777	0.119	0.124	1	CD14+ Mo
VMP1	0.753784	-0.288362	0.394	0.353	1	CD14+ Mo
BLVRB	0.790843	-0.264997	0.534	0.467	1	CD14+ Mo
LINC02432	3.76555e-248	1.32922	0.467	0.02	7.838e-244	CD16+ Mo
CDKN1C	6.6643e-247	1.4205	0.529	0.029	1.38717e-242	CD16+ Mo
SLC11A1	1.08646e-133	1.20805	0.671	0.105	2.26147e-129	CD16+ Mo
FCN1	3.89475e-130	1.44102	0.895	0.206	8.10692e-126	CD16+ Mo
CD79B	2.65165e-128	0.647927	0.271	0.014	5.5194e-124	CD16+ Mo
HES4	1.37964e-120	1.02905	0.343	0.027	2.87172e-116	CD16+ Mo
APOBEC3A	1.41226e-114	1.14096	0.462	0.053	2.93962e-110	CD16+ Mo
SMIM25	1.43767e-109	1.31108	0.781	0.196	2.9925e-105	CD16+ Mo
LST1	2.73859e-107	1.58087	0.981	0.565	5.70038e-103	CD16+ Mo
MYO1G	3.80638e-106	0.978943	0.495	0.07	7.92298e-102	CD16+ Mo
SPN	2.27362e-103	1.04516	0.514	0.079	4.73253e-99	CD16+ Mo
LILRA5	2.68076e-103	1.25446	0.652	0.137	5.58001e-99	CD16+ Mo
NEURL1	2.67332e-101	0.451475	0.162	0.005	5.56452e-97	CD16+ Mo
IFITM2	1.22026e-95	1.6718	0.943	0.508	2.53998e-91	CD16+ Mo
S100A6	5.88469e-95	1.47348	0.967	0.447	1.2249e-90	CD16+ Mo
S100A4	2.91021e-94	1.70625	0.962	0.53	6.05761e-90	CD16+ Mo
STXBP2	1.64046e-93	1.31797	0.814	0.259	3.41463e-89	CD16+ Mo
TESC	1.10414e-92	0.78273	0.371	0.043	2.29826e-88	CD16+ Mo
COTL1	1.13777e-92	1.3243	0.967	0.6	2.36827e-88	CD16+ Mo
FAM110A	1.04157e-89	0.889966	0.443	0.067	2.16802e-85	CD16+ Mo
CD52	2.37794e-88	1.26319	0.895	0.333	4.94968e-84	CD16+ Mo
CD300E	1.93342e-85	0.936142	0.424	0.062	4.0244e-81	CD16+ Mo
IFITM3	7.69321e-84	1.34929	0.967	0.658	1.60134e-79	CD16+ Mo
LILRA1	1.11844e-83	0.877901	0.495	0.088	2.32804e-79	CD16+ Mo
C11orf21	1.42348e-83	0.562955	0.257	0.022	2.96297e-79	CD16+ Mo
LILRB2	1.63879e-81	1.27112	0.838	0.317	3.41113e-77	CD16+ Mo
CORO1A	6.74108e-81	1.11769	0.843	0.288	1.40316e-76	CD16+ Mo
CX3CR1	7.13012e-81	0.836484	0.333	0.04	1.48414e-76	CD16+ Mo
ADGRE3	8.13493e-81	0.420446	0.171	0.009	1.69329e-76	CD16+ Mo
TNFRSF8	3.35059e-80	0.370111	0.186	0.011	6.97425e-76	CD16+ Mo
P2RX1	4.4463e-78	0.55073	0.252	0.023	9.25498e-74	CD16+ Mo
LYST	2.47129e-74	0.950453	0.629	0.157	5.14399e-70	CD16+ Mo
MXD3	6.5293e-73	0.420869	0.195	0.014	1.35907e-68	CD16+ Mo
BCL2A1	1.35524e-71	1.12415	0.724	0.219	2.82093e-67	CD16+ Mo
CD37	6.58582e-71	1.0439	0.848	0.322	1.37084e-66	CD16+ Mo
RIPOR2	6.68061e-70	0.899828	0.581	0.141	1.39057e-65	CD16+ Mo
FGR	3.91462e-67	0.900772	0.686	0.205	8.14827e-63	CD16+ Mo
RHOC	1.14344e-66	1.06028	0.581	0.157	2.38006e-62	CD16+ Mo
IFITM1	1.56683e-63	1.11873	0.643	0.186	3.26135e-59	CD16+ Mo
PECAM1	1.24148e-62	1.15936	0.652	0.218	2.58414e-58	CD16+ Mo
SH2D3C	2.59028e-62	0.546785	0.262	0.032	5.39167e-58	CD16+ Mo
TSPAN32	3.46905e-62	0.479645	0.233	0.025	7.22082e-58	CD16+ Mo
MTMR11	8.33853e-62	0.356418	0.186	0.015	1.73566e-57	CD16+ Mo
CDH23	6.27671e-61	0.56722	0.248	0.029	1.3065e-56	CD16+ Mo
EMP3	6.40082e-61	1.09478	0.838	0.403	1.33233e-56	CD16+ Mo
SERPINA1	2.92506e-59	0.933128	0.938	0.609	6.08851e-55	CD16+ Mo
LIPN	3.1206e-59	0.303791	0.114	0.005	6.49554e-55	CD16+ Mo
PTPN6	2.69968e-58	0.948283	0.786	0.33	5.61937e-54	CD16+ Mo
SYTL1	9.83253e-57	0.373608	0.21	0.022	2.04664e-52	CD16+ Mo
TSPO	3.26441e-56	0.925127	0.829	0.359	6.79487e-52	CD16+ Mo
CEACAM3	2.56017e-55	0.401012	0.148	0.011	5.329e-51	CD16+ Mo
FLNA	3.47506e-55	0.922507	0.69	0.242	7.23333e-51	CD16+ Mo
CNIH4	1.89814e-54	0.844358	0.481	0.124	3.95098e-50	CD16+ Mo
CSK	7.94843e-54	0.814111	0.629	0.204	1.65447e-49	CD16+ Mo
POU2F2	3.17957e-52	0.953296	0.576	0.176	6.61828e-48	CD16+ Mo
CDA	3.45564e-52	0.470743	0.257	0.036	7.19291e-48	CD16+ Mo
CDC42EP2	1.72474e-51	0.660313	0.314	0.055	3.59004e-47	CD16+ Mo
RPS19	4.67069e-51	0.784573	0.976	0.814	9.72204e-47	CD16+ Mo
S1PR4	7.12564e-51	0.410642	0.233	0.031	1.4832e-46	CD16+ Mo
CPPED1	1.39934e-50	0.749224	0.519	0.147	2.91272e-46	CD16+ Mo
RARA	5.11659e-50	0.697676	0.4	0.09	1.06502e-45	CD16+ Mo
WARS	2.12872e-49	0.853356	0.71	0.266	4.43092e-45	CD16+ Mo
S100A11	2.66856e-49	0.737127	0.971	0.755	5.55461e-45	CD16+ Mo
FCGR3A	2.84088e-49	0.867656	0.914	0.472	5.91329e-45	CD16+ Mo
C19orf38	4.81403e-49	0.708626	0.433	0.108	1.00204e-44	CD16+ Mo
MS4A6A	6.50233e-49	-1.67739	0.31	0.736	1.35346e-44	CD16+ Mo
PLAGL2	7.53829e-49	0.436388	0.205	0.025	1.56909e-44	CD16+ Mo
CRIP1	7.9649e-49	0.881736	0.614	0.203	1.65789e-44	CD16+ Mo
TRAF3IP3	1.48558e-48	0.568573	0.362	0.074	3.09223e-44	CD16+ Mo
PRAM1	6.23414e-48	0.64429	0.381	0.084	1.29764e-43	CD16+ Mo
PILRA	7.34316e-48	0.811211	0.671	0.257	1.52848e-43	CD16+ Mo
LILRA2	3.51708e-47	0.727874	0.495	0.139	7.3208e-43	CD16+ Mo
CD48	9.7962e-47	0.784369	0.686	0.267	2.03908e-42	CD16+ Mo
RAB24	2.22327e-46	0.70528	0.519	0.155	4.62774e-42	CD16+ Mo
TBC1D10C	3.60949e-46	0.422272	0.214	0.029	7.51316e-42	CD16+ Mo
SIGLEC10	4.91949e-46	0.785126	0.486	0.138	1.02399e-41	CD16+ Mo
RAP1GAP2	9.82734e-46	0.489036	0.195	0.024	2.04556e-41	CD16+ Mo
PHF19	1.59389e-45	0.461237	0.19	0.023	3.31768e-41	CD16+ Mo
AC064805.1	1.68989e-45	0.266483	0.133	0.011	3.51751e-41	CD16+ Mo
LTA4H	4.88257e-45	0.780692	0.595	0.205	1.01631e-40	CD16+ Mo
LYN	1.1937e-44	0.839806	0.767	0.373	2.48469e-40	CD16+ Mo
KLF2	1.33815e-44	0.812392	0.805	0.367	2.78536e-40	CD16+ Mo
AC119396.1	1.39148e-44	0.541397	0.276	0.048	2.89637e-40	CD16+ Mo
C1QC	2.05847e-44	-2.59296	0.252	0.676	4.28471e-40	CD16+ Mo
ICAM3	1.1079e-43	0.614907	0.329	0.068	2.3061e-39	CD16+ Mo
CYTIP	1.31675e-43	0.734169	0.643	0.246	2.74082e-39	CD16+ Mo
PTPRC	1.64445e-43	0.767387	0.905	0.565	3.42293e-39	CD16+ Mo
CDC42EP3	7.21434e-43	0.599499	0.39	0.094	1.50166e-38	CD16+ Mo
ZNF703	2.16476e-42	0.450371	0.195	0.026	4.50594e-38	CD16+ Mo
ICAM4	5.29219e-42	0.432466	0.148	0.015	1.10157e-37	CD16+ Mo
MAPKAPK3	7.49329e-42	0.577717	0.376	0.091	1.55973e-37	CD16+ Mo
AIF1	1.85631e-41	0.730813	0.957	0.748	3.86391e-37	CD16+ Mo
S100A10	3.64379e-41	0.705118	0.881	0.432	7.58454e-37	CD16+ Mo
MSN	3.79892e-41	0.718418	0.781	0.366	7.90744e-37	CD16+ Mo
CKB	1.15183e-40	0.420564	0.162	0.018	2.39753e-36	CD16+ Mo
TCF7L2	2.8539e-40	0.696096	0.529	0.171	5.94039e-36	CD16+ Mo
NAP1L1	9.03914e-40	0.782541	0.776	0.4	1.8815e-35	CD16+ Mo
ADGRE2	1.58526e-39	0.633684	0.481	0.147	3.29972e-35	CD16+ Mo
CASP5	3.59979e-39	0.383515	0.119	0.01	7.49297e-35	CD16+ Mo
TNFRSF1B	8.16083e-39	0.828285	0.671	0.296	1.69868e-34	CD16+ Mo
GPBAR1	1.40575e-38	0.626576	0.4	0.109	2.92608e-34	CD16+ Mo
MTSS1	1.50357e-38	0.655335	0.667	0.261	3.12969e-34	CD16+ Mo
LFNG	1.61801e-38	0.432558	0.186	0.026	3.36789e-34	CD16+ Mo
LGALS1	1.92433e-38	0.706023	0.848	0.448	4.0055e-34	CD16+ Mo
VNN1	2.74854e-38	0.517346	0.181	0.025	5.72109e-34	CD16+ Mo
ITGA4	2.89942e-38	0.744192	0.61	0.235	6.03514e-34	CD16+ Mo
SLC40A1	3.13094e-38	-2.28184	0.081	0.544	6.51705e-34	CD16+ Mo
BIN2	4.17565e-38	0.652601	0.471	0.15	8.69162e-34	CD16+ Mo
C1QB	9.92025e-38	-2.08957	0.319	0.686	2.0649e-33	CD16+ Mo
TMEM154	1.04319e-37	0.414405	0.243	0.044	2.1714e-33	CD16+ Mo
FMNL1	1.65609e-37	0.660614	0.514	0.17	3.44716e-33	CD16+ Mo
RAC2	1.98437e-37	0.701837	0.652	0.274	4.13047e-33	CD16+ Mo
CYFIP2	2.21378e-37	0.352021	0.219	0.036	4.60799e-33	CD16+ Mo
SVIL	1.18882e-36	0.406315	0.176	0.024	2.47452e-32	CD16+ Mo
SLC2A6	4.79541e-36	0.50551	0.305	0.069	9.98165e-32	CD16+ Mo
SH3BGRL3	5.25876e-36	0.574737	0.962	0.785	1.09461e-31	CD16+ Mo
LSP1	8.8296e-36	0.602704	0.79	0.354	1.83788e-31	CD16+ Mo
LRRC25	1.0048e-35	0.666683	0.552	0.212	2.0915e-31	CD16+ Mo
DRAP1	1.88633e-35	0.806101	0.686	0.33	3.92639e-31	CD16+ Mo
TMPO	2.62614e-35	0.59833	0.443	0.137	5.4663e-31	CD16+ Mo
LRRFIP1	4.01863e-35	0.683806	0.776	0.417	8.36478e-31	CD16+ Mo
NACA	7.87413e-35	0.626787	0.948	0.732	1.639e-30	CD16+ Mo
CARD16	1.01472e-34	0.648537	0.738	0.356	2.11213e-30	CD16+ Mo
FCER1G	1.19724e-34	0.594196	0.967	0.8	2.49206e-30	CD16+ Mo
MTPN	1.40506e-34	0.634587	0.7	0.33	2.92462e-30	CD16+ Mo
LILRB1	1.55863e-34	0.681626	0.638	0.275	3.24429e-30	CD16+ Mo
ITGAL	2.43562e-34	0.66948	0.39	0.113	5.06974e-30	CD16+ Mo
VSIR	2.60119e-34	0.698077	0.667	0.316	5.41437e-30	CD16+ Mo
CASP1	2.63471e-34	0.62704	0.657	0.286	5.48416e-30	CD16+ Mo
IFI30	2.67822e-34	0.793663	0.724	0.349	5.57471e-30	CD16+ Mo
H3F3A	3.70286e-34	0.544424	0.957	0.757	7.7075e-30	CD16+ Mo
SUN2	6.21983e-34	0.424886	0.286	0.064	1.29466e-29	CD16+ Mo
AC090559.1	8.74689e-34	0.375469	0.252	0.051	1.82067e-29	CD16+ Mo
PFN1	1.37273e-33	0.577391	0.957	0.789	2.85734e-29	CD16+ Mo
ALDOA	1.58593e-33	0.65956	0.8	0.44	3.30112e-29	CD16+ Mo
FAM45A	1.71476e-33	0.525098	0.338	0.088	3.56926e-29	CD16+ Mo
DUSP6	2.6009e-33	0.577123	0.557	0.203	5.41376e-29	CD16+ Mo
FXYD5	5.97714e-33	0.5973	0.848	0.446	1.24414e-28	CD16+ Mo
NFKBIZ	1.08289e-32	0.726869	0.671	0.312	2.25403e-28	CD16+ Mo
PAG1	1.58945e-32	0.639463	0.471	0.163	3.30844e-28	CD16+ Mo
BTG1	3.66667e-32	0.657287	0.81	0.449	7.63217e-28	CD16+ Mo
CALHM2	8.44835e-32	0.361971	0.219	0.042	1.75852e-27	CD16+ Mo
CDKN2D	2.17686e-31	0.385474	0.219	0.042	4.53114e-27	CD16+ Mo
UNC119	2.71591e-31	0.687551	0.348	0.102	5.65316e-27	CD16+ Mo
PSMB9	8.05665e-31	0.573087	0.814	0.455	1.67699e-26	CD16+ Mo
PSAP	1.40651e-30	0.512556	0.981	0.81	2.92765e-26	CD16+ Mo
SELENOP	1.59546e-30	-1.89847	0.129	0.523	3.32094e-26	CD16+ Mo
CAMK1	4.98823e-30	0.473153	0.333	0.092	1.0383e-25	CD16+ Mo
ICAM2	5.5327e-30	0.528344	0.462	0.163	1.15163e-25	CD16+ Mo
RGS19	5.86251e-30	0.577005	0.529	0.213	1.22028e-25	CD16+ Mo
NCF2	6.17123e-30	0.619878	0.567	0.239	1.28454e-25	CD16+ Mo
TUBA1A	6.23775e-30	0.647505	0.567	0.234	1.29839e-25	CD16+ Mo
TKT	9.61121e-30	0.600222	0.748	0.401	2.00057e-25	CD16+ Mo
NAAA	1.05079e-29	0.602613	0.533	0.214	2.18722e-25	CD16+ Mo
CCDC88C	1.1806e-29	0.397787	0.233	0.049	2.45743e-25	CD16+ Mo
SEPT9	1.32222e-29	0.615383	0.557	0.236	2.7522e-25	CD16+ Mo
C5AR1	1.41705e-29	0.706386	0.624	0.272	2.94959e-25	CD16+ Mo
PPM1N	1.68403e-29	0.305204	0.133	0.017	3.5053e-25	CD16+ Mo
HSBP1	2.76129e-29	0.563027	0.7	0.347	5.74763e-25	CD16+ Mo
RHOG	4.34588e-29	0.546884	0.776	0.436	9.04595e-25	CD16+ Mo
APOE	6.26686e-29	-2.38152	0.252	0.573	1.30445e-24	CD16+ Mo
CUX1	7.6475e-29	0.714955	0.5	0.206	1.59183e-24	CD16+ Mo
BID	9.64896e-29	0.553837	0.519	0.202	2.00843e-24	CD16+ Mo
CD163	1.16155e-28	-1.84106	0.119	0.493	2.41777e-24	CD16+ Mo
LGMN	1.26601e-28	-1.71926	0.019	0.417	2.63521e-24	CD16+ Mo
LY6E	1.53242e-28	0.626298	0.681	0.343	3.18972e-24	CD16+ Mo
CHST15	2.70135e-28	0.534268	0.295	0.079	5.62286e-24	CD16+ Mo
ZNF706	3.33157e-28	0.614541	0.624	0.297	6.93466e-24	CD16+ Mo
ADGRE5	4.59016e-28	0.675299	0.595	0.269	9.55442e-24	CD16+ Mo
LTB	5.77407e-28	0.439744	0.286	0.074	1.20187e-23	CD16+ Mo
SPI1	9.80725e-28	0.639181	0.848	0.559	2.04138e-23	CD16+ Mo
HCK	9.90516e-28	0.610003	0.657	0.322	2.06176e-23	CD16+ Mo
C15orf39	1.03508e-27	0.442819	0.257	0.063	2.15452e-23	CD16+ Mo
C1QA	1.15409e-27	-1.66134	0.419	0.669	2.40225e-23	CD16+ Mo
HLA-DRA	2.25875e-27	-0.919011	0.933	0.916	4.70159e-23	CD16+ Mo
ACTB	2.3991e-27	0.477847	1	0.96	4.99374e-23	CD16+ Mo
SELPLG	3.1543e-27	0.572832	0.438	0.161	6.56567e-23	CD16+ Mo
PRELID1	3.52029e-27	0.618877	0.705	0.374	7.32749e-23	CD16+ Mo
CTSS	6.90736e-27	0.476052	0.967	0.745	1.43777e-22	CD16+ Mo
CD300LF	1.21431e-26	0.406944	0.248	0.061	2.52758e-22	CD16+ Mo
RNF149	1.40755e-26	0.52276	0.752	0.406	2.92981e-22	CD16+ Mo
PGK1	1.75674e-26	0.614045	0.724	0.391	3.65666e-22	CD16+ Mo
CD5L	2.7249e-26	-2.19418	0.067	0.427	5.67188e-22	CD16+ Mo
CD74	3.37683e-26	-0.803534	0.995	0.974	7.02887e-22	CD16+ Mo
RHOB	9.3561e-26	0.605958	0.733	0.389	1.94747e-21	CD16+ Mo
LYL1	1.02461e-25	0.519491	0.31	0.092	2.13274e-21	CD16+ Mo
TBC1D8	1.09948e-25	0.558244	0.4	0.143	2.28856e-21	CD16+ Mo
GCH1	1.27007e-25	0.506875	0.367	0.119	2.64365e-21	CD16+ Mo
CLEC12A	3.21062e-25	0.594425	0.471	0.191	6.68292e-21	CD16+ Mo
RPL8	3.30233e-25	0.531654	0.938	0.8	6.8738e-21	CD16+ Mo
RASGRP2	3.57996e-25	0.465434	0.357	0.117	7.45169e-21	CD16+ Mo
SLC25A6	4.27996e-25	0.512425	0.881	0.562	8.90873e-21	CD16+ Mo
VCL	5.18053e-25	0.460753	0.233	0.057	1.07833e-20	CD16+ Mo
ARPC3	6.75754e-25	0.503994	0.919	0.695	1.40658e-20	CD16+ Mo
OAS1	8.19751e-25	0.602017	0.481	0.202	1.70631e-20	CD16+ Mo
FLT3LG	9.70312e-25	0.257043	0.157	0.028	2.0197e-20	CD16+ Mo
LIMD2	9.76039e-25	0.553131	0.671	0.361	2.03162e-20	CD16+ Mo
SNAPC3	1.94871e-24	0.366595	0.224	0.053	4.05624e-20	CD16+ Mo
MRC1	2.05935e-24	-1.57912	0.024	0.373	4.28654e-20	CD16+ Mo
RRAS	2.52731e-24	0.381587	0.195	0.042	5.2606e-20	CD16+ Mo
PYCARD	3.35587e-24	0.552425	0.781	0.483	6.98525e-20	CD16+ Mo
LILRB3	3.49171e-24	0.518827	0.448	0.176	7.26799e-20	CD16+ Mo
ZBTB7A	4.21616e-24	0.359899	0.343	0.11	8.77594e-20	CD16+ Mo
CTSB	7.81438e-24	-1.37221	0.648	0.735	1.62656e-19	CD16+ Mo
PCGF5	9.46518e-24	0.342814	0.376	0.128	1.97018e-19	CD16+ Mo
PSMB10	1.16506e-23	0.448321	0.695	0.354	2.42508e-19	CD16+ Mo
LRRK2	1.26557e-23	0.435047	0.39	0.138	2.63428e-19	CD16+ Mo
PFKFB4	1.66722e-23	0.383415	0.171	0.035	3.47032e-19	CD16+ Mo
FYN	1.78091e-23	0.317482	0.21	0.048	3.70697e-19	CD16+ Mo
NBEAL2	1.79135e-23	0.30727	0.233	0.058	3.7287e-19	CD16+ Mo
DIAPH1	2.03673e-23	0.457815	0.371	0.13	4.23946e-19	CD16+ Mo
ERICH1	3.68669e-23	0.504055	0.424	0.162	7.67385e-19	CD16+ Mo
GMFG	5.50327e-23	0.490256	0.733	0.428	1.14551e-18	CD16+ Mo
TXNIP	5.80836e-23	0.510877	0.857	0.536	1.20901e-18	CD16+ Mo
ZDHHC1	6.15116e-23	0.263964	0.148	0.027	1.28036e-18	CD16+ Mo
YWHAZ	6.90376e-23	0.451242	0.724	0.409	1.43702e-18	CD16+ Mo
INSIG1	7.61194e-23	0.430474	0.433	0.166	1.58442e-18	CD16+ Mo
MARCO	8.82744e-23	-2.18783	0.133	0.445	1.83743e-18	CD16+ Mo
ARHGDIB	9.36345e-23	0.491354	0.857	0.588	1.949e-18	CD16+ Mo
IRAK3	1.1082e-22	0.404466	0.505	0.217	2.30671e-18	CD16+ Mo
HM13	1.13709e-22	0.377546	0.5	0.21	2.36685e-18	CD16+ Mo
COX6B1	1.1938e-22	0.433814	0.833	0.535	2.4849e-18	CD16+ Mo
ACTG1	1.20753e-22	0.42386	0.933	0.644	2.51347e-18	CD16+ Mo
SLC24A4	1.56057e-22	0.353028	0.167	0.034	3.24833e-18	CD16+ Mo
VASP	1.83738e-22	0.55134	0.5	0.225	3.8245e-18	CD16+ Mo
KIAA0513	2.00123e-22	0.448094	0.248	0.068	4.16555e-18	CD16+ Mo
MYD88	3.03853e-22	0.424573	0.495	0.219	6.32469e-18	CD16+ Mo
FPR2	3.64967e-22	0.344067	0.186	0.042	7.59679e-18	CD16+ Mo
HRH2	4.54228e-22	0.474675	0.319	0.105	9.45475e-18	CD16+ Mo
JPT1	4.69223e-22	0.509729	0.624	0.31	9.76688e-18	CD16+ Mo
PPP1CA	4.7684e-22	0.510026	0.61	0.316	9.92542e-18	CD16+ Mo
CCND3	6.00248e-22	0.405705	0.386	0.142	1.24942e-17	CD16+ Mo
ARHGAP27	8.37813e-22	0.484134	0.324	0.109	1.74391e-17	CD16+ Mo
MAP3K1	8.98772e-22	0.461971	0.371	0.138	1.87079e-17	CD16+ Mo
HLA-DQA1	9.10966e-22	-1.27495	0.567	0.709	1.89618e-17	CD16+ Mo
IRF1	1.15662e-21	0.573633	0.624	0.32	2.40751e-17	CD16+ Mo
S100A8	1.4188e-21	-0.610827	0.476	0.175	2.95323e-17	CD16+ Mo
CD55	1.46586e-21	0.48088	0.562	0.264	3.05119e-17	CD16+ Mo
TNFSF10	1.5211e-21	0.452729	0.605	0.296	3.16616e-17	CD16+ Mo
RELT	1.69116e-21	0.401291	0.262	0.077	3.52014e-17	CD16+ Mo
TIMP1	2.13383e-21	0.553469	0.838	0.541	4.44156e-17	CD16+ Mo
PTP4A2	4.56324e-21	0.459375	0.619	0.327	9.49838e-17	CD16+ Mo
PPCDC	5.10925e-21	0.266995	0.162	0.034	1.06349e-16	CD16+ Mo
TNFSF13	5.82852e-21	0.417375	0.348	0.122	1.21321e-16	CD16+ Mo
CXCL12	6.00234e-21	-1.39228	0.029	0.345	1.24939e-16	CD16+ Mo
CEBPB	7.82563e-21	0.540449	0.676	0.384	1.62891e-16	CD16+ Mo
VSIG4	7.98631e-21	-1.22178	0.029	0.343	1.66235e-16	CD16+ Mo
PGAM1	1.07363e-20	0.431463	0.519	0.243	2.23476e-16	CD16+ Mo
MYL6	1.13418e-20	0.473176	0.91	0.748	2.3608e-16	CD16+ Mo
TBCB	1.51881e-20	0.392706	0.457	0.196	3.1614e-16	CD16+ Mo
SERP1	1.71357e-20	0.459821	0.829	0.527	3.5668e-16	CD16+ Mo
LINC00877	2.02063e-20	0.347053	0.162	0.035	4.20594e-16	CD16+ Mo
PSME1	2.18641e-20	0.460615	0.795	0.507	4.55101e-16	CD16+ Mo
HIGD2A	2.22652e-20	0.496813	0.771	0.477	4.6345e-16	CD16+ Mo
LIMD1	2.30477e-20	0.370753	0.181	0.043	4.79738e-16	CD16+ Mo
OAZ1	2.93815e-20	0.417813	0.919	0.752	6.11577e-16	CD16+ Mo
SH3BP2	3.28391e-20	0.452703	0.433	0.182	6.83546e-16	CD16+ Mo
RBBP8	3.57031e-20	0.333615	0.176	0.041	7.43161e-16	CD16+ Mo
PAPSS2	4.14785e-20	0.40431	0.448	0.181	8.63375e-16	CD16+ Mo
PPDPF	5.97221e-20	0.550944	0.729	0.453	1.24311e-15	CD16+ Mo
GRK6	8.35054e-20	0.281084	0.19	0.047	1.73816e-15	CD16+ Mo
EEF1D	1.17995e-19	0.426305	0.867	0.584	2.45607e-15	CD16+ Mo
ARPC2	1.18738e-19	0.432208	0.886	0.64	2.47154e-15	CD16+ Mo
TCIRG1	1.19446e-19	0.513253	0.529	0.258	2.48627e-15	CD16+ Mo
SLC9A3R1	1.22348e-19	0.298053	0.257	0.078	2.54668e-15	CD16+ Mo
GIMAP7	2.38765e-19	0.412076	0.486	0.215	4.96989e-15	CD16+ Mo
HK1	2.50151e-19	0.475676	0.276	0.093	5.2069e-15	CD16+ Mo
FOLR2	2.57215e-19	-1.39511	0.043	0.338	5.35393e-15	CD16+ Mo
TBCD	2.87923e-19	0.33039	0.157	0.035	5.99311e-15	CD16+ Mo
CFL1	4.6781e-19	0.400402	0.905	0.688	9.73747e-15	CD16+ Mo
EVI2B	4.74314e-19	0.463121	0.595	0.316	9.87284e-15	CD16+ Mo
HK3	5.5192e-19	0.36236	0.371	0.141	1.14882e-14	CD16+ Mo
TES	7.02577e-19	0.370119	0.329	0.12	1.46241e-14	CD16+ Mo
RAP1B	8.70797e-19	0.403191	0.6	0.326	1.81256e-14	CD16+ Mo
FGD3	9.06025e-19	0.362914	0.238	0.072	1.88589e-14	CD16+ Mo
H2AFZ	1.32443e-18	0.483717	0.648	0.373	2.7568e-14	CD16+ Mo
ITGB2	1.32735e-18	0.473411	0.781	0.523	2.76288e-14	CD16+ Mo
CAPZB	1.4669e-18	0.40413	0.724	0.435	3.05336e-14	CD16+ Mo
SCLT1	1.4831e-18	0.361951	0.281	0.095	3.08708e-14	CD16+ Mo
GIMAP2	1.50106e-18	0.409294	0.3	0.107	3.12445e-14	CD16+ Mo
MAST3	2.2618e-18	0.268534	0.157	0.036	4.70793e-14	CD16+ Mo
CAPN2	2.44078e-18	0.322925	0.257	0.082	5.08048e-14	CD16+ Mo
KRAS	2.79913e-18	0.394772	0.405	0.171	5.82639e-14	CD16+ Mo
FAU	3.05546e-18	0.393958	0.943	0.79	6.35993e-14	CD16+ Mo
PSMA4	3.29673e-18	0.459597	0.49	0.236	6.86215e-14	CD16+ Mo
TUT7	3.35842e-18	0.545879	0.405	0.174	6.99056e-14	CD16+ Mo
PITPNM1	3.53407e-18	0.278561	0.138	0.029	7.35617e-14	CD16+ Mo
PLD3	3.66681e-18	-1.22228	0.152	0.434	7.63245e-14	CD16+ Mo
RPL28	3.75941e-18	0.343014	0.981	0.888	7.82522e-14	CD16+ Mo
RASSF5	4.64737e-18	0.451992	0.338	0.132	9.6735e-14	CD16+ Mo
FPR1	5.53524e-18	0.39565	0.486	0.228	1.15216e-13	CD16+ Mo
GNB2	7.12037e-18	0.364335	0.657	0.371	1.4821e-13	CD16+ Mo
CALML4	7.38357e-18	0.279384	0.229	0.068	1.53689e-13	CD16+ Mo
ADGRE1	7.89043e-18	0.321772	0.176	0.045	1.64239e-13	CD16+ Mo
CALHM6	9.12736e-18	0.410618	0.724	0.431	1.89986e-13	CD16+ Mo
AP2A1	9.26258e-18	0.370678	0.295	0.105	1.92801e-13	CD16+ Mo
LCP1	1.03174e-17	0.405965	0.838	0.57	2.14756e-13	CD16+ Mo
RPL18A	1.28126e-17	0.370853	0.924	0.766	2.66693e-13	CD16+ Mo
IL17RA	1.39676e-17	0.404517	0.386	0.16	2.90736e-13	CD16+ Mo
RPS9	1.49698e-17	0.406469	0.914	0.687	3.11596e-13	CD16+ Mo
RGS1	1.9724e-17	-1.11446	0.038	0.311	4.10554e-13	CD16+ Mo
CCL4L2	2.14339e-17	-1.99577	0.09	0.369	4.46146e-13	CD16+ Mo
C20orf27	2.28767e-17	0.452624	0.405	0.178	4.76178e-13	CD16+ Mo
MTHFS	3.19402e-17	0.321663	0.219	0.066	6.64834e-13	CD16+ Mo
ACAA1	3.66158e-17	0.293985	0.429	0.188	7.62159e-13	CD16+ Mo
PTMA	4.02858e-17	0.307317	0.99	0.874	8.38549e-13	CD16+ Mo
STK38	4.06111e-17	0.412643	0.3	0.112	8.4532e-13	CD16+ Mo
NOTCH2	4.29272e-17	0.414613	0.448	0.206	8.93529e-13	CD16+ Mo
PPP2R5A	6.73812e-17	0.315573	0.229	0.071	1.40254e-12	CD16+ Mo
FAM49A	7.56967e-17	0.378151	0.438	0.201	1.57563e-12	CD16+ Mo
RASGRP4	7.77473e-17	0.279502	0.186	0.051	1.61831e-12	CD16+ Mo
DAZAP2	7.9859e-17	0.333646	0.724	0.43	1.66227e-12	CD16+ Mo
HMGN2	8.96929e-17	0.313988	0.7	0.425	1.86696e-12	CD16+ Mo
ABI3	1.04308e-16	0.413106	0.429	0.201	2.17117e-12	CD16+ Mo
PLEKHJ1	1.14949e-16	0.328577	0.238	0.077	2.39266e-12	CD16+ Mo
CCL4	1.19697e-16	-1.46739	0.176	0.447	2.49149e-12	CD16+ Mo
CCL3	1.54569e-16	-1.17856	0.176	0.454	3.21735e-12	CD16+ Mo
IFI27	1.86028e-16	-1.74556	0.105	0.365	3.87217e-12	CD16+ Mo
SNX18	1.86305e-16	0.419542	0.31	0.119	3.87794e-12	CD16+ Mo
KSR1	1.87448e-16	0.294311	0.11	0.021	3.90174e-12	CD16+ Mo
SP110	1.97827e-16	0.415503	0.505	0.259	4.11776e-12	CD16+ Mo
C1orf54	2.04091e-16	-0.971763	0.033	0.295	4.24815e-12	CD16+ Mo
MNDA	2.05568e-16	0.332761	0.538	0.26	4.27891e-12	CD16+ Mo
YWHAB	2.54354e-16	0.3623	0.848	0.592	5.29439e-12	CD16+ Mo
FKBP1A	2.5666e-16	0.358363	0.738	0.469	5.34237e-12	CD16+ Mo
FRMD4B	3.07608e-16	-0.913729	0.043	0.31	6.40287e-12	CD16+ Mo
SIDT2	3.32636e-16	0.449265	0.295	0.111	6.92382e-12	CD16+ Mo
NR4A1	3.97613e-16	0.647718	0.481	0.245	8.27631e-12	CD16+ Mo
LILRB5	6.10492e-16	-1.10261	0.01	0.257	1.27074e-11	CD16+ Mo
ANKRD13D	6.10955e-16	0.3682	0.252	0.086	1.2717e-11	CD16+ Mo
TYMP	6.205e-16	0.323428	0.762	0.458	1.29157e-11	CD16+ Mo
POLD4	6.55749e-16	0.461844	0.433	0.215	1.36494e-11	CD16+ Mo
GNG2	6.60076e-16	0.32784	0.333	0.134	1.37395e-11	CD16+ Mo
HLA-DPB1	7.65897e-16	-0.836903	0.857	0.833	1.59421e-11	CD16+ Mo
ATP6V0C	8.23427e-16	0.38774	0.838	0.555	1.71396e-11	CD16+ Mo
SDC3	9.66893e-16	-1.20999	0.043	0.297	2.01259e-11	CD16+ Mo
VCAM1	9.77796e-16	-1.26309	0.024	0.278	2.03528e-11	CD16+ Mo
SLC7A7	9.81483e-16	0.319992	0.533	0.272	2.04296e-11	CD16+ Mo
DOK2	1.01279e-15	0.401421	0.49	0.25	2.10812e-11	CD16+ Mo
SLC16A3	1.06584e-15	0.329089	0.262	0.093	2.21854e-11	CD16+ Mo
HACD4	1.09295e-15	0.421479	0.41	0.188	2.27498e-11	CD16+ Mo
CAP1	1.12571e-15	0.352952	0.724	0.454	2.34317e-11	CD16+ Mo
ATG3	1.14475e-15	0.419408	0.543	0.29	2.38281e-11	CD16+ Mo
GDI2	1.40718e-15	0.367068	0.69	0.408	2.92904e-11	CD16+ Mo
GBP2	1.74984e-15	0.359318	0.51	0.256	3.6423e-11	CD16+ Mo
AC096667.1	1.84263e-15	0.265813	0.133	0.031	3.83543e-11	CD16+ Mo
SLC31A2	2.14079e-15	0.390579	0.467	0.233	4.45605e-11	CD16+ Mo
WASF2	2.20155e-15	0.372606	0.676	0.406	4.58253e-11	CD16+ Mo
BASP1	2.23089e-15	-1.01831	0.129	0.381	4.6436e-11	CD16+ Mo
LIPA	2.49428e-15	-1.25537	0.243	0.463	5.19184e-11	CD16+ Mo
GYG1	2.51423e-15	0.274729	0.295	0.114	5.23337e-11	CD16+ Mo
EMILIN2	2.98171e-15	0.251958	0.362	0.151	6.20644e-11	CD16+ Mo
CFD	3.71261e-15	0.330525	0.814	0.5	7.72781e-11	CD16+ Mo
RBX1	4.45761e-15	0.276566	0.557	0.296	9.27852e-11	CD16+ Mo
TADA3	4.55175e-15	0.302109	0.281	0.107	9.47447e-11	CD16+ Mo
SYF2	4.56562e-15	0.395568	0.39	0.18	9.50335e-11	CD16+ Mo
SSH2	4.63185e-15	0.301911	0.462	0.22	9.6412e-11	CD16+ Mo
PAPSS1	4.72417e-15	0.284385	0.257	0.093	9.83336e-11	CD16+ Mo
SERPING1	4.80969e-15	-1.00943	0.081	0.332	1.00114e-10	CD16+ Mo
RHOF	5.16032e-15	0.33629	0.157	0.042	1.07412e-10	CD16+ Mo
RPL18	5.82752e-15	0.313186	0.948	0.775	1.213e-10	CD16+ Mo
IL18	5.8874e-15	-0.893951	0.067	0.316	1.22546e-10	CD16+ Mo
PGLS	6.07482e-15	0.315308	0.633	0.368	1.26447e-10	CD16+ Mo
DAB2	6.37149e-15	-0.973603	0.067	0.317	1.32623e-10	CD16+ Mo
ARL4A	6.45631e-15	0.332925	0.333	0.138	1.34388e-10	CD16+ Mo
AHNAK	6.65634e-15	0.322902	0.676	0.372	1.38552e-10	CD16+ Mo
HSH2D	6.74498e-15	0.266162	0.148	0.038	1.40397e-10	CD16+ Mo
SECTM1	6.97847e-15	0.340097	0.3	0.12	1.45257e-10	CD16+ Mo
CMTM6	8.15224e-15	0.421053	0.614	0.363	1.69689e-10	CD16+ Mo
ERGIC1	9.77313e-15	0.372244	0.281	0.108	2.03428e-10	CD16+ Mo
ATP5MG	1.04012e-14	0.325728	0.819	0.543	2.16502e-10	CD16+ Mo
ARRB2	1.09599e-14	0.336242	0.605	0.347	2.28131e-10	CD16+ Mo
ACTR3	1.15432e-14	0.362731	0.681	0.41	2.40271e-10	CD16+ Mo
LAMTOR4	1.24559e-14	0.352794	0.71	0.449	2.5927e-10	CD16+ Mo
RNH1	1.38747e-14	0.370636	0.624	0.372	2.88801e-10	CD16+ Mo
LSM6	1.45689e-14	0.304065	0.376	0.171	3.03252e-10	CD16+ Mo
ANXA2	1.61294e-14	0.424483	0.538	0.299	3.35733e-10	CD16+ Mo
PKN1	1.64828e-14	0.350776	0.333	0.141	3.43089e-10	CD16+ Mo
STX11	1.77644e-14	0.393318	0.433	0.207	3.69766e-10	CD16+ Mo
CCNI	1.94522e-14	0.360793	0.767	0.503	4.04897e-10	CD16+ Mo
PIK3CG	2.02958e-14	0.255958	0.157	0.043	4.22458e-10	CD16+ Mo
ITGB2-AS1	2.33176e-14	0.344284	0.186	0.057	4.85356e-10	CD16+ Mo
SLC44A2	2.90772e-14	0.33032	0.29	0.114	6.05243e-10	CD16+ Mo
SEC11A	2.99102e-14	0.29293	0.619	0.349	6.22582e-10	CD16+ Mo
DDX21	3.06638e-14	0.343335	0.529	0.282	6.38267e-10	CD16+ Mo
COX5B	3.90129e-14	0.284569	0.762	0.495	8.12054e-10	CD16+ Mo
STK17B	3.99619e-14	0.300844	0.59	0.335	8.31808e-10	CD16+ Mo
ZFAS1	4.02056e-14	0.317591	0.533	0.289	8.3688e-10	CD16+ Mo
AGTRAP	4.16916e-14	0.270204	0.343	0.148	8.67812e-10	CD16+ Mo
MYL12B	4.19415e-14	0.330703	0.733	0.487	8.73012e-10	CD16+ Mo
PPM1F	4.21808e-14	0.281854	0.186	0.057	8.77993e-10	CD16+ Mo
RPL26	4.41192e-14	0.291286	0.957	0.774	9.1834e-10	CD16+ Mo
CAST	4.87816e-14	0.272533	0.667	0.385	1.01539e-09	CD16+ Mo
APOC1	5.18102e-14	-1.29146	0.305	0.525	1.07843e-09	CD16+ Mo
ABRACL	5.37541e-14	0.328352	0.586	0.336	1.11889e-09	CD16+ Mo
CCT5	5.9222e-14	0.345684	0.424	0.207	1.23271e-09	CD16+ Mo
ISG15	6.29873e-14	0.440691	0.4	0.194	1.31108e-09	CD16+ Mo
GPNMB	6.44839e-14	-0.979709	0.024	0.256	1.34223e-09	CD16+ Mo
VAMP5	6.55346e-14	0.281069	0.667	0.395	1.3641e-09	CD16+ Mo
CCDC69	6.60073e-14	0.254068	0.219	0.075	1.37394e-09	CD16+ Mo
RPL10	7.23509e-14	0.284706	0.986	0.915	1.50598e-09	CD16+ Mo
TPM3	7.40242e-14	0.336709	0.805	0.552	1.54081e-09	CD16+ Mo
OSCAR	7.95212e-14	0.273029	0.2	0.066	1.65523e-09	CD16+ Mo
CD47	9.52026e-14	0.32943	0.414	0.205	1.98164e-09	CD16+ Mo
SH3BP1	1.12035e-13	0.339189	0.3	0.126	2.33201e-09	CD16+ Mo
SLCO2B1	1.18036e-13	-0.820229	0.005	0.22	2.45693e-09	CD16+ Mo
ASAH1	1.19591e-13	0.348938	0.724	0.471	2.48929e-09	CD16+ Mo
BATF3	1.31888e-13	0.320553	0.167	0.05	2.74524e-09	CD16+ Mo
ARHGAP30	1.33269e-13	0.36154	0.386	0.185	2.77399e-09	CD16+ Mo
SGK1	1.45593e-13	-0.989466	0.181	0.411	3.03053e-09	CD16+ Mo
UTRN	1.47494e-13	0.379303	0.51	0.275	3.07009e-09	CD16+ Mo
DOK3	1.68218e-13	0.381232	0.243	0.091	3.50145e-09	CD16+ Mo
GPSM3	1.73281e-13	0.301395	0.605	0.36	3.60684e-09	CD16+ Mo
EVL	1.73338e-13	0.343603	0.443	0.228	3.60803e-09	CD16+ Mo
STX10	1.76157e-13	0.324336	0.286	0.117	3.66671e-09	CD16+ Mo
STMP1	2.01264e-13	0.294373	0.419	0.208	4.18931e-09	CD16+ Mo
TMOD3	2.1653e-13	0.27943	0.414	0.201	4.50708e-09	CD16+ Mo
MIIP	2.20523e-13	0.294037	0.233	0.085	4.59018e-09	CD16+ Mo
TYROBP	2.20758e-13	0.268157	0.967	0.826	4.59509e-09	CD16+ Mo
PABPC1	2.21755e-13	0.320344	0.9	0.744	4.61583e-09	CD16+ Mo
HLA-DMA	2.37472e-13	-0.774268	0.433	0.582	4.94299e-09	CD16+ Mo
SHISA5	2.40567e-13	0.305659	0.348	0.157	5.0074e-09	CD16+ Mo
GSTP1	2.53299e-13	0.359672	0.852	0.579	5.27241e-09	CD16+ Mo
RSRP1	2.68156e-13	0.43123	0.514	0.29	5.58168e-09	CD16+ Mo
RPL39	2.69335e-13	0.275616	0.957	0.828	5.60621e-09	CD16+ Mo
AXL	2.74829e-13	-0.781853	0.01	0.221	5.72056e-09	CD16+ Mo
ATP1B3	2.75896e-13	0.349377	0.443	0.22	5.74278e-09	CD16+ Mo
FRMD4A	3.29069e-13	-0.966173	0.014	0.226	6.84956e-09	CD16+ Mo
TMBIM4	3.42796e-13	0.391801	0.514	0.292	7.13529e-09	CD16+ Mo
MYH9	3.46276e-13	0.458078	0.529	0.308	7.20774e-09	CD16+ Mo
PSMB8	3.94304e-13	0.360536	0.562	0.321	8.20745e-09	CD16+ Mo
PFDN5	4.22385e-13	0.312851	0.886	0.7	8.79194e-09	CD16+ Mo
TPI1	4.24514e-13	0.360295	0.752	0.513	8.83627e-09	CD16+ Mo
EIF3K	4.43652e-13	0.360853	0.752	0.498	9.23461e-09	CD16+ Mo
TBXAS1	4.48849e-13	0.355184	0.629	0.389	9.34278e-09	CD16+ Mo
SASH3	4.60537e-13	0.307442	0.233	0.087	9.58608e-09	CD16+ Mo
HOTAIRM1	4.68619e-13	0.330945	0.195	0.065	9.75431e-09	CD16+ Mo
PET100	4.70575e-13	0.323378	0.333	0.149	9.79502e-09	CD16+ Mo
RPL34	5.08145e-13	0.257751	0.962	0.821	1.0577e-08	CD16+ Mo
ZEB2	5.44989e-13	0.412005	0.733	0.486	1.13439e-08	CD16+ Mo
PIEZO1	5.51089e-13	0.31268	0.143	0.04	1.14709e-08	CD16+ Mo
SAT1	5.56593e-13	0.500261	0.967	0.841	1.15855e-08	CD16+ Mo
ITGAX	5.9622e-13	0.333921	0.357	0.164	1.24103e-08	CD16+ Mo
RABGAP1L	6.12567e-13	0.344801	0.376	0.18	1.27506e-08	CD16+ Mo
KCNE3	6.42371e-13	0.305186	0.229	0.085	1.3371e-08	CD16+ Mo
RGL1	6.94258e-13	-0.948563	0.043	0.259	1.4451e-08	CD16+ Mo
CLIC1	6.97823e-13	0.312241	0.814	0.581	1.45252e-08	CD16+ Mo
GNAI2	7.17422e-13	0.398119	0.648	0.415	1.49331e-08	CD16+ Mo
KLF3	8.26954e-13	0.303193	0.471	0.247	1.7213e-08	CD16+ Mo
RAB10	9.24513e-13	0.396931	0.519	0.296	1.92437e-08	CD16+ Mo
RNASE6	1.14913e-12	-0.84073	0.071	0.295	2.39192e-08	CD16+ Mo
ACTR2	1.15088e-12	0.25534	0.71	0.443	2.39556e-08	CD16+ Mo
SIGLEC1	1.15645e-12	-0.843638	0.029	0.241	2.40715e-08	CD16+ Mo
NIN	1.18423e-12	0.327449	0.357	0.169	2.46498e-08	CD16+ Mo
SYNGR2	1.33374e-12	0.339971	0.629	0.389	2.77618e-08	CD16+ Mo
PSMB3	1.46574e-12	0.300283	0.581	0.339	3.05094e-08	CD16+ Mo
GIMAP1	1.60301e-12	0.290739	0.371	0.176	3.33666e-08	CD16+ Mo
LILRA6	1.70548e-12	0.277228	0.157	0.048	3.54996e-08	CD16+ Mo
MRPS35	1.72517e-12	0.320312	0.281	0.12	3.59095e-08	CD16+ Mo
ENY2	2.06165e-12	0.315599	0.552	0.327	4.29133e-08	CD16+ Mo
CETP	2.06905e-12	-1.18838	0.038	0.245	4.30672e-08	CD16+ Mo
ATP5MD	2.11442e-12	0.255986	0.61	0.367	4.40117e-08	CD16+ Mo
MIDN	2.24406e-12	0.335327	0.29	0.127	4.67101e-08	CD16+ Mo
RNF144B	2.32105e-12	0.356204	0.524	0.302	4.83127e-08	CD16+ Mo
VPS53	2.35892e-12	0.335756	0.21	0.077	4.91009e-08	CD16+ Mo
TIAM1	2.391e-12	0.261697	0.162	0.05	4.97687e-08	CD16+ Mo
UBXN1	2.49838e-12	0.271193	0.529	0.299	5.20037e-08	CD16+ Mo
UBE2J1	2.52399e-12	0.263799	0.414	0.207	5.25368e-08	CD16+ Mo
CD63	2.75251e-12	-0.959661	0.419	0.555	5.72934e-08	CD16+ Mo
SLC25A3	3.16203e-12	0.304275	0.695	0.445	6.58176e-08	CD16+ Mo
SNRPC	3.23399e-12	0.286922	0.39	0.194	6.73154e-08	CD16+ Mo
WAS	3.37598e-12	0.288774	0.529	0.306	7.02709e-08	CD16+ Mo
CD81	3.37929e-12	-0.830373	0.071	0.287	7.03399e-08	CD16+ Mo
PTGES3	4.02766e-12	0.318087	0.614	0.384	8.38358e-08	CD16+ Mo
COX7B	4.29476e-12	0.279962	0.595	0.357	8.93955e-08	CD16+ Mo
ALDH2	4.78381e-12	-0.807187	0.233	0.447	9.95749e-08	CD16+ Mo
HLA-DQB1	4.78422e-12	-0.962187	0.571	0.641	9.95836e-08	CD16+ Mo
HLA-DRB1	4.79245e-12	-0.749804	0.943	0.851	9.97548e-08	CD16+ Mo
UQCRC1	4.97505e-12	0.273973	0.443	0.234	1.03556e-07	CD16+ Mo
ARRDC1	5.60829e-12	0.269261	0.319	0.144	1.16736e-07	CD16+ Mo
NAA38	6.08595e-12	0.25135	0.4	0.202	1.26679e-07	CD16+ Mo
AMPD2	6.93618e-12	0.3459	0.286	0.125	1.44377e-07	CD16+ Mo
ADSS	6.95709e-12	0.351572	0.238	0.096	1.44812e-07	CD16+ Mo
CHCHD10	7.16883e-12	0.259213	0.681	0.428	1.49219e-07	CD16+ Mo
CNN2	7.32952e-12	0.303789	0.438	0.229	1.52564e-07	CD16+ Mo
VPS29	7.59173e-12	0.322317	0.467	0.257	1.58022e-07	CD16+ Mo
TSPAN14	8.23889e-12	0.312007	0.41	0.209	1.71493e-07	CD16+ Mo
TMA7	8.55661e-12	0.323811	0.733	0.493	1.78106e-07	CD16+ Mo
SLC43A2	9.13805e-12	0.359694	0.314	0.145	1.90209e-07	CD16+ Mo
DPEP2	9.14211e-12	0.320597	0.248	0.102	1.90293e-07	CD16+ Mo
NAIP	1.01772e-11	-0.735659	0.114	0.331	2.11838e-07	CD16+ Mo
CD59	1.0317e-11	-0.756274	0.019	0.212	2.14748e-07	CD16+ Mo
RPL11	1.03907e-11	0.270756	0.938	0.852	2.16282e-07	CD16+ Mo
NLRC4	1.07672e-11	0.277743	0.176	0.059	2.2412e-07	CD16+ Mo
UPP1	1.10849e-11	0.301253	0.305	0.138	2.30732e-07	CD16+ Mo
NOP53	1.12274e-11	0.306302	0.467	0.267	2.33698e-07	CD16+ Mo
ABHD3	1.23021e-11	0.291095	0.181	0.062	2.56067e-07	CD16+ Mo
ARL6IP4	1.26362e-11	0.299161	0.576	0.355	2.63023e-07	CD16+ Mo
CD84	1.29128e-11	-0.72482	0.062	0.268	2.68779e-07	CD16+ Mo
IMPDH1	1.31631e-11	0.315687	0.229	0.091	2.73989e-07	CD16+ Mo
LNPEP	1.45852e-11	0.359053	0.3	0.136	3.0359e-07	CD16+ Mo
VPS35	1.88334e-11	0.290185	0.443	0.247	3.92018e-07	CD16+ Mo
GNG5	1.95377e-11	0.250887	0.819	0.558	4.06677e-07	CD16+ Mo
NEAT1	1.97122e-11	0.36289	0.9	0.653	4.10309e-07	CD16+ Mo
ITPK1	2.08128e-11	0.274371	0.233	0.094	4.33218e-07	CD16+ Mo
EFHD2	2.51227e-11	0.319363	0.538	0.324	5.22928e-07	CD16+ Mo
ARRB1	2.96222e-11	0.266989	0.267	0.114	6.16586e-07	CD16+ Mo
TIMM17B	3.02997e-11	0.273027	0.271	0.12	6.30688e-07	CD16+ Mo
MMP24OS	3.08001e-11	0.27629	0.429	0.229	6.41103e-07	CD16+ Mo
TAOK3	3.43629e-11	0.301374	0.448	0.241	7.15265e-07	CD16+ Mo
RPS27	3.62206e-11	0.29376	0.886	0.675	7.53933e-07	CD16+ Mo
UQCRB	3.72676e-11	0.271509	0.743	0.518	7.75725e-07	CD16+ Mo
OGDH	3.77483e-11	0.296052	0.2	0.075	7.85731e-07	CD16+ Mo
EIF3F	3.80985e-11	0.281832	0.562	0.339	7.93021e-07	CD16+ Mo
FCGRT	3.811e-11	-0.844876	0.562	0.622	7.9326e-07	CD16+ Mo
ARHGEF1	5.34387e-11	0.35286	0.352	0.177	1.11233e-06	CD16+ Mo
UQCRQ	5.37453e-11	0.252868	0.6	0.371	1.11871e-06	CD16+ Mo
PGD	5.45514e-11	0.276823	0.405	0.211	1.13549e-06	CD16+ Mo
SHKBP1	5.69877e-11	0.260072	0.319	0.151	1.1862e-06	CD16+ Mo
RALB	6.19104e-11	0.278801	0.267	0.117	1.28866e-06	CD16+ Mo
PPM1G	6.22875e-11	0.30251	0.381	0.197	1.29651e-06	CD16+ Mo
CSF1R	6.89584e-11	0.2707	0.619	0.381	1.43537e-06	CD16+ Mo
ARHGAP45	7.16989e-11	0.323429	0.295	0.137	1.49241e-06	CD16+ Mo
A2M	7.26698e-11	-0.754416	0.033	0.222	1.51262e-06	CD16+ Mo
CREG1	8.30957e-11	-0.826831	0.2	0.394	1.72964e-06	CD16+ Mo
EPB41L2	8.81189e-11	-0.838705	0.081	0.276	1.8342e-06	CD16+ Mo
GSN	9.05556e-11	-0.75898	0.114	0.315	1.88491e-06	CD16+ Mo
CAPNS1	9.71281e-11	0.291718	0.4	0.212	2.02172e-06	CD16+ Mo
CSNK1G2	1.01053e-10	0.301721	0.171	0.06	2.10342e-06	CD16+ Mo
SNX20	1.08381e-10	0.255241	0.195	0.074	2.25594e-06	CD16+ Mo
SEC61G	1.14822e-10	0.294039	0.471	0.263	2.39003e-06	CD16+ Mo
PLXNC1	1.26379e-10	0.302666	0.219	0.088	2.63058e-06	CD16+ Mo
ALDH3B1	1.28044e-10	0.286537	0.229	0.094	2.66524e-06	CD16+ Mo
ELOB	1.40905e-10	0.312559	0.695	0.462	2.93294e-06	CD16+ Mo
NRP1	1.6759e-10	-0.643179	0	0.165	3.48838e-06	CD16+ Mo
TMEM176B	1.90581e-10	0.267696	0.452	0.245	3.96693e-06	CD16+ Mo
FLI1	1.99026e-10	0.251962	0.343	0.169	4.14272e-06	CD16+ Mo
PRR13	2.05933e-10	0.294169	0.681	0.457	4.28649e-06	CD16+ Mo
ANP32B	2.07838e-10	0.318596	0.524	0.316	4.32616e-06	CD16+ Mo
TCF4	2.1741e-10	-0.729867	0.038	0.217	4.52539e-06	CD16+ Mo
SLC38A10	2.25373e-10	0.331896	0.257	0.115	4.69114e-06	CD16+ Mo
ARPC5	2.30836e-10	0.256059	0.814	0.57	4.80485e-06	CD16+ Mo
COX7A2	2.66863e-10	0.271056	0.629	0.417	5.55476e-06	CD16+ Mo
LSM14A	2.7847e-10	0.292046	0.329	0.164	5.79636e-06	CD16+ Mo
FABP5	2.82719e-10	-1.113	0.062	0.247	5.8848e-06	CD16+ Mo
SCRN1	3.16778e-10	0.258927	0.129	0.039	6.59374e-06	CD16+ Mo
COX8A	3.23089e-10	0.250465	0.757	0.499	6.7251e-06	CD16+ Mo
ARL4C	3.40558e-10	-0.646921	0.105	0.305	7.08871e-06	CD16+ Mo
LYVE1	3.66083e-10	-1.04748	0.014	0.18	7.62002e-06	CD16+ Mo
GRK2	3.80286e-10	0.329724	0.352	0.185	7.91565e-06	CD16+ Mo
HEXA	4.2443e-10	-0.596534	0.09	0.285	8.83451e-06	CD16+ Mo
BACH1	4.32251e-10	0.319329	0.348	0.179	8.99731e-06	CD16+ Mo
UBA52	4.32846e-10	0.27421	0.876	0.683	9.00969e-06	CD16+ Mo
CLEC7A	4.47699e-10	0.270886	0.6	0.383	9.31886e-06	CD16+ Mo
SNX17	4.65278e-10	0.251551	0.381	0.205	9.68476e-06	CD16+ Mo
GSTK1	5.60929e-10	0.283128	0.648	0.442	1.16757e-05	CD16+ Mo
ADK	5.94664e-10	0.285842	0.238	0.104	1.23779e-05	CD16+ Mo
C9orf78	6.11125e-10	0.271757	0.333	0.169	1.27206e-05	CD16+ Mo
HLA-DMB	6.22256e-10	-0.716491	0.252	0.426	1.29523e-05	CD16+ Mo
DHPS	6.77147e-10	0.253984	0.2	0.08	1.40948e-05	CD16+ Mo
PTPN18	7.4246e-10	0.269628	0.419	0.231	1.54543e-05	CD16+ Mo
AKR1B1	7.81168e-10	-0.693766	0.067	0.249	1.626e-05	CD16+ Mo
CNPY3	7.87507e-10	0.308737	0.548	0.348	1.6392e-05	CD16+ Mo
PTMS	8.8578e-10	-0.561296	0.038	0.213	1.84375e-05	CD16+ Mo
SLC25A25	8.96093e-10	0.311204	0.167	0.061	1.86522e-05	CD16+ Mo
IER5	1.05813e-09	0.442558	0.324	0.164	2.20249e-05	CD16+ Mo
FKBP4	1.07245e-09	0.301755	0.19	0.076	2.2323e-05	CD16+ Mo
CDK2AP2	1.10592e-09	0.268149	0.314	0.157	2.30198e-05	CD16+ Mo
RPL36A	1.1226e-09	0.267954	0.586	0.381	2.33668e-05	CD16+ Mo
PEBP1	1.17574e-09	-0.687381	0.205	0.398	2.44731e-05	CD16+ Mo
DUSP1	1.22097e-09	0.377667	0.9	0.703	2.54146e-05	CD16+ Mo
NR1H3	1.27017e-09	-0.866359	0.057	0.228	2.64386e-05	CD16+ Mo
RMC1	1.33311e-09	0.27236	0.167	0.062	2.77486e-05	CD16+ Mo
AGPAT2	1.44933e-09	0.282761	0.2	0.082	3.01678e-05	CD16+ Mo
CLEC10A	1.54722e-09	-0.666918	0.048	0.222	3.22053e-05	CD16+ Mo
MEA1	1.65112e-09	0.304344	0.314	0.158	3.43681e-05	CD16+ Mo
AGPAT3	1.72749e-09	0.317232	0.19	0.077	3.59577e-05	CD16+ Mo
TMEM134	1.76078e-09	0.265919	0.257	0.119	3.66507e-05	CD16+ Mo
MYOF	2.1866e-09	0.251546	0.295	0.143	4.55141e-05	CD16+ Mo
SRA1	2.70739e-09	0.255718	0.338	0.178	5.63543e-05	CD16+ Mo
SCIMP	2.88439e-09	0.268757	0.49	0.296	6.00386e-05	CD16+ Mo
GLIPR1	2.96713e-09	0.274611	0.529	0.322	6.17608e-05	CD16+ Mo
PLTP	2.99006e-09	-0.695154	0.033	0.195	6.2238e-05	CD16+ Mo
ALB	3.07995e-09	-0.644208	0.681	0.771	6.41092e-05	CD16+ Mo
ATP1B1	3.27307e-09	-0.60016	0.043	0.208	6.8129e-05	CD16+ Mo
FGD2	3.56129e-09	0.294807	0.5	0.299	7.41283e-05	CD16+ Mo
MAF	4.00195e-09	-0.677954	0.043	0.205	8.33005e-05	CD16+ Mo
PRKCB	5.21857e-09	0.262358	0.343	0.182	0.000108625	CD16+ Mo
ETV5	5.278e-09	-0.555859	0.014	0.165	0.000109861	CD16+ Mo
STK10	5.35565e-09	0.2594	0.405	0.23	0.000111478	CD16+ Mo
HNRNPDL	5.44106e-09	0.269839	0.629	0.424	0.000113256	CD16+ Mo
SCD	5.64023e-09	-0.547288	0.005	0.149	0.000117401	CD16+ Mo
FPR3	5.82868e-09	-0.528623	0.024	0.178	0.000121324	CD16+ Mo
ZFAND5	5.87217e-09	0.344533	0.6	0.411	0.000122229	CD16+ Mo
TSPAN4	6.22279e-09	-0.59504	0.081	0.254	0.000129527	CD16+ Mo
EZR	6.3987e-09	0.2702	0.338	0.18	0.000133189	CD16+ Mo
ALDH1A1	6.53679e-09	-0.567764	0.043	0.209	0.000136063	CD16+ Mo
SULF2	7.17263e-09	0.254945	0.19	0.078	0.000149298	CD16+ Mo
MYO9A	7.36135e-09	-0.605284	0.033	0.191	0.000153226	CD16+ Mo
NBPF14	7.64134e-09	0.316764	0.3	0.154	0.000159054	CD16+ Mo
SSNA1	8.09448e-09	0.268487	0.305	0.159	0.000168487	CD16+ Mo
FILIP1L	8.37517e-09	-0.638535	0.024	0.174	0.000174329	CD16+ Mo
RPS6KA1	9.24961e-09	0.357113	0.257	0.124	0.000192531	CD16+ Mo
RACK1	9.71113e-09	0.25127	0.862	0.714	0.000202137	CD16+ Mo
DST	1.00889e-08	-0.7658	0.124	0.296	0.00021	CD16+ Mo
ME1	1.114e-08	-0.551734	0.01	0.152	0.000231879	CD16+ Mo
MVP	1.1323e-08	0.264074	0.333	0.181	0.000235689	CD16+ Mo
RNF167	1.20876e-08	0.262109	0.21	0.093	0.000251604	CD16+ Mo
ID3	1.25268e-08	-0.737377	0.005	0.143	0.000260744	CD16+ Mo
PIK3AP1	1.28412e-08	0.292721	0.424	0.253	0.00026729	CD16+ Mo
GRN	1.28679e-08	-0.630459	0.533	0.597	0.000267845	CD16+ Mo
LSM4	1.35956e-08	0.282202	0.305	0.158	0.000282993	CD16+ Mo
DGUOK	1.60021e-08	0.252591	0.305	0.157	0.000333085	CD16+ Mo
TSC22D3	1.74116e-08	0.274084	0.648	0.457	0.000362423	CD16+ Mo
ACTN1	1.76197e-08	-0.540648	0.057	0.221	0.000366753	CD16+ Mo
SPATS2L	1.92094e-08	-0.622526	0.043	0.195	0.000399845	CD16+ Mo
PDE4DIP	1.97665e-08	-0.672702	0.062	0.22	0.00041144	CD16+ Mo
TFEC	2.1656e-08	-0.572974	0.038	0.188	0.000450769	CD16+ Mo
TMEM37	3.48388e-08	-0.520243	0	0.128	0.000725169	CD16+ Mo
PARVG	3.54493e-08	0.277684	0.429	0.259	0.000737876	CD16+ Mo
KDM1B	3.85675e-08	0.266658	0.205	0.091	0.000802783	CD16+ Mo
CD14	4.20771e-08	-0.792786	0.248	0.4	0.000875836	CD16+ Mo
SLC1A3	4.27819e-08	-0.78308	0.076	0.231	0.000890505	CD16+ Mo
STOM	4.85035e-08	-0.675739	0.1	0.257	0.0010096	CD16+ Mo
ARAP1	4.90804e-08	0.275776	0.362	0.204	0.00102161	CD16+ Mo
NBPF26	5.30409e-08	0.318974	0.405	0.242	0.00110405	CD16+ Mo
PLA2G16	5.3818e-08	-0.573924	0.048	0.194	0.00112022	CD16+ Mo
NDST3	6.65195e-08	-0.529954	0	0.123	0.0013846	CD16+ Mo
C2	6.6877e-08	-0.581021	0.043	0.187	0.00139204	CD16+ Mo
GADD45B	7.36617e-08	-0.680866	0.295	0.447	0.00153327	CD16+ Mo
CCL3L1	7.9578e-08	-0.969262	0.1	0.265	0.00165642	CD16+ Mo
THRAP3	8.55545e-08	0.25011	0.386	0.23	0.00178082	CD16+ Mo
CTSD	9.78902e-08	-0.818716	0.2	0.344	0.00203759	CD16+ Mo
MT1X	1.0852e-07	-0.976344	0.129	0.292	0.00225885	CD16+ Mo
PDCD5	1.15301e-07	0.270966	0.305	0.165	0.00239999	CD16+ Mo
EBI3	1.26027e-07	-0.530076	0.038	0.179	0.00262326	CD16+ Mo
C15orf48	1.26376e-07	-0.720051	0	0.118	0.00263052	CD16+ Mo
CIRBP	1.44439e-07	0.258178	0.538	0.349	0.00300651	CD16+ Mo
RAB20	1.47546e-07	-0.637084	0.129	0.283	0.00307118	CD16+ Mo
P2RY6	1.67349e-07	-0.386169	0	0.116	0.00348337	CD16+ Mo
NRP2	1.71668e-07	-0.440902	0	0.116	0.00357328	CD16+ Mo
GPR183	1.87774e-07	-0.701029	0.029	0.159	0.00390851	CD16+ Mo
ABCG1	1.99996e-07	-0.388888	0	0.115	0.00416291	CD16+ Mo
MFSD10	2.62075e-07	0.265245	0.205	0.096	0.00545508	CD16+ Mo
HLA-DOA	2.68117e-07	-0.383744	0.033	0.169	0.00558086	CD16+ Mo
MYO1F	2.77041e-07	0.308479	0.471	0.311	0.00576662	CD16+ Mo
CD72	2.93135e-07	-0.44947	0.029	0.158	0.00610161	CD16+ Mo
ICAM1	3.05426e-07	-0.66757	0.11	0.261	0.00635744	CD16+ Mo
PLXNB2	3.18456e-07	0.265342	0.238	0.121	0.00662866	CD16+ Mo
CLIC2	3.4674e-07	-0.494338	0.048	0.185	0.00721739	CD16+ Mo
SLC27A3	3.66535e-07	0.290521	0.129	0.05	0.00762943	CD16+ Mo
PLEC	4.34205e-07	0.28635	0.295	0.162	0.00903798	CD16+ Mo
ADAM10	4.49821e-07	0.250586	0.357	0.21	0.00936303	CD16+ Mo
IER3	4.54734e-07	-0.812138	0.086	0.227	0.00946528	CD16+ Mo
FABP3	4.73758e-07	-0.575359	0.005	0.116	0.00986127	CD16+ Mo
ELL2	5.10133e-07	-0.541678	0.033	0.159	0.0106184	CD16+ Mo
ADGRG6	5.3611e-07	-0.423482	0	0.108	0.0111591	CD16+ Mo
WWP1	5.40794e-07	-0.570356	0.062	0.198	0.0112566	CD16+ Mo
CACUL1	5.86033e-07	0.262927	0.305	0.174	0.0121983	CD16+ Mo
TPT1	6.26071e-07	-0.325028	0.957	0.916	0.0130317	CD16+ Mo
ITLN1	6.51902e-07	-0.72336	0.033	0.158	0.0135693	CD16+ Mo
ABCA1	6.88928e-07	-0.726241	0.157	0.302	0.01434	CD16+ Mo
IDH1	7.90369e-07	-0.5011	0.029	0.148	0.0164515	CD16+ Mo
DYSF	8.00695e-07	-0.366861	0.01	0.122	0.0166665	CD16+ Mo
UGCG	8.09171e-07	-0.463287	0.029	0.152	0.0168429	CD16+ Mo
CHCHD5	9.93094e-07	0.255266	0.219	0.111	0.0206713	CD16+ Mo
CPVL	1.15796e-06	-0.682752	0.429	0.505	0.0241028	CD16+ Mo
MAT2A	1.17286e-06	-0.587567	0.124	0.263	0.024413	CD16+ Mo
PDK4	1.19461e-06	-1.54799	0.343	0.422	0.0248657	CD16+ Mo
TCEAL3	1.35201e-06	-0.358292	0	0.101	0.028142	CD16+ Mo
ATP2B1-AS1	1.48198e-06	0.299518	0.443	0.281	0.0308474	CD16+ Mo
FUCA1	1.55412e-06	-0.61091	0.086	0.217	0.0323491	CD16+ Mo
FMN1	1.8323e-06	-0.409318	0.005	0.107	0.0381393	CD16+ Mo
EGR1	2.01953e-06	-0.609254	0.067	0.2	0.0420365	CD16+ Mo
TIMD4	2.05815e-06	-0.510405	0.01	0.115	0.0428405	CD16+ Mo
GPR34	2.07237e-06	-0.474701	0.033	0.151	0.0431364	CD16+ Mo
SHTN1	2.17184e-06	-0.516309	0.148	0.293	0.0452068	CD16+ Mo
DDAH2	2.52667e-06	-0.557872	0.124	0.258	0.0525927	CD16+ Mo
CEBPD	2.55238e-06	-0.357197	0.714	0.757	0.0531277	CD16+ Mo
CCND1	2.63534e-06	-0.473351	0.01	0.112	0.0548547	CD16+ Mo
TM6SF1	2.69347e-06	-0.361366	0.005	0.104	0.0560646	CD16+ Mo
TCEAL4	2.84816e-06	-0.394868	0.033	0.149	0.0592845	CD16+ Mo
NFATC2	2.88301e-06	-0.385391	0.014	0.119	0.0600098	CD16+ Mo
DSC2	3.54087e-06	-0.370901	0.014	0.118	0.0737033	CD16+ Mo
HLA-DPA1	3.66928e-06	-0.540584	0.914	0.867	0.076376	CD16+ Mo
FTL	3.85198e-06	-0.859638	1	0.989	0.0801789	CD16+ Mo
CD38	4.88171e-06	-0.458981	0.048	0.165	0.101613	CD16+ Mo
BLVRB	5.20045e-06	-0.688653	0.4	0.477	0.108247	CD16+ Mo
ARHGAP18	5.25154e-06	-0.40243	0.052	0.17	0.109311	CD16+ Mo
PLA2G7	8.12602e-06	-0.541591	0.043	0.153	0.169143	CD16+ Mo
JUN	8.9772e-06	-0.613277	0.319	0.448	0.18686	CD16+ Mo
SEL1L3	9.82295e-06	-0.365225	0.019	0.117	0.204465	CD16+ Mo
FOSB	1.00735e-05	-0.604608	0.262	0.385	0.209679	CD16+ Mo
CST3	1.06472e-05	-0.485758	0.986	0.932	0.221622	CD16+ Mo
CYFIP1	1.35363e-05	-0.479464	0.105	0.226	0.281758	CD16+ Mo
LGALS3BP	1.51554e-05	-0.450544	0.081	0.2	0.315459	CD16+ Mo
LGALS8	1.52077e-05	-0.523092	0.09	0.206	0.316549	CD16+ Mo
SLAMF8	1.58961e-05	-0.353531	0.019	0.113	0.330877	CD16+ Mo
IL13RA1	1.73643e-05	-0.449725	0.095	0.213	0.361437	CD16+ Mo
GATM	1.9576e-05	-0.450033	0.038	0.141	0.407474	CD16+ Mo
NR4A3	2.22209e-05	-0.433034	0.024	0.119	0.462528	CD16+ Mo
HNMT	2.22961e-05	-0.569966	0.152	0.27	0.464092	CD16+ Mo
FARP1	2.32677e-05	-0.392673	0.014	0.104	0.484318	CD16+ Mo
SLC4A7	2.37592e-05	-0.447974	0.076	0.187	0.494547	CD16+ Mo
MGAT4A	2.50649e-05	-0.332671	0.014	0.103	0.521726	CD16+ Mo
ABCC5	2.73832e-05	-0.372182	0.019	0.108	0.569981	CD16+ Mo
ZNF331	2.73841e-05	-0.589257	0.067	0.173	0.57	CD16+ Mo
CTTNBP2NL	3.10881e-05	-0.374965	0.033	0.129	0.647099	CD16+ Mo
ATP8B4	3.1371e-05	-0.346632	0.019	0.108	0.652987	CD16+ Mo
AP2A2	3.18842e-05	-0.461018	0.067	0.173	0.663669	CD16+ Mo
STMN1	3.32532e-05	-0.492422	0.048	0.149	0.692165	CD16+ Mo
BMP2K	3.5518e-05	-0.315991	0.029	0.124	0.739308	CD16+ Mo
CD99	3.60853e-05	-0.44842	0.124	0.244	0.751116	CD16+ Mo
SIRT7	3.62509e-05	0.279942	0.143	0.069	0.754563	CD16+ Mo
ANKRD36C	3.80549e-05	-0.419197	0.029	0.123	0.792114	CD16+ Mo
DNAJB1	3.99085e-05	0.517696	0.381	0.265	0.830695	CD16+ Mo
MT1F	4.43455e-05	-0.420159	0.024	0.114	0.923052	CD16+ Mo
VOPP1	4.62526e-05	-0.334848	0.086	0.201	0.962747	CD16+ Mo
CPM	4.75564e-05	-0.588006	0.152	0.262	0.989887	CD16+ Mo
GM2A	4.89545e-05	-0.425689	0.076	0.181	1	CD16+ Mo
AHR	5.04183e-05	-0.353579	0.043	0.139	1	CD16+ Mo
MSR1	5.59654e-05	-0.539658	0.219	0.326	1	CD16+ Mo
SGK3	6.70431e-05	-0.309994	0.043	0.14	1	CD16+ Mo
ALOX5AP	6.98203e-05	-0.5261	0.024	0.109	1	CD16+ Mo
ETV6	7.04816e-05	-0.437569	0.119	0.233	1	CD16+ Mo
CREM	7.16679e-05	-0.406978	0.052	0.15	1	CD16+ Mo
MERTK	8.25368e-05	-0.540338	0.09	0.194	1	CD16+ Mo
NFIC	8.58308e-05	-0.40644	0.1	0.207	1	CD16+ Mo
CCDC88A	9.11358e-05	-0.497511	0.281	0.391	1	CD16+ Mo
ZFYVE16	9.17958e-05	-0.543736	0.129	0.234	1	CD16+ Mo
TMIGD3	9.25126e-05	-0.518546	0.024	0.107	1	CD16+ Mo
LGALS2	9.71136e-05	-0.562164	0.1	0.203	1	CD16+ Mo
OSBPL1A	0.000109868	-0.298496	0.024	0.105	1	CD16+ Mo
BHLHE40	0.000111324	-0.35856	0.071	0.174	1	CD16+ Mo
MT-CYB	0.000111615	-0.443071	0.981	0.962	1	CD16+ Mo
FOS	0.000126144	-0.267588	0.781	0.81	1	CD16+ Mo
CD82	0.000127161	-0.368194	0.048	0.138	1	CD16+ Mo
GOLGA4	0.000142737	-0.506504	0.162	0.267	1	CD16+ Mo
IL6ST	0.000144027	-0.424262	0.071	0.169	1	CD16+ Mo
PHACTR2	0.000190392	-0.420012	0.11	0.21	1	CD16+ Mo
CMKLR1	0.000201867	-0.390634	0.067	0.157	1	CD16+ Mo
ELMO1	0.000207446	-0.435325	0.081	0.175	1	CD16+ Mo
CSF2RA	0.000221597	-0.380819	0.071	0.164	1	CD16+ Mo
HERPUD1	0.000231072	-0.589337	0.462	0.501	1	CD16+ Mo
BEX4	0.000236276	-0.294647	0.062	0.155	1	CD16+ Mo
C6orf62	0.000277537	-0.403173	0.124	0.223	1	CD16+ Mo
LMNA	0.000287055	-0.356245	0.029	0.105	1	CD16+ Mo
SIRPA	0.000291109	-0.308699	0.067	0.159	1	CD16+ Mo
MMP19	0.000295353	-0.525014	0.029	0.105	1	CD16+ Mo
RAB13	0.000300666	-0.317757	0.033	0.111	1	CD16+ Mo
HSPA1A	0.000328492	0.46904	0.524	0.412	1	CD16+ Mo
PRDX1	0.000356172	-0.705654	0.567	0.557	1	CD16+ Mo
PRNP	0.000374324	-0.405311	0.124	0.217	1	CD16+ Mo
AFF1	0.000400008	-0.339433	0.067	0.155	1	CD16+ Mo
ENTPD1	0.000422018	-0.334875	0.076	0.167	1	CD16+ Mo
NCOA7	0.000430093	-0.368784	0.067	0.151	1	CD16+ Mo
MGST2	0.000455419	-0.307396	0.081	0.173	1	CD16+ Mo
ADAP2	0.00046568	-0.499255	0.286	0.371	1	CD16+ Mo
CXCL2	0.000495578	-0.552843	0.033	0.108	1	CD16+ Mo
ANKH	0.000503816	-0.422008	0.057	0.138	1	CD16+ Mo
RDX	0.000524665	-0.307251	0.057	0.142	1	CD16+ Mo
FCHO2	0.00054736	-0.487401	0.129	0.22	1	CD16+ Mo
MT-ND4L	0.00058029	-0.425304	0.905	0.914	1	CD16+ Mo
NCEH1	0.000601623	-0.314046	0.038	0.114	1	CD16+ Mo
CCDC50	0.0006411	-0.434231	0.076	0.159	1	CD16+ Mo
PRRC2B	0.000649275	-0.366214	0.086	0.173	1	CD16+ Mo
DOCK4	0.000746967	-0.328788	0.043	0.118	1	CD16+ Mo
PRKACB	0.000806381	-0.346315	0.048	0.123	1	CD16+ Mo
MFSD1	0.000865343	-0.441846	0.376	0.438	1	CD16+ Mo
TIPARP	0.000892357	-0.367711	0.057	0.134	1	CD16+ Mo
SMPDL3A	0.000947116	-0.485021	0.114	0.197	1	CD16+ Mo
ADM	0.000967652	-0.635917	0.071	0.148	1	CD16+ Mo
HLA-DQA2	0.0010017	-0.399533	0.081	0.16	1	CD16+ Mo
RAPGEF2	0.00107898	-0.292766	0.038	0.107	1	CD16+ Mo
VAT1	0.00108811	-0.254878	0.033	0.103	1	CD16+ Mo
APOA1	0.00114358	-0.579657	0.248	0.341	1	CD16+ Mo
EXT1	0.00118748	-0.365736	0.043	0.111	1	CD16+ Mo
MEF2A	0.00122143	-0.461471	0.19	0.278	1	CD16+ Mo
HSP90B1	0.00123425	-0.526994	0.476	0.503	1	CD16+ Mo
KCNMA1	0.00124762	-0.448444	0.095	0.176	1	CD16+ Mo
TUT4	0.00138531	-0.289377	0.038	0.106	1	CD16+ Mo
ATP6V0A1	0.00142554	-0.303993	0.052	0.123	1	CD16+ Mo
VAMP8	0.0016617	-0.422883	0.6	0.592	1	CD16+ Mo
IVNS1ABP	0.00174407	-0.304273	0.129	0.218	1	CD16+ Mo
PHACTR1	0.00186218	-0.452527	0.133	0.214	1	CD16+ Mo
FNBP1	0.00191516	-0.382299	0.257	0.342	1	CD16+ Mo
APOA2	0.0019634	-0.517037	0.338	0.419	1	CD16+ Mo
GLUL	0.00207584	-0.456902	0.605	0.605	1	CD16+ Mo
HSPA1B	0.00213212	0.385777	0.367	0.285	1	CD16+ Mo
RAC1	0.00214367	-0.350592	0.667	0.643	1	CD16+ Mo
MT-CO3	0.00229802	-0.383041	0.986	0.961	1	CD16+ Mo
HSPA6	0.00241173	0.266267	0.148	0.087	1	CD16+ Mo
MLEC	0.00243483	-0.311047	0.162	0.246	1	CD16+ Mo
FLOT1	0.00253861	-0.302702	0.11	0.191	1	CD16+ Mo
ZBTB20	0.00254988	-0.354338	0.081	0.153	1	CD16+ Mo
ADH5	0.0025627	-0.295102	0.076	0.15	1	CD16+ Mo
NRIP1	0.00257656	-0.401426	0.119	0.195	1	CD16+ Mo
ITPR2	0.00259988	-0.292604	0.152	0.24	1	CD16+ Mo
SEC22B	0.00268718	-0.300854	0.052	0.119	1	CD16+ Mo
TPP1	0.00273457	-0.46479	0.329	0.385	1	CD16+ Mo
KCTD12	0.0028517	-0.398243	0.233	0.31	1	CD16+ Mo
NR4A2	0.00305127	-0.433802	0.229	0.31	1	CD16+ Mo
MS4A4A	0.0036313	-0.556345	0.276	0.336	1	CD16+ Mo
SNRPN	0.00370562	-0.286571	0.048	0.11	1	CD16+ Mo
GTF2I	0.00377201	-0.288622	0.119	0.197	1	CD16+ Mo
FNDC3B	0.00385681	-0.302165	0.09	0.162	1	CD16+ Mo
PRCP	0.00398477	-0.40519	0.233	0.309	1	CD16+ Mo
RUNX1	0.00406121	-0.321116	0.076	0.145	1	CD16+ Mo
CRYL1	0.00439522	-0.405925	0.124	0.194	1	CD16+ Mo
MT1G	0.00451224	-0.414617	0.086	0.156	1	CD16+ Mo
MT-ATP6	0.00474754	-0.410408	0.952	0.906	1	CD16+ Mo
NUCKS1	0.00481608	-0.273164	0.19	0.275	1	CD16+ Mo
IRF2BP2	0.0049414	-0.272788	0.095	0.167	1	CD16+ Mo
DARS	0.00532432	-0.308361	0.119	0.189	1	CD16+ Mo
AMBP	0.00547341	-0.475132	0.105	0.177	1	CD16+ Mo
TTC3	0.00575133	-0.28779	0.138	0.218	1	CD16+ Mo
HAVCR2	0.00577224	-0.333046	0.138	0.211	1	CD16+ Mo
FCHSD2	0.0061954	-0.328858	0.095	0.163	1	CD16+ Mo
RAB32	0.0063031	-0.424776	0.248	0.317	1	CD16+ Mo
VCAN	0.00643363	-0.316518	0.167	0.099	1	CD16+ Mo
STAT1	0.00681821	-0.474562	0.367	0.419	1	CD16+ Mo
CANX	0.00699723	-0.362361	0.376	0.43	1	CD16+ Mo
NFKBIA	0.00716702	-0.421238	0.624	0.618	1	CD16+ Mo
EGR2	0.0084537	-0.273991	0.052	0.109	1	CD16+ Mo
RASSF4	0.00860608	-0.427999	0.229	0.295	1	CD16+ Mo
TNFAIP3	0.00905993	-0.637851	0.238	0.299	1	CD16+ Mo
CFAP97	0.00918522	-0.258627	0.048	0.102	1	CD16+ Mo
ACSL3	0.00952658	-0.295257	0.086	0.148	1	CD16+ Mo
MT-ND5	0.0099304	-0.321066	0.929	0.866	1	CD16+ Mo
G0S2	0.0105512	0.363039	0.105	0.061	1	CD16+ Mo
DENND4C	0.011353	-0.268821	0.076	0.133	1	CD16+ Mo
MT-ND6	0.0116441	-0.593268	0.695	0.661	1	CD16+ Mo
SH3BP5	0.0121726	-0.40564	0.19	0.254	1	CD16+ Mo
CYB5A	0.0122673	-0.309367	0.09	0.153	1	CD16+ Mo
COMT	0.012415	-0.367848	0.276	0.329	1	CD16+ Mo
LAP3	0.0126485	-0.424117	0.39	0.43	1	CD16+ Mo
ZBTB38	0.0130001	-0.278615	0.071	0.127	1	CD16+ Mo
LPIN2	0.013321	-0.257774	0.086	0.144	1	CD16+ Mo
BNIP3L	0.0134738	-0.38243	0.281	0.336	1	CD16+ Mo
FEZ2	0.0147819	-0.354175	0.224	0.286	1	CD16+ Mo
NBPF1	0.0149167	-0.262221	0.062	0.115	1	CD16+ Mo
NABP1	0.0152707	-0.369816	0.162	0.226	1	CD16+ Mo
TCN2	0.0154746	-0.295647	0.086	0.141	1	CD16+ Mo
CIITA	0.0157998	-0.344623	0.143	0.208	1	CD16+ Mo
HBB	0.0158594	-0.595451	0.11	0.064	1	CD16+ Mo
CISD2	0.0158815	-0.308308	0.138	0.202	1	CD16+ Mo
AREG	0.0159592	-0.817541	0.062	0.112	1	CD16+ Mo
PDE4B	0.0175358	-0.406301	0.186	0.251	1	CD16+ Mo
ACP5	0.0175385	-0.410916	0.114	0.174	1	CD16+ Mo
CCDC47	0.0183629	-0.26374	0.119	0.179	1	CD16+ Mo
DNPH1	0.0188211	-0.428249	0.181	0.233	1	CD16+ Mo
LRMDA	0.0190357	-0.275906	0.071	0.122	1	CD16+ Mo
MT2A	0.0190696	-0.58527	0.91	0.684	1	CD16+ Mo
NPL	0.0194321	-0.390266	0.138	0.194	1	CD16+ Mo
SERPINB6	0.0196556	-0.365187	0.281	0.342	1	CD16+ Mo
AP1B1	0.0204728	-0.257948	0.148	0.212	1	CD16+ Mo
CR1	0.0205254	-0.296223	0.095	0.149	1	CD16+ Mo
CHMP1B	0.0210356	-0.434444	0.176	0.232	1	CD16+ Mo
FGB	0.0218181	-0.473399	0.119	0.176	1	CD16+ Mo
MKNK1	0.0220776	-0.298056	0.081	0.131	1	CD16+ Mo
C3	0.0227622	-0.363527	0.086	0.139	1	CD16+ Mo
CREBL2	0.0260447	-0.298143	0.124	0.179	1	CD16+ Mo
ITSN1	0.0293946	-0.385259	0.105	0.151	1	CD16+ Mo
B4GALT1	0.0295978	-0.366551	0.143	0.197	1	CD16+ Mo
TMEM14C	0.0302065	-0.359656	0.238	0.285	1	CD16+ Mo
HP	0.0354152	-0.604112	0.233	0.287	1	CD16+ Mo
PIK3C2A	0.0378798	-0.276597	0.086	0.132	1	CD16+ Mo
NPC2	0.0407607	-0.262606	0.862	0.73	1	CD16+ Mo
RPN2	0.0418079	-0.280942	0.195	0.251	1	CD16+ Mo
RBP4	0.043287	-0.404955	0.176	0.233	1	CD16+ Mo
IGSF6	0.0449535	-0.410225	0.557	0.541	1	CD16+ Mo
CLEC4E	0.0453163	-0.286289	0.067	0.106	1	CD16+ Mo
CTSA	0.0458343	-0.361977	0.243	0.288	1	CD16+ Mo
TXN	0.0464844	-0.473545	0.357	0.391	1	CD16+ Mo
CHKA	0.0469573	-0.296842	0.095	0.139	1	CD16+ Mo
MT-ND2	0.0484562	-0.379666	0.929	0.873	1	CD16+ Mo
CLU	0.0529464	-0.461941	0.071	0.112	1	CD16+ Mo
MT-ND1	0.0537889	-0.385933	0.91	0.87	1	CD16+ Mo
ACYP2	0.0538037	-0.258327	0.076	0.117	1	CD16+ Mo
[truncated: 8,332 more rows]
