# Supplementary material for: Unique DUOX2+ACE2+ small cholangiocytes are pathogenic targets for primary biliary cholangitis
Source: Nat Commun. 2023 Feb 9;14:29. doi: 10.1038/s41467-022-34606-w (PMC9911648; doi:10.1038/s41467-022-34606-w)
Supplement: Supplementary file 9 — Supplementary Data 7 [file 41467_2022_34606_MOESM9_ESM.xlsx]

## Sheet: Sheet1
Supplementary Data 7. Differentially expressed genes of the clusters identified from 2,664 liver endothelial cells
gene_id	p_val	avg_logFC	pct.1	pct.2	p_val_adj	cluster
LYPD2	1.3615e-186	2.31303	0.545	0.022	2.83397e-182	CVEC
RSPO3	6.28169e-161	1.72397	0.527	0.027	1.30753e-156	CVEC
PTGDS	1.79849e-159	1.70612	0.473	0.019	3.74356e-155	CVEC
LHX6	6.12597e-117	1.18552	0.303	0.008	1.27512e-112	CVEC
INMT	8.74735e-85	1.32941	0.424	0.041	1.82076e-80	CVEC
TAGLN	2.35275e-76	1.79553	0.552	0.09	4.89724e-72	CVEC
PRSS23	7.07553e-75	1.50637	0.964	0.483	1.47277e-70	CVEC
CADM3	4.34518e-72	0.775962	0.17	0.003	9.04448e-68	CVEC
PLAC8	1.1991e-71	1.29571	0.539	0.088	2.49593e-67	CVEC
TSHZ2	2.22788e-71	1.24102	0.527	0.084	4.63734e-67	CVEC
SELP	6.13096e-64	1.14189	0.448	0.068	1.27616e-59	CVEC
F5	1.74399e-55	0.964964	0.255	0.021	3.63012e-51	CVEC
SLC8A1	1.00985e-54	0.986172	0.297	0.031	2.10199e-50	CVEC
C7	3.51468e-50	1.23668	0.842	0.348	7.3158e-46	CVEC
WNT2	8.19422e-50	0.91088	0.206	0.015	1.70563e-45	CVEC
PKHD1L1	4.02406e-49	1.05093	0.448	0.083	8.37608e-45	CVEC
PTGIS	5.6196e-47	1.08005	0.479	0.106	1.16972e-42	CVEC
IL1R1	5.65002e-46	1.36788	0.648	0.222	1.17605e-41	CVEC
RASA4	2.60218e-44	1.12509	0.309	0.045	5.41643e-40	CVEC
CLDN11	1.07256e-42	0.77584	0.218	0.021	2.23254e-38	CVEC
RDH10	1.11761e-40	0.652773	0.17	0.012	2.3263e-36	CVEC
PTGS1	7.65302e-39	1.15776	0.418	0.097	1.59298e-34	CVEC
NR2F1	2.45418e-36	1.04098	0.479	0.129	5.10837e-32	CVEC
POSTN	3.45504e-35	1.35276	0.485	0.142	7.19166e-31	CVEC
HS3ST1	1.32368e-32	1.01922	0.43	0.118	2.75524e-28	CVEC
KCNIP4	2.47274e-32	0.540114	0.133	0.01	5.147e-28	CVEC
PLA1A	1.52736e-29	0.764168	0.206	0.03	3.1792e-25	CVEC
LTC4S	1.99446e-29	0.969202	0.527	0.195	4.15147e-25	CVEC
ACKR1	6.6219e-28	0.639051	0.345	0.08	1.37835e-23	CVEC
RAMP3	2.33147e-26	0.967598	0.642	0.308	4.85296e-22	CVEC
RAB3C	2.26433e-25	0.41449	0.133	0.014	4.71321e-21	CVEC
C2orf88	7.95703e-25	0.83921	0.339	0.092	1.65626e-20	CVEC
LIFR	6.69991e-24	0.942822	0.752	0.468	1.39459e-19	CVEC
CDH23	8.89827e-24	0.80456	0.248	0.052	1.85218e-19	CVEC
PLEKHO1	8.97361e-24	0.780933	0.255	0.056	1.86786e-19	CVEC
AC010976.2	2.1844e-23	0.403896	0.115	0.011	4.54682e-19	CVEC
NTS	1.56971e-22	1.12513	0.448	0.162	3.26736e-18	CVEC
TIMP3	2.01614e-22	0.638191	0.897	0.639	4.19659e-18	CVEC
HSPG2	3.08269e-22	0.73973	0.836	0.614	6.41662e-18	CVEC
C1QTNF1	1.16921e-21	0.843215	0.418	0.152	2.43372e-17	CVEC
CLDN5	3.10508e-21	-1.48827	0.048	0.435	6.46322e-17	CVEC
FBLN2	5.97492e-21	0.732922	0.564	0.252	1.24368e-16	CVEC
PTPRB	2.79079e-20	0.606496	0.873	0.628	5.80902e-16	CVEC
HYAL1	3.8439e-20	0.658552	0.248	0.061	8.00107e-16	CVEC
CD36	1.73397e-19	-1.59563	0.048	0.416	3.60925e-15	CVEC
PPM1H	2.15196e-19	0.441483	0.103	0.011	4.4793e-15	CVEC
COL3A1	3.14023e-19	0.729587	0.261	0.068	6.5364e-15	CVEC
VWF	4.82542e-19	0.806159	0.709	0.424	1.00441e-14	CVEC
ARL4D	5.83442e-19	0.64105	0.206	0.045	1.21443e-14	CVEC
ALPL	6.06656e-19	0.791567	0.394	0.148	1.26275e-14	CVEC
PELI2	3.19074e-18	0.667934	0.248	0.065	6.64153e-14	CVEC
SGK1	9.80336e-18	0.728061	0.636	0.345	2.04057e-13	CVEC
A2M	8.9818e-17	-0.93552	0.321	0.624	1.86956e-12	CVEC
TIAM1	1.05947e-16	0.750969	0.182	0.04	2.20529e-12	CVEC
RARRES1	3.93534e-16	0.495665	0.158	0.031	8.19141e-12	CVEC
NPR1	9.43597e-16	0.658405	0.376	0.152	1.9641e-11	CVEC
FGL2	1.07006e-15	0.580681	0.424	0.177	2.22732e-11	CVEC
SORBS2	5.25966e-14	0.603328	0.315	0.118	1.0948e-09	CVEC
CRHBP	5.36155e-14	-1.73279	0.061	0.341	1.11601e-09	CVEC
PLCB1	7.3929e-14	0.652088	0.442	0.208	1.53883e-09	CVEC
NEAT1	1.00925e-13	0.486328	0.867	0.705	2.10075e-09	CVEC
FGFR1	2.12933e-13	0.621408	0.285	0.104	4.43219e-09	CVEC
GATA6	2.68565e-13	0.544924	0.194	0.054	5.59017e-09	CVEC
TCIM	2.98611e-13	0.662398	0.485	0.25	6.21559e-09	CVEC
LYNX1	3.5353e-13	0.48526	0.127	0.026	7.35873e-09	CVEC
AQP3	5.03708e-13	0.653021	0.206	0.062	1.04847e-08	CVEC
RARB	1.11335e-12	0.468016	0.158	0.038	2.31744e-08	CVEC
HIBCH	1.40567e-12	0.570599	0.333	0.136	2.9259e-08	CVEC
APP	1.55276e-12	0.513185	0.818	0.678	3.23207e-08	CVEC
SLC27A3	1.93362e-12	0.570815	0.279	0.102	4.02483e-08	CVEC
MEIS2	2.09626e-12	0.69104	0.527	0.3	4.36337e-08	CVEC
PCSK7	2.98038e-12	0.584556	0.248	0.087	6.20366e-08	CVEC
SNTB2	3.06584e-12	0.668352	0.436	0.222	6.38155e-08	CVEC
PTHLH	4.31741e-12	0.562969	0.182	0.052	8.9867e-08	CVEC
SPARCL1	5.67623e-12	-0.857675	0.345	0.578	1.18151e-07	CVEC
TM4SF1	8.62587e-12	-0.936017	0.448	0.669	1.79547e-07	CVEC
TNXB	8.76075e-12	0.608773	0.297	0.119	1.82355e-07	CVEC
PLVAP	1.04721e-11	-1.17331	0.073	0.327	2.17978e-07	CVEC
SH3BP5	1.52007e-11	0.573594	0.539	0.328	3.16403e-07	CVEC
EFNB2	1.82047e-11	-0.844404	0.085	0.343	3.78931e-07	CVEC
SLC25A37	2.3831e-11	0.598479	0.479	0.263	4.96042e-07	CVEC
COL5A1	4.05055e-11	0.391824	0.115	0.025	8.43121e-07	CVEC
ADGRL4	4.44576e-11	-0.849551	0.176	0.423	9.25384e-07	CVEC
PLAC9	6.396e-11	0.620363	0.448	0.244	1.33133e-06	CVEC
EMP3	6.67075e-11	0.777406	0.479	0.28	1.38852e-06	CVEC
LXN	8.01342e-11	0.693301	0.285	0.122	1.66799e-06	CVEC
AMIGO2	8.52143e-11	0.43379	0.127	0.03	1.77374e-06	CVEC
GBP4	8.60653e-11	0.651467	0.412	0.216	1.79145e-06	CVEC
HIF3A	9.7966e-11	0.641775	0.236	0.087	2.03916e-06	CVEC
CCL14	1.96916e-10	-0.994782	0.533	0.653	4.0988e-06	CVEC
RPS7	2.21042e-10	-0.498242	0.673	0.791	4.601e-06	CVEC
FN1	2.41298e-10	-1.28528	0.055	0.277	5.02263e-06	CVEC
EPB41L3	2.42166e-10	0.425777	0.164	0.048	5.04068e-06	CVEC
CLEC4G	3.53307e-10	-1.72645	0.006	0.206	7.35409e-06	CVEC
PPFIBP1	4.42411e-10	0.443493	0.624	0.429	9.20879e-06	CVEC
CRIM1	4.90143e-10	0.649696	0.442	0.253	1.02023e-05	CVEC
HEG1	5.21854e-10	0.672126	0.497	0.31	1.08624e-05	CVEC
PDLIM3	6.43299e-10	0.563129	0.303	0.134	1.33903e-05	CVEC
EMCN	7.35433e-10	-0.793017	0.152	0.383	1.5308e-05	CVEC
RPS28	7.71654e-10	-0.529338	0.745	0.808	1.6062e-05	CVEC
RPS27	7.85808e-10	-0.564318	0.479	0.667	1.63566e-05	CVEC
CCDC69	7.95794e-10	0.566725	0.212	0.078	1.65644e-05	CVEC
TGM2	8.33172e-10	0.541138	0.691	0.54	1.73425e-05	CVEC
PGM5	9.41345e-10	0.574926	0.285	0.126	1.95941e-05	CVEC
PTPRG	9.69922e-10	0.58137	0.345	0.166	2.01889e-05	CVEC
SIDT2	1.06098e-09	0.460739	0.139	0.039	2.20844e-05	CVEC
TIMP1	1.10448e-09	0.305278	0.842	0.701	2.29898e-05	CVEC
SELENOW	1.11149e-09	-0.677266	0.388	0.594	2.31357e-05	CVEC
ERRFI1	1.78255e-09	0.470713	0.2	0.072	3.71038e-05	CVEC
TRIOBP	2.89195e-09	0.583847	0.406	0.231	6.0196e-05	CVEC
ACKR3	4.28179e-09	0.470715	0.176	0.061	8.91255e-05	CVEC
GOLM1	4.77355e-09	0.524469	0.255	0.11	9.93615e-05	CVEC
RPL10	4.88536e-09	-0.429174	0.909	0.903	0.000101689	CVEC
LDB2	6.20604e-09	-0.571666	0.352	0.57	0.000129179	CVEC
CEBPD	6.6832e-09	0.494228	0.776	0.581	0.000139111	CVEC
CLEC14A	7.67154e-09	-0.828925	0.242	0.446	0.000159683	CVEC
LYVE1	8.80793e-09	-1.10142	0.012	0.189	0.000183337	CVEC
CD74	8.89087e-09	0.319004	0.909	0.795	0.000185063	CVEC
PLCB3	8.98608e-09	0.492705	0.17	0.058	0.000187045	CVEC
FABP5	9.34827e-09	-1.11742	0.018	0.199	0.000194584	CVEC
SMAD6	9.53094e-09	0.610661	0.279	0.127	0.000198387	CVEC
TLR4	1.51781e-08	0.405765	0.285	0.13	0.000315932	CVEC
RERE	1.73459e-08	0.498198	0.394	0.222	0.000361056	CVEC
ADGRG6	1.75067e-08	0.430481	0.212	0.083	0.000364402	CVEC
RUSC2	2.06449e-08	0.353892	0.133	0.04	0.000429725	CVEC
HLA-A	2.18402e-08	0.385457	0.879	0.764	0.000454603	CVEC
RPS12	2.32622e-08	-0.412407	0.788	0.846	0.000484203	CVEC
MALAT1	2.47179e-08	0.307731	0.994	0.916	0.000514503	CVEC
STC1	2.9011e-08	-0.988117	0.006	0.172	0.000603863	CVEC
SRRM2	3.13579e-08	0.37657	0.63	0.469	0.000652715	CVEC
NOSTRIN	3.18948e-08	0.51552	0.436	0.261	0.00066389	CVEC
MS4A6A	3.27646e-08	-1.22876	0.061	0.243	0.000681995	CVEC
AKAP12	3.7914e-08	0.419762	0.582	0.378	0.000789181	CVEC
HRCT1	4.23862e-08	0.491873	0.158	0.055	0.000882269	CVEC
ZCCHC24	4.56131e-08	0.48357	0.23	0.1	0.000949437	CVEC
ICAM2	4.77423e-08	-0.810597	0.115	0.31	0.000993756	CVEC
RPS3	5.39323e-08	-0.436209	0.679	0.781	0.0011226	CVEC
WARS	5.41618e-08	0.35361	0.552	0.371	0.00112738	CVEC
KLF2	6.77394e-08	0.399751	0.715	0.551	0.00141	CVEC
SLC38A2	8.05419e-08	0.568507	0.527	0.359	0.00167648	CVEC
ABCG2	8.26602e-08	-0.658654	0.006	0.162	0.00172057	CVEC
TRIB2	8.44567e-08	0.416784	0.188	0.074	0.00175797	CVEC
TSC22D3	9.09164e-08	0.476479	0.552	0.371	0.00189243	CVEC
HMGN3	9.13962e-08	0.482929	0.539	0.379	0.00190241	CVEC
ENG	9.38099e-08	0.392107	0.618	0.448	0.00195265	CVEC
DUSP23	9.5642e-08	0.537027	0.267	0.129	0.00199079	CVEC
PDLIM5	9.9513e-08	0.517661	0.497	0.338	0.00207136	CVEC
LIMCH1	1.08321e-07	-0.625222	0.109	0.308	0.00225471	CVEC
LGALS1	1.10124e-07	-0.710682	0.055	0.235	0.00229224	CVEC
EEF1G	1.39618e-07	-0.509716	0.188	0.403	0.00290616	CVEC
CAV1	1.40243e-07	-0.683	0.4	0.572	0.00291915	CVEC
SRPX	1.47648e-07	0.370972	0.436	0.251	0.00307329	CVEC
GAS6	1.83482e-07	-0.646829	0.133	0.325	0.00381917	CVEC
SPAAR	1.85645e-07	0.280539	0.109	0.031	0.00386421	CVEC
IGFBP2	1.89139e-07	-0.524805	0.006	0.154	0.00393693	CVEC
CALCRL	1.90318e-07	0.352085	0.733	0.598	0.00396146	CVEC
JUND	1.91608e-07	0.467497	0.552	0.396	0.00398832	CVEC
RPS15	1.92549e-07	-0.382403	0.739	0.781	0.0040079	CVEC
CLEC4M	2.01247e-07	-1.1488	0	0.143	0.00418895	CVEC
GLUL	2.04376e-07	0.379869	0.509	0.339	0.00425408	CVEC
CCND1	2.2931e-07	-0.780084	0.055	0.226	0.00477309	CVEC
NR2F2	2.33253e-07	0.459107	0.515	0.349	0.00485516	CVEC
FLRT2	2.51479e-07	-0.747693	0	0.141	0.00523454	CVEC
RPS3A	2.6308e-07	-0.406818	0.721	0.79	0.00547602	CVEC
ARAP2	2.78791e-07	0.437833	0.139	0.048	0.00580304	CVEC
ITPRIP	2.90534e-07	0.594448	0.376	0.227	0.00604746	CVEC
IER2	2.99294e-07	-0.641978	0.236	0.439	0.00622981	CVEC
GNG11	3.15089e-07	-0.529425	0.497	0.653	0.00655857	CVEC
VPS13A	3.40903e-07	0.489965	0.297	0.155	0.00709589	CVEC
RPL18A	3.49296e-07	-0.432403	0.667	0.731	0.00727059	CVEC
CLEC1B	3.68941e-07	-1.35253	0.03	0.182	0.0076795	CVEC
CDKN1A	3.8972e-07	-0.794288	0.139	0.317	0.00811202	CVEC
OSBPL5	3.91213e-07	0.379636	0.139	0.049	0.00814309	CVEC
XIST	3.94328e-07	0.355978	0.461	0.277	0.00820794	CVEC
AFF1	4.00346e-07	0.522499	0.382	0.227	0.0083332	CVEC
ENPP2	4.22593e-07	-0.815414	0.03	0.186	0.00879628	CVEC
TRAM2	4.26846e-07	0.439161	0.145	0.052	0.0088848	CVEC
HIPK2	4.26871e-07	0.383832	0.339	0.185	0.00888532	CVEC
CTNNAL1	4.94492e-07	0.478021	0.43	0.271	0.0102928	CVEC
DEPP1	5.81782e-07	-0.86606	0.018	0.162	0.0121098	CVEC
NME2	6.14701e-07	-0.521278	0.297	0.487	0.012795	CVEC
HYAL2	7.07198e-07	0.340248	0.673	0.536	0.0147203	CVEC
KDR	7.26351e-07	-0.687082	0.085	0.259	0.015119	CVEC
ANKRD50	7.2936e-07	0.454552	0.145	0.054	0.0151816	CVEC
COL4A1	1.0031e-06	-0.596934	0.048	0.205	0.0208796	CVEC
GOSR2	1.23354e-06	0.410922	0.164	0.066	0.025676	CVEC
BGN	1.25858e-06	-0.616765	0.012	0.145	0.0261973	CVEC
FSTL3	1.32609e-06	0.593564	0.109	0.034	0.0276026	CVEC
DLL1	1.33559e-06	0.387642	0.158	0.062	0.0278002	CVEC
PKN1	1.39488e-06	0.408719	0.261	0.133	0.0290345	CVEC
CYTH1	1.42838e-06	0.469091	0.236	0.116	0.0297317	CVEC
RPS26	1.46159e-06	-0.464391	0.564	0.7	0.030423	CVEC
HECW2	1.51255e-06	-0.656927	0.03	0.176	0.0314838	CVEC
FCN2	1.51707e-06	-1.38543	0.067	0.214	0.0315777	CVEC
RPL35A	1.5425e-06	-0.378224	0.721	0.773	0.0321072	CVEC
DENND1A	1.60948e-06	0.349868	0.121	0.041	0.0335014	CVEC
EEA1	1.63493e-06	0.425888	0.279	0.147	0.0340311	CVEC
RPS27A	1.64432e-06	-0.31489	0.721	0.816	0.0342266	CVEC
RPS2	1.65459e-06	-0.42999	0.636	0.729	0.0344403	CVEC
CEMIP2	1.74396e-06	0.50351	0.279	0.148	0.0363004	CVEC
RPS18	1.77541e-06	-0.385837	0.685	0.764	0.0369552	CVEC
ABLIM3	1.93958e-06	-0.493937	0.024	0.166	0.0403724	CVEC
DIXDC1	1.94728e-06	0.445294	0.212	0.098	0.0405326	CVEC
GIMAP1	1.95323e-06	-0.570899	0.079	0.239	0.0406566	CVEC
TAP2	1.97108e-06	0.350471	0.139	0.052	0.0410281	CVEC
ARID1B	2.11957e-06	0.351044	0.273	0.14	0.0441189	CVEC
MIR99AHG	2.17479e-06	0.530986	0.248	0.127	0.0452683	CVEC
RPL6	2.22767e-06	-0.356859	0.697	0.758	0.046369	CVEC
ATP6V0C	2.25615e-06	-0.548476	0.133	0.305	0.0469617	CVEC
RRAS	2.60395e-06	0.492176	0.218	0.106	0.0542013	CVEC
HERC2	2.71195e-06	0.355916	0.297	0.159	0.0564492	CVEC
TM9SF3	2.75089e-06	0.496599	0.309	0.179	0.0572598	CVEC
HLA-DRA	2.85126e-06	0.312344	0.667	0.475	0.059349	CVEC
STXBP1	2.85947e-06	0.437688	0.182	0.081	0.0595199	CVEC
SELENBP1	2.89077e-06	0.28377	0.103	0.032	0.0601714	CVEC
RPL11	2.93567e-06	-0.31595	0.836	0.85	0.061106	CVEC
ST8SIA6	2.98579e-06	0.376338	0.2	0.091	0.0621492	CVEC
MAGI1	3.00646e-06	-0.714921	0.061	0.207	0.0625795	CVEC
RNASE1	3.12506e-06	0.485219	0.721	0.616	0.0650481	CVEC
ALDH1A2	3.21564e-06	-0.541764	0.006	0.129	0.0669335	CVEC
LTBP4	3.50018e-06	-0.676997	0.103	0.264	0.0728563	CVEC
HINT1	3.58335e-06	-0.411988	0.327	0.518	0.0745874	CVEC
IGFBP4	3.59647e-06	-0.567233	0.448	0.587	0.0748606	CVEC
HES4	3.61321e-06	-0.495194	0.018	0.149	0.075209	CVEC
ARL15	3.7785e-06	-0.537523	0.012	0.137	0.0786496	CVEC
DLC1	3.83475e-06	0.433714	0.412	0.267	0.0798202	CVEC
VIM	4.04858e-06	-0.702113	0.782	0.711	0.0842711	CVEC
LGALS3BP	4.07885e-06	0.34767	0.158	0.064	0.0849012	CVEC
WDR37	4.11508e-06	0.388947	0.212	0.1	0.0856553	CVEC
RPL21	4.54577e-06	-0.423049	0.436	0.602	0.0946202	CVEC
RNF144B	4.54749e-06	-0.610315	0.012	0.137	0.0946561	CVEC
RPL17	4.70475e-06	-0.471209	0.521	0.629	0.0979294	CVEC
SELENOP	4.82367e-06	-0.779278	0.364	0.525	0.100405	CVEC
C1R	5.01079e-06	0.363577	0.17	0.073	0.1043	CVEC
RPSA	5.24002e-06	-0.448513	0.376	0.547	0.109071	CVEC
SELE	5.29475e-06	0.307705	0.152	0.06	0.11021	CVEC
PDE4D	5.30208e-06	-0.707726	0.042	0.182	0.110363	CVEC
GPCPD1	5.62481e-06	0.450579	0.164	0.07	0.11708	CVEC
TMEM47	6.70519e-06	-0.456451	0.018	0.142	0.139568	CVEC
PLXDC2	6.9505e-06	-0.522209	0.079	0.234	0.144675	CVEC
DUSP6	6.98034e-06	-0.626604	0.158	0.325	0.145296	CVEC
ETS2	7.15768e-06	-0.431244	0.182	0.367	0.148987	CVEC
FLNB	7.28007e-06	0.345714	0.533	0.388	0.151535	CVEC
F8	7.34636e-06	-0.559808	0.236	0.413	0.152914	CVEC
SOX17	7.81733e-06	-0.503185	0.03	0.162	0.162718	CVEC
ANPEP	8.07816e-06	0.313553	0.194	0.088	0.168147	CVEC
HLA-DRB1	9.37771e-06	0.328758	0.685	0.555	0.195197	CVEC
NOVA2	9.69313e-06	0.451243	0.182	0.084	0.201762	CVEC
NOS3	9.7721e-06	0.539555	0.333	0.203	0.203406	CVEC
CHCHD2	1.01293e-05	-0.393218	0.315	0.493	0.210841	CVEC
MIS18BP1	1.04799e-05	0.40353	0.242	0.127	0.218139	CVEC
DLL4	1.10509e-05	-0.476609	0.006	0.117	0.230025	CVEC
EDN1	1.20699e-05	0.389545	0.315	0.185	0.251235	CVEC
RPL18	1.56437e-05	-0.288133	0.745	0.773	0.325623	CVEC
RPL19	1.60571e-05	-0.299313	0.812	0.829	0.334229	CVEC
GOLIM4	1.63462e-05	0.433683	0.236	0.128	0.340247	CVEC
MGLL	1.65641e-05	-0.462564	0	0.102	0.344782	CVEC
PIKFYVE	1.66931e-05	0.443697	0.133	0.054	0.347467	CVEC
SULT1A1	1.77977e-05	0.336059	0.121	0.046	0.370458	CVEC
BTNL9	1.82833e-05	-0.670749	0.061	0.193	0.380568	CVEC
RPL26	1.86075e-05	-0.316605	0.733	0.783	0.387315	CVEC
NET1	1.86824e-05	0.461137	0.164	0.074	0.388874	CVEC
CFLAR	1.96364e-05	0.46376	0.527	0.395	0.408732	CVEC
WASF2	2.07992e-05	0.415591	0.461	0.329	0.432936	CVEC
KLF9	2.15077e-05	0.422056	0.358	0.23	0.447683	CVEC
LIMS1	2.15746e-05	-0.528939	0.103	0.248	0.449076	CVEC
OAS1	2.22097e-05	0.423885	0.158	0.07	0.462295	CVEC
STMN1	2.46207e-05	-0.484123	0.103	0.252	0.51248	CVEC
RNF213	2.47782e-05	0.315621	0.406	0.262	0.515759	CVEC
MGP	2.52969e-05	-0.916769	0.473	0.565	0.526555	CVEC
RGS16	2.62014e-05	0.506	0.121	0.048	0.545381	CVEC
RGCC	2.70107e-05	-1.16574	0.03	0.144	0.562228	CVEC
SLC25A6	2.8596e-05	-0.449684	0.285	0.439	0.595225	CVEC
LPIN2	2.90749e-05	0.26065	0.127	0.05	0.605193	CVEC
FAM198B	2.9797e-05	-0.381787	0.061	0.192	0.620225	CVEC
STAB2	3.00364e-05	-0.865649	0.055	0.178	0.625208	CVEC
PXN	3.04222e-05	0.432837	0.315	0.194	0.633238	CVEC
SELENOH	3.06146e-05	-0.415693	0.176	0.345	0.637243	CVEC
IFITM2	3.0815e-05	-0.355414	0.721	0.745	0.641414	CVEC
LIMS2	3.11355e-05	0.390751	0.442	0.32	0.648086	CVEC
ECE1	3.12372e-05	0.427646	0.424	0.299	0.650202	CVEC
GIMAP7	3.14258e-05	-0.542328	0.224	0.371	0.654129	CVEC
NES	3.3266e-05	-0.496034	0.03	0.145	0.692431	CVEC
RNMT	3.37851e-05	0.394093	0.236	0.128	0.703237	CVEC
AHDC1	3.39508e-05	0.378918	0.121	0.049	0.706686	CVEC
TRIM56	3.43342e-05	0.4333	0.321	0.202	0.714666	CVEC
ABI3BP	3.45741e-05	-0.713388	0.115	0.254	0.71966	CVEC
BTN3A3	4.07929e-05	0.455545	0.139	0.061	0.849104	CVEC
MAPK7	4.16101e-05	0.2721	0.109	0.041	0.866114	CVEC
TBPL1	4.16426e-05	0.471615	0.17	0.082	0.866791	CVEC
ANGPT2	4.178e-05	-0.559355	0.006	0.103	0.86965	CVEC
TXNIP	4.27558e-05	0.367772	0.648	0.523	0.889962	CVEC
RPL8	4.69223e-05	-0.306054	0.709	0.76	0.976688	CVEC
NDRG1	4.70454e-05	0.44622	0.37	0.256	0.97925	CVEC
PODXL	4.96685e-05	-0.61609	0.152	0.295	1	CVEC
WWTR1	5.54917e-05	0.375532	0.455	0.338	1	CVEC
RPS5	5.79563e-05	-0.402159	0.509	0.622	1	CVEC
FBXL7	5.83589e-05	0.375607	0.109	0.043	1	CVEC
BCAM	6.01519e-05	-0.43386	0.2	0.359	1	CVEC
LDLRAD3	6.20783e-05	0.300809	0.152	0.069	1	CVEC
ARHGAP29	6.41149e-05	-0.439761	0.224	0.388	1	CVEC
SSFA2	6.49193e-05	-0.400296	0.079	0.208	1	CVEC
OSMR	6.6612e-05	0.349028	0.206	0.109	1	CVEC
UACA	6.7056e-05	-0.3956	0.103	0.246	1	CVEC
ST3GAL4	6.84266e-05	0.312139	0.127	0.054	1	CVEC
ATN1	6.90197e-05	0.375119	0.261	0.154	1	CVEC
OIT3	7.03375e-05	-0.951016	0.085	0.206	1	CVEC
TM4SF18	7.35658e-05	-0.447742	0.061	0.184	1	CVEC
KIF13A	7.45107e-05	0.30264	0.152	0.069	1	CVEC
ARL6IP1	7.64305e-05	-0.397005	0.255	0.403	1	CVEC
RPLP0	7.85752e-05	-0.304665	0.594	0.714	1	CVEC
ABLIM1	8.04026e-05	0.267139	0.333	0.21	1	CVEC
G3BP2	8.12022e-05	-0.383447	0.048	0.162	1	CVEC
DNASE1L3	8.45508e-05	-0.304793	0.697	0.421	1	CVEC
NKTR	8.50576e-05	0.255287	0.424	0.287	1	CVEC
AQP1	8.5346e-05	-0.483213	0.139	0.284	1	CVEC
FHL1	8.66455e-05	-0.439863	0.067	0.192	1	CVEC
RPL30	9.34197e-05	-0.260446	0.83	0.833	1	CVEC
RHOC	9.43955e-05	-0.430024	0.321	0.471	1	CVEC
CDH11	9.76884e-05	-0.507152	0.012	0.106	1	CVEC
PDE2A	9.78192e-05	0.351078	0.37	0.249	1	CVEC
LIMA1	9.82229e-05	0.45905	0.388	0.275	1	CVEC
CYR61	9.84053e-05	-0.955116	0.061	0.172	1	CVEC
HPCAL1	9.89457e-05	0.330917	0.297	0.183	1	CVEC
NXPE3	0.000104608	0.338894	0.164	0.079	1	CVEC
METTL7A	0.000105149	0.356859	0.261	0.154	1	CVEC
ST3GAL1	0.000107456	0.425148	0.188	0.098	1	CVEC
LAMA4	0.000107459	-0.493266	0.061	0.177	1	CVEC
SEC11A	0.000110364	-0.438468	0.176	0.315	1	CVEC
SCGB3A1	0.000110995	-0.593637	0.036	0.145	1	CVEC
RPL28	0.000111547	-0.273447	0.836	0.844	1	CVEC
APOL1	0.000113225	0.382919	0.23	0.131	1	CVEC
PLEC	0.000114827	0.384291	0.461	0.351	1	CVEC
RFTN1	0.000121358	-0.379261	0.012	0.105	1	CVEC
SOX18	0.000121831	-0.615861	0.139	0.269	1	CVEC
LGMN	0.000124296	-0.729415	0.103	0.224	1	CVEC
CKB	0.000124317	0.309664	0.133	0.059	1	CVEC
MEG3	0.000127444	-0.65383	0.03	0.132	1	CVEC
INPP1	0.000128379	0.325941	0.4	0.284	1	CVEC
CHD9	0.000128612	0.392267	0.388	0.277	1	CVEC
ANKS1A	0.000130665	0.437172	0.194	0.103	1	CVEC
NDUFA8	0.000140799	0.364721	0.206	0.113	1	CVEC
GATA4	0.000152397	0.345669	0.17	0.085	1	CVEC
PER1	0.000153103	0.349006	0.248	0.147	1	CVEC
MECOM	0.000153543	-0.460202	0.067	0.183	1	CVEC
NRP1	0.000154222	-0.443917	0.115	0.25	1	CVEC
SYNE1	0.000157405	0.28828	0.461	0.326	1	CVEC
SERPINB1	0.000158041	0.439538	0.394	0.277	1	CVEC
TNFRSF1A	0.000160667	0.417248	0.388	0.29	1	CVEC
TUT4	0.000162557	0.41018	0.218	0.122	1	CVEC
FAM84B	0.000164269	0.38606	0.115	0.049	1	CVEC
RPS21	0.000167789	-0.338519	0.479	0.621	1	CVEC
JUP	0.000168155	-0.359603	0.036	0.141	1	CVEC
TMOD1	0.000174226	0.328802	0.206	0.112	1	CVEC
PCGF2	0.000177607	0.36358	0.2	0.109	1	CVEC
KIF1C	0.000179152	0.310441	0.194	0.104	1	CVEC
MDK	0.000179187	-0.444063	0.17	0.308	1	CVEC
LYPLA1	0.000182953	-0.387478	0.03	0.13	1	CVEC
CFL1	0.000183892	-0.354532	0.473	0.59	1	CVEC
SEMA3F	0.000186918	0.269696	0.158	0.077	1	CVEC
BLOC1S1	0.000189726	-0.329088	0.036	0.141	1	CVEC
CD320	0.000191378	-0.780292	0.158	0.284	1	CVEC
EFNB1	0.000192678	-0.396274	0.097	0.222	1	CVEC
FILIP1L	0.000195164	0.507585	0.182	0.098	1	CVEC
ENDOD1	0.000199152	0.418616	0.248	0.15	1	CVEC
RBM39	0.000206623	0.415158	0.503	0.399	1	CVEC
FAU	0.000206959	-0.251385	0.685	0.765	1	CVEC
TEK	0.000215203	0.378371	0.382	0.266	1	CVEC
PRKD3	0.000215662	0.373731	0.2	0.109	1	CVEC
NFE2L1	0.000216099	0.397731	0.255	0.158	1	CVEC
PAPSS2	0.00023655	-0.520858	0.048	0.154	1	CVEC
RPL37A	0.000238039	-0.333215	0.527	0.626	1	CVEC
CTSC	0.000238981	0.321763	0.152	0.074	1	CVEC
NAA38	0.000239342	-0.38218	0.139	0.27	1	CVEC
FLT4	0.000248289	-0.441593	0.067	0.179	1	CVEC
RPS16	0.000250675	-0.341979	0.57	0.655	1	CVEC
ST6GALNAC1	0.000261492	0.259725	0.103	0.042	1	CVEC
GSTO1	0.000262217	-0.429075	0.224	0.359	1	CVEC
RPL22	0.000274673	-0.279903	0.642	0.719	1	CVEC
CALM1	0.000275236	-0.363177	0.655	0.717	1	CVEC
BMPR2	0.000300542	0.399846	0.376	0.269	1	CVEC
CPD	0.000301448	0.451378	0.242	0.148	1	CVEC
PDE8A	0.00030162	0.361491	0.133	0.062	1	CVEC
RALB	0.000316532	-0.394073	0.079	0.194	1	CVEC
H2AFZ	0.000327315	-0.401938	0.194	0.333	1	CVEC
SYPL1	0.000329193	-0.267184	0.133	0.262	1	CVEC
CNST	0.000340131	0.412722	0.285	0.182	1	CVEC
CDC42BPB	0.000349506	0.374798	0.285	0.184	1	CVEC
MECP2	0.000351045	0.35719	0.176	0.094	1	CVEC
NDUFS5	0.000374817	0.352244	0.485	0.38	1	CVEC
CLEC1A	0.000379753	0.268905	0.139	0.067	1	CVEC
PKIG	0.000394385	-0.33978	0.079	0.19	1	CVEC
IL4R	0.000395643	0.372753	0.242	0.146	1	CVEC
CCL4	0.000395824	0.937432	0.17	0.089	1	CVEC
EBPL	0.00039667	-0.35844	0.048	0.147	1	CVEC
FKBP5	0.000406908	0.345478	0.424	0.313	1	CVEC
DCAF5	0.000407596	0.307964	0.145	0.072	1	CVEC
ANKRD28	0.000437682	-0.31466	0.036	0.13	1	CVEC
RPS14	0.000440843	-0.277963	0.806	0.814	1	CVEC
RAI14	0.00044833	0.462078	0.236	0.149	1	CVEC
MTSS1	0.000455936	0.350032	0.291	0.188	1	CVEC
CREG1	0.000459507	-0.311529	0.024	0.113	1	CVEC
TRAPPC8	0.000460939	0.367565	0.133	0.065	1	CVEC
EFNA1	0.000461622	-0.360291	0.073	0.183	1	CVEC
ARPC3	0.000467865	-0.305385	0.273	0.425	1	CVEC
RPL10A	0.00046809	-0.337198	0.418	0.543	1	CVEC
TULP4	0.000470776	0.395387	0.127	0.061	1	CVEC
GRASP	0.00047194	0.408959	0.333	0.233	1	CVEC
RNF7	0.000483683	-0.39567	0.127	0.248	1	CVEC
GSTA1	0.000486287	0.261149	0.121	0.055	1	CVEC
HMGB1	0.000492448	-0.297896	0.521	0.642	1	CVEC
PNRC1	0.000497071	0.289689	0.636	0.536	1	CVEC
JAK1	0.000505284	0.367576	0.485	0.392	1	CVEC
RPS9	0.000507603	-0.304767	0.588	0.658	1	CVEC
MAN1A1	0.000518523	0.28688	0.212	0.124	1	CVEC
PALMD	0.000522998	-0.495871	0.194	0.322	1	CVEC
RNF115	0.000530187	0.347405	0.358	0.253	1	CVEC
GABBR1	0.000530211	0.298102	0.133	0.064	1	CVEC
FGD5-AS1	0.000533095	0.394774	0.224	0.138	1	CVEC
ARID5B	0.000533959	-0.332463	0.091	0.206	1	CVEC
LUC7L	0.00053635	0.29669	0.218	0.127	1	CVEC
EIF3A	0.000541871	0.318398	0.376	0.274	1	CVEC
HID1	0.000559773	0.290926	0.115	0.053	1	CVEC
ATP5MC2	0.000566011	-0.369661	0.436	0.544	1	CVEC
STX2	0.000597019	0.379525	0.115	0.054	1	CVEC
PRKAR1A	0.000597327	-0.350546	0.224	0.364	1	CVEC
RCAN1	0.000617761	-0.44831	0.036	0.126	1	CVEC
FEZ2	0.000620084	-0.33485	0.109	0.226	1	CVEC
MYO15B	0.00062222	0.309293	0.176	0.096	1	CVEC
EIF3F	0.000645083	-0.301016	0.176	0.306	1	CVEC
NDUFB2	0.000650361	-0.286546	0.206	0.339	1	CVEC
STXBP6	0.00065227	0.264751	0.127	0.06	1	CVEC
ATP5F1E	0.000654779	-0.348174	0.485	0.601	1	CVEC
ANKRD11	0.000665721	0.416506	0.333	0.237	1	CVEC
EEF1B2	0.000668836	-0.331737	0.376	0.513	1	CVEC
DDR2	0.000685327	0.33817	0.127	0.062	1	CVEC
UBA52	0.000687291	-0.287707	0.515	0.627	1	CVEC
PLSCR4	0.000707831	0.251299	0.242	0.148	1	CVEC
ARFGEF1	0.000751444	0.283459	0.176	0.096	1	CVEC
AFAP1	0.000768609	0.404683	0.182	0.105	1	CVEC
IGFBP6	0.000770707	0.410934	0.139	0.072	1	CVEC
BBX	0.000775902	0.444163	0.23	0.145	1	CVEC
GNA11	0.000792151	0.389729	0.194	0.112	1	CVEC
ADGRG1	0.000798016	-0.38872	0.067	0.164	1	CVEC
CTSD	0.000816013	-0.572843	0.091	0.193	1	CVEC
NTN4	0.000829451	0.32718	0.333	0.227	1	CVEC
PIK3R3	0.000830256	0.373567	0.291	0.194	1	CVEC
DYNC1H1	0.000859686	0.359742	0.388	0.291	1	CVEC
AP1S2	0.000864892	0.282456	0.291	0.19	1	CVEC
LAMTOR1	0.000896649	-0.319919	0.145	0.266	1	CVEC
KLF8	0.000901456	0.350042	0.121	0.058	1	CVEC
VCAM1	0.000905683	0.578368	0.285	0.187	1	CVEC
SERPINB6	0.000920075	-0.287012	0.261	0.395	1	CVEC
MYO1C	0.000943499	0.459384	0.291	0.205	1	CVEC
POGZ	0.000962725	0.30362	0.2	0.116	1	CVEC
RAB5C	0.00100733	-0.288672	0.206	0.338	1	CVEC
LTBR	0.0010119	0.316225	0.236	0.148	1	CVEC
RPL9	0.00101977	-0.28886	0.57	0.658	1	CVEC
ADAMTS9	0.00102797	-0.546655	0.097	0.2	1	CVEC
GPM6A	0.00104869	0.396846	0.321	0.225	1	CVEC
RARS	0.00106084	0.277213	0.127	0.063	1	CVEC
SNRPC	0.00107022	-0.293279	0.067	0.164	1	CVEC
KIDINS220	0.00107187	0.417394	0.2	0.121	1	CVEC
GOLGB1	0.0010833	0.302085	0.376	0.287	1	CVEC
LUC7L3	0.00111887	0.330166	0.412	0.313	1	CVEC
EIF3K	0.00113649	-0.318652	0.273	0.414	1	CVEC
EVI5	0.00113778	0.319872	0.17	0.095	1	CVEC
PHB2	0.00116125	-0.354202	0.103	0.205	1	CVEC
SPTBN1	0.00121314	0.28619	0.655	0.573	1	CVEC
MID1	0.00121498	0.290662	0.2	0.117	1	CVEC
HCFC1R1	0.00124683	-0.266703	0.042	0.13	1	CVEC
CYCS	0.00124685	-0.355523	0.085	0.183	1	CVEC
NDUFA4	0.00130862	-0.356777	0.352	0.489	1	CVEC
LPAR6	0.00131897	-0.383967	0.127	0.238	1	CVEC
ALDH6A1	0.00131972	0.277648	0.2	0.118	1	CVEC
LTA4H	0.00136484	-0.336608	0.073	0.164	1	CVEC
LAP3	0.00140301	-0.335298	0.188	0.307	1	CVEC
PAIP2	0.00144221	-0.280405	0.091	0.194	1	CVEC
BTF3	0.00145541	-0.258394	0.515	0.613	1	CVEC
PITPNC1	0.00145794	0.307304	0.224	0.14	1	CVEC
UBXN1	0.0015532	-0.354471	0.139	0.248	1	CVEC
SPARC	0.00155733	-0.559443	0.303	0.404	1	CVEC
RAB31	0.00156775	0.269277	0.176	0.102	1	CVEC
MIER1	0.00158198	0.319008	0.23	0.148	1	CVEC
CNN3	0.00158513	-0.315666	0.339	0.463	1	CVEC
LARP1	0.00170089	0.33421	0.206	0.128	1	CVEC
MGAT1	0.00171031	-0.394776	0.121	0.22	1	CVEC
MFSD6	0.00174656	0.31886	0.133	0.071	1	CVEC
FER	0.00175213	0.379234	0.145	0.081	1	CVEC
LGALS9	0.0017759	-0.319823	0.042	0.124	1	CVEC
PNISR	0.00178619	0.376032	0.4	0.321	1	CVEC
RDX	0.00178696	-0.40555	0.248	0.359	1	CVEC
RPS4Y1	0.00180631	-0.368091	0.206	0.325	1	CVEC
MAST4	0.00180635	-0.313194	0.109	0.214	1	CVEC
SSBP3	0.00182927	0.289488	0.127	0.066	1	CVEC
DNAJB4	0.00183567	-0.326476	0.073	0.167	1	CVEC
PNP	0.00184622	-0.462382	0.103	0.2	1	CVEC
RELN	0.00189314	-0.638229	0.055	0.135	1	CVEC
PRDX2	0.00190427	-0.3299	0.115	0.22	1	CVEC
MRPS34	0.00192211	-0.2904	0.048	0.133	1	CVEC
AKAP9	0.00196583	0.259231	0.327	0.231	1	CVEC
ACACB	0.00202221	-0.376585	0.036	0.114	1	CVEC
EEF1D	0.00204826	-0.254672	0.521	0.61	1	CVEC
FOXC1	0.00208592	0.374297	0.2	0.127	1	CVEC
SEM1	0.00209496	-0.362582	0.267	0.375	1	CVEC
GLG1	0.00212255	0.281228	0.309	0.219	1	CVEC
UQCRH	0.00213438	-0.275756	0.255	0.379	1	CVEC
SELENOF	0.00213978	-0.282508	0.121	0.231	1	CVEC
DDX6	0.00215562	0.330106	0.224	0.144	1	CVEC
EGR1	0.00222333	-0.44947	0.248	0.362	1	CVEC
PDLIM1	0.0022472	0.284537	0.582	0.516	1	CVEC
FTH1	0.00231282	-0.280976	0.933	0.915	1	CVEC
LAPTM4A	0.00233349	-0.296387	0.261	0.381	1	CVEC
NFIA	0.00235898	0.335901	0.382	0.297	1	CVEC
S1PR1	0.00237815	-0.3359	0.248	0.361	1	CVEC
C11orf96	0.00238625	-0.473485	0.127	0.23	1	CVEC
KRT18	0.00240969	0.358674	0.139	0.076	1	CVEC
RBPMS	0.00243752	-0.273746	0.097	0.198	1	CVEC
SIPA1	0.00244156	0.284304	0.145	0.081	1	CVEC
CDC16	0.00244286	0.263743	0.145	0.08	1	CVEC
CCDC85B	0.00248478	-0.277952	0.261	0.39	1	CVEC
CLIC1	0.00250468	-0.381959	0.388	0.486	1	CVEC
RPS13	0.00251479	-0.260079	0.806	0.819	1	CVEC
SNCG	0.00255908	0.309589	0.382	0.288	1	CVEC
TMEM255B	0.00258013	-0.274047	0.079	0.171	1	CVEC
ZBTB16	0.00260225	0.340495	0.273	0.188	1	CVEC
FERMT2	0.00262858	-0.278827	0.097	0.194	1	CVEC
TLN1	0.00266035	0.326765	0.461	0.374	1	CVEC
VAMP5	0.0026605	-0.418076	0.261	0.368	1	CVEC
ADGRF5	0.00269487	-0.343406	0.212	0.326	1	CVEC
DAB2	0.00274911	-0.452256	0.133	0.231	1	CVEC
SIVA1	0.00275047	-0.297006	0.152	0.26	1	CVEC
EPHA4	0.00277129	-0.341407	0.036	0.11	1	CVEC
IRF1	0.00285389	-0.345708	0.115	0.212	1	CVEC
FCHSD2	0.00285533	0.271048	0.291	0.202	1	CVEC
WBP1L	0.00290115	0.292321	0.109	0.055	1	CVEC
ILF2	0.00291511	-0.256847	0.115	0.213	1	CVEC
MGST2	0.00294815	-0.287083	0.188	0.301	1	CVEC
HSPA1B	0.00298366	0.382756	0.406	0.313	1	CVEC
REV1	0.00321344	0.304594	0.164	0.097	1	CVEC
RPS17	0.00322533	-0.258296	0.236	0.358	1	CVEC
CASKIN2	0.00330464	0.298437	0.212	0.136	1	CVEC
TFPI2	0.00331076	-0.46449	0.073	0.159	1	CVEC
SEPT9	0.00335272	0.301326	0.23	0.155	1	CVEC
CYTOR	0.00336129	-0.396118	0.061	0.14	1	CVEC
PHACTR2	0.00337299	-0.310461	0.139	0.242	1	CVEC
TBC1D9	0.00338922	0.310036	0.139	0.078	1	CVEC
TMEM109	0.00343149	-0.259613	0.085	0.175	1	CVEC
PRICKLE1	0.00347927	0.282254	0.103	0.051	1	CVEC
ZFP36L2	0.00351364	-0.328108	0.255	0.365	1	CVEC
BAG3	0.00355505	-0.386762	0.079	0.166	1	CVEC
PALM	0.00363144	0.286746	0.23	0.153	1	CVEC
VDAC3	0.00365332	-0.301816	0.067	0.148	1	CVEC
GRK5	0.00371494	0.264269	0.145	0.082	1	CVEC
APLNR	0.00376749	0.330704	0.109	0.055	1	CVEC
PSMB6	0.00385358	-0.261771	0.133	0.237	1	CVEC
CAVIN3	0.00386072	-0.288585	0.042	0.116	1	CVEC
SRSF5	0.00388637	0.357193	0.436	0.368	1	CVEC
COL18A1	0.00392434	-0.33758	0.139	0.237	1	CVEC
GADD45B	0.00398751	-0.513498	0.176	0.272	1	CVEC
POLR2A	0.00403004	0.383709	0.218	0.146	1	CVEC
MEF2C	0.00419062	-0.310328	0.255	0.373	1	CVEC
CGNL1	0.00419416	-0.314808	0.048	0.124	1	CVEC
SKIL	0.00419934	0.264293	0.261	0.179	1	CVEC
IL13RA1	0.00420531	0.297466	0.194	0.122	1	CVEC
APOL6	0.00425047	0.319292	0.164	0.098	1	CVEC
AHI1	0.00425208	0.271936	0.158	0.092	1	CVEC
PURA	0.00428188	0.3233	0.2	0.129	1	CVEC
FCGRT	0.00439751	-0.3144	0.37	0.497	1	CVEC
PSMA7	0.00443395	-0.300982	0.285	0.404	1	CVEC
NID1	0.00443403	-0.344915	0.067	0.148	1	CVEC
CALCOCO1	0.0044599	0.263169	0.17	0.102	1	CVEC
CD151	0.00456664	-0.288581	0.218	0.336	1	CVEC
HIGD2A	0.00468291	-0.27626	0.145	0.246	1	CVEC
ZNF462	0.00489209	0.26189	0.121	0.066	1	CVEC
ITGA6	0.00493221	-0.260718	0.079	0.164	1	CVEC
HSPB1	0.00497837	-0.256774	0.552	0.645	1	CVEC
BCCIP	0.00498426	-0.271347	0.067	0.144	1	CVEC
CETP	0.00499413	-0.531103	0.036	0.103	1	CVEC
NAMPT	0.00508304	0.279398	0.37	0.287	1	CVEC
PDCD4	0.00514718	-0.381013	0.158	0.251	1	CVEC
CDH13	0.00519075	-0.273506	0.079	0.165	1	CVEC
FOSB	0.00519539	-0.445255	0.267	0.366	1	CVEC
MAP1LC3B	0.00519578	-0.256449	0.145	0.248	1	CVEC
GPX4	0.00534429	-0.290284	0.279	0.386	1	CVEC
CXCL12	0.00551077	-0.806081	0.079	0.154	1	CVEC
ISYNA1	0.0055306	-0.280086	0.042	0.112	1	CVEC
BMPER	0.00559862	-0.436771	0.127	0.216	1	CVEC
RPS27L	0.00565758	-0.341644	0.303	0.411	1	CVEC
TP53I11	0.00580276	-0.327682	0.085	0.166	1	CVEC
PXDN	0.00587249	-0.353361	0.055	0.127	1	CVEC
IFI6	0.00590225	-0.28001	0.194	0.302	1	CVEC
GBA2	0.00612348	0.297181	0.103	0.054	1	CVEC
DOCK1	0.00616958	0.301548	0.2	0.131	1	CVEC
SELENON	0.00646668	0.400619	0.261	0.188	1	CVEC
SAMHD1	0.00646747	0.317994	0.261	0.184	1	CVEC
IRF2BP2	0.0066774	0.271676	0.297	0.219	1	CVEC
TCF4	0.00668048	-0.332138	0.352	0.463	1	CVEC
SELENOT	0.00669018	-0.295136	0.073	0.146	1	CVEC
TGFBR2	0.0067258	-0.367946	0.455	0.529	1	CVEC
BEX3	0.00680988	-0.305244	0.182	0.283	1	CVEC
DDX21	0.00686132	0.330258	0.388	0.313	1	CVEC
ARL6IP5	0.00689984	-0.271195	0.188	0.292	1	CVEC
NYNRIN	0.00705849	0.251187	0.115	0.064	1	CVEC
TOMM20	0.00706545	-0.268	0.17	0.268	1	CVEC
AP2S1	0.00706858	-0.454293	0.23	0.325	1	CVEC
ECSCR	0.00708568	-0.253448	0.273	0.382	1	CVEC
NPC2	0.00717827	-0.385354	0.364	0.452	1	CVEC
LGALS3	0.00729272	-0.35787	0.206	0.305	1	CVEC
GBP1	0.00733193	0.281542	0.188	0.12	1	CVEC
MAP3K6	0.00741611	0.251111	0.17	0.106	1	CVEC
HSPA12B	0.00750151	0.313522	0.17	0.106	1	CVEC
HERPUD1	0.00751972	-0.286612	0.176	0.275	1	CVEC
COPG1	0.00759793	0.283587	0.139	0.083	1	CVEC
LATS2	0.00784586	0.283697	0.194	0.126	1	CVEC
DENND5A	0.00786668	0.25757	0.133	0.076	1	CVEC
CFAP97	0.00793984	0.313847	0.176	0.113	1	CVEC
ATP13A3	0.00798129	-0.509271	0.103	0.184	1	CVEC
ATP5MG	0.00804972	-0.272075	0.315	0.421	1	CVEC
H3F3B	0.00811092	-0.253279	0.733	0.754	1	CVEC
ANGEL2	0.00811358	0.278933	0.109	0.06	1	CVEC
METTL26	0.00819618	0.259513	0.224	0.155	1	CVEC
MYOF	0.00825558	-0.312043	0.103	0.185	1	CVEC
BTN3A2	0.00844416	0.252075	0.194	0.126	1	CVEC
MDN1	0.00854598	0.322689	0.121	0.07	1	CVEC
UBE2H	0.00856798	0.318063	0.158	0.099	1	CVEC
LENG8	0.00867044	0.31988	0.236	0.167	1	CVEC
PRRC2C	0.00881811	0.327227	0.436	0.381	1	CVEC
SRGN	0.00887763	-0.383663	0.521	0.563	1	CVEC
CARHSP1	0.00903377	0.306227	0.206	0.139	1	CVEC
CAMK1D	0.00907464	0.283269	0.115	0.065	1	CVEC
MCTP1	0.00924437	-0.377828	0.061	0.129	1	CVEC
DAP	0.00939699	-0.334636	0.048	0.112	1	CVEC
OTUB1	0.00948824	-0.28812	0.067	0.136	1	CVEC
SMIM14	0.00952558	0.259841	0.158	0.099	1	CVEC
HSPA2	0.00956136	0.272678	0.121	0.069	1	CVEC
SKI	0.00965605	0.300907	0.194	0.132	1	CVEC
ESYT2	0.0098731	0.367937	0.158	0.1	1	CVEC
SOCS2	0.0100277	-0.262775	0.121	0.207	1	CVEC
SMG1	0.0101947	0.273023	0.23	0.158	1	CVEC
EIF4A2	0.0103937	0.302586	0.345	0.277	1	CVEC
PCMTD1	0.0104125	0.346339	0.255	0.187	1	CVEC
A4GALT	0.0107135	0.271603	0.145	0.089	1	CVEC
GNA14	0.0108039	0.252328	0.121	0.07	1	CVEC
NCOA3	0.0108191	0.313684	0.285	0.216	1	CVEC
SERPINE1	0.0109179	-0.474136	0.055	0.12	1	CVEC
NIPBL	0.0109529	0.289703	0.236	0.167	1	CVEC
EMP1	0.011068	-0.541114	0.291	0.383	1	CVEC
NUAK1	0.0111444	0.30723	0.242	0.172	1	CVEC
TROVE2	0.0113879	0.376626	0.242	0.18	1	CVEC
TMEM59	0.0114188	-0.306217	0.267	0.365	1	CVEC
ZMYND8	0.0115068	0.340064	0.139	0.085	1	CVEC
ATP5MC3	0.0115873	-0.293625	0.194	0.284	1	CVEC
TNRC6B	0.0116279	0.282353	0.273	0.204	1	CVEC
C19orf70	0.0117007	-0.261946	0.115	0.197	1	CVEC
RUNX1T1	0.0119078	0.34051	0.2	0.138	1	CVEC
CCNI	0.0121016	-0.276998	0.352	0.451	1	CVEC
ZNF467	0.0122853	0.287363	0.109	0.062	1	CVEC
TLNRD1	0.012291	0.391146	0.218	0.158	1	CVEC
CADPS2	0.0123007	0.317616	0.17	0.108	1	CVEC
SLFN5	0.0124087	0.309393	0.236	0.172	1	CVEC
ACTG1	0.0124363	-0.337353	0.618	0.668	1	CVEC
CYC1	0.0129815	-0.253046	0.073	0.141	1	CVEC
ASH1L	0.0132351	0.286272	0.273	0.204	1	CVEC
SP110	0.013827	-0.252045	0.055	0.117	1	CVEC
EHD3	0.0138925	-0.466642	0.048	0.107	1	CVEC
RAN	0.0140142	-0.265351	0.285	0.377	1	CVEC
ZBTB20	0.014171	0.331491	0.388	0.331	1	CVEC
C9orf3	0.0151251	0.335593	0.176	0.118	1	CVEC
ENTPD1	0.0154087	0.253818	0.321	0.246	1	CVEC
CLIC4	0.0157859	-0.284402	0.224	0.314	1	CVEC
RIN2	0.0158017	0.309101	0.158	0.102	1	CVEC
SHROOM4	0.0159223	0.302261	0.218	0.158	1	CVEC
TMPO	0.0160421	0.284833	0.164	0.107	1	CVEC
GOLGA4	0.0166221	0.33364	0.297	0.229	1	CVEC
HIF1A	0.0167531	-0.277802	0.279	0.363	1	CVEC
TMEM204	0.0168479	-0.276243	0.115	0.192	1	CVEC
SEPT6	0.0176724	0.378149	0.17	0.117	1	CVEC
DIAPH1	0.0178217	0.282502	0.176	0.12	1	CVEC
SEC61B	0.0180209	-0.25438	0.291	0.4	1	CVEC
TNS2	0.0186996	0.307661	0.309	0.248	1	CVEC
CHP1	0.0190331	0.269448	0.121	0.074	1	CVEC
WWP1	0.01944	0.311669	0.194	0.135	1	CVEC
UBE2L6	0.0197911	-0.253208	0.097	0.168	1	CVEC
PTPRE	0.0198848	-0.320127	0.091	0.16	1	CVEC
AAK1	0.020381	-0.291889	0.085	0.151	1	CVEC
FLOT2	0.0205145	0.29993	0.152	0.099	1	CVEC
LAMA5	0.0205393	-0.251443	0.061	0.12	1	CVEC
RASGEF1B	0.0205898	-0.261024	0.061	0.121	1	CVEC
FGB	0.0211139	-0.320645	0.109	0.181	1	CVEC
THBD	0.021407	0.335007	0.37	0.297	1	CVEC
LAPTM5	0.0214332	-0.275404	0.061	0.121	1	CVEC
MAPK1	0.0217074	-0.250931	0.055	0.112	1	CVEC
MRPL17	0.022092	-0.259196	0.097	0.164	1	CVEC
CD9	0.0222398	-0.30638	0.479	0.549	1	CVEC
CANX	0.0225025	0.323544	0.418	0.372	1	CVEC
PIR	0.0233928	0.29851	0.109	0.066	1	CVEC
RBM3	0.0235049	-0.281588	0.255	0.34	1	CVEC
ASAP1	0.0236109	0.261185	0.406	0.359	1	CVEC
RILPL2	0.0237274	-0.25276	0.061	0.116	1	CVEC
EHMT1	0.0244313	0.265952	0.164	0.11	1	CVEC
ATP2B1	0.0245633	-0.253491	0.127	0.196	1	CVEC
CYBA	0.0254407	-0.295685	0.224	0.309	1	CVEC
NDRG2	0.0255439	-0.27138	0.073	0.132	1	CVEC
GART	0.0256614	0.257975	0.115	0.071	1	CVEC
ABCG1	0.0260604	-0.28961	0.055	0.108	1	CVEC
TNFRSF14	0.0266006	-0.270297	0.085	0.146	1	CVEC
ADCY4	0.0266847	0.350446	0.315	0.255	1	CVEC
MT2A	0.0272125	-0.25197	0.752	0.689	1	CVEC
SEC11C	0.0274489	-0.25784	0.091	0.154	1	CVEC
ASXL2	0.0277578	0.255567	0.115	0.072	1	CVEC
PTPRM	0.0280524	-0.282904	0.2	0.276	1	CVEC
KMT2A	0.0284777	0.300061	0.212	0.157	1	CVEC
SPTLC1	0.028528	0.278938	0.145	0.098	1	CVEC
AHR	0.0295599	0.282099	0.17	0.118	1	CVEC
JAG1	0.0300668	-0.379983	0.158	0.224	1	CVEC
TBC1D8	0.0315851	-0.257762	0.085	0.146	1	CVEC
FGFR1OP2	0.0324256	0.258652	0.224	0.168	1	CVEC
EIF5B	0.0324895	0.253544	0.279	0.221	1	CVEC
NUP98	0.0336974	0.25324	0.158	0.108	1	CVEC
RASSF9	0.033799	0.325053	0.145	0.098	1	CVEC
DNAJB6	0.0351152	-0.259437	0.145	0.217	1	CVEC
ANP32B	0.0352899	0.30269	0.345	0.301	1	CVEC
GRAMD1A	0.0359088	0.263595	0.176	0.125	1	CVEC
ARPC5L	0.0367915	-0.251705	0.127	0.191	1	CVEC
TFF3	0.0376888	-0.54665	0.261	0.176	1	CVEC
LDLR	0.0381696	0.3239	0.2	0.149	1	CVEC
BPTF	0.0408691	0.270814	0.261	0.208	1	CVEC
RAMP2	0.0409647	-0.291311	0.564	0.596	1	CVEC
DDX42	0.0410494	0.269585	0.182	0.132	1	CVEC
MYL9	0.0414751	-0.283002	0.055	0.104	1	CVEC
COX5B	0.0417199	-0.259566	0.4	0.485	1	CVEC
AES	0.0422028	0.283279	0.339	0.279	1	CVEC
LRCH1	0.0423122	-0.25039	0.055	0.103	1	CVEC
SHC1	0.0434039	0.286248	0.267	0.217	1	CVEC
NR4A1	0.0450544	-0.317376	0.182	0.257	1	CVEC
TNFRSF12A	0.0459839	-0.267056	0.055	0.101	1	CVEC
RBP7	0.0464283	-0.532648	0.085	0.138	1	CVEC
BLMH	0.047457	0.30288	0.109	0.072	1	CVEC
BDP1	0.0481247	0.253272	0.218	0.166	1	CVEC
SLC40A1	0.0483728	-0.271697	0.236	0.305	1	CVEC
SNHG7	0.0491336	-0.316827	0.315	0.387	1	CVEC
GYPC	0.0516407	-0.3519	0.248	0.314	1	CVEC
CSNK1D	0.0522896	0.313748	0.152	0.106	1	CVEC
FAM120B	0.053243	0.318055	0.164	0.119	1	CVEC
ANXA1	0.053653	-0.407818	0.327	0.393	1	CVEC
NCOA4	0.0543087	0.287052	0.194	0.149	1	CVEC
P4HB	0.0547701	-0.265192	0.188	0.253	1	CVEC
PKP4	0.0549631	0.262099	0.133	0.092	1	CVEC
DDX60L	0.055051	0.262662	0.103	0.066	1	CVEC
APOLD1	0.0551929	-0.304338	0.194	0.26	1	CVEC
ADM	0.0556333	-0.295903	0.067	0.115	1	CVEC
PPP3CC	0.0572701	0.254159	0.188	0.142	1	CVEC
ETV6	0.0580117	0.259695	0.188	0.14	1	CVEC
IRAK3	0.0582745	0.34406	0.224	0.175	1	CVEC
OXA1L	0.0582888	-0.258091	0.079	0.127	1	CVEC
CTGF	0.0635145	-0.629167	0.097	0.146	1	CVEC
ELN	0.0639614	-0.357242	0.061	0.105	1	CVEC
CLTA	0.0652873	-0.259122	0.291	0.367	1	CVEC
ATP8B1	0.0661246	0.307417	0.133	0.094	1	CVEC
MAFF	0.0663109	-0.261584	0.061	0.103	1	CVEC
MT1X	0.0681095	-0.274036	0.467	0.389	1	CVEC
SPRY1	0.0689502	-0.387322	0.291	0.343	1	CVEC
PSMB10	0.0693185	0.281112	0.206	0.16	1	CVEC
CLIC2	0.0703599	0.266621	0.176	0.133	1	CVEC
TNFRSF10D	0.0705035	0.280245	0.188	0.146	1	CVEC
LMCD1	0.0707289	-0.269036	0.073	0.121	1	CVEC
CALM2	0.070735	0.251185	0.376	0.336	1	CVEC
CCL21	0.0733811	-2.10651	0.067	0.107	1	CVEC
TBC1D4	0.0757738	0.28349	0.121	0.084	1	CVEC
BST2	0.0768158	-0.251855	0.473	0.534	1	CVEC
ANXA4	0.0775132	0.280485	0.188	0.146	1	CVEC
BRD3	0.0799153	0.272498	0.109	0.074	1	CVEC
MARCKSL1	0.081543	-0.361231	0.358	0.414	1	CVEC
HNRNPM	0.0817469	0.256213	0.315	0.277	1	CVEC
LSM8	0.0820211	-0.258842	0.133	0.184	1	CVEC
TSPAN3	0.0836183	0.260628	0.236	0.195	1	CVEC
CXCL16	0.0860421	-0.381841	0.145	0.194	1	CVEC
BOD1L1	0.0926196	0.269172	0.188	0.147	1	CVEC
CD4	0.095721	-0.323987	0.139	0.187	1	CVEC
IL33	0.100024	-0.312344	0.545	0.557	1	CVEC
VAMP2	0.110739	0.263835	0.188	0.15	1	CVEC
INPP5K	0.120029	0.293096	0.139	0.108	1	CVEC
ERICH1	0.12006	0.261077	0.23	0.193	1	CVEC
SAR1A	0.124522	0.257384	0.133	0.101	1	CVEC
CWC25	0.127773	0.257547	0.152	0.12	1	CVEC
KCTD12	0.13193	-0.268683	0.236	0.283	1	CVEC
COTL1	0.13747	-0.468249	0.206	0.243	1	CVEC
HNRNPH2	0.139209	0.355785	0.133	0.105	1	CVEC
FOSL1	0.141563	-0.274605	0.085	0.12	1	CVEC
POM121	0.141579	0.271234	0.127	0.098	1	CVEC
EGFL7	0.142939	-0.276542	0.497	0.526	1	CVEC
ARIH2	0.147256	0.262071	0.139	0.108	1	CVEC
PEAK1	0.152438	0.28727	0.224	0.192	1	CVEC
BTAF1	0.156429	0.267275	0.103	0.076	1	CVEC
RBM33	0.157161	0.250703	0.139	0.109	1	CVEC
PLPP1	0.16023	-0.450184	0.564	0.556	1	CVEC
LINC02388	0.163556	-0.520776	0.079	0.11	1	CVEC
CRBN	0.165649	0.281978	0.206	0.172	1	CVEC
ACER3	0.172343	0.263995	0.109	0.082	1	CVEC
MT1G	0.174628	-0.309354	0.079	0.115	1	CVEC
ADAMTS4	0.175825	-0.257994	0.121	0.158	1	CVEC
USP7	0.212502	0.253542	0.109	0.084	1	CVEC
DHX36	0.220132	0.262122	0.206	0.177	1	CVEC
ADAMTS1	0.293435	-0.394293	0.291	0.318	1	CVEC
HSPD1	0.298793	-0.352037	0.255	0.29	1	CVEC
TNFAIP3	0.355238	0.326284	0.23	0.208	1	CVEC
SEC63	0.356963	0.270723	0.17	0.154	1	CVEC
FAM3C	0.381678	0.259022	0.158	0.144	1	CVEC
NFATC2	0.401854	0.264332	0.176	0.159	1	CVEC
TNFAIP2	0.409158	0.279782	0.109	0.093	1	CVEC
SRP14	0.433842	-0.256957	0.636	0.634	1	CVEC
CD14	0.500333	-0.478769	0.127	0.137	1	CVEC
CSRNP1	0.521247	0.269903	0.188	0.178	1	CVEC
TFPI	0.575778	-0.32206	0.624	0.571	1	CVEC
STAB1	0.583501	-0.46935	0.333	0.287	1	CVEC
ICAM1	0.711378	-0.330344	0.23	0.21	1	CVEC
FCN3	0.71183	-0.895954	0.358	0.316	1	CVEC
FCGR2B	0.748771	-0.424789	0.152	0.148	1	CVEC
CTSL	0.767032	-0.651166	0.406	0.38	1	CVEC
HSPE1	0.86626	-0.289366	0.279	0.281	1	CVEC
GSN	3.42261e-139	1.43347	0.83	0.383	7.12417e-135	HAEC
CXCL12	1.32957e-135	1.78873	0.44	0.051	2.7675e-131	HAEC
RBP7	5.85849e-118	1.62182	0.392	0.047	1.21944e-113	HAEC
RGCC	7.10097e-107	1.91846	0.381	0.054	1.47807e-102	HAEC
IGF2.1	5.89311e-95	1.32704	0.292	0.026	1.22665e-90	HAEC
SEMA3G	6.35907e-93	0.888716	0.209	0.002	1.32364e-88	HAEC
SPARCL1	1.11281e-92	0.817586	0.901	0.448	2.31631e-88	HAEC
COL15A1	2.85696e-88	0.829261	0.202	0.003	5.94677e-84	HAEC
MGLL	1.13379e-86	0.78716	0.289	0.03	2.35998e-82	HAEC
PODXL	1.29382e-85	1.08898	0.563	0.191	2.69308e-81	HAEC
LMCD1	7.17945e-84	1.03669	0.324	0.047	1.4944e-79	HAEC
PLAT	1.54715e-75	1.02446	0.353	0.069	3.2204e-71	HAEC
BCAM	8.45853e-75	0.858845	0.622	0.255	1.76064e-70	HAEC
CHRM3	6.94012e-74	0.598825	0.171	0.003	1.44459e-69	HAEC
CLIC4	8.7506e-74	0.815318	0.577	0.217	1.82144e-69	HAEC
CD34	2.46991e-73	0.915562	0.504	0.166	5.14112e-69	HAEC
PI16	5.51548e-67	0.753988	0.147	0.001	1.14805e-62	HAEC
MMP2	5.20941e-66	0.741029	0.233	0.027	1.08434e-61	HAEC
CD200	1.1102e-65	0.57651	0.198	0.015	2.31089e-61	HAEC
S100A6	1.25803e-65	0.900751	0.796	0.51	2.61859e-61	HAEC
MT-CO1	6.10782e-64	-0.674442	0.994	0.999	1.27134e-59	HAEC
VIM	2.3729e-63	0.57789	0.94	0.638	4.93919e-59	HAEC
SOX17	2.56325e-63	0.788247	0.354	0.086	5.33541e-59	HAEC
PECAM1	7.59462e-63	0.740173	0.851	0.577	1.58082e-58	HAEC
MT-CO3	9.78634e-63	-0.704228	0.987	0.992	2.03703e-58	HAEC
ITGA6	1.95241e-61	0.726833	0.36	0.09	4.06395e-57	HAEC
CD74	6.27759e-61	0.762826	0.92	0.762	1.30668e-56	HAEC
CX3CL1	6.28969e-61	0.790544	0.205	0.021	1.3092e-56	HAEC
MT-ND4	1.91481e-58	-0.721168	0.95	0.974	3.98568e-54	HAEC
ADAM15	2.30427e-58	0.824051	0.527	0.214	4.79633e-54	HAEC
EMP1	1.28918e-57	0.945392	0.625	0.292	2.68342e-53	HAEC
MT-CO2	5.59235e-57	-0.615578	0.997	0.998	1.16405e-52	HAEC
TSC22D1	6.5234e-57	0.676547	0.54	0.21	1.35785e-52	HAEC
ADGRL4	1.17335e-55	0.609766	0.667	0.319	2.44233e-51	HAEC
CYR61	3.10412e-55	1.26213	0.354	0.101	6.46123e-51	HAEC
MT-CYB	1.52595e-54	-0.625928	0.994	0.994	3.17627e-50	HAEC
AIF1L	1.25395e-53	0.763675	0.277	0.061	2.6101e-49	HAEC
PNP	1.66483e-53	0.993897	0.388	0.128	3.46535e-49	HAEC
A2M	4.34347e-53	0.61487	0.844	0.524	9.04093e-49	HAEC
ICAM2	5.97804e-53	0.795313	0.519	0.222	1.24433e-48	HAEC
TIMP1	4.30683e-52	-0.827009	0.597	0.748	8.96467e-48	HAEC
PPA1	6.14929e-52	0.630318	0.354	0.104	1.27997e-47	HAEC
PCDH1	1.04708e-51	0.614922	0.224	0.038	2.17949e-47	HAEC
TAGLN2	1.34376e-51	0.640668	0.777	0.508	2.79703e-47	HAEC
ACP5	4.89401e-51	-1.51777	0.04	0.33	1.01869e-46	HAEC
MRC1	9.969e-51	-1.19849	0.071	0.372	2.07505e-46	HAEC
S1PR1	1.52213e-50	0.643326	0.578	0.277	3.16832e-46	HAEC
SERPINE2	6.77335e-50	1.05582	0.211	0.035	1.40987e-45	HAEC
TFPI	1.43742e-49	-0.944096	0.379	0.641	2.99199e-45	HAEC
CRIP1	6.21241e-48	0.840089	0.435	0.164	1.29311e-43	HAEC
PTMA	8.76091e-48	0.479477	0.929	0.824	1.82358e-43	HAEC
MCTP1	1.96607e-47	0.650741	0.283	0.07	4.09238e-43	HAEC
PLVAP	2.75375e-47	0.999919	0.519	0.24	5.73194e-43	HAEC
NEBL	5.54294e-47	0.534368	0.111	0.002	1.15376e-42	HAEC
PALMD	1.44075e-46	0.622341	0.54	0.237	2.99892e-42	HAEC
CD93	1.93456e-46	0.676046	0.566	0.274	4.02679e-42	HAEC
SERPINE1	4.29725e-46	0.899109	0.267	0.064	8.94472e-42	HAEC
PLPP1	9.1002e-46	0.858528	0.749	0.491	1.89421e-41	HAEC
MT-ATP6	9.86374e-46	-0.657163	0.953	0.975	2.05314e-41	HAEC
MT-ND4L	1.15348e-45	-0.614455	0.956	0.982	2.40097e-41	HAEC
FCN3	6.12431e-45	-2.14023	0.119	0.387	1.27478e-40	HAEC
CAV1	7.7195e-45	0.576607	0.782	0.486	1.60681e-40	HAEC
MRPL33	9.18388e-45	0.691035	0.401	0.153	1.91163e-40	HAEC
SRP14	1.07932e-44	0.786317	0.798	0.579	2.24661e-40	HAEC
CAVIN3	4.2165e-44	0.572669	0.255	0.062	8.77665e-40	HAEC
CLEC4G	1.68072e-43	-1.91689	0.013	0.255	3.49841e-39	HAEC
ABL2	1.7168e-43	0.606075	0.257	0.062	3.57352e-39	HAEC
VWA1	2.0803e-43	0.525636	0.146	0.015	4.33014e-39	HAEC
C7	2.15821e-43	-1.1355	0.165	0.451	4.4923e-39	HAEC
JAG2	2.59562e-43	0.549979	0.187	0.031	5.40279e-39	HAEC
ANXA3	4.81977e-43	0.580226	0.218	0.044	1.00323e-38	HAEC
LRRFIP1	6.53182e-43	0.48105	0.67	0.342	1.3596e-38	HAEC
KITLG	9.02052e-43	0.595734	0.125	0.009	1.87762e-38	HAEC
LGALS1	1.4237e-42	0.563795	0.42	0.157	2.96343e-38	HAEC
MT-ND2	1.89999e-42	-0.603317	0.934	0.962	3.95483e-38	HAEC
HLA-DRB5	3.4744e-42	0.669912	0.575	0.295	7.23196e-38	HAEC
LGALS3	8.15119e-42	0.515113	0.513	0.226	1.69667e-37	HAEC
MYO1E	8.8596e-42	0.521694	0.195	0.035	1.84413e-37	HAEC
PDGFD	1.1338e-41	0.509068	0.146	0.016	2.36e-37	HAEC
CRIP2	1.98243e-41	0.619136	0.767	0.509	4.12642e-37	HAEC
OIT3	2.29534e-41	-1.63769	0.022	0.259	4.77775e-37	HAEC
IL33	3.6939e-41	-0.871668	0.385	0.615	7.68885e-37	HAEC
THBD	5.05925e-41	0.663119	0.504	0.232	1.05308e-36	HAEC
SOX18	5.12147e-41	0.878276	0.444	0.199	1.06603e-36	HAEC
NEDD9	9.14657e-41	0.55895	0.472	0.206	1.90386e-36	HAEC
TMSB10	1.17957e-40	0.478849	0.945	0.879	2.45527e-36	HAEC
SELE	3.33822e-40	1.39555	0.173	0.029	6.94851e-36	HAEC
SWAP70	4.48741e-40	0.509951	0.438	0.179	9.34053e-36	HAEC
CLEC1B	7.76053e-40	-1.72248	0.007	0.23	1.61535e-35	HAEC
SORBS2	9.23602e-40	0.614312	0.28	0.08	1.92248e-35	HAEC
MS4A6A	1.39881e-39	-1.39547	0.05	0.294	2.91163e-35	HAEC
FCN2	1.44967e-39	-1.78941	0.032	0.264	3.0175e-35	HAEC
INSIG1	1.81338e-39	0.78329	0.322	0.11	3.77455e-35	HAEC
H3F3B	5.42105e-39	0.46429	0.883	0.708	1.12839e-34	HAEC
RAMP2	7.39289e-39	0.663752	0.755	0.539	1.53883e-34	HAEC
IL6	9.92621e-39	1.63789	0.186	0.037	2.06614e-34	HAEC
JAG1	1.1775e-38	0.739781	0.395	0.161	2.45096e-34	HAEC
CDH13	1.46972e-38	0.441359	0.323	0.104	3.05923e-34	HAEC
CRHBP	1.75599e-38	-1.46244	0.137	0.388	3.65509e-34	HAEC
MT-ND1	4.37192e-38	-0.612689	0.931	0.945	9.10016e-34	HAEC
PTPRM	7.21872e-38	0.573708	0.463	0.206	1.50258e-33	HAEC
BMPER	7.53358e-38	-0.96068	0.035	0.27	1.56811e-33	HAEC
PDGFB	1.48231e-37	0.441331	0.153	0.023	3.08542e-33	HAEC
IQCJ-SCHIP1	2.72377e-37	0.340481	0.142	0.018	5.66952e-33	HAEC
PIK3R3	7.74611e-37	0.623365	0.37	0.142	1.61235e-32	HAEC
ESAM	9.76219e-37	0.504183	0.503	0.241	2.032e-32	HAEC
GPIHBP1	1.40253e-36	0.447522	0.15	0.023	2.91936e-32	HAEC
FN1	1.97876e-36	1.20342	0.437	0.204	4.11878e-32	HAEC
ASS1	2.27109e-36	0.522097	0.327	0.118	4.72728e-32	HAEC
HLA-DRB1	6.08844e-36	0.539255	0.751	0.499	1.26731e-31	HAEC
TIMP3	1.3401e-35	1.01061	0.796	0.607	2.78943e-31	HAEC
TMEM88	1.38096e-35	0.539046	0.263	0.079	2.87446e-31	HAEC
IL3RA	2.76254e-35	0.386548	0.22	0.055	5.75022e-31	HAEC
TSPAN13	3.11577e-35	0.315119	0.15	0.023	6.48547e-31	HAEC
HBEGF	3.31919e-35	0.542876	0.208	0.05	6.9089e-31	HAEC
ADAMTS1	1.07054e-34	0.841661	0.5	0.253	2.22834e-30	HAEC
SRPX	1.11314e-34	-0.903805	0.087	0.322	2.31699e-30	HAEC
CSF3	1.17162e-34	1.73859	0.142	0.022	2.43872e-30	HAEC
MYL9	4.22067e-34	0.324579	0.224	0.058	8.78533e-30	HAEC
FAM107A	4.83975e-34	0.573164	0.528	0.272	1.00739e-29	HAEC
ELN	4.94981e-34	0.871003	0.223	0.061	1.0303e-29	HAEC
MT-ATP8	6.56693e-34	-0.677649	0.866	0.902	1.36691e-29	HAEC
CALM2	6.60616e-34	0.608932	0.525	0.275	1.37507e-29	HAEC
NES	1.01264e-33	0.561842	0.277	0.091	2.10782e-29	HAEC
TM4SF1	3.10478e-33	0.951942	0.81	0.602	6.46261e-29	HAEC
ADGRG1	4.30003e-33	0.45297	0.305	0.108	8.9505e-29	HAEC
FTL	5.82948e-33	-0.488187	0.917	0.934	1.21341e-28	HAEC
PKIG	6.27369e-33	0.567749	0.335	0.132	1.30587e-28	HAEC
TNFRSF12A	8.51319e-33	0.5341	0.215	0.058	1.77202e-28	HAEC
MT-ND5	2.20521e-32	-0.539224	0.931	0.95	4.59014e-28	HAEC
FOSL2	5.0492e-32	0.436119	0.341	0.134	1.05099e-27	HAEC
FCGR2B	7.18767e-32	-1.18334	0.01	0.196	1.49611e-27	HAEC
MEF2A	9.98204e-32	0.507569	0.404	0.18	2.07776e-27	HAEC
CD59	1.03134e-31	0.494449	0.763	0.538	2.14673e-27	HAEC
PLS3	1.64917e-31	0.495211	0.348	0.144	3.43275e-27	HAEC
STAB2	2.03224e-31	-1.21381	0.027	0.22	4.2301e-27	HAEC
BCL2L1	2.19651e-31	0.439776	0.302	0.11	4.57204e-27	HAEC
CPE	6.98421e-31	-1.02856	0.102	0.319	1.45376e-26	HAEC
SLC9A3R2	7.05755e-31	0.79172	0.653	0.474	1.46903e-26	HAEC
ADAMTS6	9.36418e-31	0.590301	0.143	0.026	1.94915e-26	HAEC
CTNNB1	1.33334e-30	0.45288	0.44	0.211	2.77535e-26	HAEC
CLEC4M	1.65379e-30	-1.30156	0.004	0.178	3.44236e-26	HAEC
NR2F2	2.44572e-30	-0.798339	0.196	0.415	5.09076e-26	HAEC
AKAP13	3.00606e-29	0.434587	0.485	0.244	6.25712e-25	HAEC
IER2	4.54199e-29	0.411425	0.625	0.358	9.45416e-25	HAEC
JCAD	6.27212e-29	0.441049	0.245	0.081	1.30554e-24	HAEC
DSTN	6.41352e-29	0.408024	0.634	0.378	1.33497e-24	HAEC
IL32	8.16719e-29	0.458487	0.507	0.256	1.7e-24	HAEC
TMEM47	1.16564e-28	0.374038	0.263	0.091	2.42628e-24	HAEC
DEPP1	2.09514e-28	0.791097	0.282	0.109	4.36104e-24	HAEC
HEY1	2.32555e-28	0.486678	0.201	0.058	4.84063e-24	HAEC
EMCN	2.34408e-28	0.42179	0.547	0.307	4.87921e-24	HAEC
EPAS1	3.09475e-28	0.476796	0.752	0.515	6.44172e-24	HAEC
HLA-DRA	3.28578e-28	0.490232	0.665	0.426	6.83936e-24	HAEC
OCIAD2	4.71932e-28	0.400046	0.211	0.063	9.82326e-24	HAEC
DDX5	1.05249e-27	0.415015	0.81	0.603	2.19075e-23	HAEC
ATP1A1	1.22826e-27	0.394313	0.578	0.331	2.55663e-23	HAEC
ATP1B3	1.3988e-27	0.411012	0.355	0.153	2.9116e-23	HAEC
MAST4	1.64407e-27	0.447814	0.355	0.158	3.42214e-23	HAEC
KPNA2	2.28402e-27	0.433689	0.159	0.038	4.75419e-23	HAEC
NTS	2.37802e-27	-1.18856	0.043	0.227	4.94986e-23	HAEC
RPL8	2.53328e-27	0.362728	0.864	0.72	5.27303e-23	HAEC
APOLD1	2.55662e-27	0.596821	0.412	0.203	5.32161e-23	HAEC
NOV	3.28689e-27	0.392645	0.117	0.019	6.84166e-23	HAEC
MYO5C	3.47631e-27	0.328738	0.111	0.016	7.23593e-23	HAEC
SLC12A2	3.9841e-27	0.365026	0.146	0.031	8.2929e-23	HAEC
SLC40A1	4.22078e-27	-0.73863	0.142	0.355	8.78556e-23	HAEC
PMP22	4.74952e-27	0.837311	0.333	0.156	9.88613e-23	HAEC
SERTAD1	5.73898e-27	0.34906	0.344	0.147	1.19457e-22	HAEC
CCL14	6.21212e-27	-0.484495	0.472	0.705	1.29305e-22	HAEC
KLF2	6.43668e-27	0.532182	0.727	0.504	1.33979e-22	HAEC
RPS27	6.6203e-27	0.375901	0.807	0.603	1.37801e-22	HAEC
STAB1	6.91326e-27	-1.2914	0.145	0.34	1.439e-22	HAEC
PFKFB3	8.36338e-27	0.316912	0.142	0.03	1.74084e-22	HAEC
HLA-DMA	9.87408e-27	0.392299	0.313	0.126	2.05529e-22	HAEC
LYVE1	9.96239e-27	-1.07391	0.046	0.224	2.07367e-22	HAEC
MIR155HG	1.08317e-26	0.331054	0.127	0.023	2.25462e-22	HAEC
MAP4	1.39011e-26	0.493229	0.447	0.234	2.89352e-22	HAEC
CCDC3	2.19512e-26	0.3192	0.105	0.015	4.56914e-22	HAEC
RELN	2.31075e-26	-0.953885	0.012	0.17	4.80982e-22	HAEC
RBP1	2.51441e-26	-0.864573	0.159	0.356	5.23375e-22	HAEC
LRRC32	4.70095e-26	0.453667	0.367	0.168	9.78504e-22	HAEC
MAFF	5.8162e-26	0.411572	0.205	0.064	1.21064e-21	HAEC
EIF1	6.61976e-26	0.437161	0.844	0.699	1.3779e-21	HAEC
TSPAN2	6.81728e-26	0.517723	0.187	0.055	1.41902e-21	HAEC
ANKRD28	7.11378e-26	0.407911	0.242	0.085	1.48073e-21	HAEC
LIFR	8.53595e-26	-0.866925	0.367	0.526	1.77676e-21	HAEC
KLF4	8.64698e-26	0.463104	0.56	0.324	1.79987e-21	HAEC
KCNN3	1.26259e-25	0.355972	0.214	0.069	2.62809e-21	HAEC
LRRC8C	1.3897e-25	0.2806	0.196	0.058	2.89267e-21	HAEC
ZNF385D	1.58279e-25	0.385723	0.118	0.021	3.29457e-21	HAEC
SSFA2	1.92356e-25	0.401842	0.342	0.152	4.00389e-21	HAEC
HLA-C	2.19696e-25	0.357198	0.87	0.731	4.57298e-21	HAEC
CSRNP1	3.79743e-25	0.313592	0.314	0.132	7.90435e-21	HAEC
KRT10	4.87353e-25	0.350111	0.445	0.229	1.01442e-20	HAEC
GADD45B	6.15435e-25	0.638177	0.412	0.216	1.28103e-20	HAEC
JUNB	7.45209e-25	0.436289	0.735	0.509	1.55115e-20	HAEC
SPRY1	1.00763e-24	0.550027	0.501	0.284	2.09738e-20	HAEC
LCN6	1.08538e-24	0.360529	0.168	0.046	2.25922e-20	HAEC
ETS2	1.13084e-24	0.434881	0.522	0.299	2.35385e-20	HAEC
ANXA1	1.3193e-24	0.566063	0.571	0.326	2.74613e-20	HAEC
DNASE1L3	1.32502e-24	-1.12901	0.302	0.484	2.75803e-20	HAEC
PTGS1	1.45639e-24	-0.688774	0.007	0.154	3.03149e-20	HAEC
PDK4	2.21521e-24	-0.747012	0.358	0.535	4.61097e-20	HAEC
FOSL1	3.22879e-24	0.605202	0.224	0.082	6.72072e-20	HAEC
IFNGR1	4.41977e-24	0.404107	0.37	0.177	9.19975e-20	HAEC
IGFBP3	5.35692e-24	1.03478	0.26	0.108	1.11504e-19	HAEC
KLF10	7.50216e-24	0.390079	0.24	0.089	1.56157e-19	HAEC
TM6SF1	9.32043e-24	0.323774	0.136	0.031	1.94005e-19	HAEC
PICALM	9.37615e-24	0.360108	0.406	0.201	1.95165e-19	HAEC
ANXA2	9.56243e-24	0.417873	0.668	0.459	1.99042e-19	HAEC
PLTP	1.21276e-23	-0.827824	0.075	0.248	2.52437e-19	HAEC
IGFBP5	1.21907e-23	0.895667	0.103	0.017	2.53749e-19	HAEC
MT-ND3	1.38014e-23	-0.508184	0.944	0.95	2.87277e-19	HAEC
LMNA	1.50174e-23	0.408433	0.649	0.414	3.12586e-19	HAEC
SH3BGRL3	1.86699e-23	0.394721	0.749	0.529	3.88615e-19	HAEC
ACTN4	2.02271e-23	0.377605	0.491	0.276	4.21027e-19	HAEC
RCAN1	2.61334e-23	0.548383	0.227	0.084	5.43967e-19	HAEC
CFH	2.71635e-23	0.429629	0.27	0.109	5.65408e-19	HAEC
MTUS1	3.23036e-23	0.413434	0.366	0.176	6.72399e-19	HAEC
EVA1C	3.28956e-23	0.311541	0.314	0.138	6.84721e-19	HAEC
UACA	3.29122e-23	0.437615	0.381	0.188	6.85068e-19	HAEC
FABP4	3.52124e-23	0.847015	0.189	0.059	7.32945e-19	HAEC
COBLL1	3.66449e-23	0.373222	0.136	0.032	7.62763e-19	HAEC
ATF3	4.02046e-23	0.614753	0.339	0.161	8.36859e-19	HAEC
RHOC	4.81921e-23	0.351728	0.636	0.403	1.00312e-18	HAEC
EEF1B2	4.96e-23	0.37123	0.674	0.447	1.03242e-18	HAEC
MAP1LC3B	4.98207e-23	0.370469	0.386	0.192	1.03702e-18	HAEC
ARPC5L	5.39723e-23	0.341409	0.316	0.143	1.12343e-18	HAEC
PCSK5	5.62793e-23	0.442979	0.143	0.036	1.17145e-18	HAEC
CXCL8	7.55446e-23	1.03711	0.145	0.038	1.57246e-18	HAEC
RPS27A	7.94899e-23	0.301513	0.885	0.785	1.65458e-18	HAEC
SHROOM4	8.46605e-23	0.376717	0.288	0.119	1.76221e-18	HAEC
MSN	9.42577e-23	0.359703	0.577	0.35	1.96197e-18	HAEC
PREX1	9.75868e-23	0.312715	0.19	0.06	2.03127e-18	HAEC
TGFBR3	9.77745e-23	-0.751141	0.18	0.363	2.03518e-18	HAEC
IFITM1	1.4536e-22	0.402279	0.807	0.579	3.02568e-18	HAEC
CDKN1A	1.5451e-22	0.488692	0.454	0.256	3.21614e-18	HAEC
FUT8	1.72069e-22	0.359008	0.134	0.033	3.58161e-18	HAEC
CXorf36	1.84644e-22	0.300548	0.208	0.072	3.84337e-18	HAEC
RBM8A	2.31844e-22	0.314865	0.468	0.25	4.82584e-18	HAEC
GPM6A	3.42574e-22	-0.64573	0.097	0.276	7.13067e-18	HAEC
KCTD12	4.00768e-22	0.5182	0.423	0.232	8.34199e-18	HAEC
SRGN	4.17017e-22	0.445695	0.723	0.505	8.6802e-18	HAEC
SELENOM	6.82861e-22	0.29677	0.475	0.261	1.42138e-17	HAEC
TES	7.56838e-22	0.314969	0.202	0.07	1.57536e-17	HAEC
B3GNT5	8.2888e-22	0.328733	0.128	0.031	1.72531e-17	HAEC
RPL21	8.95197e-22	0.341488	0.752	0.537	1.86335e-17	HAEC
ITGA5	8.96664e-22	0.488944	0.432	0.229	1.86641e-17	HAEC
MIR22HG	9.64284e-22	0.39467	0.246	0.1	2.00716e-17	HAEC
IGFBP2	1.17503e-21	0.346393	0.26	0.106	2.44581e-17	HAEC
STX12	1.26263e-21	0.351041	0.286	0.124	2.62816e-17	HAEC
RFTN1	1.38557e-21	0.317779	0.195	0.066	2.88407e-17	HAEC
ACVRL1	1.43813e-21	0.398079	0.221	0.083	2.99347e-17	HAEC
S100A10	1.84967e-21	0.417666	0.845	0.706	3.85008e-17	HAEC
RHOA	2.31437e-21	0.337877	0.77	0.528	4.81735e-17	HAEC
NAA38	2.52384e-21	0.310841	0.41	0.211	5.25338e-17	HAEC
ACTG1	2.68167e-21	0.500061	0.777	0.626	5.58189e-17	HAEC
RBM3	3.56938e-21	0.385032	0.49	0.282	7.42967e-17	HAEC
ZYX	4.24069e-21	0.362282	0.327	0.16	8.827e-17	HAEC
PPFIBP1	4.26503e-21	-0.873244	0.333	0.477	8.87767e-17	HAEC
TRIB1	4.39154e-21	0.417774	0.173	0.056	9.14098e-17	HAEC
CHMP4B	4.54515e-21	0.347258	0.339	0.165	9.46074e-17	HAEC
SYNJ2	6.73719e-21	0.375232	0.159	0.048	1.40235e-16	HAEC
AQP1	7.82209e-21	0.384855	0.422	0.225	1.62817e-16	HAEC
LDLR	9.75803e-21	0.433668	0.265	0.114	2.03113e-16	HAEC
FDFT1	1.93567e-20	0.276588	0.162	0.05	4.02909e-16	HAEC
COX17	2.33704e-20	0.328242	0.348	0.173	4.86455e-16	HAEC
MCUB	2.37315e-20	0.266736	0.152	0.045	4.93971e-16	HAEC
CAVIN1	2.62041e-20	0.43052	0.609	0.415	5.45438e-16	HAEC
CAPN2	2.946e-20	0.27739	0.295	0.132	6.13209e-16	HAEC
RTN4	3.00271e-20	0.327362	0.485	0.279	6.25015e-16	HAEC
ARL15	3.3148e-20	0.448191	0.232	0.094	6.89976e-16	HAEC
RPL10A	3.43118e-20	0.322613	0.699	0.479	7.14201e-16	HAEC
ZFP36L2	4.64479e-20	0.407114	0.509	0.306	9.66814e-16	HAEC
ACTB	4.79892e-20	0.358882	0.937	0.856	9.98896e-16	HAEC
THBS1	5.01201e-20	0.557078	0.176	0.06	1.04325e-15	HAEC
RAC1	5.22406e-20	0.322791	0.746	0.556	1.08739e-15	HAEC
FILIP1L	5.23264e-20	0.336602	0.198	0.07	1.08917e-15	HAEC
C2orf88	5.68349e-20	-0.622069	0.013	0.139	1.18302e-15	HAEC
VSIR	5.74792e-20	0.307065	0.18	0.061	1.19643e-15	HAEC
IFI6	7.53084e-20	0.444888	0.434	0.248	1.56754e-15	HAEC
NTN4	7.81192e-20	-0.686	0.111	0.276	1.62605e-15	HAEC
PHLDA1	8.56471e-20	0.578387	0.177	0.062	1.78274e-15	HAEC
PLAUR	9.81418e-20	0.505134	0.183	0.066	2.04282e-15	HAEC
ZFP36L1	1.02219e-19	0.420968	0.572	0.368	2.12769e-15	HAEC
VEGFC	1.06465e-19	0.32906	0.125	0.032	2.21607e-15	HAEC
SYNPO	1.21716e-19	0.331905	0.336	0.167	2.53353e-15	HAEC
NUPR1	1.82893e-19	-0.697121	0.091	0.245	3.80692e-15	HAEC
DDX21	1.86008e-19	0.460067	0.453	0.272	3.87175e-15	HAEC
EHD3	1.96699e-19	-0.823569	0.013	0.134	4.09428e-15	HAEC
GATA4	2.14715e-19	-0.533208	0.004	0.119	4.46929e-15	HAEC
RPS16	2.7051e-19	0.352854	0.768	0.61	5.63066e-15	HAEC
ADAMTS9	2.80382e-19	0.57739	0.307	0.155	5.83615e-15	HAEC
ICAM1	2.87929e-19	0.8579	0.323	0.173	5.99323e-15	HAEC
NDRG1	3.27631e-19	0.433213	0.394	0.219	6.81964e-15	HAEC
DUSP1	4.03446e-19	0.43277	0.74	0.543	8.39773e-15	HAEC
NUDT14	4.63277e-19	0.347244	0.181	0.065	9.64311e-15	HAEC
RPS5	6.00794e-19	0.317067	0.755	0.567	1.25055e-14	HAEC
DOCK9	6.78025e-19	0.337425	0.479	0.275	1.41131e-14	HAEC
CTGF	7.10857e-19	0.918098	0.243	0.109	1.47965e-14	HAEC
MAT2A	7.25368e-19	0.410444	0.314	0.158	1.50985e-14	HAEC
HLA-DPA1	7.68821e-19	0.340222	0.549	0.34	1.6003e-14	HAEC
ADIPOR2	8.58066e-19	0.322787	0.224	0.092	1.78607e-14	HAEC
NR4A1	9.02963e-19	0.544137	0.383	0.207	1.87952e-14	HAEC
BAG3	1.00147e-18	0.33333	0.27	0.123	2.08457e-14	HAEC
BZW1	1.01582e-18	0.323894	0.473	0.275	2.11442e-14	HAEC
S100A11	1.43803e-18	0.38618	0.708	0.505	2.99325e-14	HAEC
GPRC5B	1.70332e-18	0.265175	0.125	0.034	3.54545e-14	HAEC
EMP3	1.85401e-18	0.443665	0.428	0.246	3.85913e-14	HAEC
LRRC8A	1.85723e-18	0.353071	0.274	0.129	3.86583e-14	HAEC
COL4A1	2.04515e-18	0.288453	0.319	0.153	4.25697e-14	HAEC
STK38L	2.17291e-18	0.407287	0.156	0.051	4.52291e-14	HAEC
RHOB	2.21899e-18	0.460957	0.674	0.486	4.61883e-14	HAEC
H2AFZ	2.24092e-18	0.293106	0.472	0.274	4.66447e-14	HAEC
ZFP36	2.49987e-18	0.432819	0.714	0.518	5.20347e-14	HAEC
CD14	2.63086e-18	-1.05131	0.04	0.169	5.47614e-14	HAEC
CD58	3.09548e-18	0.399054	0.227	0.098	6.44325e-14	HAEC
C1QTNF1	3.18017e-18	-0.653992	0.065	0.203	6.61952e-14	HAEC
LPCAT2	4.10773e-18	0.303088	0.178	0.064	8.55024e-14	HAEC
UBE2N	4.28465e-18	0.260901	0.288	0.136	8.91849e-14	HAEC
PLPP3	4.64375e-18	-0.532535	0.423	0.567	9.66597e-14	HAEC
CYTOR	5.05146e-18	0.445946	0.233	0.102	1.05146e-13	HAEC
SNHG7	5.45881e-18	0.416722	0.522	0.334	1.13625e-13	HAEC
NFKBIA	5.51456e-18	0.639159	0.702	0.539	1.14786e-13	HAEC
SLC6A6	5.76008e-18	0.444501	0.121	0.033	1.19896e-13	HAEC
SYNGR2	9.85578e-18	0.313099	0.317	0.16	2.05148e-13	HAEC
DDX3Y	1.00027e-17	0.265732	0.233	0.102	2.08207e-13	HAEC
MAF	1.12039e-17	-0.759892	0.074	0.213	2.3321e-13	HAEC
PLCB4	1.1307e-17	0.402177	0.125	0.036	2.35355e-13	HAEC
ANPEP	1.20571e-17	-0.62533	0.012	0.123	2.50969e-13	HAEC
ARID5B	1.42121e-17	0.266252	0.319	0.158	2.95824e-13	HAEC
PTTG1IP	1.53421e-17	0.315394	0.555	0.354	3.19345e-13	HAEC
EMP2	1.63304e-17	0.275729	0.463	0.268	3.39917e-13	HAEC
GRASP	1.66787e-17	0.307034	0.369	0.195	3.47166e-13	HAEC
EPHA4	1.71916e-17	0.363977	0.192	0.076	3.57844e-13	HAEC
RPS3A	1.75429e-17	0.273244	0.876	0.754	3.65155e-13	HAEC
NQO1	3.22282e-17	0.274572	0.158	0.054	6.70831e-13	HAEC
BCL6B	3.46561e-17	0.353608	0.196	0.079	7.21366e-13	HAEC
ARHGAP31	5.35618e-17	0.264157	0.36	0.189	1.11489e-12	HAEC
BCL3	6.16026e-17	0.331201	0.264	0.123	1.28226e-12	HAEC
SELENOP	6.4427e-17	-0.836906	0.447	0.538	1.34105e-12	HAEC
RNF19A	6.71329e-17	0.255326	0.217	0.09	1.39737e-12	HAEC
TCF4	6.83423e-17	0.259622	0.624	0.398	1.42254e-12	HAEC
AFAP1L2	8.21449e-17	0.333265	0.108	0.028	1.70985e-12	HAEC
EGR1	8.83164e-17	0.436577	0.494	0.308	1.83831e-12	HAEC
MIDN	1.10504e-16	0.275952	0.378	0.208	2.30014e-12	HAEC
FKBP1A	1.69452e-16	0.276849	0.746	0.534	3.52714e-12	HAEC
MYH9	1.77765e-16	0.323031	0.661	0.451	3.70018e-12	HAEC
MT-ND6	1.83292e-16	-0.536373	0.773	0.797	3.81523e-12	HAEC
JAM2	1.93851e-16	0.304951	0.403	0.23	4.03502e-12	HAEC
OTUD4	2.02348e-16	0.278297	0.173	0.066	4.21187e-12	HAEC
CD36	2.05685e-16	-0.692213	0.28	0.432	4.28134e-12	HAEC
EIF3M	2.31644e-16	0.257644	0.31	0.159	4.82166e-12	HAEC
DNTTIP2	2.38464e-16	0.254795	0.282	0.138	4.96362e-12	HAEC
AHNAK	2.97697e-16	0.323319	0.724	0.505	6.19657e-12	HAEC
RBKS	3.09902e-16	0.2685	0.109	0.03	6.4506e-12	HAEC
CXCL16	3.19142e-16	-0.83386	0.093	0.224	6.64294e-12	HAEC
LINC02388	3.26522e-16	-0.560802	0.024	0.136	6.79655e-12	HAEC
SOX7	3.68407e-16	0.280201	0.237	0.109	7.66839e-12	HAEC
PTPRB	3.90453e-16	-0.53086	0.606	0.656	8.12729e-12	HAEC
USP12	4.08696e-16	0.294324	0.176	0.068	8.50701e-12	HAEC
CTTNBP2NL	4.10193e-16	0.33608	0.316	0.166	8.53816e-12	HAEC
STOM	4.206e-16	0.309769	0.647	0.456	8.75479e-12	HAEC
TPM1	4.52483e-16	0.275974	0.205	0.086	9.41843e-12	HAEC
MATN2	4.64848e-16	-0.689662	0.112	0.25	9.67581e-12	HAEC
LDHA	4.70927e-16	0.272494	0.465	0.279	9.80235e-12	HAEC
DKK3	4.71391e-16	-0.557597	0.041	0.163	9.81201e-12	HAEC
RAN	4.99873e-16	0.307766	0.513	0.322	1.04049e-11	HAEC
SPHK1	5.75971e-16	0.295712	0.127	0.04	1.19888e-11	HAEC
CD9	5.76075e-16	0.303041	0.706	0.489	1.1991e-11	HAEC
SBDS	6.79907e-16	0.256599	0.435	0.255	1.41523e-11	HAEC
PPP4R2	7.74413e-16	0.277629	0.232	0.104	1.61194e-11	HAEC
YWHAH	8.03038e-16	0.348028	0.437	0.263	1.67152e-11	HAEC
FLRT2	8.59519e-16	-0.620438	0.043	0.163	1.78909e-11	HAEC
ARF6	9.52297e-16	0.253025	0.308	0.162	1.98221e-11	HAEC
MGAT4A	1.23257e-15	0.278096	0.206	0.089	2.5656e-11	HAEC
GJA1	1.27483e-15	0.325547	0.205	0.09	2.65355e-11	HAEC
PTP4A3	1.5364e-15	0.284549	0.134	0.045	3.19801e-11	HAEC
GPR182	1.54993e-15	-0.56929	0.009	0.105	3.22619e-11	HAEC
RNF144B	2.10253e-15	0.496963	0.218	0.099	4.37641e-11	HAEC
TUBB4B	2.18285e-15	0.268373	0.476	0.291	4.5436e-11	HAEC
RPL17	2.29164e-15	0.257627	0.758	0.577	4.77005e-11	HAEC
ALB	2.31032e-15	-0.582185	0.774	0.8	4.80892e-11	HAEC
AES	2.57561e-15	0.324352	0.404	0.242	5.36112e-11	HAEC
CCL2	3.01318e-15	1.11922	0.176	0.074	6.27193e-11	HAEC
CD4	3.1704e-15	-0.807873	0.09	0.217	6.59919e-11	HAEC
NNMT	3.6414e-15	0.40333	0.285	0.15	7.57958e-11	HAEC
TFF3	3.66868e-15	-1.2095	0.086	0.214	7.63635e-11	HAEC
GATA2	3.9656e-15	0.272909	0.178	0.073	8.2544e-11	HAEC
SYT11	4.36099e-15	0.269639	0.134	0.046	9.07739e-11	HAEC
NOLC1	6.05127e-15	0.294046	0.214	0.098	1.25957e-10	HAEC
SAP30BP	6.71543e-15	0.252056	0.243	0.117	1.39782e-10	HAEC
AZIN1	7.04344e-15	0.280172	0.176	0.072	1.46609e-10	HAEC
TUBA1C	7.30539e-15	0.33193	0.292	0.153	1.52062e-10	HAEC
PLAC8	8.63595e-15	-0.648807	0.034	0.144	1.79757e-10	HAEC
RAPGEF3	8.96066e-15	0.315749	0.177	0.072	1.86516e-10	HAEC
ARID5A	1.03495e-14	0.264549	0.198	0.087	2.15425e-10	HAEC
RIPOR1	1.03957e-14	0.257172	0.369	0.213	2.16386e-10	HAEC
RDX	1.0543e-14	0.279954	0.488	0.306	2.19453e-10	HAEC
SERF2	1.50055e-14	-0.349041	0.835	0.802	3.1234e-10	HAEC
DAPK1	1.73978e-14	-0.545028	0.075	0.201	3.62136e-10	HAEC
ELOC	1.76712e-14	0.437966	0.391	0.238	3.67826e-10	HAEC
MKL2	2.01355e-14	0.345764	0.181	0.077	4.19119e-10	HAEC
TMEM109	2.09396e-14	0.299051	0.265	0.136	4.35858e-10	HAEC
CAVIN2	2.11371e-14	-0.295036	0.583	0.678	4.39969e-10	HAEC
EIF5A	2.14876e-14	0.315222	0.361	0.213	4.47265e-10	HAEC
HSP90AB1	2.23736e-14	0.37816	0.813	0.661	4.65707e-10	HAEC
LDB2	2.32297e-14	-0.518694	0.504	0.574	4.83527e-10	HAEC
HSD17B12	2.52408e-14	0.275468	0.268	0.136	5.25388e-10	HAEC
FABP5	2.57569e-14	0.421852	0.291	0.153	5.36129e-10	HAEC
SKIL	3.17936e-14	0.291945	0.288	0.149	6.61785e-10	HAEC
MEG3	3.95787e-14	-0.586919	0.043	0.154	8.23831e-10	HAEC
KDM6B	4.36538e-14	0.392466	0.257	0.134	9.08653e-10	HAEC
YBX3	6.79032e-14	0.331017	0.571	0.396	1.41341e-09	HAEC
CFL1	7.7521e-14	0.257548	0.717	0.537	1.6136e-09	HAEC
DNAJA1	8.86065e-14	0.295184	0.457	0.292	1.84434e-09	HAEC
GAS6	9.18119e-14	0.330307	0.435	0.272	1.91106e-09	HAEC
CD82	9.86029e-14	-0.427432	0.016	0.108	2.05242e-09	HAEC
PKN3	1.05992e-13	0.288207	0.158	0.064	2.20622e-09	HAEC
THSD7A	1.08145e-13	0.39375	0.242	0.123	2.25103e-09	HAEC
CDH11	1.09704e-13	-0.517173	0.027	0.125	2.28348e-09	HAEC
PRSS23	1.1049e-13	-0.615623	0.456	0.532	2.29986e-09	HAEC
SNRPB	1.13772e-13	0.26677	0.342	0.199	2.36816e-09	HAEC
ST6GAL1	1.24297e-13	-0.620003	0.147	0.273	2.58725e-09	HAEC
ITGAV	1.30732e-13	0.263617	0.218	0.103	2.72119e-09	HAEC
CASKIN2	2.03238e-13	0.256163	0.227	0.111	4.23039e-09	HAEC
RASGEF1B	2.84967e-13	-0.45286	0.04	0.144	5.93158e-09	HAEC
CCL21	3.07044e-13	-2.51357	0.032	0.129	6.39111e-09	HAEC
TJP1	3.11135e-13	0.258274	0.432	0.269	6.47627e-09	HAEC
ACKR1	3.40544e-13	0.736691	0.165	0.074	7.08842e-09	HAEC
F2R	3.6796e-13	-0.568471	0.255	0.374	7.65908e-09	HAEC
SEMA6A	5.58659e-13	-0.626383	0.115	0.236	1.16285e-08	HAEC
ID1	6.58251e-13	0.397415	0.658	0.519	1.37015e-08	HAEC
GFOD1	6.73468e-13	0.322091	0.23	0.115	1.40182e-08	HAEC
SULF1	7.83019e-13	0.681687	0.142	0.058	1.62985e-08	HAEC
GJA5	9.40382e-13	0.503111	0.131	0.051	1.95741e-08	HAEC
CFAP36	9.40618e-13	0.283859	0.204	0.098	1.9579e-08	HAEC
HMOX1	1.08284e-12	0.813998	0.14	0.057	2.25392e-08	HAEC
UBC	1.19261e-12	0.285392	0.814	0.669	2.48241e-08	HAEC
SCGB3A1	1.47997e-12	-0.64889	0.059	0.165	3.08057e-08	HAEC
CFP	1.73412e-12	-0.555199	0.031	0.124	3.60958e-08	HAEC
CD55	1.81391e-12	0.332682	0.332	0.199	3.77566e-08	HAEC
NR4A2	2.23578e-12	0.25055	0.143	0.058	4.65378e-08	HAEC
NR2F1	3.02595e-12	-0.520797	0.069	0.179	6.29852e-08	HAEC
WNK1	3.21401e-12	0.275712	0.388	0.241	6.68996e-08	HAEC
FOSB	3.26463e-12	0.250465	0.485	0.317	6.79532e-08	HAEC
HLA-DPB1	3.48241e-12	0.252447	0.466	0.302	7.24864e-08	HAEC
MARCKSL1	5.32357e-12	-0.677934	0.344	0.434	1.1081e-07	HAEC
KLF6	6.11129e-12	0.369636	0.645	0.474	1.27207e-07	HAEC
GLUL	6.39684e-12	0.703029	0.44	0.319	1.3315e-07	HAEC
EIF4A1	7.55819e-12	0.273735	0.345	0.208	1.57324e-07	HAEC
LTBP1	8.16751e-12	0.273641	0.122	0.047	1.70007e-07	HAEC
SYNE2	9.27067e-12	0.257012	0.519	0.349	1.92969e-07	HAEC
STMN1	1.13044e-11	0.342728	0.338	0.21	2.353e-07	HAEC
ART4	1.18777e-11	-0.495277	0.047	0.142	2.47234e-07	HAEC
HIP1R	1.84717e-11	0.251534	0.136	0.055	3.84488e-07	HAEC
SOCS3	2.14465e-11	0.299125	0.488	0.327	4.4641e-07	HAEC
FLNA	3.35318e-11	0.261517	0.35	0.215	6.97965e-07	HAEC
PPP1R14A	3.54188e-11	0.337292	0.298	0.178	7.37243e-07	HAEC
CTSD	3.88018e-11	-0.802743	0.112	0.212	8.07659e-07	HAEC
ALDH1A1	4.33162e-11	-0.436454	0.08	0.182	9.01626e-07	HAEC
HSPB1	5.39127e-11	0.257286	0.764	0.596	1.12219e-06	HAEC
EFNB2	5.54375e-11	0.27857	0.437	0.289	1.15393e-06	HAEC
EDNRB	6.83279e-11	0.440502	0.248	0.139	1.42225e-06	HAEC
MGP	7.95443e-11	0.490372	0.704	0.51	1.65571e-06	HAEC
MMRN1	8.05203e-11	-0.888571	0.257	0.365	1.67603e-06	HAEC
INSR	9.59179e-11	-0.51153	0.156	0.268	1.99653e-06	HAEC
TACC1	1.0648e-10	0.26479	0.656	0.498	2.21638e-06	HAEC
TGM2	1.28369e-10	-0.473693	0.528	0.556	2.672e-06	HAEC
MAP3K11	1.28699e-10	0.260176	0.243	0.135	2.67887e-06	HAEC
CD46	1.61877e-10	0.311577	0.391	0.252	3.36947e-06	HAEC
SC5D	2.22167e-10	-0.480279	0.038	0.121	4.62442e-06	HAEC
CITED4	2.38732e-10	0.253541	0.119	0.049	4.9692e-06	HAEC
PALM	2.97917e-10	-0.399707	0.084	0.183	6.20114e-06	HAEC
NR2F2-AS1	3.2633e-10	-0.447839	0.04	0.124	6.79255e-06	HAEC
MEIS2	3.60004e-10	-0.529231	0.233	0.342	7.49349e-06	HAEC
IER3	3.98596e-10	0.53717	0.199	0.108	8.29678e-06	HAEC
CTNNAL1	4.86178e-10	-0.541861	0.204	0.307	1.01198e-05	HAEC
HLA-DQA1	5.26723e-10	0.307647	0.215	0.118	1.09637e-05	HAEC
PLSCR4	5.71808e-10	-0.494632	0.083	0.178	1.19022e-05	HAEC
BMX	6.0719e-10	-0.47142	0.083	0.177	1.26387e-05	HAEC
MIR222HG	7.03544e-10	0.255318	0.103	0.04	1.46443e-05	HAEC
APOA2	7.45586e-10	-0.563905	0.302	0.4	1.55194e-05	HAEC
FAM167B	1.25323e-09	-0.856179	0.122	0.215	2.60859e-05	HAEC
ALDH2	1.35936e-09	-0.452873	0.136	0.236	2.82951e-05	HAEC
SERPINA1	2.23499e-09	-0.540664	0.255	0.355	4.65214e-05	HAEC
DUSP6	2.4348e-09	0.252206	0.414	0.28	5.06803e-05	HAEC
FCGRT	2.68442e-09	-0.559452	0.453	0.501	5.58762e-05	HAEC
CTSL	2.79632e-09	-1.05385	0.33	0.399	5.82054e-05	HAEC
COTL1	2.90412e-09	-0.694563	0.171	0.264	6.04493e-05	HAEC
TUBA1A	4.58709e-09	0.273767	0.383	0.257	9.54802e-05	HAEC
BIRC3	7.90618e-09	0.300255	0.149	0.075	0.000164567	HAEC
LINC01197	8.54668e-09	-0.339818	0.037	0.11	0.000177899	HAEC
LGMN	9.95891e-09	-0.734215	0.15	0.239	0.000207295	HAEC
STC1	1.05874e-08	0.595576	0.227	0.139	0.000220378	HAEC
TUBB6	1.20017e-08	0.299452	0.341	0.236	0.000249816	HAEC
PRKX	1.95653e-08	0.251372	0.143	0.072	0.000407251	HAEC
TXN	1.96399e-08	0.329466	0.529	0.386	0.000408805	HAEC
SPARC	1.96645e-08	0.350598	0.494	0.365	0.000409316	HAEC
MIR4435-2HG	2.20195e-08	0.263307	0.193	0.11	0.000458337	HAEC
HSPD1	2.60672e-08	0.325372	0.373	0.258	0.00054259	HAEC
MIR99AHG	4.94478e-08	-0.434178	0.075	0.155	0.00102926	HAEC
SLC25A37	4.97477e-08	-0.556009	0.212	0.298	0.0010355	HAEC
ALDH1A2	5.50674e-08	-0.333203	0.063	0.141	0.00114623	HAEC
TFPI2	6.66087e-08	-0.576119	0.091	0.175	0.00138646	HAEC
CXCL3	7.37967e-08	0.892474	0.112	0.053	0.00153608	HAEC
HIBCH	8.4435e-08	-0.431705	0.088	0.168	0.00175751	HAEC
TNFAIP3	8.59746e-08	0.341185	0.279	0.186	0.00178956	HAEC
ENG	8.93239e-08	0.307186	0.571	0.42	0.00185928	HAEC
MYH10	1.04544e-07	-0.358244	0.083	0.162	0.00217609	HAEC
DIXDC1	1.12491e-07	-0.389952	0.053	0.123	0.00234149	HAEC
FEZ1	1.36976e-07	-0.518843	0.078	0.154	0.00285116	HAEC
VCL	1.72665e-07	0.348493	0.198	0.117	0.00359403	HAEC
ADD3	1.73325e-07	-0.512809	0.202	0.283	0.00360775	HAEC
DDIT4	1.80205e-07	0.370092	0.391	0.283	0.00375096	HAEC
NOSTRIN	2.672e-07	-0.45066	0.208	0.294	0.00556178	HAEC
IL1R1	2.89753e-07	-0.45201	0.181	0.271	0.0060312	HAEC
SYNE1	3.49593e-07	-0.473045	0.274	0.354	0.00727678	HAEC
RERE	4.3389e-07	-0.456837	0.173	0.254	0.00903142	HAEC
HSPH1	4.9747e-07	0.316082	0.214	0.132	0.0103548	HAEC
HSPE1	7.26464e-07	0.414256	0.357	0.254	0.0151214	HAEC
ZCCHC24	7.61019e-07	-0.333746	0.059	0.125	0.0158406	HAEC
BTNL9	7.70194e-07	0.265875	0.251	0.163	0.0160316	HAEC
CLEC3B	8.2261e-07	0.305938	0.594	0.47	0.0171226	HAEC
FGL2	9.06027e-07	0.273723	0.26	0.169	0.018859	HAEC
ALDH6A1	1.20428e-06	-0.310789	0.072	0.141	0.0250671	HAEC
COL8A1	1.28569e-06	0.458379	0.196	0.123	0.0267617	HAEC
ANKS1A	1.37673e-06	-0.398241	0.06	0.125	0.0286565	HAEC
APOC3	1.4572e-06	-0.50099	0.314	0.375	0.0303316	HAEC
RALGAPA2	1.70386e-06	-0.487383	0.18	0.255	0.0354658	HAEC
MT2A	2.58995e-06	0.717179	0.724	0.683	0.0539099	HAEC
FLT4	3.34743e-06	-0.37286	0.118	0.19	0.0696767	HAEC
MT1X	3.84149e-06	0.342099	0.462	0.37	0.0799607	HAEC
PKHD1L1	4.57021e-06	-0.567377	0.06	0.121	0.095129	HAEC
TMOD1	7.30848e-06	-0.274086	0.071	0.134	0.152126	HAEC
NID1	9.50796e-06	-0.46297	0.097	0.159	0.197908	HAEC
PDE7B	9.7387e-06	-0.266429	0.049	0.104	0.202711	HAEC
COL6A2	1.03993e-05	-0.339188	0.086	0.149	0.216462	HAEC
RAMP3	1.07936e-05	-0.482978	0.279	0.345	0.22467	HAEC
PAPSS2	1.62762e-05	-0.390613	0.099	0.164	0.338788	HAEC
TPST2	1.66095e-05	-0.315309	0.128	0.195	0.345727	HAEC
DSE	1.81691e-05	-0.296574	0.052	0.105	0.37819	HAEC
DAAM1	1.84407e-05	-0.30349	0.075	0.136	0.383843	HAEC
SLC27A3	1.8651e-05	-0.361297	0.071	0.128	0.388221	HAEC
GMFG	1.91908e-05	-0.396259	0.215	0.282	0.399457	HAEC
FOS	2.29143e-05	0.264252	0.73	0.653	0.476961	HAEC
CEBPD	2.53785e-05	-0.316732	0.578	0.598	0.528253	HAEC
SOD2	4.13642e-05	0.550593	0.27	0.2	0.860996	HAEC
PGM5	4.5855e-05	-0.345091	0.093	0.151	0.954471	HAEC
MID1	4.90469e-05	-0.382729	0.081	0.136	1	HAEC
ADGRG6	5.2896e-05	-0.25395	0.053	0.104	1	HAEC
C1orf21	9.16262e-05	-0.34913	0.106	0.161	1	HAEC
TLR4	9.21647e-05	-0.306109	0.097	0.154	1	HAEC
CYP1B1	9.3727e-05	0.344855	0.13	0.081	1	HAEC
RFK	9.60811e-05	-0.398725	0.173	0.23	1	HAEC
SERPINB9	0.000100004	-0.333073	0.142	0.201	1	HAEC
SNX6	0.000102585	-0.461632	0.286	0.329	1	HAEC
SNX5	0.000108465	-0.382484	0.149	0.207	1	HAEC
C1QC	0.000137552	-0.327346	0.093	0.149	1	HAEC
SLC38A2	0.000139654	-0.432552	0.336	0.38	1	HAEC
XIST	0.000143456	-0.402433	0.24	0.304	1	HAEC
CHCHD10	0.000151131	-0.372526	0.087	0.138	1	HAEC
PDLIM3	0.000160003	-0.278163	0.103	0.158	1	HAEC
APOA1	0.000179287	-0.493145	0.285	0.331	1	HAEC
CCL23	0.000254793	-0.392664	0.059	0.104	1	HAEC
APOC1	0.000262553	-0.419323	0.279	0.329	1	HAEC
PARP4	0.000272271	-0.284638	0.088	0.14	1	HAEC
TTR	0.000272722	-0.407054	0.181	0.236	1	HAEC
NRP2	0.000278545	-0.376688	0.159	0.216	1	HAEC
NDRG2	0.000321043	-0.292557	0.091	0.141	1	HAEC
ADAMTS4	0.000395154	0.41443	0.195	0.143	1	HAEC
ID2	0.000406635	-0.368363	0.214	0.267	1	HAEC
C1QB	0.00042618	-0.328129	0.108	0.16	1	HAEC
C11orf96	0.000448166	-0.305792	0.183	0.238	1	HAEC
SNCG	0.000479112	-0.495439	0.268	0.302	1	HAEC
ADM	0.000516429	-0.402982	0.078	0.124	1	HAEC
RIPOR2	0.000551934	-0.259061	0.072	0.118	1	HAEC
SERPINB1	0.000714576	-0.419808	0.249	0.296	1	HAEC
GCA	0.000736959	-0.257061	0.068	0.111	1	HAEC
C1QA	0.000813365	-0.270629	0.078	0.124	1	HAEC
IL4R	0.000855936	-0.304208	0.117	0.165	1	HAEC
MPST	0.000990418	-0.260218	0.063	0.104	1	HAEC
WDR37	0.000996592	-0.29007	0.075	0.118	1	HAEC
MTSS1	0.000998291	-0.309068	0.156	0.208	1	HAEC
RNF213	0.00114896	-0.374064	0.237	0.282	1	HAEC
PDE2A	0.00122032	-0.272724	0.217	0.27	1	HAEC
DPYSL3	0.00172403	-0.361125	0.18	0.224	1	HAEC
MAGI1	0.00196601	-0.263015	0.159	0.211	1	HAEC
SPTLC2	0.00220751	-0.304947	0.205	0.249	1	HAEC
AMBP	0.00223217	-0.378002	0.106	0.148	1	HAEC
APOE	0.00230019	-0.363403	0.174	0.22	1	HAEC
LAPTM4B	0.00234897	-0.263453	0.093	0.133	1	HAEC
KALRN	0.00262516	-0.269608	0.08	0.118	1	HAEC
RARRES3	0.00301213	-0.343717	0.136	0.178	1	HAEC
RBP4	0.00301861	-0.442065	0.168	0.209	1	HAEC
MYO15B	0.00334725	-0.347559	0.074	0.11	1	HAEC
TLN1	0.00346658	-0.276052	0.357	0.387	1	HAEC
BSDC1	0.00397901	-0.278888	0.077	0.113	1	HAEC
CSTB	0.00439334	-0.32389	0.341	0.369	1	HAEC
FSCN1	0.00450076	-0.331423	0.142	0.181	1	HAEC
PRCP	0.00474342	-0.379447	0.33	0.352	1	HAEC
HMGN3	0.00490493	-0.304697	0.375	0.393	1	HAEC
TPP1	0.00570152	-0.258024	0.105	0.142	1	HAEC
ARL4A	0.00646887	-0.349966	0.229	0.26	1	HAEC
F8	0.00668561	-0.334942	0.392	0.405	1	HAEC
ITPRIP	0.00675707	-0.325212	0.212	0.244	1	HAEC
EIF4G3	0.00710771	-0.31273	0.156	0.193	1	HAEC
DENND4C	0.00726331	-0.283773	0.183	0.221	1	HAEC
BNIP3L	0.00867224	-0.317714	0.218	0.253	1	HAEC
ENPP2	0.010752	-0.365645	0.149	0.186	1	HAEC
FBXO21	0.0108216	-0.269733	0.127	0.162	1	HAEC
ANKRD36C	0.0118498	-0.25742	0.103	0.137	1	HAEC
NFIA	0.0138676	-0.31997	0.285	0.309	1	HAEC
FAM213A	0.0165105	-0.270865	0.192	0.224	1	HAEC
SNX2	0.0193077	-0.338199	0.161	0.191	1	HAEC
GYPC	0.0200348	-0.390695	0.298	0.314	1	HAEC
ADIRF	0.020058	-0.401322	0.524	0.474	1	HAEC
SAMHD1	0.0212101	-0.284706	0.165	0.196	1	HAEC
AP2A2	0.0212222	-0.26121	0.102	0.131	1	HAEC
PXDN	0.0232467	-0.298274	0.102	0.129	1	HAEC
ASAH1	0.0298177	-0.383715	0.164	0.187	1	HAEC
SAT2	0.0309794	-0.272694	0.108	0.133	1	HAEC
GTF2I	0.031428	-0.274972	0.235	0.259	1	HAEC
PSMB10	0.0332806	-0.290789	0.143	0.17	1	HAEC
PDE4D	0.0363492	-0.341483	0.153	0.181	1	HAEC
TMEM255B	0.0374289	-0.281102	0.146	0.172	1	HAEC
HSP90B1	0.0407188	-0.257178	0.633	0.576	1	HAEC
VTN	0.0407663	-0.260234	0.08	0.104	1	HAEC
CYBA	0.0409009	-0.323948	0.292	0.308	1	HAEC
TMEM123	0.0417176	-0.28212	0.251	0.268	1	HAEC
CDC42BPB	0.043801	-0.284444	0.173	0.197	1	HAEC
MIS18BP1	0.0464828	-0.275319	0.117	0.14	1	HAEC
MYCT1	0.0519283	-0.25216	0.307	0.319	1	HAEC
CARD8	0.0547151	-0.251958	0.128	0.153	1	HAEC
PLA2G16	0.0560239	-0.352569	0.28	0.288	1	HAEC
GLO1	0.0601074	-0.304614	0.161	0.182	1	HAEC
SH3BP5	0.0626713	-0.31831	0.342	0.34	1	HAEC
ATP13A3	0.0635193	-0.334873	0.212	0.167	1	HAEC
MDFIC	0.0678617	-0.268926	0.108	0.129	1	HAEC
DAB2	0.0696377	-0.42407	0.217	0.228	1	HAEC
ETV6	0.0699069	-0.263788	0.127	0.149	1	HAEC
CNST	0.0701395	-0.300084	0.173	0.194	1	HAEC
RSRP1	0.0745215	-0.321771	0.254	0.268	1	HAEC
CALR	0.084454	-0.366836	0.438	0.407	1	HAEC
TSPAN7	0.126651	-0.264783	0.437	0.421	1	HAEC
PLIN2	0.160986	-0.299947	0.192	0.203	1	HAEC
GSTO1	0.170599	-0.307439	0.355	0.348	1	HAEC
SETX	0.201282	-0.260339	0.187	0.197	1	HAEC
HERC1	0.212065	-0.2748	0.155	0.168	1	HAEC
NDUFA2	0.22788	-0.286202	0.214	0.22	1	HAEC
BEX3	0.27182	-0.278544	0.28	0.275	1	HAEC
AP2S1	0.27791	-0.384441	0.335	0.313	1	HAEC
CLTA	0.283679	-0.274986	0.419	0.343	1	HAEC
FGB	0.339371	-0.271089	0.171	0.179	1	HAEC
GPX3	0.385391	-0.285225	0.232	0.231	1	HAEC
TF	0.524761	-0.265074	0.1	0.105	1	HAEC
CXCL2	0.52841	0.406334	0.319	0.314	1	HAEC
PNPLA2	0.563816	-0.252213	0.304	0.288	1	HAEC
TSHZ2	0.581981	-0.255234	0.122	0.108	1	HAEC
MAP1LC3A	0.628678	-0.260371	0.221	0.212	1	HAEC
POLR2L	0.659609	-0.320425	0.456	0.397	1	HAEC
HP	0.665573	-0.33267	0.248	0.235	1	HAEC
AP2M1	0.718335	-0.25104	0.298	0.276	1	HAEC
S100A16	0.819058	-0.255498	0.372	0.318	1	HAEC
LPAR6	0.838559	-0.2921	0.251	0.225	1	HAEC
MT1G	0.998405	-0.279886	0.115	0.112	1	HAEC
CCL21	1.04989e-221	4.54843	0.753	0.055	2.18535e-217	LEC
PROX1	3.62313e-181	1.57276	0.426	0.009	7.54154e-177	LEC
PDPN	1.44544e-148	1.04976	0.279	0.001	3.00869e-144	LEC
TFF3	3.65364e-148	2.79639	0.8	0.134	7.60505e-144	LEC
PKHD1L1	1.36784e-142	1.88005	0.647	0.064	2.84717e-138	LEC
EFEMP1	3.30188e-112	1.77295	0.489	0.046	6.87287e-108	LEC
SRGAP3	2.42794e-111	1.14785	0.232	0.002	5.05377e-107	LEC
DOCK5	4.12942e-111	1.24913	0.311	0.011	8.59538e-107	LEC
MPP7	1.50991e-108	1.02592	0.289	0.009	3.14288e-104	LEC
STON2	1.51623e-105	1.11097	0.284	0.009	3.15603e-101	LEC
TTN	4.38082e-105	1.63118	0.395	0.028	9.11869e-101	LEC
CHRDL1	1.40304e-96	0.59834	0.174	0	2.92042e-92	LEC
GAS7	3.97465e-88	0.749506	0.184	0.002	8.27323e-84	LEC
PIK3C2G	8.47509e-88	0.985736	0.179	0.002	1.76409e-83	LEC
COLEC12	1.02224e-87	0.911428	0.226	0.006	2.12779e-83	LEC
PDE1A	1.25181e-87	0.821068	0.174	0.001	2.60564e-83	LEC
FABP4	4.17036e-87	1.94938	0.484	0.062	8.6806e-83	LEC
SEMA3D	1.3658e-84	0.970618	0.284	0.016	2.84292e-80	LEC
MMRN1	6.42244e-83	2.3066	0.811	0.301	1.33683e-78	LEC
CCDC141	4.21966e-82	0.770615	0.168	0.002	8.78322e-78	LEC
DSP	4.20447e-81	1.02938	0.311	0.022	8.75159e-77	LEC
TC2N	5.19778e-79	0.858817	0.216	0.007	1.08192e-74	LEC
KBTBD11	4.30261e-77	0.766259	0.205	0.006	8.95587e-73	LEC
TBX1	3.84127e-76	0.595853	0.153	0.001	7.9956e-72	LEC
AKR1C1	1.9224e-75	1.09344	0.3	0.023	4.00147e-71	LEC
PRELP	3.30663e-72	0.768624	0.163	0.003	6.88274e-68	LEC
IGF1	5.167e-72	0.720561	0.163	0.003	1.07551e-67	LEC
AC007998.3	4.59367e-68	0.73688	0.163	0.004	9.56172e-64	LEC
SEMA3A	1.76676e-65	0.736366	0.158	0.004	3.67752e-61	LEC
SCN3B	6.91724e-65	0.728467	0.174	0.006	1.43982e-60	LEC
PTPRE	2.83636e-62	1.42902	0.553	0.125	5.90387e-58	LEC
AC245595.1	3.32685e-62	0.952322	0.237	0.017	6.92483e-58	LEC
NMNAT2	8.83651e-59	0.456414	0.111	0	1.83932e-54	LEC
TFPI	4.61766e-57	1.33306	0.895	0.55	9.61167e-53	LEC
PPP2R2B	5.64481e-57	0.529486	0.126	0.002	1.17497e-52	LEC
CTHRC1	1.88103e-56	0.744516	0.168	0.007	3.91536e-52	LEC
PARD6G	3.64257e-56	0.656339	0.211	0.014	7.58201e-52	LEC
TSHZ2	7.01355e-56	1.1902	0.453	0.085	1.45987e-51	LEC
IFI27	5.71697e-55	-2.00262	0.195	0.773	1.18999e-50	LEC
RAB11FIP1	5.07491e-54	0.976982	0.3	0.036	1.05634e-49	LEC
NTS	1.11305e-53	1.7351	0.574	0.15	2.31681e-49	LEC
PLCE1	4.25435e-52	0.505096	0.121	0.002	8.85543e-48	LEC
TSPAN5	1.32284e-49	0.858246	0.232	0.022	2.75348e-45	LEC
COL12A1	4.43189e-48	0.519499	0.121	0.003	9.22498e-44	LEC
DLGAP2	4.78635e-48	0.5107	0.105	0.002	9.96278e-44	LEC
PPFIBP1	5.28379e-48	1.34753	0.811	0.412	1.09982e-43	LEC
RNASE1	9.88272e-48	-2.04675	0.074	0.665	2.05709e-43	LEC
IL7	1.13759e-47	0.60802	0.158	0.008	2.36789e-43	LEC
DPP4	3.86531e-47	0.915203	0.232	0.024	8.04565e-43	LEC
C6orf141	1.60309e-46	0.720278	0.121	0.004	3.33683e-42	LEC
POF1B	2.52632e-46	0.469628	0.121	0.004	5.25853e-42	LEC
GLRB	7.19882e-45	0.486355	0.121	0.004	1.49844e-40	LEC
LYVE1	5.06732e-44	1.30952	0.526	0.152	1.05476e-39	LEC
SLC38A1	2.45439e-43	0.753094	0.2	0.019	5.10881e-39	LEC
MFAP2	6.40734e-43	0.406649	0.111	0.003	1.33369e-38	LEC
PTX3	5.75126e-42	0.859236	0.163	0.012	1.19712e-37	LEC
LAYN	7.5802e-42	0.716625	0.205	0.021	1.57782e-37	LEC
SYNM	9.53927e-42	0.6859	0.168	0.013	1.9856e-37	LEC
FOXP2	1.1981e-41	0.681308	0.147	0.009	2.49386e-37	LEC
AKR1C2	7.97324e-41	0.67308	0.147	0.009	1.65963e-36	LEC
FMOD	9.64041e-41	0.514432	0.158	0.011	2.00665e-36	LEC
PTPRB	1.23702e-40	-1.74968	0.184	0.678	2.57486e-36	LEC
IFITM1	2.82328e-39	-1.59751	0.153	0.674	5.87665e-35	LEC
PPP1R2	7.53832e-39	1.06865	0.479	0.141	1.5691e-34	LEC
SPHK1	1.97983e-38	0.737264	0.279	0.045	4.12101e-34	LEC
TNFRSF11A	6.93749e-35	0.654413	0.147	0.012	1.44404e-30	LEC
SPARCL1	3.73494e-34	-1.84315	0.126	0.597	7.77427e-30	LEC
APOD	7.78133e-34	0.870382	0.142	0.012	1.61968e-29	LEC
REEP1	1.20633e-33	0.481801	0.121	0.008	2.51097e-29	LEC
A2M	1.36648e-33	-1.5069	0.179	0.638	2.84432e-29	LEC
ACKR2	2.50407e-33	0.514556	0.137	0.011	5.21222e-29	LEC
TRMT9B	2.51972e-33	0.623099	0.111	0.006	5.24481e-29	LEC
LAMA4	8.02074e-33	0.946532	0.463	0.148	1.66952e-28	LEC
BHMT2	1.20357e-32	0.481271	0.121	0.008	2.50522e-28	LEC
CLEC3B	2.90744e-31	-1.61278	0.074	0.535	6.05184e-27	LEC
CD47	8.01048e-29	0.814623	0.458	0.157	1.66738e-24	LEC
ADAM19	1.2773e-28	0.566124	0.111	0.008	2.6587e-24	LEC
BST2	2.35123e-28	-1.2747	0.116	0.562	4.89408e-24	LEC
LIFR	2.65086e-28	-1.52384	0.084	0.516	5.51777e-24	LEC
FLT1	2.97313e-28	-1.4669	0.005	0.426	6.18857e-24	LEC
MRPS6	1.07652e-27	0.769041	0.237	0.046	2.24077e-23	LEC
FABP5	1.25878e-27	1.03046	0.468	0.166	2.62015e-23	LEC
NUDT4	2.18786e-27	1.05361	0.426	0.148	4.55404e-23	LEC
PGM5-AS1	5.90831e-27	0.504399	0.111	0.009	1.22981e-22	LEC
DOCK8	7.11288e-27	0.429537	0.132	0.013	1.48055e-22	LEC
CLEC14A	1.21384e-26	-1.57974	0.058	0.462	2.5266e-22	LEC
DKK3	1.5971e-26	0.941505	0.374	0.113	3.32437e-22	LEC
SLPI	2.11534e-26	0.615877	0.184	0.028	4.40308e-22	LEC
ADGRL4	2.80159e-26	-1.39112	0.032	0.436	5.83152e-22	LEC
NPDC1	8.35419e-26	-1.19498	0.142	0.538	1.73892e-21	LEC
CTSZ	1.1138e-25	0.69608	0.305	0.079	2.31837e-21	LEC
HSPG2	3.38597e-25	-1.12418	0.279	0.655	7.04789e-21	LEC
S100A10	4.00935e-25	0.880656	0.853	0.733	8.34547e-21	LEC
CCDC102B	5.81654e-25	0.469391	0.137	0.016	1.21071e-20	LEC
SLCO2B1	8.68475e-25	0.470773	0.105	0.009	1.80773e-20	LEC
CTSH	1.21178e-24	0.713708	0.279	0.07	2.52231e-20	LEC
SNCG	1.40313e-24	0.995723	0.558	0.273	2.92062e-20	LEC
FTH1	1.76474e-24	0.786579	0.947	0.914	3.67331e-20	LEC
SCNN1B	1.36847e-23	0.594788	0.142	0.019	2.84847e-19	LEC
RARRES2	2.01206e-23	0.516525	0.205	0.039	4.1881e-19	LEC
CCL14	5.30105e-23	-1.39675	0.389	0.666	1.10341e-18	LEC
HSPA6	1.49823e-22	0.66048	0.137	0.018	3.11856e-18	LEC
SPARC	1.53074e-22	-1.57384	0.063	0.424	3.18623e-18	LEC
NNMT	1.62084e-22	0.876373	0.432	0.165	3.37378e-18	LEC
LINC01558	1.66206e-22	0.506677	0.121	0.014	3.45958e-18	LEC
TLL1	4.81679e-22	0.897562	0.216	0.048	1.00262e-17	LEC
ID1	1.16978e-21	-1.10271	0.226	0.579	2.43489e-17	LEC
FAM107A	1.39782e-21	-1.2603	0.011	0.363	2.90956e-17	LEC
PLIN5	1.62115e-21	0.440748	0.105	0.011	3.37442e-17	LEC
EPAS1	2.07818e-21	-1.04664	0.274	0.599	4.32572e-17	LEC
C7	2.74176e-21	-1.74394	0.058	0.403	5.70696e-17	LEC
CALD1	3.53248e-21	0.771245	0.589	0.3	7.35286e-17	LEC
UCP2	8.73299e-21	0.414557	0.137	0.02	1.81777e-16	LEC
PLSCR4	1.16431e-20	0.90319	0.379	0.136	2.42351e-16	LEC
CELF2	1.42622e-20	0.465355	0.147	0.023	2.96868e-16	LEC
CRHBP	1.67362e-20	-2.18946	0.016	0.348	3.48364e-16	LEC
HLA-B	1.86597e-20	-0.676859	0.721	0.854	3.88401e-16	LEC
ADAMTS5	4.20872e-20	0.466585	0.111	0.013	8.76046e-16	LEC
LGALS3	4.63571e-20	0.875234	0.537	0.281	9.64922e-16	LEC
NRP2	7.18236e-20	0.839808	0.442	0.183	1.49501e-15	LEC
SMAD1	8.32134e-20	0.59716	0.242	0.063	1.73209e-15	LEC
HMOX1	9.92271e-20	1.46224	0.242	0.065	2.06541e-15	LEC
BACE2	1.2666e-19	0.910754	0.4	0.16	2.63644e-15	LEC
SDC4	1.28018e-19	0.603376	0.137	0.022	2.66469e-15	LEC
FCN3	1.40847e-19	-2.74996	0.021	0.342	2.93174e-15	LEC
SHC1	1.75135e-19	0.747936	0.453	0.203	3.64543e-15	LEC
CASK	3.98364e-19	0.423341	0.158	0.029	8.29194e-15	LEC
PLPP3	5.57494e-19	-1.20039	0.268	0.551	1.16042e-14	LEC
TNXB	6.6873e-19	0.741514	0.332	0.115	1.39196e-14	LEC
KLHL4	6.83196e-19	0.543252	0.158	0.03	1.42207e-14	LEC
LRRC1	1.56104e-18	0.738089	0.205	0.051	3.24931e-14	LEC
CD93	3.25955e-18	-1.02198	0.053	0.371	6.78475e-14	LEC
IQCK	4.47404e-18	0.586655	0.184	0.042	9.31272e-14	LEC
RAB6B	6.08761e-18	0.431556	0.132	0.022	1.26714e-13	LEC
MICAL2	7.54416e-18	0.483005	0.163	0.033	1.57032e-13	LEC
FAM174B	9.07735e-18	0.501182	0.158	0.031	1.88945e-13	LEC
VAV3	1.01466e-17	0.559076	0.174	0.037	2.11202e-13	LEC
PROCR	1.37671e-17	0.607008	0.253	0.076	2.86562e-13	LEC
STMN1	2.95566e-17	0.67403	0.468	0.225	6.1522e-13	LEC
HSPH1	3.18323e-17	1.29934	0.342	0.138	6.62589e-13	LEC
TINAGL1	3.47082e-17	-1.01346	0.126	0.426	7.22451e-13	LEC
S100A6	3.52718e-17	0.621422	0.805	0.565	7.34183e-13	LEC
CRTAC1	4.36192e-17	0.456924	0.111	0.016	9.07934e-13	LEC
LIMS2	5.97789e-17	-1.05689	0.053	0.349	1.2443e-12	LEC
PDE4B	6.26395e-17	0.779561	0.216	0.059	1.30384e-12	LEC
CD74	8.43875e-17	-0.694224	0.668	0.812	1.75653e-12	LEC
STXBP6	8.66687e-17	0.58839	0.205	0.053	1.80401e-12	LEC
EPHX1	9.04032e-17	0.727937	0.405	0.18	1.88174e-12	LEC
LGALS1	1.04399e-16	0.810459	0.442	0.207	2.17306e-12	LEC
VIM	1.06474e-16	0.569268	0.926	0.699	2.21626e-12	LEC
PLVAP	1.17497e-16	-1.26607	0.037	0.332	2.44569e-12	LEC
AQP1	1.20657e-16	-1.12205	0.011	0.295	2.51147e-12	LEC
WFS1	2.06136e-16	0.473884	0.174	0.04	4.29073e-12	LEC
CDKN2C	2.24681e-16	0.374621	0.132	0.024	4.67673e-12	LEC
SEC14L1	2.50008e-16	-1.01521	0.142	0.443	5.20392e-12	LEC
JAM2	3.61236e-16	-0.942281	0.016	0.293	7.51913e-12	LEC
MSRB3	3.94395e-16	0.630959	0.284	0.097	8.20933e-12	LEC
DMTN	3.94811e-16	0.433937	0.163	0.036	8.21799e-12	LEC
HLA-DRB1	5.52912e-16	-0.885727	0.3	0.584	1.15089e-11	LEC
ADAMTS1	1.07644e-15	-1.56831	0.058	0.336	2.24061e-11	LEC
ALDH3A2	1.10808e-15	0.471536	0.179	0.044	2.30648e-11	LEC
NOTCH4	1.6644e-15	-1.07603	0.016	0.282	3.46445e-11	LEC
GPR146	2.27475e-15	0.44503	0.153	0.034	4.7349e-11	LEC
ENG	2.40785e-15	-1.09573	0.195	0.479	5.01194e-11	LEC
KRT18	2.90974e-15	0.57064	0.226	0.068	6.05663e-11	LEC
LIMS1	3.10249e-15	0.713012	0.447	0.224	6.45783e-11	LEC
FAM189A2	3.25263e-15	0.563729	0.137	0.028	6.77036e-11	LEC
UGP2	3.61057e-15	0.737637	0.3	0.116	7.51541e-11	LEC
NR2F1	4.63634e-15	0.430455	0.353	0.135	9.65055e-11	LEC
HEG1	4.77905e-15	-1.01712	0.068	0.341	9.9476e-11	LEC
GYPC	5.21714e-15	0.573561	0.537	0.292	1.08595e-10	LEC
TCIM	5.94926e-15	-1.31009	0.021	0.283	1.23834e-10	LEC
CST3	6.67121e-15	0.602442	0.768	0.576	1.38861e-10	LEC
XAF1	9.39134e-15	-1.07752	0.032	0.297	1.95481e-10	LEC
RCAN1	1.05028e-14	0.786789	0.289	0.108	2.18616e-10	LEC
RHOB	1.05265e-14	-0.939814	0.295	0.553	2.19109e-10	LEC
SRGN	1.05672e-14	-0.759242	0.305	0.58	2.19957e-10	LEC
CD9	1.13891e-14	0.683373	0.742	0.529	2.37063e-10	LEC
ID3	2.27975e-14	-0.838046	0.279	0.569	4.7453e-10	LEC
OAF	2.38675e-14	0.432501	0.174	0.045	4.96801e-10	LEC
DNAJB4	3.1429e-14	0.689978	0.347	0.147	6.54195e-10	LEC
HMCN1	5.87589e-14	0.575765	0.205	0.061	1.22307e-09	LEC
ARL6IP1	6.29444e-14	0.620272	0.595	0.379	1.31019e-09	LEC
CDC25B	6.6161e-14	0.52224	0.153	0.036	1.37714e-09	LEC
ECSCR	8.12874e-14	0.684756	0.553	0.361	1.692e-09	LEC
TXN	8.23967e-14	0.635556	0.621	0.407	1.71509e-09	LEC
EBF1	8.50746e-14	0.369711	0.132	0.028	1.77083e-09	LEC
GSN	9.5067e-14	-1.08586	0.263	0.515	1.97882e-09	LEC
RHOJ	1.06584e-13	0.8488	0.337	0.144	2.21855e-09	LEC
ACP5	1.39527e-13	-1.45888	0.032	0.273	2.90426e-09	LEC
CPE	1.40248e-13	-1.29059	0.037	0.281	2.91926e-09	LEC
FGL2	1.42706e-13	0.703703	0.379	0.178	2.97043e-09	LEC
TIMP1	1.48928e-13	-1.10958	0.563	0.721	3.09994e-09	LEC
GUCY1A1	1.7136e-13	0.496945	0.237	0.08	3.56686e-09	LEC
NOSTRIN	1.79752e-13	-0.864642	0.037	0.29	3.74154e-09	LEC
CREB5	1.9659e-13	0.584328	0.2	0.061	4.09201e-09	LEC
TCTN3	2.38049e-13	0.77167	0.2	0.062	4.955e-09	LEC
CXCL8	2.42897e-13	1.00777	0.189	0.055	5.0559e-09	LEC
MAP1B	2.43276e-13	0.475685	0.3	0.116	5.06379e-09	LEC
TMSB4X	2.90549e-13	-0.549004	0.832	0.891	6.04778e-09	LEC
HLA-C	3.21142e-13	-0.598308	0.674	0.773	6.68456e-09	LEC
SLC9A3R2	3.24971e-13	-1.08641	0.316	0.535	6.76426e-09	LEC
SQSTM1	3.88905e-13	1.06004	0.568	0.387	8.09507e-09	LEC
EFNB1	4.62372e-13	-0.855622	0.005	0.23	9.62427e-09	LEC
HSPD1	5.85125e-13	1.2836	0.474	0.273	1.21794e-08	LEC
DLG1	8.3916e-13	0.435193	0.189	0.056	1.74671e-08	LEC
BMPER	8.54935e-13	-1.05525	0.005	0.226	1.77955e-08	LEC
MBOAT1	9.98328e-13	0.377523	0.105	0.02	2.07802e-08	LEC
GLIPR2	1.00945e-12	0.39522	0.137	0.032	2.10117e-08	LEC
KLF6	1.15002e-12	0.457057	0.732	0.501	2.39377e-08	LEC
IFI44L	1.1638e-12	-0.926249	0.011	0.234	2.42246e-08	LEC
VPS35L	1.37198e-12	0.544741	0.2	0.063	2.85578e-08	LEC
RELN	1.52753e-12	0.378786	0.305	0.116	3.17955e-08	LEC
LAPTM5	1.67859e-12	0.507353	0.274	0.105	3.49398e-08	LEC
NRP1	1.75247e-12	-0.870188	0.026	0.258	3.64777e-08	LEC
FCN2	1.78406e-12	-1.76756	0.005	0.221	3.71352e-08	LEC
PRPSAP1	2.08852e-12	0.555249	0.184	0.056	4.34726e-08	LEC
RCSD1	3.28514e-12	0.367725	0.142	0.035	6.83802e-08	LEC
MMRN2	3.67667e-12	-0.722828	0.126	0.381	7.65298e-08	LEC
ENTPD1	3.82352e-12	-0.70353	0.037	0.268	7.95865e-08	LEC
SOCS3	3.89005e-12	-0.886471	0.137	0.386	8.09715e-08	LEC
REXO2	4.53677e-12	0.660121	0.4	0.206	9.44328e-08	LEC
ARHGDIB	4.56021e-12	-0.78856	0.126	0.378	9.49208e-08	LEC
IFITM3	5.00662e-12	-0.468615	0.853	0.873	1.04213e-07	LEC
SH3BP5	6.16288e-12	-0.796244	0.111	0.359	1.2828e-07	LEC
ATP1A1	6.41536e-12	-0.82404	0.174	0.411	1.33536e-07	LEC
CHCHD10	6.67701e-12	0.56415	0.279	0.113	1.38982e-07	LEC
PERP	1.54733e-11	0.351806	0.179	0.055	3.22076e-07	LEC
ROBO3	1.71595e-11	0.407884	0.132	0.033	3.57175e-07	LEC
TXNIP	2.04965e-11	0.538985	0.695	0.518	4.26635e-07	LEC
RECK	2.18476e-11	0.464253	0.2	0.067	4.54758e-07	LEC
TGM2	2.50574e-11	-0.604736	0.321	0.567	5.21569e-07	LEC
SMYD2	2.54714e-11	0.377411	0.147	0.04	5.30188e-07	LEC
PRSS23	2.63902e-11	-0.813026	0.295	0.529	5.49312e-07	LEC
FARP1	2.87031e-11	0.565359	0.195	0.066	5.97454e-07	LEC
CLEC4G	3.06807e-11	-1.74742	0.011	0.208	6.3862e-07	LEC
ANXA1	3.11333e-11	0.555894	0.574	0.374	6.48039e-07	LEC
MGP	3.35065e-11	-1.27812	0.389	0.572	6.97437e-07	LEC
PACSIN2	3.87586e-11	0.499138	0.211	0.076	8.06761e-07	LEC
CDC42EP3	4.31903e-11	-0.750145	0.116	0.357	8.99005e-07	LEC
BTNL9	4.5788e-11	-0.944329	0.005	0.199	9.53077e-07	LEC
ESAM	5.13494e-11	-0.682287	0.095	0.324	1.06884e-06	LEC
GUSB	5.23572e-11	0.584014	0.226	0.085	1.08981e-06	LEC
ADAM15	6.15823e-11	-0.852027	0.089	0.309	1.28184e-06	LEC
ABI3BP	6.2294e-11	0.474098	0.447	0.23	1.29665e-06	LEC
TCN2	6.4724e-11	-0.705754	0.037	0.245	1.34723e-06	LEC
RAB8B	6.71268e-11	0.429073	0.253	0.101	1.39724e-06	LEC
SPRY1	7.22305e-11	-0.828181	0.116	0.357	1.50348e-06	LEC
MTUS1	7.52805e-11	0.611026	0.405	0.211	1.56696e-06	LEC
P3H2	7.80021e-11	0.406122	0.184	0.061	1.62361e-06	LEC
CXCL16	7.97064e-11	-0.938189	0.011	0.205	1.65909e-06	LEC
MT-ND1	9.58713e-11	-0.644978	0.9	0.945	1.99556e-06	LEC
SGK1	9.90243e-11	-0.988642	0.153	0.379	2.06119e-06	LEC
DNASE1L3	9.96611e-11	-1.48074	0.258	0.451	2.07444e-06	LEC
EMP3	1.12213e-10	-0.967928	0.089	0.308	2.33572e-06	LEC
ATP5F1E	1.14832e-10	0.550229	0.679	0.587	2.39023e-06	LEC
NTN4	1.14851e-10	-0.845384	0.042	0.249	2.39063e-06	LEC
GBP4	1.17718e-10	-0.737425	0.037	0.243	2.4503e-06	LEC
MCAM	1.30195e-10	-0.708697	0.005	0.192	2.71001e-06	LEC
MEIS2	1.42021e-10	-0.944698	0.116	0.329	2.95617e-06	LEC
PPP1R14A	1.44478e-10	-0.839803	0.026	0.223	3.00731e-06	LEC
OIT3	1.48625e-10	-1.44342	0.021	0.212	3.09363e-06	LEC
CYYR1	1.67765e-10	-0.663259	0.1	0.323	3.49203e-06	LEC
ZFAND2A	1.72343e-10	0.811604	0.195	0.07	3.58733e-06	LEC
RPS6	1.74017e-10	-0.515887	0.658	0.759	3.62217e-06	LEC
MATN2	2.214e-10	-0.841489	0.032	0.229	4.60843e-06	LEC
GPRC5B	2.45263e-10	0.487967	0.158	0.05	5.10514e-06	LEC
VWF	2.51916e-10	-0.843671	0.242	0.457	5.24363e-06	LEC
FAM167B	2.62995e-10	-1.02738	0.016	0.205	5.47424e-06	LEC
FLNC	2.74098e-10	0.389609	0.116	0.029	5.70534e-06	LEC
LAMC1	2.76689e-10	0.448352	0.242	0.099	5.75928e-06	LEC
CAMK2D	3.13754e-10	0.478022	0.195	0.069	6.53078e-06	LEC
INSR	3.46845e-10	-0.708029	0.047	0.254	7.21959e-06	LEC
NR2F1-AS1	6.15838e-10	0.617197	0.174	0.059	1.28187e-05	LEC
LPAR6	6.36446e-10	-0.811904	0.047	0.245	1.32476e-05	LEC
MT-ND3	6.64806e-10	-0.640006	0.921	0.95	1.38379e-05	LEC
MECOM	6.98138e-10	-0.764389	0.011	0.189	1.45317e-05	LEC
GCLM	7.68101e-10	0.605185	0.2	0.076	1.5988e-05	LEC
MIR4435-2HG	9.23862e-10	0.487234	0.274	0.12	1.92302e-05	LEC
IL33	1.0557e-09	-0.611654	0.368	0.571	2.19744e-05	LEC
RAPH1	1.07875e-09	-0.717734	0.079	0.281	2.24543e-05	LEC
LRRC32	1.10539e-09	-0.69247	0.042	0.232	2.30087e-05	LEC
CHST15	1.12595e-09	0.415378	0.174	0.059	2.34366e-05	LEC
SPSB1	1.84235e-09	0.449435	0.174	0.061	3.83486e-05	LEC
CHORDC1	2.14814e-09	0.489146	0.184	0.068	4.47135e-05	LEC
CCDC85B	2.23723e-09	-0.710101	0.189	0.397	4.6568e-05	LEC
MRPL18	2.42007e-09	1.04994	0.247	0.115	5.03737e-05	LEC
GABPB1-AS1	2.60522e-09	0.474845	0.174	0.061	5.42277e-05	LEC
PPP1R9A	2.65246e-09	0.405529	0.126	0.036	5.5211e-05	LEC
FCGR2B	2.68248e-09	-1.08959	0	0.16	5.58358e-05	LEC
FLT4	3.10117e-09	0.529094	0.321	0.16	6.45508e-05	LEC
ERRFI1	3.12e-09	0.510465	0.189	0.071	6.49427e-05	LEC
DLC1	3.36222e-09	-0.645671	0.089	0.29	6.99845e-05	LEC
TSPAN7	3.4368e-09	-0.723039	0.242	0.439	7.1537e-05	LEC
ALPL	3.62279e-09	-0.730666	0.011	0.175	7.54084e-05	LEC
TMEM50A	3.69396e-09	0.528317	0.479	0.309	7.68897e-05	LEC
MS4A6A	3.82144e-09	-1.23262	0.063	0.245	7.95433e-05	LEC
GPX3	5.11716e-09	-0.741973	0.058	0.244	0.000106514	LEC
INSIG2	5.5391e-09	0.336385	0.126	0.037	0.000115296	LEC
ITGB4	5.76519e-09	0.483899	0.279	0.131	0.000120002	LEC
LDHB	5.77965e-09	-0.5705	0.074	0.272	0.000120304	LEC
MT-ATP6	5.8132e-09	-0.538397	0.958	0.97	0.000121002	LEC
CLEC1B	5.86383e-09	-1.47745	0.021	0.185	0.000122056	LEC
CD4	5.99439e-09	-0.873644	0.026	0.196	0.000124773	LEC
F2R	6.37571e-09	-0.643826	0.153	0.359	0.00013271	LEC
PTPRG	7.08418e-09	-0.657435	0.021	0.189	0.000147457	LEC
PLTP	7.67403e-09	-0.802473	0.042	0.217	0.000159735	LEC
ZNF521	8.55826e-09	0.414261	0.179	0.066	0.00017814	LEC
GLIS3	9.2692e-09	0.395067	0.111	0.03	0.000192938	LEC
HIPK2	9.45753e-09	-0.613421	0.032	0.207	0.000196858	LEC
SOD2	1.0631e-08	1.0336	0.358	0.207	0.000221285	LEC
CYTOR	1.08338e-08	0.557134	0.263	0.125	0.000225506	LEC
S100A8	1.21812e-08	0.569775	0.142	0.047	0.000253553	LEC
TSPAN4	1.24403e-08	0.352988	0.311	0.153	0.000258944	LEC
HMGN3	1.2814e-08	0.532837	0.542	0.377	0.000266724	LEC
IGFBP3	1.305e-08	-1.00249	0.005	0.158	0.000271635	LEC
ALDH1A2	1.34383e-08	0.350503	0.253	0.112	0.000279718	LEC
GALNT18	1.37809e-08	0.448581	0.153	0.053	0.000286849	LEC
SOX17	1.44351e-08	-0.666652	0.011	0.165	0.000300467	LEC
IGFBP5	1.78488e-08	0.893666	0.116	0.033	0.000371523	LEC
AKR1C3	1.82007e-08	0.472535	0.247	0.114	0.000378848	LEC
ABCG2	1.94281e-08	-0.671781	0.011	0.164	0.000404396	LEC
TMOD2	1.98588e-08	0.456096	0.142	0.048	0.000413361	LEC
PTPRC	2.06125e-08	0.427721	0.147	0.05	0.00042905	LEC
PDLIM5	2.09453e-08	-0.600062	0.163	0.362	0.000435977	LEC
GJA1	2.40795e-08	0.425787	0.242	0.11	0.000501214	LEC
F2RL3	2.48573e-08	0.463847	0.116	0.035	0.000517405	LEC
C1QTNF1	2.94107e-08	-0.623432	0.021	0.179	0.000612183	LEC
TMOD1	2.96469e-08	0.401261	0.242	0.109	0.0006171	LEC
CAV1	3.34088e-08	0.446597	0.721	0.549	0.000695405	LEC
MALAT1	3.54043e-08	0.262761	0.984	0.916	0.00073694	LEC
STIP1	3.63727e-08	0.591488	0.211	0.094	0.000757097	LEC
MT-ND4	3.79378e-08	-0.498536	0.932	0.971	0.000789676	LEC
ANXA2	4.11035e-08	0.485145	0.637	0.503	0.000855569	LEC
NES	4.19179e-08	-0.60263	0.005	0.148	0.000872521	LEC
DST	4.24968e-08	0.475759	0.437	0.266	0.000884571	LEC
HS3ST1	4.62805e-08	0.463494	0.263	0.128	0.000963329	LEC
MEGF6	4.72516e-08	0.404586	0.105	0.03	0.000983542	LEC
NENF	5.00641e-08	-0.547496	0.095	0.281	0.00104208	LEC
RPS19	5.06052e-08	-0.448234	0.726	0.784	0.00105335	LEC
EPB41L2	5.19586e-08	0.453287	0.295	0.148	0.00108152	LEC
FAM200B	5.84678e-08	0.353499	0.195	0.081	0.00121701	LEC
TPT1	5.92034e-08	-0.445924	0.858	0.886	0.00123232	LEC
TSC22D1	5.98547e-08	-0.697134	0.132	0.307	0.00124588	LEC
MEG3	6.39481e-08	-0.840028	0	0.135	0.00133108	LEC
CD68	6.93731e-08	0.308128	0.153	0.055	0.001444	LEC
ANXA4	7.12601e-08	0.419199	0.279	0.138	0.00148328	LEC
BMPR2	7.22462e-08	-0.577152	0.105	0.289	0.0015038	LEC
COL8A1	7.32136e-08	-0.707418	0.011	0.152	0.00152394	LEC
ART4	7.40684e-08	0.434368	0.237	0.109	0.00154173	LEC
ENPP2	7.83504e-08	-0.716788	0.032	0.188	0.00163086	LEC
UQCR10	8.41926e-08	0.404848	0.411	0.243	0.00175247	LEC
ADD3	9.04772e-08	0.452242	0.416	0.251	0.00188328	LEC
HSP90AA1	9.24903e-08	1.01116	0.705	0.574	0.00192519	LEC
UPP1	9.894e-08	-0.525285	0.037	0.194	0.00205944	LEC
CD81	9.97896e-08	-0.55092	0.221	0.42	0.00207712	LEC
FAM107B	1.05053e-07	0.363118	0.195	0.082	0.00218668	LEC
RPS18	1.06663e-07	-0.473176	0.711	0.762	0.0022202	LEC
CD34	1.07598e-07	-0.626692	0.089	0.265	0.00223966	LEC
GALNT1	1.17778e-07	0.379467	0.179	0.072	0.00245156	LEC
BCAP29	1.22877e-07	0.485506	0.384	0.235	0.00255768	LEC
PAPSS2	1.23416e-07	-0.708708	0.016	0.157	0.0025689	LEC
CPNE2	1.23528e-07	-0.545745	0.016	0.157	0.00257125	LEC
FHL1	1.29282e-07	0.477194	0.321	0.173	0.002691	LEC
POSTN	1.30071e-07	-0.865916	0.026	0.174	0.00270743	LEC
RPLP1	1.36341e-07	-0.327251	0.837	0.883	0.00283793	LEC
MYOF	1.36373e-07	-0.544354	0.037	0.191	0.00283861	LEC
RSRP1	1.44091e-07	0.440455	0.421	0.252	0.00299925	LEC
PAK2	1.75264e-07	0.346029	0.421	0.259	0.00364811	LEC
IFI6	1.75525e-07	-0.622895	0.132	0.308	0.00365354	LEC
CLEC4M	1.81262e-07	-1.12068	0.011	0.143	0.00377296	LEC
SMAD6	1.8478e-07	-0.600919	0.011	0.146	0.0038462	LEC
STARD9	1.91736e-07	0.512365	0.121	0.04	0.00399098	LEC
ARHGAP29	1.93905e-07	0.545663	0.511	0.367	0.00403614	LEC
CDKN1C	2.05374e-07	0.358773	0.184	0.077	0.00427485	LEC
SERINC5	2.08179e-07	0.437565	0.126	0.043	0.00433325	LEC
MT-ATP8	2.11379e-07	-0.581175	0.842	0.897	0.00439985	LEC
EMCN	2.33787e-07	-0.589154	0.2	0.381	0.00486627	LEC
TSTA3	2.5954e-07	0.329797	0.147	0.055	0.00540233	LEC
HSPE1	2.67017e-07	1.01116	0.405	0.271	0.00555797	LEC
PPIC	2.95577e-07	0.393063	0.247	0.122	0.00615243	LEC
ANXA5	3.11539e-07	0.423113	0.6	0.471	0.00648469	LEC
TAGLN2	3.28091e-07	-0.565272	0.458	0.585	0.00682922	LEC
FILIP1	3.54484e-07	-0.464159	0.053	0.209	0.00737858	LEC
SLFN5	3.8272e-07	-0.552817	0.042	0.187	0.00796632	LEC
ARGLU1	4.2197e-07	-0.553353	0.379	0.543	0.0087833	LEC
SHROOM4	4.71098e-07	-0.555881	0.032	0.172	0.00980591	LEC
RAI14	5.61374e-07	0.512134	0.274	0.145	0.011685	LEC
ITGA6	5.68642e-07	0.325459	0.284	0.149	0.0118363	LEC
ASRGL1	5.68684e-07	-0.438874	0.005	0.127	0.0118372	LEC
MYRIP	5.76332e-07	-0.657721	0.032	0.167	0.0119963	LEC
NR4A1	6.06543e-07	-0.720749	0.1	0.264	0.0126252	LEC
CCDC80	6.63674e-07	0.348072	0.189	0.082	0.0138144	LEC
KIAA0355	6.7691e-07	-0.529969	0.058	0.208	0.0140899	LEC
NOS3	7.1463e-07	-0.531378	0.068	0.222	0.014875	LEC
PALMD	7.18101e-07	-0.64497	0.158	0.326	0.0149473	LEC
LIMA1	7.26668e-07	-0.524277	0.126	0.294	0.0151256	LEC
AES	7.45509e-07	-0.578864	0.132	0.295	0.0155178	LEC
NCOA7	7.63732e-07	-0.615189	0.126	0.29	0.0158971	LEC
TMEM47	7.96024e-07	-0.408529	0.016	0.143	0.0165692	LEC
LAP3	7.99709e-07	-0.448023	0.137	0.312	0.016646	LEC
TP53BP1	8.10909e-07	0.388429	0.174	0.074	0.0168791	LEC
AIF1L	8.60513e-07	-0.492405	0.005	0.124	0.0179116	LEC
ABHD2	8.69751e-07	0.393236	0.158	0.065	0.0181039	LEC
VCAM1	8.89353e-07	-0.815122	0.058	0.203	0.0185119	LEC
TP53I11	9.05682e-07	-0.577159	0.037	0.171	0.0188518	LEC
BCAM	9.50722e-07	-0.519001	0.189	0.361	0.0197893	LEC
SNHG7	9.9056e-07	-0.514799	0.221	0.395	0.0206185	LEC
SOX18	1.00955e-06	-0.695924	0.116	0.272	0.0210137	LEC
PLCB1	1.01317e-06	-0.590797	0.079	0.234	0.0210891	LEC
CABIN1	1.07008e-06	0.298435	0.142	0.055	0.0222737	LEC
MAP3K1	1.13039e-06	0.293748	0.153	0.061	0.0235292	LEC
MPP1	1.13273e-06	0.252264	0.121	0.043	0.0235777	LEC
HYAL2	1.15661e-06	-0.582107	0.426	0.554	0.0240748	LEC
PTGIS	1.16154e-06	-0.637157	0.016	0.138	0.0241775	LEC
HLA-DRA	1.25414e-06	-0.387877	0.305	0.501	0.0261049	LEC
GNG12	1.35327e-06	0.380054	0.258	0.134	0.0281682	LEC
SLCO2A1	1.50529e-06	-0.602389	0.132	0.293	0.0313326	LEC
IFT57	1.51187e-06	0.313209	0.211	0.101	0.0314696	LEC
JUNB	1.53297e-06	-0.529491	0.437	0.576	0.0319088	LEC
CLIC4	1.62602e-06	-0.594218	0.163	0.319	0.0338456	LEC
APOL1	1.63088e-06	-0.475799	0.021	0.146	0.0339467	LEC
EGFL7	1.63313e-06	-0.545183	0.384	0.535	0.0339936	LEC
RGS16	1.63786e-06	0.42439	0.126	0.047	0.0340921	LEC
TACC1	1.63848e-06	-0.491902	0.405	0.549	0.034105	LEC
GALNT15	1.68027e-06	-0.464528	0.011	0.129	0.0349749	LEC
PTPN12	1.70933e-06	-0.43471	0.079	0.23	0.0355797	LEC
ADAM9	1.76842e-06	0.349989	0.142	0.056	0.0368096	LEC
MAP3K6	1.79413e-06	-0.459629	0.005	0.118	0.0373449	LEC
PREX2	1.80756e-06	-0.524585	0.084	0.236	0.0376244	LEC
HSP90AB1	1.87373e-06	0.702373	0.753	0.696	0.0390018	LEC
TDRP	1.89154e-06	0.409359	0.121	0.044	0.0393725	LEC
C11orf96	1.96448e-06	-0.498304	0.079	0.235	0.0408907	LEC
ARID5B	2.02745e-06	0.426146	0.321	0.19	0.0422014	LEC
CXorf36	2.21368e-06	0.36205	0.205	0.099	0.0460777	LEC
MARCKS	2.25989e-06	0.378842	0.379	0.234	0.0470397	LEC
FBLN2	2.30099e-06	-0.627616	0.126	0.282	0.0478951	LEC
LINC02388	2.38842e-06	-0.818767	0.005	0.116	0.049715	LEC
CMTM3	2.46365e-06	0.258246	0.189	0.086	0.0512809	LEC
CEP85L	2.5652e-06	0.347842	0.163	0.071	0.0533947	LEC
ENOSF1	2.65143e-06	0.433518	0.189	0.088	0.0551896	LEC
ICAM2	2.71896e-06	-0.581809	0.147	0.309	0.0565951	LEC
RFK	2.85945e-06	-0.594097	0.084	0.225	0.0595195	LEC
ARHGEF15	2.99125e-06	-0.463167	0.016	0.131	0.0622629	LEC
PDGFA	3.00458e-06	0.281036	0.126	0.049	0.0625404	LEC
C2CD2	3.07661e-06	-0.532606	0.011	0.122	0.0640397	LEC
NHLRC3	3.11932e-06	0.467188	0.158	0.068	0.0649287	LEC
PDLIM3	3.19026e-06	0.388235	0.258	0.135	0.0664053	LEC
ITGA10	3.19632e-06	-0.469831	0.016	0.133	0.0665314	LEC
LRBA	3.33456e-06	0.362923	0.132	0.052	0.0694089	LEC
SOX7	3.3398e-06	-0.399661	0.026	0.151	0.0695178	LEC
LXN	3.34301e-06	-0.482197	0.021	0.14	0.0695847	LEC
INPP1	3.39116e-06	-0.481487	0.142	0.302	0.0705869	LEC
MRRF	3.44026e-06	0.336592	0.132	0.051	0.0716091	LEC
MIDN	3.54337e-06	-0.481857	0.111	0.262	0.0737553	LEC
PTPRK	3.70548e-06	0.454231	0.189	0.091	0.0771297	LEC
ETS2	3.79485e-06	-0.484584	0.205	0.367	0.0789899	LEC
FOS	4.15157e-06	-0.562743	0.589	0.679	0.086415	LEC
RAB11A	4.17756e-06	0.39303	0.505	0.394	0.086956	LEC
ATP13A3	4.19943e-06	-0.759563	0.058	0.188	0.0874112	LEC
FXR1	4.30626e-06	0.424063	0.274	0.155	0.0896347	LEC
NFAT5	4.31843e-06	0.459608	0.279	0.158	0.0898882	LEC
IL1R1	4.34352e-06	-0.591135	0.111	0.259	0.0904103	LEC
RALGAPA2	4.43825e-06	0.556075	0.358	0.227	0.0923821	LEC
CMIP	4.58639e-06	-0.484581	0.053	0.183	0.0954656	LEC
LEPR	4.62874e-06	-0.512695	0.047	0.175	0.0963472	LEC
NUPR1	4.63117e-06	0.333135	0.337	0.196	0.0963978	LEC
LMBR1	5.09474e-06	0.411789	0.2	0.099	0.106047	LEC
TLE1	5.18878e-06	0.36852	0.137	0.057	0.108004	LEC
MAST4	5.21203e-06	-0.463678	0.079	0.218	0.108488	LEC
PECAM1	5.33972e-06	-0.494878	0.584	0.651	0.111146	LEC
CDC42EP1	5.76567e-06	-0.395376	0.016	0.127	0.120013	LEC
SYNPO	6.00163e-06	-0.520973	0.084	0.22	0.124924	LEC
TFPI2	6.06065e-06	-0.864892	0.042	0.162	0.126152	LEC
CD200	6.06109e-06	0.256705	0.137	0.055	0.126162	LEC
ISG20	6.402e-06	0.449855	0.184	0.089	0.133258	LEC
REV3L	6.48698e-06	0.369429	0.195	0.095	0.135026	LEC
MPZL2	6.59821e-06	-0.481052	0.016	0.124	0.137342	LEC
CFLAR	6.6721e-06	-0.490289	0.253	0.415	0.13888	LEC
PRKAR1B	7.3748e-06	0.370335	0.132	0.054	0.153507	LEC
FTL	7.43798e-06	0.357816	0.947	0.928	0.154822	LEC
STX7	7.60156e-06	0.378827	0.216	0.109	0.158226	LEC
CD40	7.6016e-06	-0.433596	0.026	0.14	0.158227	LEC
GRASP	7.73875e-06	-0.464277	0.1	0.25	0.161082	LEC
ASS1	7.7596e-06	-0.435625	0.053	0.18	0.161516	LEC
CXCL12	8.13599e-06	-1.0563	0.042	0.158	0.169351	LEC
ST8SIA6	8.26584e-06	-0.433075	0.005	0.105	0.172053	LEC
BEST1	8.29887e-06	0.313867	0.163	0.074	0.172741	LEC
TSC22D3	8.60534e-06	-0.421124	0.232	0.394	0.17912	LEC
RBM48	8.7465e-06	0.314064	0.116	0.044	0.182058	LEC
BHLHE40	8.75252e-06	-0.447774	0.042	0.165	0.182184	LEC
NPEPPS	9.10308e-06	0.295685	0.221	0.113	0.189481	LEC
CSRP2	9.53051e-06	0.404566	0.121	0.048	0.198377	LEC
ACKR1	9.86562e-06	-0.818043	0.005	0.104	0.205353	LEC
PLAC9	9.98511e-06	0.467429	0.379	0.248	0.20784	LEC
MT1X	1.04956e-05	1.61661	0.5	0.385	0.218467	LEC
EHD3	1.09005e-05	-0.719778	0.011	0.111	0.226893	LEC
PTGS2	1.10197e-05	0.575003	0.121	0.048	0.229375	LEC
EPHA4	1.13622e-05	-0.420317	0.011	0.112	0.236505	LEC
TNS2	1.13748e-05	-0.30395	0.111	0.263	0.236767	LEC
ITPRIP	1.183e-05	-0.536299	0.105	0.246	0.246242	LEC
STOM	1.18356e-05	-0.473747	0.384	0.514	0.246359	LEC
DIXDC1	1.21356e-05	-0.432484	0.011	0.112	0.252603	LEC
MTCH2	1.22605e-05	0.28457	0.153	0.068	0.255202	LEC
SRPX	1.26367e-05	-0.600147	0.137	0.272	0.263033	LEC
LIMCH1	1.34144e-05	-0.410648	0.153	0.307	0.279222	LEC
CHSY1	1.34556e-05	-0.386285	0.032	0.146	0.280078	LEC
2021-03-03	1.37103e-05	0.460721	0.158	0.073	0.28538	LEC
IGFBP2	1.38637e-05	-0.371626	0.037	0.154	0.288573	LEC
PITPNC1	1.46956e-05	-0.313369	0.037	0.154	0.305889	LEC
[truncated: 1,768 more rows]
