# Supplementary material for: Unique DUOX2+ACE2+ small cholangiocytes are pathogenic targets for primary biliary cholangitis
Source: Nat Commun. 2023 Feb 9;14:29. doi: 10.1038/s41467-022-34606-w (PMC9911648; doi:10.1038/s41467-022-34606-w)
Supplement: Supplementary file 10 — Supplementary Data 8 [file 41467_2022_34606_MOESM10_ESM.xlsx]

## Sheet: Sheet1
Supplementary Data 8. Differentially expressed genes of the clusters identified from 1,136 liver mesenchymal cells
gene_id	p_val	avg_logFC	pct.1	pct.2	p_val_adj	cluster
MYH11	2.02713e-166	-3.51367	0.024	0.878	4.21947e-162	Fibroblasts
DCN	5.9899e-159	3.07291	0.902	0.174	1.2468e-154	Fibroblasts
MYL9	4.2543e-144	-2.39375	0.443	0.946	8.85533e-140	Fibroblasts
TPM2	8.80798e-142	-2.54042	0.348	0.919	1.83338e-137	Fibroblasts
ACTA2	1.59894e-141	-2.77275	0.311	0.921	3.32819e-137	Fibroblasts
TAGLN	4.13451e-141	-2.69855	0.374	0.928	8.60597e-137	Fibroblasts
C7	3.78846e-125	2.51433	0.804	0.121	7.88568e-121	Fibroblasts
DSTN	1.11876e-115	-2.25159	0.443	0.874	2.3287e-111	Fibroblasts
BCAM	2.19523e-114	-2.09793	0.039	0.705	4.56936e-110	Fibroblasts
CRIP1	8.94159e-113	-1.96607	0.287	0.849	1.86119e-108	Fibroblasts
TPM1	1.51027e-111	-1.76235	0.348	0.889	3.14363e-107	Fibroblasts
CD9	7.0312e-110	-1.66059	0.074	0.747	1.46354e-105	Fibroblasts
RERGL	3.21098e-105	-2.32614	0.002	0.628	6.68366e-101	Fibroblasts
MCAM	8.02619e-104	-1.79768	0.009	0.631	1.67065e-99	Fibroblasts
RCAN2	9.25262e-104	-1.76585	0.052	0.676	1.92593e-99	Fibroblasts
SOD3	1.29209e-99	-1.66374	0.372	0.851	2.68948e-95	Fibroblasts
PLN	1.07407e-98	-2.09148	0	0.594	2.23569e-94	Fibroblasts
MYL6	1.9857e-96	-1.23711	0.787	0.945	4.13323e-92	Fibroblasts
SPARCL1	2.98169e-95	-1.4785	0.561	0.95	6.2064e-91	Fibroblasts
COL3A1	4.54776e-94	2.33073	0.757	0.216	9.46615e-90	Fibroblasts
C1S	2.49555e-93	1.723	0.737	0.153	5.19448e-89	Fibroblasts
ADIRF	3.03914e-92	-1.923	0.446	0.846	6.32598e-88	Fibroblasts
COL1A1	4.46757e-92	2.46139	0.726	0.171	9.29926e-88	Fibroblasts
FLNA	5.21012e-92	-1.56119	0.357	0.837	1.08449e-87	Fibroblasts
TINAGL1	1.8204e-91	-1.53798	0.048	0.626	3.78917e-87	Fibroblasts
HES4	8.81239e-91	-1.66067	0.117	0.696	1.8343e-86	Fibroblasts
S100A10	1.8767e-89	1.94101	0.735	0.185	3.90636e-85	Fibroblasts
CRIP2	8.20415e-89	-1.57019	0.194	0.74	1.70769e-84	Fibroblasts
SORBS2	2.16851e-86	-2.03001	0.046	0.597	4.51375e-82	Fibroblasts
DBNDD2	3.75279e-86	-1.43017	0.041	0.589	7.81143e-82	Fibroblasts
C3	3.38287e-85	2.31795	0.587	0.064	7.04144e-81	Fibroblasts
FBLN1	2.94621e-82	1.98701	0.52	0.02	6.13254e-78	Fibroblasts
C1R	3.1439e-82	1.69234	0.643	0.106	6.54404e-78	Fibroblasts
LMOD1	1.31304e-81	-1.58908	0.05	0.587	2.73308e-77	Fibroblasts
TIMP3	5.27697e-80	-1.21017	0.259	0.799	1.0984e-75	Fibroblasts
TIMP1	3.20962e-79	1.47361	0.856	0.523	6.68082e-75	Fibroblasts
FAM129A	5.03015e-79	-1.26704	0.033	0.552	1.04703e-74	Fibroblasts
NOTCH3	1.33473e-78	-1.39387	0.022	0.537	2.77824e-74	Fibroblasts
MMP2	9.47059e-77	1.57731	0.489	0.017	1.9713e-72	Fibroblasts
FTL	1.4157e-76	1.01148	0.983	0.935	2.94679e-72	Fibroblasts
COL1A2	1.50272e-75	1.96289	0.733	0.277	3.12792e-71	Fibroblasts
PPP1R14A	2.15322e-75	-1.51344	0.178	0.688	4.48192e-71	Fibroblasts
EFHD1	2.54094e-75	-1.2434	0.035	0.537	5.28896e-71	Fibroblasts
RARRES1	1.28787e-74	1.91354	0.461	0.007	2.6807e-70	Fibroblasts
MFGE8	1.49772e-74	-1.35593	0.159	0.678	3.1175e-70	Fibroblasts
EFEMP1	3.45281e-73	1.62119	0.522	0.045	7.18701e-69	Fibroblasts
LUM	6.11941e-73	2.16563	0.469	0.015	1.27375e-68	Fibroblasts
RHOB	2.76607e-72	-1.63359	0.361	0.792	5.75758e-68	Fibroblasts
MTHFD2	9.49839e-72	-1.31658	0.111	0.616	1.97709e-67	Fibroblasts
IGFBP3	5.03543e-71	3.76655	0.494	0.039	1.04812e-66	Fibroblasts
CFH	1.48163e-70	1.47897	0.6	0.109	3.08402e-66	Fibroblasts
CSRP1	2.56721e-70	-1.4356	0.289	0.735	5.34364e-66	Fibroblasts
NET1	3.71146e-70	-1.54054	0.083	0.569	7.72541e-66	Fibroblasts
FRZB	3.77642e-70	-1.41872	0.072	0.572	7.86061e-66	Fibroblasts
CXCL12	4.89616e-70	2.27154	0.631	0.173	1.01914e-65	Fibroblasts
MGST3	1.53613e-69	-1.14672	0.457	0.819	3.19745e-65	Fibroblasts
MYLK	3.27479e-69	-1.24895	0.211	0.705	6.81647e-65	Fibroblasts
TMSB10	5.49603e-69	1.10432	0.904	0.78	1.144e-64	Fibroblasts
ISYNA1	3.15062e-68	-1.39604	0.176	0.648	6.55802e-64	Fibroblasts
MAP3K20	2.88252e-67	-1.27317	0.126	0.604	5.99996e-63	Fibroblasts
ADH1B	3.43018e-64	1.61574	0.596	0.134	7.13993e-60	Fibroblasts
PTP4A3	2.81274e-63	-1.29634	0.019	0.455	5.85471e-59	Fibroblasts
LBH	5.68744e-62	-1.30363	0.207	0.664	1.18384e-57	Fibroblasts
SNCG	1.02287e-61	-1.56434	0.074	0.518	2.1291e-57	Fibroblasts
S100A13	1.10417e-61	1.36104	0.572	0.136	2.29834e-57	Fibroblasts
PDK4	1.25291e-61	-2.0716	0.226	0.659	2.60793e-57	Fibroblasts
CSRP2	1.22677e-60	-1.25656	0.289	0.716	2.55353e-56	Fibroblasts
SELENOP	1.65183e-60	1.3737	0.689	0.277	3.43827e-56	Fibroblasts
MEG3	1.94152e-60	1.29663	0.387	0.005	4.04127e-56	Fibroblasts
FABP4	4.11993e-59	-1.77663	0.039	0.461	8.57563e-55	Fibroblasts
COX4I2	6.76256e-59	-1.19988	0.004	0.399	1.40763e-54	Fibroblasts
COL6A3	7.6711e-59	1.32	0.487	0.059	1.59674e-54	Fibroblasts
CLMN	7.29355e-58	-1.13031	0.033	0.446	1.51815e-53	Fibroblasts
MAP3K7CL	9.03275e-58	-1.09261	0.026	0.436	1.88017e-53	Fibroblasts
PPP1R12A	9.60822e-58	-0.97515	0.243	0.678	1.99995e-53	Fibroblasts
SLC25A4	1.0603e-57	-1.16738	0.063	0.487	2.20701e-53	Fibroblasts
DPT	2.44967e-57	1.56633	0.381	0.01	5.09898e-53	Fibroblasts
PDGFRA	3.26698e-57	1.35925	0.385	0.013	6.80021e-53	Fibroblasts
NDUFA4	1.28901e-56	-0.984683	0.548	0.831	2.68307e-52	Fibroblasts
C2orf40	1.36948e-56	-1.29254	0.07	0.497	2.85057e-52	Fibroblasts
PTMA	6.35304e-56	-0.615929	0.9	0.938	1.32239e-51	Fibroblasts
IL1R1	1.3701e-55	1.43039	0.391	0.02	2.85186e-51	Fibroblasts
ITGA8	1.47454e-55	-1.16787	0.019	0.409	3.06926e-51	Fibroblasts
NDUFA4L2	2.32849e-55	-1.63835	0.07	0.483	4.84675e-51	Fibroblasts
IGF2.1	1.17394e-54	1.3787	0.415	0.034	2.44355e-50	Fibroblasts
EDNRA	2.14406e-54	-1.05279	0.089	0.515	4.46286e-50	Fibroblasts
SYNM	2.23477e-54	-1.1083	0.054	0.458	4.65168e-50	Fibroblasts
RBPMS2	3.06941e-54	-1.07265	0.03	0.421	6.38898e-50	Fibroblasts
ICAM1	4.6502e-54	1.55073	0.437	0.049	9.6794e-50	Fibroblasts
NTRK2	4.97228e-54	-0.944264	0.056	0.48	1.03498e-49	Fibroblasts
MARCKSL1	1.13894e-53	1.25561	0.454	0.069	2.3707e-49	Fibroblasts
ZFHX3	1.52861e-53	-1.12162	0.106	0.522	3.1818e-49	Fibroblasts
PCSK7	2.37498e-53	-1.24254	0.087	0.5	4.94353e-49	Fibroblasts
MSRB3	2.74285e-52	-1.0984	0.12	0.529	5.70925e-48	Fibroblasts
OLFML3	2.81614e-52	1.40473	0.409	0.042	5.86179e-48	Fibroblasts
KLF2	2.84407e-52	-1.64585	0.102	0.498	5.91994e-48	Fibroblasts
FRY	2.91824e-52	-1.0915	0.022	0.396	6.07432e-48	Fibroblasts
CCDC80	3.85338e-52	1.57816	0.543	0.163	8.02081e-48	Fibroblasts
CSPG4	4.54986e-52	-1.0332	0.006	0.366	9.47053e-48	Fibroblasts
PCOLCE	4.89375e-52	1.11423	0.472	0.082	1.01863e-47	Fibroblasts
A2M	1.09962e-51	-0.913486	0.261	0.723	2.28886e-47	Fibroblasts
TNS1	1.4407e-51	-0.99259	0.169	0.601	2.99881e-47	Fibroblasts
ANXA1	1.8563e-51	1.67091	0.691	0.347	3.86388e-47	Fibroblasts
TPT1	2.39542e-51	0.748744	0.961	0.913	4.98606e-47	Fibroblasts
ID4	2.81446e-51	-1.15788	0.17	0.591	5.8583e-47	Fibroblasts
TSHZ2	3.89867e-51	1.05996	0.337	0.005	8.11509e-47	Fibroblasts
HSPH1	9.63928e-51	2.30198	0.483	0.117	2.00642e-46	Fibroblasts
RSPO3	1.1388e-50	1.31091	0.33	0.003	2.37041e-46	Fibroblasts
RPL28	1.46126e-50	0.647676	0.941	0.904	3.04162e-46	Fibroblasts
MRVI1	1.46946e-50	-1.04872	0.028	0.393	3.05867e-46	Fibroblasts
RARRES2	1.61307e-50	1.12646	0.676	0.336	3.35761e-46	Fibroblasts
SORT1	2.92658e-50	-1.01208	0.015	0.372	6.09167e-46	Fibroblasts
SERPINE1	6.15572e-50	2.02494	0.381	0.032	1.28131e-45	Fibroblasts
RBP1	1.64631e-49	2.01425	0.565	0.18	3.4268e-45	Fibroblasts
PTGDS	5.20003e-49	1.96972	0.32	0.003	1.08239e-44	Fibroblasts
TBC1D1	2.98303e-48	-1.00205	0.096	0.483	6.20918e-44	Fibroblasts
CARMN	5.23959e-48	-1.32913	0.107	0.507	1.09062e-43	Fibroblasts
CCDC107	6.1444e-48	-0.990459	0.131	0.534	1.27896e-43	Fibroblasts
NNMT	2.42144e-47	1.56707	0.511	0.144	5.04022e-43	Fibroblasts
EMP1	3.59322e-47	1.70273	0.383	0.044	7.47929e-43	Fibroblasts
JAG1	4.50335e-47	-0.972353	0.113	0.513	9.37373e-43	Fibroblasts
NUDT4	8.37989e-47	-1.09773	0.174	0.557	1.74427e-42	Fibroblasts
BTG2	1.33214e-46	-1.34519	0.165	0.559	2.77284e-42	Fibroblasts
IL6ST	1.97326e-46	1.14088	0.644	0.292	4.10734e-42	Fibroblasts
HEYL	2.40351e-46	-1.08986	0.043	0.398	5.00291e-42	Fibroblasts
MEF2C	5.03539e-46	-1.05813	0.117	0.505	1.04812e-41	Fibroblasts
RGS5	8.07776e-46	-2.51617	0.102	0.468	1.68139e-41	Fibroblasts
FSTL1	9.36925e-46	1.0984	0.498	0.129	1.95021e-41	Fibroblasts
ACTG2	1.03765e-45	-1.33005	0.004	0.324	2.15988e-41	Fibroblasts
SERPINF1	1.19866e-45	1.22494	0.456	0.092	2.49501e-41	Fibroblasts
UBA2	1.67774e-45	-0.976625	0.185	0.56	3.49222e-41	Fibroblasts
CALD1	1.88121e-45	-0.652575	0.744	0.909	3.91575e-41	Fibroblasts
SLC7A2	2.55572e-45	-1.10535	0.05	0.404	5.31973e-41	Fibroblasts
LXN	3.01114e-45	1.10448	0.313	0.01	6.26769e-41	Fibroblasts
CAVIN3	3.33222e-45	-1.0093	0.267	0.633	6.93601e-41	Fibroblasts
HMOX1	4.30894e-45	2.07494	0.335	0.022	8.96906e-41	Fibroblasts
CNN1	7.14375e-45	-1.18375	0.13	0.503	1.48697e-40	Fibroblasts
SRPX	4.50696e-44	1.30209	0.391	0.06	9.38125e-40	Fibroblasts
SELENOW	6.98173e-44	-0.851894	0.417	0.757	1.45325e-39	Fibroblasts
SERPINI1	1.4037e-43	-0.90359	0.009	0.324	2.9218e-39	Fibroblasts
C11orf96	2.66819e-43	-1.13579	0.254	0.639	5.55383e-39	Fibroblasts
PAMR1	4.85271e-43	0.930943	0.289	0.005	1.01009e-38	Fibroblasts
F3	5.05176e-43	1.28272	0.281	0.002	1.05152e-38	Fibroblasts
NRGN	6.83205e-43	-0.417902	0.026	0.359	1.42209e-38	Fibroblasts
MARCKS	1.1369e-42	0.968422	0.383	0.054	2.36647e-38	Fibroblasts
KCNMB1	2.44928e-42	-0.775572	0.004	0.302	5.09818e-38	Fibroblasts
MMP23B	2.61644e-42	0.85178	0.315	0.018	5.44612e-38	Fibroblasts
AK1	3.13458e-42	-0.881242	0.054	0.398	6.52463e-38	Fibroblasts
SH3BGRL	3.49956e-42	-0.811842	0.337	0.683	7.28433e-38	Fibroblasts
ACTB	3.85905e-42	-0.600754	0.965	0.968	8.03262e-38	Fibroblasts
SYNE2	1.57483e-41	-0.949506	0.191	0.565	3.27802e-37	Fibroblasts
CASQ2	1.8279e-41	-0.778323	0.004	0.299	3.80478e-37	Fibroblasts
ATP1A2	2.06483e-41	-0.850493	0.002	0.294	4.29795e-37	Fibroblasts
KCNAB1	2.32859e-41	-1.0079	0.002	0.292	4.84697e-37	Fibroblasts
ADAMTS1	2.97145e-41	-1.31936	0.167	0.527	6.18508e-37	Fibroblasts
TNXB	3.56332e-41	0.975941	0.296	0.013	7.41704e-37	Fibroblasts
CD151	8.81366e-41	-0.881543	0.3	0.651	1.83456e-36	Fibroblasts
GCLM	9.16308e-41	1.17167	0.33	0.032	1.90729e-36	Fibroblasts
ITGA7	1.21597e-40	-0.803775	0.002	0.289	2.53104e-36	Fibroblasts
IGFBP5	1.33767e-40	-1.02305	0.256	0.666	2.78435e-36	Fibroblasts
MMP19	1.37675e-40	1.02206	0.287	0.01	2.86571e-36	Fibroblasts
PPP1CB	2.20731e-40	-1.01924	0.202	0.557	4.59452e-36	Fibroblasts
C12orf75	8.67224e-40	-1.15493	0.035	0.344	1.80513e-35	Fibroblasts
FBLN5	1.0753e-39	1.00386	0.317	0.027	2.23823e-35	Fibroblasts
MXRA5	1.92424e-39	0.879532	0.281	0.01	4.00531e-35	Fibroblasts
CCDC3	2.17821e-39	-0.859274	0.185	0.57	4.53394e-35	Fibroblasts
MAP1B	5.15072e-39	-0.795052	0.263	0.646	1.07212e-34	Fibroblasts
LDOC1	7.23009e-39	-0.869589	0.063	0.381	1.50494e-34	Fibroblasts
CRYAB	7.54904e-39	-0.827875	0.248	0.602	1.57133e-34	Fibroblasts
SELENOM	8.75718e-39	-0.77435	0.526	0.789	1.82281e-34	Fibroblasts
HCFC1R1	9.90254e-39	-0.80304	0.287	0.626	2.06121e-34	Fibroblasts
PTGIS	1.73851e-38	0.854534	0.285	0.013	3.61871e-34	Fibroblasts
GPRC5C	2.15153e-38	-0.818801	0.026	0.322	4.4784e-34	Fibroblasts
PROS1	5.66026e-38	0.954427	0.361	0.057	1.17818e-33	Fibroblasts
SAT1	6.15279e-38	1.14864	0.611	0.289	1.2807e-33	Fibroblasts
KCNA5	9.63759e-38	-0.731177	0	0.265	2.00607e-33	Fibroblasts
TFPI2	1.02375e-37	1.50844	0.289	0.02	2.13093e-33	Fibroblasts
NTN4	1.15428e-37	-0.766697	0.007	0.28	2.40263e-33	Fibroblasts
FAM180A	1.32037e-37	0.833112	0.25	0.002	2.74834e-33	Fibroblasts
TGFB1I1	1.54155e-37	-0.795462	0.159	0.505	3.20873e-33	Fibroblasts
ABL2	2.64245e-37	1.22019	0.328	0.044	5.50026e-33	Fibroblasts
UTRN	3.11377e-37	-0.992523	0.154	0.493	6.48131e-33	Fibroblasts
GAPDH	3.86459e-37	-0.628417	0.785	0.878	8.04414e-33	Fibroblasts
TACC1	4.36116e-37	-0.877381	0.237	0.589	9.07776e-33	Fibroblasts
CXCL14	6.58566e-37	2.57203	0.244	0.002	1.37081e-32	Fibroblasts
LY6E	1.42847e-36	0.948403	0.489	0.166	2.97336e-32	Fibroblasts
SFRP1	1.50221e-36	1.00572	0.243	0.002	3.12685e-32	Fibroblasts
FOSL1	1.71198e-36	1.28208	0.298	0.029	3.56349e-32	Fibroblasts
G0S2	2.98236e-36	1.35235	0.319	0.039	6.20778e-32	Fibroblasts
MYOCD	3.49036e-36	-0.792335	0	0.255	7.26519e-32	Fibroblasts
GPRC5A	4.65629e-36	1.08232	0.274	0.017	9.69207e-32	Fibroblasts
PLAC9	7.18922e-36	-0.796406	0.339	0.678	1.49644e-31	Fibroblasts
AC092164.1	1.13478e-35	-0.722179	0.002	0.257	2.36205e-31	Fibroblasts
SBSPON	1.35836e-35	-0.764517	0.004	0.26	2.82743e-31	Fibroblasts
PALLD	1.43276e-35	-0.83649	0.28	0.611	2.98228e-31	Fibroblasts
COL18A1	1.58775e-35	-0.874105	0.207	0.549	3.30491e-31	Fibroblasts
IFITM1	2.43866e-35	0.943098	0.669	0.331	5.07607e-31	Fibroblasts
COL6A2	2.641e-35	1.00665	0.75	0.574	5.49724e-31	Fibroblasts
CAV2	2.94908e-35	-0.681728	0.187	0.544	6.1385e-31	Fibroblasts
PDLIM3	3.13515e-35	-0.958105	0.256	0.591	6.52581e-31	Fibroblasts
CST3	3.77305e-35	0.661718	0.911	0.841	7.8536e-31	Fibroblasts
LPP	5.11163e-35	-0.85382	0.32	0.638	1.06398e-30	Fibroblasts
NR2F1	2.72984e-34	0.91033	0.27	0.02	5.68216e-30	Fibroblasts
DNAJB1	3.04182e-34	2.02735	0.561	0.289	6.33155e-30	Fibroblasts
PHLDA2	3.49743e-34	-0.887738	0.143	0.478	7.27991e-30	Fibroblasts
DNAJA1	3.56958e-34	1.31589	0.572	0.3	7.43009e-30	Fibroblasts
MEDAG	3.91986e-34	1.17575	0.231	0.003	8.15919e-30	Fibroblasts
CXCL8	4.07175e-34	2.34935	0.261	0.017	8.47535e-30	Fibroblasts
TNFAIP6	4.48142e-34	1.09644	0.231	0.003	9.32807e-30	Fibroblasts
LGR6	7.10218e-34	-0.745008	0	0.24	1.47832e-29	Fibroblasts
THBS2	1.3395e-33	0.984391	0.317	0.047	2.78817e-29	Fibroblasts
ABI3BP	2.72252e-33	0.910631	0.407	0.107	5.66692e-29	Fibroblasts
GGT5	4.73618e-33	1.42451	0.315	0.05	9.85836e-29	Fibroblasts
RPL39	6.70748e-33	0.635899	0.919	0.889	1.39616e-28	Fibroblasts
TSC22D1	7.21778e-33	-0.707731	0.263	0.604	1.50238e-28	Fibroblasts
ACTN4	7.59104e-33	-0.717143	0.289	0.628	1.58007e-28	Fibroblasts
QSOX1	8.98723e-33	1.08448	0.385	0.099	1.87069e-28	Fibroblasts
TBX2-AS1	1.14777e-32	-0.77529	0.028	0.289	2.38908e-28	Fibroblasts
APOE	1.17182e-32	1.10085	0.665	0.366	2.43914e-28	Fibroblasts
PLTP	1.2574e-32	0.851894	0.369	0.081	2.61729e-28	Fibroblasts
CSDC2	1.74843e-32	-0.783922	0.007	0.248	3.63935e-28	Fibroblasts
CKB	4.11566e-32	-0.881787	0.137	0.448	8.56675e-28	Fibroblasts
PDE3A	6.76291e-32	-0.708299	0.059	0.346	1.4077e-27	Fibroblasts
CFI	6.78619e-32	0.668957	0.25	0.017	1.41255e-27	Fibroblasts
RHOA	7.02644e-32	-0.658021	0.533	0.772	1.46255e-27	Fibroblasts
LAMB1	1.11622e-31	0.853449	0.32	0.054	2.32341e-27	Fibroblasts
COX7A1	1.28245e-31	-0.716419	0.146	0.47	2.66941e-27	Fibroblasts
MYOZ1	1.33261e-31	-0.608233	0	0.225	2.77384e-27	Fibroblasts
NTRK3	1.49667e-31	-0.706766	0.022	0.273	3.11531e-27	Fibroblasts
ANAPC16	1.69614e-31	-0.692648	0.263	0.581	3.53051e-27	Fibroblasts
RPS12	1.732e-31	0.562639	0.935	0.914	3.60516e-27	Fibroblasts
PTGS2	1.92732e-31	1.22674	0.241	0.015	4.01171e-27	Fibroblasts
ZFAND2A	2.08905e-31	1.4664	0.32	0.064	4.34836e-27	Fibroblasts
SUSD5	2.0896e-31	-0.662071	0.007	0.243	4.34949e-27	Fibroblasts
COX5B	2.09894e-31	-0.669528	0.435	0.713	4.36894e-27	Fibroblasts
AOC3	2.83638e-31	-0.744983	0.098	0.396	5.90392e-27	Fibroblasts
ALDH1A3	2.96097e-31	0.807221	0.222	0.007	6.16325e-27	Fibroblasts
LRP1	3.29268e-31	0.902899	0.45	0.146	6.8537e-27	Fibroblasts
CCL2	4.65533e-31	1.0493	0.493	0.168	9.69008e-27	Fibroblasts
WDR1	4.81073e-31	-0.616356	0.183	0.503	1.00135e-26	Fibroblasts
ENTPD1	1.18542e-30	-0.687357	0.033	0.292	2.46745e-26	Fibroblasts
HACD1	1.71508e-30	-0.661564	0.006	0.23	3.56994e-26	Fibroblasts
COLEC10	2.66074e-30	1.36608	0.207	0.003	5.53833e-26	Fibroblasts
PACSIN2	2.71326e-30	-0.721804	0.065	0.339	5.64766e-26	Fibroblasts
PDLIM7	2.90059e-30	-0.660954	0.128	0.431	6.03759e-26	Fibroblasts
CD74	4.51967e-30	1.91619	0.583	0.347	9.40769e-26	Fibroblasts
CLEC11A	4.67968e-30	0.83316	0.367	0.094	9.74075e-26	Fibroblasts
SVEP1	5.5291e-30	0.663511	0.215	0.007	1.15088e-25	Fibroblasts
DAB2	7.58916e-30	0.637761	0.239	0.017	1.57968e-25	Fibroblasts
LAMA2	8.43572e-30	0.978205	0.235	0.017	1.75589e-25	Fibroblasts
ARHGEF7	1.02468e-29	-0.759543	0.065	0.339	2.13287e-25	Fibroblasts
TLN1	2.06441e-29	-0.606881	0.343	0.649	4.29707e-25	Fibroblasts
LDB3	2.30933e-29	-0.621194	0	0.21	4.80688e-25	Fibroblasts
CDH6	2.33037e-29	-0.615107	0.007	0.228	4.85066e-25	Fibroblasts
HSPB7	2.47578e-29	-0.630298	0.007	0.227	5.15333e-25	Fibroblasts
COX6A1	2.50022e-29	-0.54407	0.526	0.775	5.20421e-25	Fibroblasts
GPR20	3.05458e-29	-0.583846	0.002	0.213	6.35811e-25	Fibroblasts
COX7A2	5.06069e-29	-0.62149	0.443	0.706	1.05338e-24	Fibroblasts
RPS15A	6.01449e-29	0.513468	0.924	0.898	1.25192e-24	Fibroblasts
HSP90AA1	6.43049e-29	1.36853	0.8	0.753	1.33851e-24	Fibroblasts
COL6A1	7.58339e-29	1.07113	0.63	0.406	1.57848e-24	Fibroblasts
HEY2	8.73394e-29	-0.61807	0.011	0.23	1.81797e-24	Fibroblasts
CPE	1.46651e-28	-0.697531	0.237	0.56	3.05255e-24	Fibroblasts
SPRY1	1.57723e-28	0.896032	0.378	0.112	3.283e-24	Fibroblasts
LINC02256	1.9379e-28	-0.879725	0.12	0.396	4.03374e-24	Fibroblasts
ASPN	2.07954e-28	1.06695	0.328	0.076	4.32857e-24	Fibroblasts
PLAUR	2.4442e-28	0.975733	0.248	0.029	5.08761e-24	Fibroblasts
TBX2	2.77981e-28	-0.738406	0.046	0.297	5.78618e-24	Fibroblasts
FAM162B	3.48448e-28	-0.609713	0.024	0.255	7.25294e-24	Fibroblasts
SOD2	3.5319e-28	1.78244	0.496	0.242	7.35164e-24	Fibroblasts
CXCL2	4.21313e-28	1.90027	0.28	0.047	8.76963e-24	Fibroblasts
CYBA	4.40487e-28	0.960098	0.483	0.203	9.16874e-24	Fibroblasts
HLA-E	4.41191e-28	0.833223	0.678	0.448	9.18339e-24	Fibroblasts
CAP2	5.44623e-28	-0.662695	0.035	0.272	1.13363e-23	Fibroblasts
KLHL23	5.67874e-28	-0.588361	0.011	0.227	1.18203e-23	Fibroblasts
ATP13A3	6.21959e-28	0.898957	0.246	0.029	1.29461e-23	Fibroblasts
NFASC	7.05106e-28	-0.721524	0.072	0.339	1.46768e-23	Fibroblasts
PRSS23	1.03335e-27	0.855198	0.393	0.117	2.15092e-23	Fibroblasts
CCND1	1.19857e-27	-0.776375	0.081	0.349	2.49483e-23	Fibroblasts
SQSTM1	1.22792e-27	1.05022	0.672	0.51	2.55591e-23	Fibroblasts
IFITM3	1.40773e-27	0.569194	0.902	0.856	2.93018e-23	Fibroblasts
FBLN2	2.94554e-27	0.687376	0.202	0.008	6.13115e-23	Fibroblasts
NEXN	3.18734e-27	-0.611165	0.241	0.555	6.63445e-23	Fibroblasts
IER3	3.30144e-27	0.811641	0.404	0.128	6.87194e-23	Fibroblasts
PLP2	3.49825e-27	-0.596202	0.122	0.404	7.2816e-23	Fibroblasts
CAV1	3.86041e-27	-0.526328	0.517	0.797	8.03545e-23	Fibroblasts
ECM1	4.44181e-27	1.60879	0.256	0.039	9.24564e-23	Fibroblasts
EHD2	5.34246e-27	-0.70472	0.163	0.445	1.11203e-22	Fibroblasts
ESAM	7.055e-27	-0.596836	0.078	0.341	1.4685e-22	Fibroblasts
HMGA1	8.93906e-27	0.838428	0.185	0.003	1.86066e-22	Fibroblasts
SGCA	1.49923e-26	-0.641402	0.078	0.337	3.12065e-22	Fibroblasts
DGKG	2.1338e-26	-0.658712	0.009	0.211	4.44151e-22	Fibroblasts
CHCHD10	2.76711e-26	-0.701365	0.244	0.534	5.75974e-22	Fibroblasts
TMEM176A	3.24496e-26	0.832695	0.285	0.054	6.75439e-22	Fibroblasts
MEST	3.55825e-26	0.724149	0.206	0.013	7.40649e-22	Fibroblasts
IGFBP7	3.9015e-26	-0.383813	0.772	0.938	8.12097e-22	Fibroblasts
ENPEP	4.31305e-26	-0.731619	0.056	0.297	8.97761e-22	Fibroblasts
HSPE1	6.3433e-26	1.68233	0.574	0.379	1.32036e-21	Fibroblasts
MGLL	6.6887e-26	-0.513323	0.076	0.329	1.39225e-21	Fibroblasts
HSPD1	6.95977e-26	1.40477	0.606	0.426	1.44868e-21	Fibroblasts
MAPRE2	7.36804e-26	-0.692289	0.148	0.418	1.53366e-21	Fibroblasts
RPL13	9.55705e-26	0.442595	0.935	0.896	1.9893e-21	Fibroblasts
ID3	1.28492e-25	-0.732887	0.337	0.639	2.67457e-21	Fibroblasts
NR4A1	1.70463e-25	-0.881513	0.281	0.569	3.54818e-21	Fibroblasts
PDPN	1.76813e-25	0.5775	0.169	0	3.68036e-21	Fibroblasts
HAS1	2.27218e-25	0.936538	0.176	0.003	4.72955e-21	Fibroblasts
CYSTM1	2.69989e-25	-0.644365	0.248	0.529	5.61982e-21	Fibroblasts
FCGRT	2.74787e-25	0.78289	0.428	0.164	5.71969e-21	Fibroblasts
MYOM1	2.99829e-25	-0.544338	0.007	0.2	6.24094e-21	Fibroblasts
MLF1	3.22192e-25	0.927634	0.244	0.039	6.70644e-21	Fibroblasts
OLFML2A	3.34127e-25	-0.515831	0.002	0.186	6.95486e-21	Fibroblasts
RASD1	4.46946e-25	-0.977383	0.024	0.233	9.30319e-21	Fibroblasts
IL32	4.56139e-25	0.765782	0.45	0.166	9.49453e-21	Fibroblasts
GADD45B	4.75433e-25	-1.10288	0.456	0.681	9.89614e-21	Fibroblasts
KDM6B	7.51357e-25	1.10619	0.328	0.094	1.56395e-20	Fibroblasts
PDGFRB	8.02278e-25	-0.826361	0.226	0.507	1.66994e-20	Fibroblasts
HSP90AB1	8.10788e-25	1.24006	0.863	0.824	1.68766e-20	Fibroblasts
HLA-DRB1	1.02004e-24	1.71957	0.37	0.141	2.12322e-20	Fibroblasts
WFDC1	1.05623e-24	-0.617409	0.052	0.287	2.19854e-20	Fibroblasts
UQCRB	1.16248e-24	-0.538721	0.52	0.753	2.41969e-20	Fibroblasts
TTLL7	1.1684e-24	-0.646366	0.048	0.272	2.43202e-20	Fibroblasts
ADAMTS2	1.22706e-24	0.738692	0.219	0.023	2.55412e-20	Fibroblasts
NPNT	1.59077e-24	-0.591662	0.037	0.257	3.31119e-20	Fibroblasts
SERPING1	2.14371e-24	0.699834	0.726	0.564	4.46213e-20	Fibroblasts
C1QTNF1	2.35877e-24	-0.634297	0.187	0.471	4.90978e-20	Fibroblasts
TMEM38B	2.69798e-24	-0.557236	0.022	0.225	5.61585e-20	Fibroblasts
IFI16	2.96089e-24	0.819808	0.428	0.169	6.1631e-20	Fibroblasts
RASL12	3.32431e-24	-0.543138	0.044	0.265	6.91956e-20	Fibroblasts
HIST1H4C	3.44458e-24	-0.609662	0.176	0.446	7.1699e-20	Fibroblasts
HSPA1A	3.90809e-24	0.857777	0.702	0.555	8.13468e-20	Fibroblasts
NOL3	4.26868e-24	-0.535073	0.035	0.248	8.88526e-20	Fibroblasts
ILK	5.1441e-24	-0.585006	0.25	0.535	1.07075e-19	Fibroblasts
FILIP1	5.76502e-24	-0.543399	0.128	0.386	1.19999e-19	Fibroblasts
CYTOR	6.49987e-24	1.15726	0.389	0.148	1.35295e-19	Fibroblasts
RBPMS	6.92348e-24	-0.58479	0.241	0.517	1.44112e-19	Fibroblasts
LIMS2	7.47461e-24	-0.513153	0.054	0.282	1.55584e-19	Fibroblasts
PLS3	7.58387e-24	-0.616295	0.226	0.5	1.57858e-19	Fibroblasts
IGF2	8.72368e-24	0.846398	0.157	0	1.81583e-19	Fibroblasts
ID1	1.05563e-23	-0.851855	0.074	0.305	2.1973e-19	Fibroblasts
GJA4	1.07206e-23	-0.623179	0.085	0.332	2.23149e-19	Fibroblasts
ROCK1	1.16961e-23	-0.520201	0.187	0.466	2.43454e-19	Fibroblasts
CAVIN1	1.24888e-23	-0.64873	0.419	0.653	2.59955e-19	Fibroblasts
COX8A	1.28305e-23	-0.602577	0.37	0.621	2.67066e-19	Fibroblasts
PPP1R1A	1.42126e-23	-0.529266	0.004	0.18	2.95835e-19	Fibroblasts
COL5A1	1.77688e-23	0.869428	0.287	0.067	3.69857e-19	Fibroblasts
SLC30A1	2.74783e-23	0.843236	0.191	0.015	5.7196e-19	Fibroblasts
COL14A1	2.75448e-23	0.785804	0.517	0.268	5.73345e-19	Fibroblasts
TMEM51	2.93941e-23	-0.618967	0.069	0.295	6.11838e-19	Fibroblasts
PLXDC2	3.19319e-23	0.507046	0.176	0.008	6.64663e-19	Fibroblasts
VCAN	3.24166e-23	0.768746	0.215	0.027	6.74751e-19	Fibroblasts
PTK2	3.41288e-23	-0.557088	0.128	0.384	7.10391e-19	Fibroblasts
ADAMTS13	3.84292e-23	0.853898	0.157	0.002	7.99903e-19	Fibroblasts
FKBP5	4.41421e-23	-0.694555	0.248	0.512	9.18817e-19	Fibroblasts
HIP1	5.91584e-23	-0.695183	0.046	0.258	1.23138e-18	Fibroblasts
AKAP1	6.13104e-23	-0.501452	0.039	0.248	1.27618e-18	Fibroblasts
CYB5R3	6.47993e-23	-0.539582	0.261	0.544	1.3488e-18	Fibroblasts
UGDH	7.31013e-23	1.06903	0.285	0.074	1.5216e-18	Fibroblasts
SERPINE2	7.64457e-23	0.64171	0.226	0.034	1.59122e-18	Fibroblasts
ERRFI1	8.02214e-23	1.23809	0.383	0.156	1.66981e-18	Fibroblasts
SGK1	8.49056e-23	0.853841	0.256	0.05	1.76731e-18	Fibroblasts
AC016831.1	1.11866e-22	0.791134	0.174	0.01	2.3285e-18	Fibroblasts
TMEM176B	1.26795e-22	0.812157	0.267	0.057	2.63924e-18	Fibroblasts
HSP90B1	1.36732e-22	0.702605	0.722	0.611	2.84608e-18	Fibroblasts
APOD	1.5335e-22	0.807756	0.154	0.002	3.19198e-18	Fibroblasts
ADD3	1.55824e-22	0.668023	0.357	0.119	3.24347e-18	Fibroblasts
DUSP5	1.56238e-22	0.770346	0.206	0.025	3.25209e-18	Fibroblasts
NRIP2	1.64746e-22	-0.533717	0.011	0.188	3.42918e-18	Fibroblasts
CDH13	1.85374e-22	-0.511578	0.011	0.188	3.85856e-18	Fibroblasts
RPS28	2.00837e-22	0.472443	0.893	0.861	4.18042e-18	Fibroblasts
EDIL3	2.31446e-22	-0.617004	0.063	0.287	4.81755e-18	Fibroblasts
C8orf88	2.4031e-22	-0.621363	0.056	0.268	5.00205e-18	Fibroblasts
SPEG	2.46501e-22	-0.534639	0.015	0.196	5.13091e-18	Fibroblasts
PARM1	2.57921e-22	-0.479528	0.009	0.183	5.36863e-18	Fibroblasts
GUCY1B1	3.07295e-22	-0.585943	0.185	0.45	6.39635e-18	Fibroblasts
ANXA6	3.42478e-22	-0.54952	0.241	0.507	7.12868e-18	Fibroblasts
ANGPTL6	6.35086e-22	1.04684	0.169	0.01	1.32193e-17	Fibroblasts
AKAP6	6.51201e-22	-0.548924	0.006	0.171	1.35547e-17	Fibroblasts
ACTN1	6.61705e-22	-0.536946	0.3	0.577	1.37734e-17	Fibroblasts
JUN	6.71247e-22	-0.806057	0.585	0.78	1.3972e-17	Fibroblasts
IGF1	6.81479e-22	0.703813	0.154	0.003	1.4185e-17	Fibroblasts
TRIB1	6.88437e-22	0.943584	0.209	0.03	1.43298e-17	Fibroblasts
COX6C	7.01858e-22	-0.500498	0.485	0.718	1.46092e-17	Fibroblasts
ABCA6	8.71719e-22	0.601342	0.17	0.01	1.81448e-17	Fibroblasts
OGN	9.56759e-22	0.724366	0.274	0.065	1.99149e-17	Fibroblasts
TIMP2	9.75484e-22	0.712404	0.441	0.198	2.03047e-17	Fibroblasts
MOB2	1.15699e-21	-0.537099	0.033	0.227	2.40827e-17	Fibroblasts
BRK1	1.38942e-21	-0.502872	0.387	0.633	2.89207e-17	Fibroblasts
HMCN1	1.65916e-21	0.738932	0.156	0.005	3.45355e-17	Fibroblasts
TSPAN4	1.72936e-21	0.591347	0.311	0.091	3.59967e-17	Fibroblasts
CPXM1	1.82268e-21	0.522258	0.146	0.002	3.79391e-17	Fibroblasts
PPIB	2.10903e-21	0.730632	0.68	0.565	4.38995e-17	Fibroblasts
KRT18	2.13044e-21	0.934492	0.356	0.126	4.43452e-17	Fibroblasts
GFPT2	2.5235e-21	0.725441	0.233	0.045	5.25268e-17	Fibroblasts
BDKRB1	2.81507e-21	0.627225	0.141	0	5.85956e-17	Fibroblasts
CALM1	2.86723e-21	-0.497494	0.535	0.772	5.96815e-17	Fibroblasts
RND3	2.98723e-21	0.96418	0.363	0.139	6.21791e-17	Fibroblasts
FBN1	2.99372e-21	0.801857	0.302	0.091	6.23142e-17	Fibroblasts
PPDPF	4.07944e-21	-0.540256	0.574	0.765	8.49135e-17	Fibroblasts
FOXS1	5.09612e-21	-0.4879	0.019	0.193	1.06076e-16	Fibroblasts
EMP3	5.7185e-21	0.777266	0.544	0.326	1.19031e-16	Fibroblasts
DDX5	6.10931e-21	0.763083	0.807	0.733	1.27165e-16	Fibroblasts
PPP1R12B	6.34422e-21	-0.745231	0.12	0.352	1.32055e-16	Fibroblasts
LRAT	6.87552e-21	0.745646	0.143	0.002	1.43114e-16	Fibroblasts
RELN	7.0943e-21	0.985138	0.143	0.002	1.47668e-16	Fibroblasts
HGF	7.22395e-21	1.14445	0.263	0.069	1.50367e-16	Fibroblasts
C1QTNF2	7.35146e-21	-0.479385	0.024	0.203	1.53021e-16	Fibroblasts
CHURC1	8.52843e-21	-0.517941	0.296	0.557	1.77519e-16	Fibroblasts
PODN	8.61024e-21	0.586785	0.174	0.015	1.79222e-16	Fibroblasts
GUK1	9.41067e-21	-0.511301	0.4	0.644	1.95883e-16	Fibroblasts
C9orf3	9.76085e-21	-0.547951	0.113	0.346	2.03172e-16	Fibroblasts
SYPL1	9.86991e-21	-0.602142	0.202	0.451	2.05442e-16	Fibroblasts
SH3D19	1.00447e-20	0.606261	0.207	0.032	2.0908e-16	Fibroblasts
SEMA3C	1.00483e-20	0.634922	0.193	0.025	2.09156e-16	Fibroblasts
ATP2B4	1.49198e-20	-0.505279	0.187	0.451	3.10556e-16	Fibroblasts
CHIC2	1.50347e-20	0.672402	0.287	0.079	3.12948e-16	Fibroblasts
NDUFB7	1.50653e-20	-0.460427	0.265	0.527	3.13585e-16	Fibroblasts
ZFYVE21	1.51819e-20	-0.53611	0.13	0.367	3.16012e-16	Fibroblasts
SORBS1	2.21848e-20	-0.592833	0.111	0.339	4.61776e-16	Fibroblasts
MAFF	2.45626e-20	1.26825	0.398	0.201	5.1127e-16	Fibroblasts
HLA-DQA1	2.4602e-20	0.855257	0.233	0.047	5.1209e-16	Fibroblasts
ADAMTSL2	2.47515e-20	0.609847	0.156	0.008	5.15203e-16	Fibroblasts
CCNI	2.71577e-20	-0.506971	0.613	0.768	5.65287e-16	Fibroblasts
NMRK2	2.8307e-20	-0.601791	0	0.146	5.8921e-16	Fibroblasts
ABCA8	2.87712e-20	0.606331	0.17	0.015	5.98873e-16	Fibroblasts
PDCL3	2.90116e-20	-0.443959	0.024	0.2	6.03877e-16	Fibroblasts
NFKBIA	2.9376e-20	0.914161	0.707	0.586	6.11462e-16	Fibroblasts
NDUFB9	2.94021e-20	-0.468241	0.343	0.596	6.12004e-16	Fibroblasts
LGI4	3.19501e-20	-0.431192	0.011	0.173	6.65042e-16	Fibroblasts
HLA-DQB1	3.45276e-20	0.748325	0.178	0.018	7.18692e-16	Fibroblasts
CDS2	3.551e-20	-0.535553	0.087	0.3	7.39141e-16	Fibroblasts
ARHGAP10	3.77342e-20	-0.599012	0.169	0.413	7.85437e-16	Fibroblasts
KANK2	3.92986e-20	-0.512135	0.211	0.466	8.18e-16	Fibroblasts
ZBTB16	4.06659e-20	-0.591191	0.174	0.416	8.46461e-16	Fibroblasts
PFN1	4.1239e-20	-0.457289	0.654	0.814	8.5839e-16	Fibroblasts
CACNA1C	4.36212e-20	-0.598564	0.022	0.195	9.07975e-16	Fibroblasts
PDE5A	4.72511e-20	-0.518165	0.015	0.18	9.83533e-16	Fibroblasts
CAMK2G	5.38142e-20	-0.570783	0.069	0.273	1.12014e-15	Fibroblasts
SNTA1	5.78131e-20	-0.442775	0.022	0.191	1.20338e-15	Fibroblasts
BTG1	6.15983e-20	-0.525748	0.457	0.693	1.28217e-15	Fibroblasts
RGS6	6.38067e-20	-0.546442	0.004	0.153	1.32814e-15	Fibroblasts
NPC2	6.66909e-20	0.694815	0.543	0.336	1.38817e-15	Fibroblasts
EMD	9.87308e-20	-0.531316	0.25	0.5	2.05508e-15	Fibroblasts
EBF1	1.03662e-19	-0.492023	0.067	0.272	2.15773e-15	Fibroblasts
PLCE1	1.10646e-19	-0.548153	0.033	0.213	2.3031e-15	Fibroblasts
GUCY1A1	1.2269e-19	-0.508327	0.163	0.403	2.5538e-15	Fibroblasts
PTX3	1.26276e-19	1.75936	0.143	0.005	2.62844e-15	Fibroblasts
CPM	1.29084e-19	-0.541967	0.022	0.191	2.68688e-15	Fibroblasts
FXYD5	1.33123e-19	0.558058	0.328	0.106	2.77095e-15	Fibroblasts
SRPX2	1.37689e-19	0.427468	0.139	0.003	2.86599e-15	Fibroblasts
CALM2	1.40703e-19	-0.400466	0.594	0.792	2.92873e-15	Fibroblasts
SLC25A3	1.44311e-19	-0.45427	0.433	0.676	3.00384e-15	Fibroblasts
PDLIM5	1.49422e-19	-0.633371	0.32	0.552	3.11023e-15	Fibroblasts
LAMA5	1.5467e-19	-0.522457	0.024	0.195	3.21945e-15	Fibroblasts
AC036108.2	1.58257e-19	-0.496155	0.02	0.186	3.29412e-15	Fibroblasts
CRIM1	1.63535e-19	-0.563116	0.106	0.327	3.40399e-15	Fibroblasts
ISLR	1.7067e-19	0.646309	0.311	0.102	3.55249e-15	Fibroblasts
SLC16A1	1.86053e-19	0.532131	0.15	0.008	3.87269e-15	Fibroblasts
BCAP29	2.45265e-19	-0.542975	0.156	0.394	5.1052e-15	Fibroblasts
HLA-DRA	2.61787e-19	1.17901	0.346	0.144	5.44911e-15	Fibroblasts
NR1H4	2.71309e-19	0.706643	0.181	0.023	5.6473e-15	Fibroblasts
ARC	3.03031e-19	0.986292	0.163	0.015	6.30759e-15	Fibroblasts
SYNGR2	3.14479e-19	-0.513811	0.141	0.381	6.54588e-15	Fibroblasts
KRT8	3.22438e-19	0.590524	0.276	0.076	6.71156e-15	Fibroblasts
CREB5	3.30909e-19	0.667753	0.183	0.025	6.88787e-15	Fibroblasts
SEPT7	3.71185e-19	-0.475033	0.506	0.742	7.72621e-15	Fibroblasts
UQCR11	4.10249e-19	-0.447724	0.394	0.653	8.53933e-15	Fibroblasts
ARPC2	4.3154e-19	-0.489254	0.439	0.673	8.98251e-15	Fibroblasts
CTSK	4.47048e-19	0.621115	0.207	0.039	9.30529e-15	Fibroblasts
HINT1	5.4208e-19	-0.479191	0.419	0.653	1.12834e-14	Fibroblasts
AKR1C1	6.22011e-19	0.898268	0.172	0.02	1.29472e-14	Fibroblasts
SBDS	7.19633e-19	-0.493883	0.374	0.614	1.49792e-14	Fibroblasts
SLC25A6	7.58185e-19	-0.494971	0.537	0.738	1.57816e-14	Fibroblasts
SYNPO2	7.71841e-19	-0.592425	0.213	0.458	1.60659e-14	Fibroblasts
HADH	7.89005e-19	-0.519978	0.065	0.257	1.64231e-14	Fibroblasts
HHIP	8.35929e-19	0.848128	0.124	0	1.73999e-14	Fibroblasts
TNFRSF11B	9.63038e-19	0.793064	0.156	0.013	2.00456e-14	Fibroblasts
KCNMA1	1.05347e-18	-0.536359	0.03	0.2	2.19279e-14	Fibroblasts
FOSB	1.14412e-18	1.0636	0.543	0.352	2.38148e-14	Fibroblasts
TNFRSF12A	1.32036e-18	1.14656	0.363	0.168	2.74833e-14	Fibroblasts
LHFPL6	1.44003e-18	-0.543635	0.304	0.547	2.99742e-14	Fibroblasts
DSE	1.65999e-18	0.525826	0.265	0.072	3.45526e-14	Fibroblasts
PDE4C	1.96737e-18	-0.454902	0	0.133	4.09507e-14	Fibroblasts
USP2	1.97051e-18	-0.437887	0.015	0.166	4.10162e-14	Fibroblasts
GRIP2	1.98976e-18	-0.459305	0.009	0.156	4.14169e-14	Fibroblasts
DAPK1	2.19889e-18	0.504556	0.187	0.029	4.57699e-14	Fibroblasts
C7orf50	2.86007e-18	-0.454118	0.083	0.28	5.95324e-14	Fibroblasts
NT5DC2	2.89477e-18	-0.496295	0.048	0.23	6.02546e-14	Fibroblasts
MYO10	2.92124e-18	0.558364	0.154	0.013	6.08056e-14	Fibroblasts
CAP1	2.93214e-18	-0.453755	0.244	0.487	6.10324e-14	Fibroblasts
HLA-DRB5	3.05151e-18	1.02777	0.233	0.057	6.35171e-14	Fibroblasts
OSR1	3.09143e-18	0.516906	0.133	0.005	6.43481e-14	Fibroblasts
RERG	3.30399e-18	-0.471196	0.072	0.268	6.87726e-14	Fibroblasts
TNFAIP2	3.57753e-18	0.516257	0.183	0.029	7.44663e-14	Fibroblasts
CCBE1	3.76864e-18	0.463843	0.137	0.007	7.84443e-14	Fibroblasts
BNC2	3.90165e-18	0.43889	0.124	0.002	8.12128e-14	Fibroblasts
SLIT2	4.12907e-18	0.455717	0.141	0.008	8.59465e-14	Fibroblasts
HAS2	4.15099e-18	0.723842	0.124	0.002	8.64029e-14	Fibroblasts
JPH2	4.30385e-18	-0.395541	0.004	0.139	8.95847e-14	Fibroblasts
SPON2	4.58738e-18	0.593371	0.191	0.032	9.54863e-14	Fibroblasts
LOX	4.6537e-18	0.442266	0.128	0.003	9.68669e-14	Fibroblasts
ARHGEF9	5.2562e-18	-0.44411	0.017	0.168	1.09408e-13	Fibroblasts
DBH	5.47787e-18	0.646777	0.119	0	1.14022e-13	Fibroblasts
HRC	5.5585e-18	-0.42671	0.026	0.188	1.157e-13	Fibroblasts
HSPB1	5.84589e-18	-0.618081	0.661	0.794	1.21682e-13	Fibroblasts
RAB7A	5.86652e-18	0.766988	0.515	0.332	1.22112e-13	Fibroblasts
PPP2R5A	5.95929e-18	-0.48384	0.048	0.225	1.24043e-13	Fibroblasts
IGFBP2	6.09338e-18	0.857786	0.341	0.134	1.26834e-13	Fibroblasts
FGF7	6.41187e-18	0.646297	0.159	0.017	1.33463e-13	Fibroblasts
DMPK	6.60534e-18	-0.426297	0.035	0.203	1.3749e-13	Fibroblasts
RPS15	6.80185e-18	0.379451	0.874	0.881	1.41581e-13	Fibroblasts
PRKG1	7.44289e-18	-0.634632	0.152	0.371	1.54924e-13	Fibroblasts
PLOD2	7.86481e-18	0.588784	0.243	0.064	1.63706e-13	Fibroblasts
DYNLT1	8.48397e-18	-0.509329	0.287	0.527	1.76594e-13	Fibroblasts
IGFBP4	9.9361e-18	0.599539	0.648	0.453	2.0682e-13	Fibroblasts
TXNRD1	1.02456e-17	1.06896	0.28	0.097	2.13262e-13	Fibroblasts
COL5A2	1.08102e-17	0.678711	0.315	0.114	2.25015e-13	Fibroblasts
RASGRP2	1.12309e-17	-0.418421	0.069	0.265	2.33772e-13	Fibroblasts
EIF5	1.13434e-17	0.765324	0.583	0.419	2.36113e-13	Fibroblasts
UBC	1.31961e-17	0.949977	0.798	0.785	2.74678e-13	Fibroblasts
FLRT2	1.40856e-17	0.473497	0.13	0.005	2.93191e-13	Fibroblasts
CTSC	1.41214e-17	0.821445	0.285	0.096	2.93936e-13	Fibroblasts
FCHSD2	1.46655e-17	-0.474549	0.057	0.24	3.05263e-13	Fibroblasts
CSDE1	1.58425e-17	-0.544701	0.391	0.592	3.29762e-13	Fibroblasts
MRGPRF	1.62085e-17	-0.479236	0.039	0.205	3.37381e-13	Fibroblasts
GLIS3	1.698e-17	0.390596	0.157	0.017	3.5344e-13	Fibroblasts
APOLD1	1.85167e-17	-0.628475	0.009	0.148	3.85425e-13	Fibroblasts
SLMAP	2.45309e-17	-0.565058	0.078	0.268	5.1061e-13	Fibroblasts
GJA1	2.51502e-17	0.387055	0.119	0.002	5.23501e-13	Fibroblasts
CXCL3	2.52161e-17	1.45977	0.135	0.008	5.24873e-13	Fibroblasts
MUSTN1	2.69723e-17	-0.402403	0.002	0.129	5.61428e-13	Fibroblasts
RPL12	2.90995e-17	0.389365	0.913	0.899	6.05705e-13	Fibroblasts
RPLP2	2.93509e-17	0.361635	0.893	0.874	6.10939e-13	Fibroblasts
FABP3	3.08311e-17	-0.254919	0.039	0.21	6.4175e-13	Fibroblasts
ALDOA	3.09993e-17	-0.490484	0.4	0.636	6.45251e-13	Fibroblasts
KIF1C	3.11118e-17	-0.451137	0.041	0.206	6.47591e-13	Fibroblasts
PKM	3.42008e-17	-0.427271	0.25	0.482	7.11891e-13	Fibroblasts
COX17	3.45099e-17	-0.540893	0.202	0.423	7.18324e-13	Fibroblasts
IRF1	3.54127e-17	0.914018	0.356	0.156	7.37116e-13	Fibroblasts
GDF2	3.55844e-17	0.616103	0.113	0	7.40689e-13	Fibroblasts
FDFT1	3.56489e-17	-0.439285	0.087	0.28	7.42032e-13	Fibroblasts
TSPAN2	3.69284e-17	-0.40056	0.013	0.154	7.68664e-13	Fibroblasts
ARL6IP4	3.94941e-17	-0.380729	0.307	0.544	8.2207e-13	Fibroblasts
PLA2G5	4.13123e-17	-0.586039	0.091	0.279	8.59917e-13	Fibroblasts
CTSL	4.15065e-17	1.02706	0.467	0.277	8.63958e-13	Fibroblasts
RPL37	4.16236e-17	0.431689	0.841	0.831	8.66394e-13	Fibroblasts
DNAJA4	4.36875e-17	0.686879	0.141	0.012	9.09355e-13	Fibroblasts
ANP32B	5.08779e-17	-0.462514	0.25	0.48	1.05902e-12	Fibroblasts
LTBP1	5.33762e-17	-0.570614	0.213	0.45	1.11103e-12	Fibroblasts
CXCL1	6.17027e-17	1.79758	0.12	0.003	1.28434e-12	Fibroblasts
HLA-DPA1	7.46692e-17	0.992663	0.348	0.163	1.55424e-12	Fibroblasts
ZFPM2	7.52419e-17	0.474696	0.163	0.022	1.56616e-12	Fibroblasts
FHL5	7.69947e-17	-0.420618	0	0.121	1.60264e-12	Fibroblasts
HSPA5	8.56627e-17	0.828656	0.548	0.361	1.78307e-12	Fibroblasts
CCNL1	1.01542e-16	0.682294	0.452	0.252	2.1136e-12	Fibroblasts
HSPA6	1.03183e-16	1.22893	0.146	0.015	2.14776e-12	Fibroblasts
LGALS3BP	1.13367e-16	0.681649	0.463	0.265	2.35973e-12	Fibroblasts
NDUFB10	1.14927e-16	-0.412884	0.319	0.552	2.39222e-12	Fibroblasts
MATN2	1.25771e-16	0.546489	0.157	0.02	2.61792e-12	Fibroblasts
RASA4	1.33436e-16	-0.465024	0.028	0.18	2.77746e-12	Fibroblasts
MYO1D	1.34075e-16	-0.527822	0.069	0.245	2.79078e-12	Fibroblasts
JADE1	1.38108e-16	-0.529362	0.072	0.253	2.87471e-12	Fibroblasts
CCL21	1.383e-16	1.288	0.254	0.076	2.87872e-12	Fibroblasts
SPECC1	1.41142e-16	-0.442153	0.03	0.185	2.93787e-12	Fibroblasts
MCL1	1.46628e-16	0.904128	0.546	0.378	3.05207e-12	Fibroblasts
RPL36	1.51641e-16	0.456875	0.813	0.799	3.15641e-12	Fibroblasts
GSTP1	1.52339e-16	-0.365214	0.613	0.787	3.17093e-12	Fibroblasts
KLF5	1.68701e-16	0.543834	0.137	0.012	3.5115e-12	Fibroblasts
DAAM1	1.71019e-16	0.540343	0.243	0.069	3.55976e-12	Fibroblasts
RASL11A	1.78511e-16	-0.728431	0.152	0.356	3.71571e-12	Fibroblasts
KCTD12	1.85219e-16	0.476141	0.15	0.017	3.85532e-12	Fibroblasts
DUSP26	1.86612e-16	-0.349203	0.002	0.122	3.88434e-12	Fibroblasts
LSP1	1.94118e-16	0.601126	0.193	0.039	4.04056e-12	Fibroblasts
JUND	2.12902e-16	0.880446	0.431	0.235	4.43155e-12	Fibroblasts
PRNP	2.14041e-16	0.593134	0.402	0.195	4.45526e-12	Fibroblasts
PIM1	2.17073e-16	0.653382	0.191	0.04	4.51838e-12	Fibroblasts
CLDN11	2.29182e-16	0.418387	0.107	0	4.77043e-12	Fibroblasts
LIFR	2.45671e-16	0.936441	0.274	0.099	5.11364e-12	Fibroblasts
TPBG	2.70585e-16	0.451294	0.148	0.017	5.63222e-12	Fibroblasts
GJC1	2.71101e-16	-0.397421	0.011	0.144	5.64297e-12	Fibroblasts
FMO2	3.06149e-16	0.611105	0.207	0.049	6.37249e-12	Fibroblasts
ALDH1A1	3.34395e-16	0.973511	0.293	0.114	6.96042e-12	Fibroblasts
MCUB	3.43848e-16	0.384674	0.165	0.025	7.1572e-12	Fibroblasts
CCNH	3.59807e-16	-0.748418	0.144	0.341	7.48937e-12	Fibroblasts
TOB1	3.6027e-16	-0.60953	0.096	0.28	7.49902e-12	Fibroblasts
VMP1	3.669e-16	0.868856	0.307	0.124	7.63703e-12	Fibroblasts
LTBP4	3.87326e-16	0.702652	0.398	0.195	8.06219e-12	Fibroblasts
VCAM1	3.91228e-16	0.876192	0.233	0.065	8.1434e-12	Fibroblasts
TESC	4.05934e-16	-0.372254	0.006	0.129	8.44951e-12	Fibroblasts
CD302	4.24591e-16	0.701937	0.365	0.168	8.83786e-12	Fibroblasts
AC004922.1	4.63525e-16	-0.4534	0.05	0.213	9.64827e-12	Fibroblasts
ATP5F1A	4.85479e-16	-0.364166	0.226	0.455	1.01052e-11	Fibroblasts
RASSF3	4.89261e-16	-0.351474	0.009	0.138	1.0184e-11	Fibroblasts
GAS7	5.66555e-16	0.388935	0.109	0.002	1.17928e-11	Fibroblasts
C5orf24	5.69132e-16	-0.415967	0.104	0.295	1.18465e-11	Fibroblasts
AL450332.1	6.14745e-16	-0.395665	0	0.114	1.27959e-11	Fibroblasts
SCN3A	6.14745e-16	-0.417643	0	0.114	1.27959e-11	Fibroblasts
ARF4	6.4337e-16	0.720012	0.472	0.294	1.33918e-11	Fibroblasts
SIVA1	6.83098e-16	-0.458017	0.243	0.468	1.42187e-11	Fibroblasts
AKAP12	7.05151e-16	-0.580029	0.141	0.346	1.46777e-11	Fibroblasts
NLGN4X	8.19264e-16	0.314812	0.113	0.003	1.7053e-11	Fibroblasts
GBP2	8.51232e-16	-0.60412	0.106	0.292	1.77184e-11	Fibroblasts
SLC29A1	8.52194e-16	-0.400833	0.031	0.181	1.77384e-11	Fibroblasts
MRC2	8.65379e-16	0.439974	0.144	0.017	1.80129e-11	Fibroblasts
AGT	8.80461e-16	-0.551398	0.017	0.151	1.83268e-11	Fibroblasts
TUSC3	9.93467e-16	0.597169	0.224	0.064	2.0679e-11	Fibroblasts
F2R	1.02698e-15	0.496538	0.157	0.023	2.13767e-11	Fibroblasts
CACNA1H	1.0313e-15	-0.38187	0	0.112	2.14665e-11	Fibroblasts
HSD11B1	1.14155e-15	0.389295	0.12	0.007	2.37615e-11	Fibroblasts
PDE4D	1.23004e-15	0.398532	0.12	0.007	2.56033e-11	Fibroblasts
METTL7A	1.23023e-15	0.548013	0.302	0.116	2.56072e-11	Fibroblasts
BASP1	1.3061e-15	0.444674	0.141	0.015	2.71866e-11	Fibroblasts
CLMP	1.46369e-15	0.309976	0.102	0	3.04667e-11	Fibroblasts
ATP1B2	1.48271e-15	-0.409767	0.061	0.227	3.08626e-11	Fibroblasts
RPS18	1.50739e-15	0.412708	0.869	0.856	3.13764e-11	Fibroblasts
TOP1	1.71861e-15	0.682509	0.398	0.205	3.57728e-11	Fibroblasts
OR51E1	1.72874e-15	-0.377409	0	0.111	3.59837e-11	Fibroblasts
PDLIM4	1.86755e-15	0.479637	0.172	0.032	3.8873e-11	Fibroblasts
TMOD1	1.88202e-15	-0.514366	0.05	0.208	3.91742e-11	Fibroblasts
SKP1	2.00504e-15	-0.383442	0.698	0.829	4.17349e-11	Fibroblasts
PCDH1	2.40673e-15	-0.309313	0.004	0.119	5.00961e-11	Fibroblasts
NDUFAB1	2.61621e-15	-0.316992	0.233	0.458	5.44564e-11	Fibroblasts
FLNB	2.67508e-15	0.383029	0.143	0.017	5.56817e-11	Fibroblasts
YWHAH	2.76596e-15	-0.427708	0.198	0.414	5.75736e-11	Fibroblasts
OSMR	2.839e-15	0.470778	0.269	0.091	5.90937e-11	Fibroblasts
ACTA2-AS1	2.89556e-15	-0.332594	0	0.109	6.02711e-11	Fibroblasts
PAPSS2	2.89803e-15	0.468726	0.144	0.018	6.03224e-11	Fibroblasts
GPRIN3	2.95813e-15	-0.374417	0.024	0.164	6.15734e-11	Fibroblasts
RTL8C	3.14766e-15	-0.414633	0.252	0.461	6.55185e-11	Fibroblasts
CFL2	3.14986e-15	-0.437788	0.122	0.309	6.55642e-11	Fibroblasts
MGST1	3.48935e-15	0.543261	0.174	0.034	7.26309e-11	Fibroblasts
YBX3	3.75504e-15	-0.531838	0.374	0.589	7.81611e-11	Fibroblasts
THY1	3.80491e-15	0.5544	0.206	0.05	7.91991e-11	Fibroblasts
OAZ2	3.81793e-15	-0.454792	0.115	0.299	7.94703e-11	Fibroblasts
ZNF703	3.86882e-15	-0.405274	0.05	0.208	8.05296e-11	Fibroblasts
ATP5MC3	3.93252e-15	-0.346019	0.398	0.604	8.18554e-11	Fibroblasts
BICC1	4.47079e-15	0.405518	0.107	0.003	9.30595e-11	Fibroblasts
HEG1	5.10096e-15	0.551993	0.178	0.037	1.06176e-10	Fibroblasts
PGM3	5.18694e-15	0.46316	0.172	0.034	1.07966e-10	Fibroblasts
ARHGAP17	5.52857e-15	-0.520257	0.087	0.258	1.15077e-10	Fibroblasts
INF2	5.66486e-15	-0.403907	0.043	0.195	1.17914e-10	Fibroblasts
ZEB1	5.67113e-15	-0.43972	0.119	0.307	1.18045e-10	Fibroblasts
PDGFA	5.96207e-15	-0.286447	0.059	0.225	1.241e-10	Fibroblasts
RUNX1	6.04389e-15	0.435198	0.17	0.032	1.25804e-10	Fibroblasts
AGTR1	6.35487e-15	0.855562	0.194	0.05	1.32277e-10	Fibroblasts
CD82	6.59661e-15	-0.265332	0.043	0.2	1.37308e-10	Fibroblasts
INMT	7.04199e-15	0.544935	0.17	0.034	1.46579e-10	Fibroblasts
DYNC1I1	7.28046e-15	-0.394228	0.013	0.136	1.51543e-10	Fibroblasts
ATP5PB	7.65893e-15	-0.348139	0.248	0.45	1.59421e-10	Fibroblasts
PGM5	7.88789e-15	-0.308568	0.011	0.134	1.64186e-10	Fibroblasts
NFKBIZ	7.98495e-15	0.808916	0.433	0.253	1.66207e-10	Fibroblasts
PRDM16	8.10442e-15	-0.389924	0	0.106	1.68694e-10	Fibroblasts
TMEM131L	8.19735e-15	-0.403773	0.028	0.168	1.70628e-10	Fibroblasts
TES	8.25094e-15	0.637122	0.196	0.05	1.71743e-10	Fibroblasts
SMIM10	8.49834e-15	-0.347407	0.054	0.213	1.76893e-10	Fibroblasts
HLA-DPB1	8.50979e-15	1.14562	0.322	0.154	1.77131e-10	Fibroblasts
VCL	8.92621e-15	-0.503346	0.261	0.471	1.85799e-10	Fibroblasts
HSPA1B	9.3817e-15	0.818691	0.57	0.426	1.9528e-10	Fibroblasts
PMAIP1	9.53093e-15	0.400801	0.106	0.003	1.98386e-10	Fibroblasts
TXNL4A	9.59825e-15	-0.374733	0.102	0.287	1.99788e-10	Fibroblasts
CALM3	1.00716e-14	-0.322993	0.244	0.466	2.09641e-10	Fibroblasts
TYROBP	1.02217e-14	0.70899	0.256	0.089	2.12765e-10	Fibroblasts
ABCA9	1.17034e-14	0.316836	0.109	0.005	2.43606e-10	Fibroblasts
PPM1L	1.23936e-14	-0.393646	0.009	0.128	2.57973e-10	Fibroblasts
MALAT1	1.2555e-14	-0.719306	0.935	0.966	2.61333e-10	Fibroblasts
FABP5	1.26023e-14	-0.48267	0.059	0.218	2.62317e-10	Fibroblasts
CAPZA2	1.27125e-14	-0.45993	0.217	0.419	2.64611e-10	Fibroblasts
DBI	1.31738e-14	-0.47501	0.315	0.513	2.74213e-10	Fibroblasts
LITAF	1.41218e-14	-0.355722	0.235	0.463	2.93945e-10	Fibroblasts
TNFAIP3	1.46157e-14	0.791301	0.23	0.072	3.04225e-10	Fibroblasts
ARHGEF17	1.63452e-14	-0.477289	0.076	0.242	3.40225e-10	Fibroblasts
FOS	1.72939e-14	-0.527213	0.746	0.854	3.59972e-10	Fibroblasts
RANBP3L	1.98421e-14	-0.415323	0.017	0.141	4.13013e-10	Fibroblasts
TAGLN2	2.10551e-14	0.651294	0.617	0.485	4.38261e-10	Fibroblasts
ZFP36L2	2.18019e-14	0.589992	0.526	0.344	4.53807e-10	Fibroblasts
PGF	2.25798e-14	-0.44771	0.069	0.233	4.69999e-10	Fibroblasts
MICAL1	2.2595e-14	-0.320163	0.013	0.133	4.70314e-10	Fibroblasts
PCP4L1	2.26136e-14	-0.33728	0	0.102	4.70702e-10	Fibroblasts
SORL1	2.35166e-14	-0.426355	0.019	0.144	4.89498e-10	Fibroblasts
PEG10	2.59432e-14	0.470321	0.13	0.015	5.40007e-10	Fibroblasts
RARRES3	2.75002e-14	0.517749	0.367	0.176	5.72417e-10	Fibroblasts
EEF1A1	2.76013e-14	-0.26599	0.963	0.96	5.74522e-10	Fibroblasts
TP53I11	2.98142e-14	-0.367324	0.03	0.166	6.20583e-10	Fibroblasts
SMIM12	3.008e-14	-0.372944	0.067	0.227	6.26115e-10	Fibroblasts
HLA-DMA	3.07518e-14	0.578568	0.183	0.044	6.40099e-10	Fibroblasts
NDUFS5	3.12635e-14	-0.374547	0.491	0.678	6.5075e-10	Fibroblasts
HOXB-AS1	3.22712e-14	-0.445231	0.031	0.166	6.71726e-10	Fibroblasts
WFDC2	3.30204e-14	-0.37719	0.009	0.124	6.8732e-10	Fibroblasts
NRIP1	3.49909e-14	0.486289	0.222	0.067	7.28336e-10	Fibroblasts
RTF2	3.75956e-14	-0.36153	0.111	0.29	7.82552e-10	Fibroblasts
HIGD1B	3.77308e-14	-0.525505	0	0.101	7.85368e-10	Fibroblasts
TIMM17B	4.14784e-14	-0.431859	0.07	0.225	8.63373e-10	Fibroblasts
ADAP2	4.23692e-14	-0.439732	0.015	0.134	8.81914e-10	Fibroblasts
SRP14	4.53296e-14	-0.346168	0.641	0.812	9.43535e-10	Fibroblasts
STIP1	4.582e-14	0.685675	0.313	0.143	9.53744e-10	Fibroblasts
CX3CL1	4.88243e-14	-0.376474	0.006	0.114	1.01628e-09	Fibroblasts
MASP1	5.20291e-14	1.04981	0.206	0.064	1.08299e-09	Fibroblasts
CLIC2	5.20388e-14	0.501517	0.124	0.013	1.08319e-09	Fibroblasts
ASB2	5.52846e-14	-0.280825	0.004	0.109	1.15075e-09	Fibroblasts
DUSP6	5.63642e-14	0.397032	0.143	0.022	1.17322e-09	Fibroblasts
MICAL2	5.71059e-14	-0.454753	0.043	0.186	1.18866e-09	Fibroblasts
PSMB6	6.01621e-14	-0.38751	0.267	0.477	1.25227e-09	Fibroblasts
ANTXR1	6.19526e-14	-0.493651	0.163	0.347	1.28954e-09	Fibroblasts
SNAI2	6.55588e-14	0.548879	0.176	0.042	1.36461e-09	Fibroblasts
LIF	6.93106e-14	0.61801	0.104	0.005	1.4427e-09	Fibroblasts
CMTM3	7.21378e-14	0.364182	0.172	0.037	1.50155e-09	Fibroblasts
PGAM1	7.50003e-14	-0.386051	0.259	0.468	1.56113e-09	Fibroblasts
COTL1	7.58019e-14	0.584002	0.224	0.07	1.57782e-09	Fibroblasts
DTNA	7.90982e-14	-0.478849	0.031	0.164	1.64643e-09	Fibroblasts
CYP4X1	8.91845e-14	-0.268067	0.004	0.107	1.85638e-09	Fibroblasts
COX7C	9.04733e-14	-0.395677	0.6	0.742	1.8832e-09	Fibroblasts
BAG3	9.378e-14	1.18441	0.409	0.257	1.95203e-09	Fibroblasts
TPST1	1.06437e-13	0.348033	0.133	0.018	2.2155e-09	Fibroblasts
WWP2	1.15311e-13	-0.368831	0.024	0.151	2.4002e-09	Fibroblasts
RGS7BP	1.23832e-13	-0.294492	0.006	0.111	2.57757e-09	Fibroblasts
SPHK1	1.29341e-13	0.470461	0.178	0.044	2.69224e-09	Fibroblasts
CLIC4	1.29486e-13	-0.371367	0.356	0.569	2.69524e-09	Fibroblasts
NAXE	1.29913e-13	-0.342943	0.135	0.322	2.70413e-09	Fibroblasts
TFPI	1.40101e-13	0.564582	0.359	0.176	2.91621e-09	Fibroblasts
RSU1	1.44621e-13	-0.338302	0.131	0.314	3.01028e-09	Fibroblasts
SORBS3	1.58029e-13	-0.445752	0.167	0.351	3.28936e-09	Fibroblasts
ECE1	1.62964e-13	-0.405705	0.08	0.24	3.39209e-09	Fibroblasts
EIF4B	1.68899e-13	-0.344121	0.324	0.537	3.51563e-09	Fibroblasts
VEZF1	1.6901e-13	-0.454091	0.107	0.279	3.51794e-09	Fibroblasts
PCBD1	1.84269e-13	-0.444567	0.115	0.289	3.83556e-09	Fibroblasts
SMAD9	1.90927e-13	-0.353222	0.006	0.109	3.97415e-09	Fibroblasts
ATP5F1D	2.00324e-13	-0.357736	0.435	0.643	4.16975e-09	Fibroblasts
ECH1	2.01047e-13	-0.383481	0.246	0.446	4.18479e-09	Fibroblasts
YBX1	2.01779e-13	-0.352518	0.643	0.792	4.20004e-09	Fibroblasts
MPC1	2.18933e-13	-0.339714	0.119	0.292	4.55709e-09	Fibroblasts
PTMS	2.19236e-13	-0.379321	0.459	0.643	4.5634e-09	Fibroblasts
AHR	2.34799e-13	0.461635	0.178	0.044	4.88734e-09	Fibroblasts
COX7B	2.3667e-13	-0.377535	0.298	0.508	4.92629e-09	Fibroblasts
EPN2	2.50502e-13	-0.414637	0.067	0.22	5.21419e-09	Fibroblasts
TWIST2	2.55805e-13	0.304767	0.104	0.007	5.32459e-09	Fibroblasts
UQCRC1	2.65018e-13	-0.358693	0.169	0.361	5.51636e-09	Fibroblasts
SRGAP1	2.69956e-13	0.426169	0.133	0.02	5.61913e-09	Fibroblasts
ANKRD28	2.80044e-13	0.480715	0.135	0.022	5.82912e-09	Fibroblasts
TSPO	2.88338e-13	-0.329718	0.246	0.458	6.00175e-09	Fibroblasts
RAD23A	3.48695e-13	-0.440427	0.241	0.426	7.25808e-09	Fibroblasts
SMDT1	3.57081e-13	-0.375092	0.224	0.418	7.43264e-09	Fibroblasts
NTF3	3.62877e-13	-0.424246	0.074	0.233	7.55328e-09	Fibroblasts
BAG1	3.7937e-13	-0.321058	0.139	0.32	7.89658e-09	Fibroblasts
EPAS1	4.1224e-13	-0.285788	0.337	0.576	8.58078e-09	Fibroblasts
COX20	4.14099e-13	-0.339457	0.113	0.284	8.61948e-09	Fibroblasts
DENND3	4.20434e-13	-0.304172	0.011	0.121	8.75134e-09	Fibroblasts
ASAH1	4.68804e-13	-0.391275	0.219	0.416	9.75815e-09	Fibroblasts
CYB5A	4.69818e-13	0.586086	0.352	0.178	9.77927e-09	Fibroblasts
C2	4.70275e-13	0.293544	0.144	0.025	9.78877e-09	Fibroblasts
GAS1	4.96003e-13	0.417042	0.113	0.012	1.03243e-08	Fibroblasts
PARK7	5.10961e-13	-0.315739	0.411	0.621	1.06357e-08	Fibroblasts
PSMC5	5.13354e-13	-0.305101	0.176	0.367	1.06855e-08	Fibroblasts
MAFG	5.17708e-13	0.3958	0.157	0.034	1.07761e-08	Fibroblasts
MT-ND4L	5.20004e-13	-0.366041	0.926	0.948	1.08239e-08	Fibroblasts
FBLIM1	5.30358e-13	-0.441152	0.07	0.221	1.10394e-08	Fibroblasts
RPL34	5.38088e-13	0.334979	0.924	0.903	1.12003e-08	Fibroblasts
RPS19	5.80801e-13	0.366463	0.867	0.841	1.20894e-08	Fibroblasts
CYP1B1	6.07485e-13	0.808532	0.117	0.013	1.26448e-08	Fibroblasts
ENAH	6.97745e-13	-0.465611	0.135	0.31	1.45236e-08	Fibroblasts
PKIG	7.0094e-13	-0.439928	0.189	0.369	1.45901e-08	Fibroblasts
PYGB	7.18548e-13	-0.405151	0.039	0.169	1.49566e-08	Fibroblasts
CDKN1C	7.44126e-13	0.496102	0.222	0.074	1.5489e-08	Fibroblasts
RELB	7.59821e-13	0.370593	0.2	0.059	1.58157e-08	Fibroblasts
RPS23	8.51906e-13	0.307492	0.93	0.909	1.77324e-08	Fibroblasts
CACYBP	8.58503e-13	0.736239	0.322	0.159	1.78697e-08	Fibroblasts
MAF	8.73159e-13	0.393795	0.13	0.02	1.81748e-08	Fibroblasts
CD81	8.9214e-13	0.734375	0.493	0.334	1.85699e-08	Fibroblasts
CFL1	8.99856e-13	-0.311927	0.567	0.748	1.87305e-08	Fibroblasts
PGM2	9.11693e-13	-0.3528	0.026	0.146	1.89769e-08	Fibroblasts
FIS1	9.23129e-13	-0.350713	0.335	0.532	1.92149e-08	Fibroblasts
HSDL2	9.56086e-13	-0.39906	0.131	0.302	1.99009e-08	Fibroblasts
H2AFJ	1.0184e-12	-0.408878	0.319	0.512	2.1198e-08	Fibroblasts
CASP4	1.0355e-12	0.437675	0.17	0.042	2.15539e-08	Fibroblasts
MIF4GD	1.06326e-12	-0.276808	0.022	0.139	2.21318e-08	Fibroblasts
SMARCD3	1.08088e-12	-0.359924	0.056	0.196	2.24984e-08	Fibroblasts
ROBO3	1.09341e-12	0.375588	0.107	0.01	2.27594e-08	Fibroblasts
FHL1	1.16306e-12	-0.546274	0.281	0.465	2.42092e-08	Fibroblasts
ITGA3	1.17418e-12	-0.339957	0.017	0.128	2.44405e-08	Fibroblasts
PLIN2	1.18394e-12	0.486185	0.213	0.069	2.46437e-08	Fibroblasts
CKMT2	1.23001e-12	-0.341591	0.013	0.119	2.56026e-08	Fibroblasts
NDUFS8	1.24917e-12	-0.382293	0.178	0.357	2.60016e-08	Fibroblasts
MPZL1	1.27439e-12	0.466819	0.228	0.079	2.65264e-08	Fibroblasts
IMPA2	1.3485e-12	-0.369179	0.011	0.114	2.80691e-08	Fibroblasts
C1RL	1.36139e-12	0.392548	0.148	0.03	2.83373e-08	Fibroblasts
UQCRQ	1.36811e-12	-0.360003	0.354	0.564	2.84773e-08	Fibroblasts
TCEAL9	1.39292e-12	0.629975	0.369	0.201	2.89937e-08	Fibroblasts
SNX7	1.4079e-12	-0.340948	0.011	0.116	2.93054e-08	Fibroblasts
RYBP	1.42501e-12	0.385369	0.141	0.027	2.96615e-08	Fibroblasts
RAB20	1.48502e-12	-0.31273	0.031	0.156	3.09107e-08	Fibroblasts
CTNNA3	1.59361e-12	-0.293035	0.006	0.102	3.3171e-08	Fibroblasts
IL18	1.59438e-12	0.285617	0.115	0.013	3.31871e-08	Fibroblasts
VIPR1	1.59736e-12	0.857071	0.176	0.05	3.32491e-08	Fibroblasts
NDUFA12	1.59785e-12	-0.345141	0.244	0.448	3.32593e-08	Fibroblasts
MSN	1.60181e-12	-0.316236	0.235	0.428	3.33417e-08	Fibroblasts
ARID5A	1.66497e-12	-0.333495	0.07	0.218	3.46563e-08	Fibroblasts
ADAMTS5	1.67158e-12	0.409862	0.133	0.023	3.47939e-08	Fibroblasts
KTN1	1.73729e-12	-0.387036	0.322	0.517	3.61618e-08	Fibroblasts
MXRA8	1.77127e-12	0.500707	0.291	0.131	3.6869e-08	Fibroblasts
TPPP3	1.78088e-12	-0.300669	0.031	0.156	3.7069e-08	Fibroblasts
CCDC71L	1.79196e-12	0.740573	0.144	0.03	3.72996e-08	Fibroblasts
NDUFS2	1.83581e-12	-0.332404	0.128	0.3	3.82124e-08	Fibroblasts
CITED2	1.84224e-12	0.576793	0.337	0.166	3.83461e-08	Fibroblasts
SUN2	1.89007e-12	-0.349427	0.089	0.248	3.93419e-08	Fibroblasts
ANGPT2	1.95031e-12	-0.271443	0.006	0.102	4.05956e-08	Fibroblasts
CENPW	1.96317e-12	0.448556	0.113	0.013	4.08635e-08	Fibroblasts
PLCXD3	2.00221e-12	0.316356	0.102	0.008	4.16759e-08	Fibroblasts
PLCL1	2.18863e-12	-0.308679	0.013	0.117	4.55564e-08	Fibroblasts
EMILIN1	2.3237e-12	0.79134	0.322	0.166	4.83678e-08	Fibroblasts
RRAD	2.36216e-12	-0.536262	0.054	0.19	4.91684e-08	Fibroblasts
TOB2	2.38933e-12	-0.377869	0.093	0.25	4.9734e-08	Fibroblasts
MYO1E	2.40256e-12	-0.304771	0.048	0.185	5.00093e-08	Fibroblasts
RRBP1	2.40269e-12	0.631462	0.348	0.186	5.0012e-08	Fibroblasts
CASC3	2.45715e-12	-0.397858	0.074	0.221	5.11455e-08	Fibroblasts
MBP	2.5168e-12	0.363634	0.141	0.027	5.23871e-08	Fibroblasts
A4GALT	2.62675e-12	-0.31555	0.026	0.143	5.46757e-08	Fibroblasts
ENC1	2.65404e-12	0.372552	0.12	0.017	5.52439e-08	Fibroblasts
ANGPT1	2.66813e-12	-0.3687	0.061	0.203	5.55371e-08	Fibroblasts
ANAPC15	2.6778e-12	-0.308874	0.035	0.159	5.57384e-08	Fibroblasts
ZNF331	2.73037e-12	-0.772177	0.048	0.178	5.68327e-08	Fibroblasts
MAOA	2.89091e-12	-0.274275	0.006	0.101	6.01742e-08	Fibroblasts
KIAA0040	3.02857e-12	-0.357054	0.059	0.2	6.30396e-08	Fibroblasts
POSTN	3.07538e-12	0.521419	0.126	0.02	6.40139e-08	Fibroblasts
PRDX3	3.27397e-12	-0.418132	0.204	0.384	6.81477e-08	Fibroblasts
ARHGAP29	3.29871e-12	-0.528245	0.13	0.292	6.86626e-08	Fibroblasts
IGF2BP2	3.50522e-12	0.363418	0.104	0.01	7.29612e-08	Fibroblasts
RASSF1	3.67646e-12	-0.407487	0.043	0.171	7.65255e-08	Fibroblasts
STK38L	3.87547e-12	-0.53083	0.056	0.19	8.06679e-08	Fibroblasts
MAPK6	4.11107e-12	0.396843	0.131	0.023	8.55718e-08	Fibroblasts
MRPL20	4.14475e-12	-0.374896	0.209	0.396	8.6273e-08	Fibroblasts
MLF2	4.32247e-12	-0.318346	0.226	0.418	8.99722e-08	Fibroblasts
THBS1	4.3551e-12	0.849098	0.535	0.376	9.06515e-08	Fibroblasts
ATP5MC2	4.51125e-12	-0.3006	0.657	0.802	9.39016e-08	Fibroblasts
IMMT	4.86204e-12	-0.326761	0.069	0.215	1.01203e-07	Fibroblasts
CYC1	4.96515e-12	-0.368512	0.17	0.342	1.0335e-07	Fibroblasts
ANXA11	5.01824e-12	-0.386547	0.244	0.428	1.04455e-07	Fibroblasts
CAMK2N1	5.06805e-12	-0.383053	0.076	0.221	1.05491e-07	Fibroblasts
ETF1	5.23448e-12	0.653278	0.33	0.178	1.08956e-07	Fibroblasts
IFI27	5.37482e-12	0.519623	0.411	0.225	1.11877e-07	Fibroblasts
EOGT	5.52419e-12	-0.336787	0.039	0.166	1.14986e-07	Fibroblasts
NABP1	5.60957e-12	0.405935	0.111	0.013	1.16763e-07	Fibroblasts
SOCS2	5.68277e-12	-0.403111	0.061	0.198	1.18287e-07	Fibroblasts
TNFRSF10B	5.71308e-12	0.346488	0.106	0.012	1.18918e-07	Fibroblasts
NT5C3B	6.09392e-12	-0.287355	0.08	0.225	1.26845e-07	Fibroblasts
DDX21	6.30106e-12	0.684907	0.381	0.221	1.31156e-07	Fibroblasts
PBXIP1	6.74468e-12	-0.36421	0.104	0.263	1.40391e-07	Fibroblasts
B3GNT2	6.81524e-12	-0.31688	0.067	0.21	1.41859e-07	Fibroblasts
ARL3	6.95975e-12	-0.361566	0.119	0.279	1.44867e-07	Fibroblasts
ZNF385D	7.03301e-12	-0.272609	0.007	0.102	1.46392e-07	Fibroblasts
RPL13A	7.07821e-12	0.345858	0.807	0.812	1.47333e-07	Fibroblasts
PEBP1	7.35365e-12	-0.302874	0.511	0.698	1.53066e-07	Fibroblasts
RAD51C	7.70603e-12	-0.260525	0.026	0.139	1.60401e-07	Fibroblasts
ABHD2	8.16193e-12	-0.383516	0.069	0.21	1.69891e-07	Fibroblasts
DMD	8.614e-12	-0.40522	0.133	0.31	1.793e-07	Fibroblasts
EDNRB	8.74542e-12	0.878403	0.241	0.102	1.82036e-07	Fibroblasts
RPS26	8.86329e-12	0.472078	0.837	0.854	1.84489e-07	Fibroblasts
MYH10	8.94756e-12	0.421266	0.287	0.126	1.86243e-07	Fibroblasts
NDUFS7	9.24711e-12	-0.363029	0.174	0.347	1.92479e-07	Fibroblasts
CLEC3B	9.67362e-12	0.420964	0.135	0.027	2.01356e-07	Fibroblasts
UBXN1	1.0936e-11	-0.360432	0.243	0.423	2.27634e-07	Fibroblasts
EPS8	1.09811e-11	-0.367182	0.311	0.513	2.28572e-07	Fibroblasts
AMIGO2	1.10628e-11	-0.359451	0.048	0.178	2.30273e-07	Fibroblasts
GPC3	1.19385e-11	0.419172	0.111	0.015	2.48499e-07	Fibroblasts
SMIM3	1.20743e-11	-0.30728	0.124	0.292	2.51326e-07	Fibroblasts
RFTN1	1.23016e-11	0.316362	0.107	0.013	2.56058e-07	Fibroblasts
SPRYD3	1.31025e-11	-0.281253	0.044	0.171	2.72728e-07	Fibroblasts
MRPL33	1.35656e-11	-0.399849	0.189	0.357	2.82369e-07	Fibroblasts
NME4	1.36099e-11	-0.348666	0.183	0.357	2.83291e-07	Fibroblasts
HEXB	1.41809e-11	0.495302	0.27	0.119	2.95175e-07	Fibroblasts
ANAPC11	1.43762e-11	-0.284673	0.311	0.52	2.9924e-07	Fibroblasts
PIP5K1B	1.56751e-11	-0.330961	0.019	0.122	3.26276e-07	Fibroblasts
TMEM56	1.62371e-11	0.920061	0.185	0.062	3.37974e-07	Fibroblasts
PCNP	1.69029e-11	-0.359602	0.183	0.354	3.51835e-07	Fibroblasts
ABCA1	1.99274e-11	0.345007	0.165	0.044	4.14789e-07	Fibroblasts
STEAP4	2.03262e-11	0.956137	0.211	0.079	4.2309e-07	Fibroblasts
NDUFS1	2.09917e-11	-0.342944	0.059	0.191	4.36943e-07	Fibroblasts
SMTN	2.22092e-11	-0.329417	0.109	0.265	4.62284e-07	Fibroblasts
HIC1	2.38267e-11	0.311562	0.113	0.017	4.95953e-07	Fibroblasts
DOK5	2.42896e-11	0.34129	0.109	0.015	5.05588e-07	Fibroblasts
ADAMTS9-AS2	2.47252e-11	-0.333585	0.087	0.235	5.14654e-07	Fibroblasts
VDAC2	2.72078e-11	-0.396685	0.344	0.512	5.66331e-07	Fibroblasts
GYPC	2.72665e-11	0.522891	0.376	0.223	5.67552e-07	Fibroblasts
BAIAP2	2.73118e-11	0.327617	0.106	0.013	5.68495e-07	Fibroblasts
LGALSL	2.80005e-11	-0.273364	0.05	0.18	5.8283e-07	Fibroblasts
MAP4	2.80846e-11	-0.307042	0.285	0.475	5.8458e-07	Fibroblasts
NDUFA5	2.88676e-11	-0.343141	0.172	0.341	6.0088e-07	Fibroblasts
MIR4435-2HG	2.96501e-11	0.782533	0.309	0.158	6.17168e-07	Fibroblasts
ST6GALNAC6	3.15821e-11	-0.294548	0.048	0.173	6.57381e-07	Fibroblasts
NID2	3.23997e-11	0.374181	0.128	0.025	6.74399e-07	Fibroblasts
GPNMB	3.36143e-11	0.565081	0.237	0.097	6.99682e-07	Fibroblasts
MRPL18	3.47267e-11	0.813788	0.35	0.211	7.22836e-07	Fibroblasts
SPON1	3.51594e-11	0.348877	0.115	0.018	7.31842e-07	Fibroblasts
PYURF	3.65258e-11	-0.251034	0.213	0.401	7.60285e-07	Fibroblasts
CACNB2	3.66086e-11	-0.271989	0.009	0.101	7.62008e-07	Fibroblasts
KIAA0232	3.91038e-11	-0.325322	0.1	0.252	8.13947e-07	Fibroblasts
JUNB	3.92758e-11	-0.601747	0.687	0.772	8.17526e-07	Fibroblasts
RAB6A	4.33686e-11	-0.358528	0.133	0.294	9.02717e-07	Fibroblasts
EEF1G	4.46294e-11	-0.349182	0.474	0.641	9.28961e-07	Fibroblasts
DYNC1LI2	4.51547e-11	-0.349036	0.157	0.32	9.39896e-07	Fibroblasts
CLEC2B	4.52047e-11	0.451299	0.194	0.065	9.40935e-07	Fibroblasts
USP53	4.66097e-11	0.414392	0.167	0.049	9.70181e-07	Fibroblasts
UBE2D2	4.74266e-11	-0.266437	0.267	0.455	9.87185e-07	Fibroblasts
ATP5PF	4.89592e-11	-0.35705	0.42	0.604	1.01909e-06	Fibroblasts
NDUFV2	5.25924e-11	-0.350467	0.261	0.438	1.09471e-06	Fibroblasts
RPL11	5.45833e-11	0.303552	0.928	0.919	1.13615e-06	Fibroblasts
CCDC68	5.59437e-11	0.355439	0.12	0.022	1.16447e-06	Fibroblasts
C1orf54	5.71096e-11	-0.397885	0.054	0.178	1.18874e-06	Fibroblasts
ACO2	6.11009e-11	-0.326311	0.067	0.198	1.27182e-06	Fibroblasts
NES	6.29016e-11	-0.311251	0.059	0.19	1.3093e-06	Fibroblasts
FADS3	6.61804e-11	-0.350296	0.044	0.164	1.37754e-06	Fibroblasts
REL	6.90674e-11	0.530283	0.27	0.126	1.43764e-06	Fibroblasts
NGFR	6.96039e-11	0.610791	0.211	0.079	1.44881e-06	Fibroblasts
NFE2L2	7.43719e-11	0.559345	0.417	0.267	1.54805e-06	Fibroblasts
DHRS7	7.6575e-11	-0.412031	0.141	0.294	1.59391e-06	Fibroblasts
TMEM47	8.18882e-11	-0.33101	0.15	0.312	1.7045e-06	Fibroblasts
STUB1	8.20007e-11	-0.30619	0.213	0.381	1.70684e-06	Fibroblasts
MAF1	8.36401e-11	-0.30129	0.133	0.289	1.74097e-06	Fibroblasts
FXYD1	9.61624e-11	-0.325464	0.461	0.612	2.00162e-06	Fibroblasts
NGRN	9.66763e-11	-0.284461	0.206	0.372	2.01232e-06	Fibroblasts
IQGAP1	9.7237e-11	-0.258237	0.313	0.5	2.02399e-06	Fibroblasts
COL4A2	9.8613e-11	-0.335552	0.222	0.418	2.05263e-06	Fibroblasts
SOCS3	1.00774e-10	0.62608	0.426	0.258	2.0976e-06	Fibroblasts
ZBTB7C	1.04125e-10	-0.2898	0.015	0.109	2.16736e-06	Fibroblasts
ARL2	1.06733e-10	-0.368539	0.135	0.287	2.22165e-06	Fibroblasts
SERPINH1	1.08127e-10	0.478536	0.389	0.22	2.25066e-06	Fibroblasts
DES	1.14055e-10	-0.677468	0.061	0.185	2.37405e-06	Fibroblasts
DGKH	1.15699e-10	-0.415559	0.044	0.161	2.40827e-06	Fibroblasts
SLC25A5	1.19745e-10	-0.374646	0.337	0.518	2.4925e-06	Fibroblasts
FKBP8	1.25822e-10	-0.302413	0.265	0.446	2.61898e-06	Fibroblasts
SLC8A1	1.26352e-10	-0.470918	0.087	0.223	2.63002e-06	Fibroblasts
ARPC5	1.26455e-10	-0.390289	0.267	0.431	2.63216e-06	Fibroblasts
PRMT9	1.28404e-10	-0.434308	0.037	0.149	2.67272e-06	Fibroblasts
FMC1	1.35376e-10	-0.297391	0.076	0.21	2.81785e-06	Fibroblasts
MT-CYB	1.37701e-10	-0.272736	0.983	0.987	2.86626e-06	Fibroblasts
TSC22D2	1.44087e-10	0.504023	0.196	0.07	2.99916e-06	Fibroblasts
TRIM22	1.45429e-10	0.357384	0.189	0.062	3.02711e-06	Fibroblasts
IDS	1.46055e-10	-0.378421	0.144	0.302	3.04013e-06	Fibroblasts
WTIP	1.46945e-10	-0.404803	0.022	0.121	3.05865e-06	Fibroblasts
HADHB	1.51018e-10	-0.317008	0.119	0.27	3.14345e-06	Fibroblasts
MAP1LC3B	1.5206e-10	0.614695	0.411	0.268	3.16514e-06	Fibroblasts
ANK3	1.56991e-10	0.639263	0.207	0.081	3.26776e-06	Fibroblasts
ATP6V1E1	1.60518e-10	-0.31734	0.144	0.304	3.34119e-06	Fibroblasts
COLEC11	1.63154e-10	1.31557	0.337	0.211	3.39606e-06	Fibroblasts
SOX13	1.86596e-10	-0.266803	0.019	0.116	3.88399e-06	Fibroblasts
UAP1	1.9126e-10	0.518182	0.241	0.102	3.98108e-06	Fibroblasts
MFAP2	2.05971e-10	0.399006	0.133	0.032	4.2873e-06	Fibroblasts
NAMPT	2.10295e-10	0.722212	0.363	0.216	4.37728e-06	Fibroblasts
FKBP11	2.18147e-10	0.310169	0.144	0.037	4.54073e-06	Fibroblasts
ANGPTL2	2.23587e-10	0.368924	0.159	0.047	4.65397e-06	Fibroblasts
GNG2	2.32401e-10	0.298107	0.139	0.034	4.83742e-06	Fibroblasts
AC068888.1	2.38985e-10	-0.332038	0.067	0.195	4.97448e-06	Fibroblasts
ZFAND1	2.39901e-10	-0.368895	0.102	0.242	4.99353e-06	Fibroblasts
C1orf43	2.44982e-10	-0.318525	0.163	0.317	5.09929e-06	Fibroblasts
APOL1	2.45535e-10	0.415804	0.165	0.05	5.11081e-06	Fibroblasts
LDHB	2.58453e-10	-0.307908	0.407	0.57	5.37971e-06	Fibroblasts
ATP5MD	2.61291e-10	-0.318866	0.381	0.552	5.43878e-06	Fibroblasts
ATP5F1B	2.67641e-10	-0.344699	0.335	0.515	5.57094e-06	Fibroblasts
ZSWIM6	2.70429e-10	0.300539	0.115	0.022	5.62899e-06	Fibroblasts
MIR497HG	2.74097e-10	-0.305655	0.061	0.183	5.70533e-06	Fibroblasts
ADAMTS9	2.84991e-10	-0.499332	0.057	0.178	5.93208e-06	Fibroblasts
SPINT2	2.88961e-10	0.285903	0.122	0.025	6.01471e-06	Fibroblasts
CELF2	2.90946e-10	0.473513	0.228	0.094	6.05604e-06	Fibroblasts
FBXO32	3.00968e-10	-0.351164	0.054	0.173	6.26464e-06	Fibroblasts
GPR4	3.17448e-10	-0.361375	0.015	0.104	6.60769e-06	Fibroblasts
PKNOX1	3.25229e-10	0.412972	0.156	0.047	6.76965e-06	Fibroblasts
AC245595.1	3.32106e-10	0.354738	0.117	0.023	6.91279e-06	Fibroblasts
SULT1A1	3.32108e-10	0.271464	0.187	0.064	6.91283e-06	Fibroblasts
RAB13	3.35125e-10	-0.331805	0.231	0.404	6.97562e-06	Fibroblasts
EIF3L	3.48042e-10	-0.351571	0.348	0.51	7.24449e-06	Fibroblasts
RAB11B	3.535e-10	-0.297865	0.187	0.349	7.3581e-06	Fibroblasts
LMCD1	3.6702e-10	0.987506	0.217	0.092	7.63953e-06	Fibroblasts
MT-CO1	3.92997e-10	-0.262593	0.987	0.995	8.18023e-06	Fibroblasts
FRMD4A	4.02375e-10	-0.387335	0.057	0.178	8.37543e-06	Fibroblasts
DGKD	4.11849e-10	-0.294416	0.033	0.139	8.57264e-06	Fibroblasts
SKIL	4.13265e-10	0.439312	0.231	0.099	8.60211e-06	Fibroblasts
VPS29	4.25541e-10	-0.348412	0.189	0.344	8.85763e-06	Fibroblasts
CRABP2	4.26917e-10	0.522688	0.144	0.04	8.88628e-06	Fibroblasts
STRAP	4.5021e-10	-0.261405	0.191	0.361	9.37112e-06	Fibroblasts
RASAL2	4.59368e-10	-0.333429	0.094	0.232	9.56175e-06	Fibroblasts
NDFIP1	4.6905e-10	-0.393506	0.267	0.423	9.76327e-06	Fibroblasts
TCEA1	4.90368e-10	-0.349928	0.291	0.461	1.0207e-05	Fibroblasts
NAA10	4.91333e-10	-0.287408	0.115	0.257	1.02271e-05	Fibroblasts
RYR2	5.27991e-10	-0.322764	0.019	0.111	1.09901e-05	Fibroblasts
ADI1	5.40883e-10	-0.295528	0.309	0.488	1.12585e-05	Fibroblasts
MAP7D3	5.58283e-10	-0.328724	0.054	0.168	1.16207e-05	Fibroblasts
HADHA	5.84861e-10	-0.286758	0.241	0.413	1.21739e-05	Fibroblasts
THRAP3	6.12544e-10	-0.27538	0.202	0.372	1.27501e-05	Fibroblasts
MT-CO3	6.20563e-10	-0.298958	0.974	0.977	1.2917e-05	Fibroblasts
MBNL1	6.2884e-10	-0.29823	0.228	0.398	1.30893e-05	Fibroblasts
COX14	6.60041e-10	-0.256889	0.157	0.32	1.37388e-05	Fibroblasts
EIF2S3	6.81496e-10	-0.280867	0.17	0.327	1.41853e-05	Fibroblasts
OSER1	7.02549e-10	0.549738	0.248	0.117	1.46236e-05	Fibroblasts
CDK2AP2	7.29071e-10	-0.315558	0.074	0.201	1.51756e-05	Fibroblasts
TWSG1	7.34719e-10	-0.38288	0.119	0.26	1.52932e-05	Fibroblasts
MDH2	7.76175e-10	-0.304092	0.219	0.383	1.61561e-05	Fibroblasts
MRPL34	7.91666e-10	-0.286729	0.117	0.26	1.64785e-05	Fibroblasts
CRY1	7.94396e-10	0.451767	0.231	0.101	1.65354e-05	Fibroblasts
RNF180	8.05919e-10	-0.357365	0.052	0.166	1.67752e-05	Fibroblasts
UBL5	8.79998e-10	-0.28802	0.406	0.582	1.83172e-05	Fibroblasts
BCL6	9.12134e-10	-0.428818	0.067	0.185	1.89861e-05	Fibroblasts
PLSCR1	1.07805e-09	0.384134	0.269	0.124	2.24396e-05	Fibroblasts
ITGA5	1.11424e-09	0.46885	0.135	0.037	2.3193e-05	Fibroblasts
CARMIL1	1.21205e-09	-0.406905	0.067	0.19	2.52287e-05	Fibroblasts
NSMCE1	1.25804e-09	-0.267479	0.091	0.22	2.61862e-05	Fibroblasts
LAMA4	1.2859e-09	0.401216	0.174	0.06	2.6766e-05	Fibroblasts
MFSD1	1.29355e-09	0.428852	0.215	0.089	2.69252e-05	Fibroblasts
SOX5	1.36513e-09	-0.258687	0.03	0.129	2.84152e-05	Fibroblasts
CRISPLD2	1.39053e-09	-0.690843	0.261	0.406	2.89439e-05	Fibroblasts
NFAT5	1.4111e-09	0.341781	0.237	0.104	2.9372e-05	Fibroblasts
DDX3Y	1.43018e-09	0.564635	0.259	0.128	2.97692e-05	Fibroblasts
CISD3	1.48866e-09	-0.31995	0.081	0.208	3.09864e-05	Fibroblasts
NFKB1	1.50928e-09	0.475503	0.228	0.101	3.14157e-05	Fibroblasts
NHP2	1.55575e-09	-0.324402	0.187	0.344	3.23829e-05	Fibroblasts
GHITM	1.56463e-09	-0.254545	0.243	0.399	3.25677e-05	Fibroblasts
RNF152	1.5926e-09	-0.316702	0.035	0.138	3.315e-05	Fibroblasts
SNRPN	1.59981e-09	-0.269633	0.181	0.334	3.33001e-05	Fibroblasts
CPED1	1.61097e-09	-0.375539	0.113	0.25	3.35324e-05	Fibroblasts
SERTAD1	1.75049e-09	0.847301	0.359	0.23	3.64365e-05	Fibroblasts
SLC19A2	1.7611e-09	0.476395	0.154	0.049	3.66574e-05	Fibroblasts
CYR61	1.77376e-09	0.694278	0.465	0.314	3.69208e-05	Fibroblasts
REEP3	1.78271e-09	-0.326137	0.109	0.242	3.71072e-05	Fibroblasts
CDKN1B	1.89538e-09	-0.272603	0.096	0.228	3.94524e-05	Fibroblasts
ITGA9	1.9179e-09	0.361085	0.111	0.023	3.9921e-05	Fibroblasts
CORO1B	1.98382e-09	-0.321683	0.096	0.225	4.12933e-05	Fibroblasts
RPS24	2.0585e-09	0.259103	0.906	0.901	4.28476e-05	Fibroblasts
RCSD1	2.09989e-09	-0.333992	0.091	0.221	4.37092e-05	Fibroblasts
RALY	2.26659e-09	-0.266928	0.23	0.396	4.7179e-05	Fibroblasts
ADCY5	2.27851e-09	-0.323395	0.041	0.143	4.74272e-05	Fibroblasts
ARHGAP1	2.28793e-09	-0.27242	0.087	0.216	4.76233e-05	Fibroblasts
CD44	2.29648e-09	0.550196	0.311	0.174	4.78013e-05	Fibroblasts
COX6B1	2.30017e-09	-0.28512	0.47	0.638	4.7878e-05	Fibroblasts
POLR2J	2.3207e-09	-0.255753	0.163	0.324	4.83053e-05	Fibroblasts
EIF3K	2.35619e-09	-0.287203	0.474	0.638	4.90441e-05	Fibroblasts
FAM53C	2.35742e-09	0.354274	0.144	0.044	4.90697e-05	Fibroblasts
OTUD4	2.38894e-09	0.422939	0.137	0.039	4.97257e-05	Fibroblasts
NDUFA13	2.49678e-09	-0.321669	0.263	0.414	5.19704e-05	Fibroblasts
ABR	2.50144e-09	-0.259206	0.044	0.153	5.20674e-05	Fibroblasts
MPRIP	2.50846e-09	-0.388569	0.117	0.25	5.22136e-05	Fibroblasts
IFNGR2	2.71986e-09	0.442328	0.211	0.089	5.66139e-05	Fibroblasts
ELOB	2.74884e-09	-0.281007	0.511	0.646	5.72171e-05	Fibroblasts
ADAMTS9-AS1	2.75704e-09	-0.430865	0.017	0.101	5.73878e-05	Fibroblasts
NBEAL1	2.78126e-09	-0.446046	0.152	0.297	5.78918e-05	Fibroblasts
HNRNPC	2.80021e-09	0.548586	0.491	0.381	5.82864e-05	Fibroblasts
PTH1R	2.82279e-09	0.659834	0.178	0.069	5.87564e-05	Fibroblasts
HYI	2.8353e-09	-0.277653	0.148	0.299	5.90168e-05	Fibroblasts
ZNF10	2.86105e-09	-0.456494	0.044	0.149	5.95528e-05	Fibroblasts
PYCARD	2.88455e-09	0.309775	0.152	0.047	6.00419e-05	Fibroblasts
SEMA6D	2.89e-09	0.337455	0.113	0.025	6.01554e-05	Fibroblasts
RPS9	2.9145e-09	0.296519	0.793	0.772	6.06653e-05	Fibroblasts
SYNE1	2.94685e-09	-0.329581	0.233	0.384	6.13386e-05	Fibroblasts
CRTC3	2.95257e-09	-0.3518	0.081	0.205	6.14577e-05	Fibroblasts
GNAS	3.03168e-09	-0.269956	0.448	0.604	6.31045e-05	Fibroblasts
APOC1	3.03702e-09	0.682132	0.456	0.309	6.32155e-05	Fibroblasts
MICU3	3.08567e-09	-0.331416	0.078	0.2	6.42283e-05	Fibroblasts
S100A16	3.17479e-09	0.385832	0.161	0.055	6.60832e-05	Fibroblasts
PIK3R1	3.23604e-09	0.418001	0.259	0.124	6.73582e-05	Fibroblasts
LTBP2	3.27882e-09	0.364118	0.106	0.022	6.82487e-05	Fibroblasts
KIAA1191	3.36213e-09	-0.283196	0.074	0.191	6.99827e-05	Fibroblasts
ENSA	3.38483e-09	-0.315508	0.17	0.319	7.04552e-05	Fibroblasts
SNAPIN	3.44305e-09	-0.252211	0.076	0.196	7.16671e-05	Fibroblasts
DCTN2	3.49543e-09	-0.335816	0.193	0.341	7.27574e-05	Fibroblasts
CNTN4	3.60155e-09	0.276548	0.13	0.035	7.49662e-05	Fibroblasts
CAT	3.72263e-09	-0.323122	0.126	0.26	7.74865e-05	Fibroblasts
ZBTB38	3.75242e-09	-0.3157	0.272	0.431	7.81067e-05	Fibroblasts
PRRT2	3.82387e-09	-0.254662	0.028	0.121	7.95938e-05	Fibroblasts
TCP1	4.0737e-09	0.671926	0.365	0.24	8.47941e-05	Fibroblasts
DYNLT3	4.28785e-09	-0.333884	0.124	0.26	8.92516e-05	Fibroblasts
H1F0	4.45083e-09	-0.43791	0.213	0.364	9.2644e-05	Fibroblasts
ADAM17	4.47279e-09	0.436795	0.15	0.049	9.31011e-05	Fibroblasts
GPBAR1	4.5198e-09	-0.356813	0.024	0.112	9.40796e-05	Fibroblasts
SOAT1	4.58078e-09	0.264415	0.119	0.029	9.5349e-05	Fibroblasts
PRPF6	4.68215e-09	-0.295558	0.148	0.292	9.74589e-05	Fibroblasts
RPS27	4.84581e-09	0.319715	0.839	0.822	0.000100866	Fibroblasts
PPP1R7	4.90957e-09	-0.315421	0.07	0.186	0.000102193	Fibroblasts
MYO1C	4.96256e-09	-0.266775	0.167	0.312	0.000103296	Fibroblasts
RPLP0	5.03348e-09	0.316745	0.861	0.872	0.000104772	Fibroblasts
SSBP2	5.24185e-09	-0.325587	0.113	0.247	0.000109109	Fibroblasts
KIF21A	5.3094e-09	0.447539	0.185	0.074	0.000110515	Fibroblasts
WLS	5.55424e-09	0.367898	0.187	0.072	0.000115612	Fibroblasts
TMEM159	5.76515e-09	-0.276195	0.113	0.243	0.000120002	Fibroblasts
S100A11	5.90652e-09	0.435616	0.67	0.596	0.000122944	Fibroblasts
GLI3	5.92803e-09	0.286809	0.102	0.02	0.000123392	Fibroblasts
ZYX	6.00424e-09	-0.251429	0.287	0.453	0.000124978	Fibroblasts
TLE1	6.24087e-09	-0.384948	0.089	0.213	0.000129904	Fibroblasts
PLEKHG3	6.37683e-09	-0.26773	0.031	0.126	0.000132734	Fibroblasts
ARHGEF25	6.42524e-09	-0.27496	0.065	0.18	0.000133741	Fibroblasts
ADGRL2	6.53777e-09	0.300392	0.107	0.023	0.000136084	Fibroblasts
PRPSAP1	6.72304e-09	-0.250735	0.046	0.149	0.00013994	Fibroblasts
IGFBP6	6.96273e-09	0.597172	0.406	0.263	0.000144929	Fibroblasts
GYG1	7.30245e-09	-0.299171	0.137	0.272	0.000152	Fibroblasts
PPP2R1A	7.52101e-09	-0.311745	0.206	0.352	0.00015655	Fibroblasts
ICMT	7.67267e-09	-0.288292	0.035	0.129	0.000159707	Fibroblasts
SPSB1	7.68409e-09	0.505126	0.17	0.065	0.000159944	Fibroblasts
TGFBR3	7.6942e-09	0.367014	0.213	0.092	0.000160155	Fibroblasts
COX5A	7.76209e-09	-0.327772	0.22	0.374	0.000161568	Fibroblasts
MAOB	8.13587e-09	-0.2863	0.041	0.138	0.000169348	Fibroblasts
NDUFB6	8.29049e-09	-0.337204	0.226	0.371	0.000172567	Fibroblasts
DCTN3	8.31554e-09	-0.308755	0.231	0.378	0.000173088	Fibroblasts
NFATC2	8.52543e-09	0.488602	0.111	0.027	0.000177457	Fibroblasts
RCN3	9.09665e-09	0.328783	0.126	0.035	0.000189347	Fibroblasts
TGIF1	9.13405e-09	0.376944	0.152	0.05	0.000190125	Fibroblasts
RIPOR3	9.40019e-09	0.380407	0.111	0.027	0.000195665	Fibroblasts
COPS6	9.5286e-09	-0.304703	0.226	0.381	0.000198338	Fibroblasts
SLC1A5	9.71699e-09	0.264304	0.106	0.023	0.000202259	Fibroblasts
GPI	1.027e-08	-0.374403	0.165	0.3	0.000213771	Fibroblasts
MAP2K3	1.03433e-08	0.401244	0.126	0.035	0.000215295	Fibroblasts
DNAJB9	1.05964e-08	0.478481	0.25	0.122	0.000220563	Fibroblasts
TNFSF12	1.07084e-08	-0.290928	0.115	0.243	0.000222895	Fibroblasts
DRAP1	1.19612e-08	-0.258627	0.313	0.477	0.000248973	Fibroblasts
ZNF580	1.21334e-08	-0.252909	0.087	0.206	0.000252557	Fibroblasts
CYBRD1	1.24625e-08	0.384104	0.283	0.153	0.000259407	Fibroblasts
SPCS1	1.31297e-08	-0.303432	0.337	0.508	0.000273294	Fibroblasts
ATP5MC1	1.33621e-08	-0.256968	0.231	0.391	0.000278131	Fibroblasts
MATR3.1	1.35982e-08	-0.305854	0.241	0.389	0.000283046	Fibroblasts
EID1	1.36367e-08	-0.274596	0.572	0.723	0.000283848	Fibroblasts
VAMP2	1.37753e-08	-0.258491	0.161	0.307	0.000286732	Fibroblasts
ADAMTS4	1.47244e-08	-0.763594	0.037	0.129	0.000306489	Fibroblasts
MGST2	1.49554e-08	-0.31385	0.048	0.148	0.000311296	Fibroblasts
NR2F2	1.50282e-08	-0.336668	0.263	0.419	0.000312812	Fibroblasts
AFDN	1.51743e-08	0.250807	0.109	0.025	0.000315854	Fibroblasts
NECTIN2	1.54731e-08	0.412513	0.215	0.099	0.000322073	Fibroblasts
CD14	1.56482e-08	0.260514	0.117	0.03	0.000325718	Fibroblasts
CFB	1.575e-08	0.330695	0.146	0.047	0.000327835	Fibroblasts
LRRFIP1	1.64053e-08	-0.292442	0.233	0.396	0.000341476	Fibroblasts
TRMT112	1.65083e-08	-0.256304	0.361	0.522	0.000343619	Fibroblasts
2021-03-03	1.65714e-08	0.352435	0.109	0.027	0.000344933	Fibroblasts
CD248	1.66188e-08	0.454023	0.226	0.106	0.00034592	Fibroblasts
MXI1	1.69465e-08	-0.318887	0.063	0.171	0.000352741	Fibroblasts
PICALM	1.71182e-08	-0.323136	0.165	0.3	0.000356316	Fibroblasts
PSMD4	1.71551e-08	-0.287227	0.152	0.289	0.000357083	Fibroblasts
MPG	1.76818e-08	-0.25795	0.165	0.307	0.000368047	Fibroblasts
HLA-A	1.82064e-08	0.400452	0.724	0.624	0.000378965	Fibroblasts
MT2A	1.83748e-08	0.433588	0.889	0.898	0.000382472	Fibroblasts
MRPL24	1.9084e-08	-0.290374	0.119	0.248	0.000397234	Fibroblasts
SNRK	1.91065e-08	-0.277349	0.048	0.149	0.000397702	Fibroblasts
TUBA1A	1.93502e-08	-0.329018	0.317	0.483	0.000402775	Fibroblasts
MT1M	2.04065e-08	-0.578383	0.426	0.599	0.000424761	Fibroblasts
HIGD1A	2.07912e-08	-0.29338	0.159	0.295	0.000432769	Fibroblasts
FRMD6	2.08325e-08	0.371742	0.152	0.054	0.000433629	Fibroblasts
C4orf48	2.11848e-08	0.300246	0.119	0.032	0.000440962	Fibroblasts
TUBA1B	2.1736e-08	-0.356079	0.415	0.565	0.000452435	Fibroblasts
TMEM98	2.18356e-08	0.40805	0.241	0.121	0.000454508	Fibroblasts
NEU1	2.24655e-08	0.43106	0.185	0.077	0.00046762	Fibroblasts
LINC00702	2.35905e-08	-0.281514	0.043	0.139	0.000491036	Fibroblasts
UGCG	2.37413e-08	0.46105	0.293	0.158	0.000494176	Fibroblasts
SLIRP	2.40563e-08	-0.291758	0.178	0.312	0.000500733	Fibroblasts
FGL2	2.41718e-08	0.41878	0.141	0.045	0.000503136	Fibroblasts
MORF4L2	2.55627e-08	0.520638	0.424	0.295	0.000532087	Fibroblasts
MINOS1	2.59881e-08	-0.261221	0.337	0.492	0.000540941	Fibroblasts
NR2F2-AS1	2.68442e-08	-0.372061	0.083	0.198	0.000558763	Fibroblasts
ATP5F1C	2.79691e-08	-0.263358	0.304	0.456	0.000582177	Fibroblasts
ENO2	2.83548e-08	-0.253492	0.043	0.138	0.000590206	Fibroblasts
VPS45	2.87373e-08	-0.252448	0.035	0.126	0.000598167	Fibroblasts
RAB2A	3.02844e-08	-0.308246	0.311	0.463	0.00063037	Fibroblasts
SGCD	3.12518e-08	0.273431	0.115	0.03	0.000650506	Fibroblasts
NAP1L4	3.12597e-08	-0.283146	0.131	0.26	0.00065067	Fibroblasts
PRICKLE1	3.15277e-08	0.291826	0.104	0.025	0.000656248	Fibroblasts
RPS29	3.31127e-08	0.452057	0.528	0.423	0.000689241	Fibroblasts
PIN1	3.50575e-08	-0.253795	0.154	0.287	0.000729721	Fibroblasts
DEPP1	3.56668e-08	-0.454212	0.085	0.203	0.000742405	Fibroblasts
NPTN	3.76229e-08	-0.302473	0.093	0.208	0.00078312	Fibroblasts
SRP9	3.83934e-08	-0.282538	0.25	0.398	0.000799158	Fibroblasts
NDUFC1	3.9154e-08	-0.266675	0.274	0.428	0.000814991	Fibroblasts
NID1	3.98602e-08	0.540561	0.3	0.173	0.00082969	Fibroblasts
GBP1	4.57021e-08	0.523463	0.213	0.101	0.000951289	Fibroblasts
STK17A	4.82624e-08	0.409756	0.161	0.062	0.00100458	Fibroblasts
POLR2K	4.87696e-08	-0.275737	0.198	0.332	0.00101514	Fibroblasts
MKL2	4.90937e-08	-0.308129	0.065	0.168	0.00102188	Fibroblasts
CPT1A	5.19322e-08	-0.282481	0.052	0.149	0.00108097	Fibroblasts
NDUFB4	5.24612e-08	-0.265011	0.335	0.49	0.00109198	Fibroblasts
NXF1	5.29778e-08	0.372552	0.156	0.059	0.00110273	Fibroblasts
CCT7	5.45602e-08	-0.29349	0.233	0.372	0.00113567	Fibroblasts
GNB5	5.46945e-08	-0.278929	0.044	0.138	0.00113847	Fibroblasts
FGD4	5.73767e-08	-0.336277	0.041	0.131	0.0011943	Fibroblasts
SSR2	5.79158e-08	0.444715	0.491	0.371	0.00120552	Fibroblasts
ACTG1	5.93309e-08	0.393045	0.841	0.841	0.00123497	Fibroblasts
CHMP4A	5.97345e-08	-0.254811	0.067	0.171	0.00124337	Fibroblasts
TTC1	6.1513e-08	-0.252007	0.072	0.18	0.00128039	Fibroblasts
EFR3A	6.1567e-08	-0.300043	0.089	0.2	0.00128152	Fibroblasts
ACSL4	6.18652e-08	0.466274	0.154	0.057	0.00128772	Fibroblasts
IAH1	6.21413e-08	-0.30293	0.152	0.284	0.00129347	Fibroblasts
HNRNPUL1	6.22784e-08	-0.256165	0.181	0.322	0.00129632	Fibroblasts
RBBP6	6.47888e-08	0.539196	0.383	0.26	0.00134858	Fibroblasts
ANXA2	6.5074e-08	0.503872	0.463	0.356	0.00135452	Fibroblasts
BMP1	6.73405e-08	0.326737	0.141	0.049	0.00140169	Fibroblasts
TSPAN14	6.99924e-08	-0.251213	0.044	0.138	0.00145689	Fibroblasts
COL4A5	7.38664e-08	-0.265448	0.024	0.104	0.00153753	Fibroblasts
OLFML1	7.76938e-08	0.343435	0.22	0.106	0.0016172	Fibroblasts
RNH1	7.89989e-08	-0.261465	0.28	0.436	0.00164436	Fibroblasts
NDE1	7.92534e-08	-0.269557	0.056	0.153	0.00164966	Fibroblasts
HES1	8.23375e-08	-0.28752	0.067	0.169	0.00171385	Fibroblasts
ATP1B3	8.28738e-08	-0.555564	0.176	0.3	0.00172502	Fibroblasts
GDI1	8.372e-08	-0.297842	0.169	0.297	0.00174263	Fibroblasts
SSBP1	8.45416e-08	-0.289651	0.263	0.403	0.00175973	Fibroblasts
PNKD	8.67479e-08	-0.341594	0.191	0.319	0.00180566	Fibroblasts
FAM122A	8.69612e-08	-0.258937	0.05	0.143	0.0018101	Fibroblasts
CRTAP	9.61164e-08	-0.318654	0.448	0.584	0.00200066	Fibroblasts
GADD45G	9.63488e-08	-0.391067	0.056	0.153	0.0020055	Fibroblasts
VEGFA	1.06525e-07	0.444385	0.148	0.055	0.00221731	Fibroblasts
SEPT11	1.0769e-07	0.492926	0.324	0.2	0.00224157	Fibroblasts
EIF1	1.13119e-07	0.307013	0.856	0.846	0.00235457	Fibroblasts
PAWR	1.16198e-07	-0.292048	0.091	0.203	0.00241867	Fibroblasts
NOLC1	1.18196e-07	0.525484	0.272	0.154	0.00246025	Fibroblasts
SEPT4	1.20797e-07	-0.268335	0.193	0.344	0.00251438	Fibroblasts
CARD16	1.29308e-07	0.268077	0.146	0.052	0.00269155	Fibroblasts
PLAGL1	1.45459e-07	0.318571	0.154	0.059	0.00302774	Fibroblasts
SDCBP	1.47623e-07	0.474882	0.417	0.309	0.00307277	Fibroblasts
EML4	1.56716e-07	0.363929	0.256	0.134	0.00326204	Fibroblasts
TMEM258	1.61833e-07	0.380331	0.47	0.344	0.00336855	Fibroblasts
IK	1.6228e-07	-0.263348	0.159	0.289	0.00337787	Fibroblasts
IFT81	1.63381e-07	-0.274723	0.033	0.117	0.00340078	Fibroblasts
PRMT2	1.81817e-07	-0.288019	0.154	0.285	0.00378452	Fibroblasts
DSEL	2.05122e-07	0.392731	0.176	0.077	0.00426961	Fibroblasts
FBXL3	2.07294e-07	-0.253539	0.087	0.195	0.00431483	Fibroblasts
PMP22	2.18533e-07	0.423986	0.317	0.196	0.00454876	Fibroblasts
LRRC32	2.33715e-07	-0.357894	0.094	0.201	0.00486479	Fibroblasts
PCDH9	2.45874e-07	0.27402	0.109	0.032	0.00511787	Fibroblasts
WEE1	2.51848e-07	0.301286	0.115	0.035	0.00524221	Fibroblasts
LAMB2	2.72752e-07	-0.252389	0.202	0.341	0.00567734	Fibroblasts
COBLL1	2.8472e-07	-0.345247	0.098	0.206	0.00592645	Fibroblasts
OAF	2.94301e-07	0.268521	0.128	0.044	0.00612587	Fibroblasts
OSTC	2.98824e-07	0.387758	0.365	0.242	0.00622002	Fibroblasts
P4HA1	2.99195e-07	0.285359	0.17	0.072	0.00622775	Fibroblasts
UQCRC2	3.06637e-07	-0.273255	0.172	0.295	0.00638265	Fibroblasts
RRAGA	3.0787e-07	-0.276259	0.172	0.297	0.00640832	Fibroblasts
MRPS15	3.14002e-07	-0.282272	0.113	0.225	0.00653594	Fibroblasts
FNIP2	3.15333e-07	0.312571	0.12	0.04	0.00656366	Fibroblasts
PRKAR1A	3.16544e-07	-0.306956	0.309	0.443	0.00658885	Fibroblasts
THBD	3.23216e-07	0.349065	0.12	0.04	0.00672775	Fibroblasts
HLA-B	3.50063e-07	0.433149	0.726	0.649	0.00728657	Fibroblasts
XIST	3.55768e-07	-0.434138	0.119	0.237	0.00740531	Fibroblasts
FMOD	3.63988e-07	0.329651	0.156	0.064	0.00757642	Fibroblasts
PDZRN4	3.872e-07	-0.270237	0.028	0.102	0.00805958	Fibroblasts
ADH1C	3.87665e-07	0.288107	0.102	0.029	0.00806924	Fibroblasts
UQCRFS1	3.8769e-07	-0.300023	0.196	0.322	0.00806978	Fibroblasts
BANF1	3.91745e-07	-0.278631	0.241	0.376	0.00815417	Fibroblasts
SPARC	3.97745e-07	0.352036	0.733	0.681	0.00827906	Fibroblasts
ATP5MPL	4.05473e-07	-0.284207	0.309	0.448	0.00843993	Fibroblasts
NAP1L1	4.13395e-07	0.376575	0.552	0.465	0.00860481	Fibroblasts
SRRM1	4.2034e-07	-0.258018	0.311	0.45	0.00874937	Fibroblasts
TRANK1	4.29958e-07	0.253229	0.102	0.029	0.00894957	Fibroblasts
ITPR1	4.38688e-07	-0.298886	0.061	0.154	0.0091313	Fibroblasts
MT1G	4.43228e-07	-0.502036	0.256	0.136	0.00922579	Fibroblasts
MMP24OS	4.67774e-07	-0.335614	0.189	0.307	0.00973671	Fibroblasts
HBP1	4.82438e-07	0.467104	0.25	0.143	0.010042	Fibroblasts
KIF5B	5.15187e-07	-0.274234	0.239	0.376	0.0107236	Fibroblasts
STAT2	5.26326e-07	0.330348	0.159	0.067	0.0109555	Fibroblasts
NCOR1	5.26876e-07	-0.279422	0.22	0.347	0.0109669	Fibroblasts
FZD4	5.34698e-07	-0.28672	0.046	0.133	0.0111297	Fibroblasts
LTBP3	5.36405e-07	0.454824	0.237	0.128	0.0111653	Fibroblasts
DCBLD2	5.38744e-07	0.358981	0.159	0.067	0.011214	Fibroblasts
CDV3	5.42088e-07	0.290172	0.176	0.077	0.0112836	Fibroblasts
CYLD	5.43478e-07	0.353681	0.193	0.092	0.0113125	Fibroblasts
SPATS2L	5.46276e-07	0.354813	0.285	0.171	0.0113707	Fibroblasts
PXDN	5.51773e-07	0.356693	0.176	0.079	0.0114852	Fibroblasts
FARP1	5.68898e-07	-0.297717	0.08	0.181	0.0118416	Fibroblasts
CDK11B	6.05123e-07	-0.255486	0.056	0.144	0.0125956	Fibroblasts
CTNNAL1	6.25851e-07	0.34273	0.274	0.158	0.0130271	Fibroblasts
IFI6	6.42075e-07	0.37432	0.287	0.169	0.0133648	Fibroblasts
RB1CC1	6.71816e-07	0.468216	0.294	0.186	0.0139839	Fibroblasts
MACF1	6.98104e-07	-0.283793	0.281	0.419	0.014531	Fibroblasts
DDAH2	7.694e-07	-0.261096	0.239	0.366	0.0160151	Fibroblasts
CDR1	8.14559e-07	-0.305139	0.057	0.144	0.0169551	Fibroblasts
PFN2	8.41738e-07	-0.301313	0.139	0.25	0.0175208	Fibroblasts
CBX7	8.74677e-07	-0.263985	0.046	0.128	0.0182064	Fibroblasts
LRRFIP2	9.24947e-07	0.355058	0.276	0.163	0.0192528	Fibroblasts
JMJD1C	9.56625e-07	0.427115	0.331	0.211	0.0199121	Fibroblasts
RPL22L1	9.64221e-07	0.380309	0.291	0.169	0.0200703	Fibroblasts
UNC45A	1.03908e-06	-0.27912	0.1	0.203	0.0216283	Fibroblasts
DCLK1	1.05415e-06	0.287752	0.109	0.035	0.0219422	Fibroblasts
LIMA1	1.07614e-06	0.405387	0.237	0.129	0.0223999	Fibroblasts
TCEAL7	1.0905e-06	0.362873	0.12	0.044	0.0226987	Fibroblasts
SH3PXD2B	1.24057e-06	0.385668	0.113	0.039	0.0258226	Fibroblasts
TACC2	1.26157e-06	-0.253522	0.056	0.141	0.0262595	Fibroblasts
DUSP1	1.26756e-06	0.640511	0.617	0.582	0.0263844	Fibroblasts
TXN	1.3197e-06	0.934984	0.556	0.522	0.0274695	Fibroblasts
NCKAP1	1.42879e-06	-0.290801	0.122	0.228	0.0297404	Fibroblasts
XBP1	1.43049e-06	0.560093	0.365	0.26	0.0297757	Fibroblasts
UBE2S	1.43388e-06	0.324243	0.15	0.064	0.0298463	Fibroblasts
RSF1	1.48731e-06	-0.254646	0.207	0.331	0.0309583	Fibroblasts
ITIH5	1.49251e-06	-0.269558	0.081	0.181	0.0310665	Fibroblasts
HIPK2	1.53148e-06	-0.31913	0.078	0.171	0.0318778	Fibroblasts
HNMT	1.53311e-06	0.294674	0.18	0.084	0.0319117	Fibroblasts
CTSD	1.53462e-06	0.39346	0.196	0.099	0.0319432	Fibroblasts
FKBP10	1.5632e-06	0.35586	0.217	0.116	0.0325379	Fibroblasts
C18orf32	1.56847e-06	-0.266848	0.154	0.265	0.0326476	Fibroblasts
SMARCB1	1.61344e-06	-0.274986	0.104	0.203	0.0335837	Fibroblasts
SOX4	1.61689e-06	0.528825	0.248	0.139	0.0336556	Fibroblasts
TPM3	1.65721e-06	0.426274	0.276	0.166	0.0344949	Fibroblasts
AES	1.70721e-06	0.359385	0.259	0.153	0.0355356	Fibroblasts
CREM	1.74136e-06	-0.369383	0.096	0.193	0.0362465	Fibroblasts
STK17B	1.75155e-06	0.370649	0.104	0.034	0.0364585	Fibroblasts
RAPGEF5	1.75421e-06	-0.326034	0.098	0.2	0.0365138	Fibroblasts
NIPSNAP3A	1.80085e-06	-0.265395	0.044	0.122	0.0374846	Fibroblasts
ITM2C	1.86312e-06	0.648944	0.289	0.19	0.0387809	Fibroblasts
NR4A3	1.92378e-06	-0.344847	0.033	0.106	0.0400435	Fibroblasts
TMEM35B	1.93065e-06	0.321562	0.267	0.154	0.0401864	Fibroblasts
ERO1B	2.04285e-06	0.393422	0.111	0.039	0.042522	Fibroblasts
MYLIP	2.14487e-06	-0.336836	0.091	0.186	0.0446454	Fibroblasts
PSMD8	2.14946e-06	-0.254267	0.254	0.378	0.0447409	Fibroblasts
AHSA1	2.19594e-06	0.452845	0.22	0.126	0.0457085	Fibroblasts
KCNQ1OT1	2.23958e-06	0.345933	0.156	0.069	0.0466168	Fibroblasts
FNIP1	2.33417e-06	0.283443	0.178	0.086	0.0485858	Fibroblasts
PRRX1	2.3428e-06	0.310104	0.122	0.047	0.0487653	Fibroblasts
PRELP	2.4367e-06	0.485315	0.298	0.196	0.0507199	Fibroblasts
APOL6	2.5207e-06	0.327402	0.163	0.076	0.0524684	Fibroblasts
CCL19	2.57341e-06	1.43813	0.107	0.037	0.0535656	Fibroblasts
ZNF141	2.5791e-06	-0.308127	0.039	0.112	0.0536841	Fibroblasts
FNDC3B	2.63479e-06	0.360347	0.254	0.148	0.0548432	Fibroblasts
MICALL2	2.64075e-06	0.264023	0.131	0.052	0.0549672	Fibroblasts
PTPN13	2.88334e-06	0.253138	0.119	0.044	0.0600168	Fibroblasts
PHC3	2.95064e-06	-0.25562	0.074	0.164	0.0614175	Fibroblasts
HSPA9	3.05062e-06	0.425703	0.383	0.277	0.0634986	Fibroblasts
TIMMDC1	3.0525e-06	-0.2534	0.104	0.201	0.0635379	Fibroblasts
UFM1	3.11436e-06	0.37011	0.302	0.191	0.0648254	Fibroblasts
KDM5B	3.13514e-06	0.331646	0.172	0.082	0.0652579	Fibroblasts
GATA6	3.14181e-06	0.272183	0.146	0.062	0.0653967	Fibroblasts
ARIH1	3.21557e-06	0.409356	0.187	0.094	0.066932	Fibroblasts
PDIA3	3.33028e-06	0.48463	0.543	0.478	0.0693198	Fibroblasts
HEBP2	3.34235e-06	-0.255603	0.094	0.19	0.069571	Fibroblasts
SPOP	3.34605e-06	-0.269782	0.113	0.211	0.0696481	Fibroblasts
SH3BP5	3.41557e-06	0.355376	0.152	0.069	0.071095	Fibroblasts
MRPS18C	3.60847e-06	-0.251994	0.143	0.248	0.0751103	Fibroblasts
ZNF638	3.76601e-06	-0.255278	0.187	0.309	0.0783896	Fibroblasts
EHBP1	3.77864e-06	0.280966	0.159	0.074	0.0786524	Fibroblasts
ENG	3.90373e-06	0.545693	0.237	0.143	0.0812562	Fibroblasts
SSR3	4.08306e-06	0.315609	0.35	0.237	0.084989	Fibroblasts
PELI1	4.09451e-06	-0.252673	0.056	0.136	0.0852271	Fibroblasts
MYC	4.27547e-06	0.429431	0.35	0.24	0.0889939	Fibroblasts
C1orf21	4.28849e-06	0.272801	0.159	0.072	0.0892649	Fibroblasts
TBXA2R	4.33421e-06	0.338414	0.124	0.05	0.0902167	Fibroblasts
FGB	4.36559e-06	0.401987	0.243	0.138	0.0908698	Fibroblasts
PTPRK	4.37107e-06	-0.25266	0.1	0.195	0.0909837	Fibroblasts
AEBP1	4.5027e-06	0.42088	0.543	0.451	0.0937236	Fibroblasts
IL6	4.59607e-06	0.805129	0.146	0.065	0.0956671	Fibroblasts
TNC	4.72724e-06	0.303209	0.117	0.044	0.0983975	Fibroblasts
PTPN11	4.84375e-06	-0.283809	0.115	0.213	0.100823	Fibroblasts
SULF1	4.89465e-06	0.305868	0.143	0.062	0.101882	Fibroblasts
FRYL	4.90206e-06	-0.253701	0.078	0.168	0.102036	Fibroblasts
TAF15	4.9762e-06	-0.271579	0.13	0.232	0.10358	Fibroblasts
CEMIP2	5.04965e-06	0.273792	0.113	0.042	0.105108	Fibroblasts
ORAI3	5.05585e-06	0.264763	0.111	0.04	0.105238	Fibroblasts
WASF2	5.16346e-06	-0.258959	0.3	0.414	0.107477	Fibroblasts
DENND4A	5.21779e-06	0.306575	0.133	0.055	0.108608	Fibroblasts
PIM3	5.52283e-06	0.410861	0.15	0.069	0.114958	Fibroblasts
PHLDA1	5.6454e-06	0.330184	0.381	0.252	0.117509	Fibroblasts
HNRNPA2B1	5.72831e-06	0.266275	0.733	0.693	0.119235	Fibroblasts
ID2	5.80562e-06	0.444386	0.287	0.183	0.120844	Fibroblasts
PSAP	5.85499e-06	0.358039	0.652	0.631	0.121872	Fibroblasts
GOLIM4	5.90647e-06	-0.270717	0.128	0.23	0.122943	Fibroblasts
RABGAP1	6.06774e-06	-0.303573	0.096	0.19	0.1263	Fibroblasts
CTSF	6.20345e-06	0.357186	0.281	0.181	0.129125	Fibroblasts
HSPA8	6.2896e-06	0.518373	0.696	0.674	0.130918	Fibroblasts
DPYSL2	6.34766e-06	0.295665	0.23	0.131	0.132127	Fibroblasts
IER2	6.73982e-06	-0.484174	0.533	0.622	0.140289	Fibroblasts
AL078639.1	7.30088e-06	-0.280281	0.069	0.151	0.151968	Fibroblasts
HTRA1	7.6491e-06	0.46694	0.33	0.235	0.159216	Fibroblasts
OTUB1	8.24109e-06	-0.289705	0.143	0.242	0.171538	Fibroblasts
UFD1	8.70178e-06	-0.259871	0.111	0.203	0.181128	Fibroblasts
ABCC9	8.89022e-06	0.332797	0.135	0.059	0.18505	Fibroblasts
SPEN	9.09313e-06	-0.252259	0.124	0.223	0.189274	Fibroblasts
ALB	9.84035e-06	0.531832	0.819	0.784	0.204827	Fibroblasts
UGGT2	9.90402e-06	-0.261003	0.048	0.122	0.206152	Fibroblasts
RGS16	9.97216e-06	-0.587721	0.098	0.186	0.20757	Fibroblasts
DHRS3	1.03646e-05	0.291523	0.115	0.045	0.21574	Fibroblasts
DDX46	1.11698e-05	-0.289947	0.174	0.277	0.232499	Fibroblasts
ST3GAL1	1.13701e-05	0.332858	0.152	0.072	0.236668	Fibroblasts
FAM3C	1.15945e-05	0.297614	0.244	0.144	0.24134	Fibroblasts
TENT5A	1.17298e-05	0.379782	0.156	0.076	0.244155	Fibroblasts
SDC4	1.23088e-05	0.377742	0.159	0.079	0.256208	Fibroblasts
ATP1A1	1.32051e-05	0.283846	0.226	0.129	0.274864	Fibroblasts
MMP14	1.34054e-05	0.30423	0.146	0.069	0.279033	Fibroblasts
GNL3	1.3792e-05	0.26346	0.141	0.064	0.287081	Fibroblasts
SEMA5A	1.45487e-05	0.323768	0.139	0.064	0.30283	Fibroblasts
MAP4K4	1.46713e-05	0.293741	0.163	0.082	0.305383	Fibroblasts
BNIP3L	1.69308e-05	0.383978	0.393	0.312	0.352414	Fibroblasts
RCN2	1.70372e-05	-0.274579	0.189	0.299	0.35463	Fibroblasts
KIAA1109	1.71669e-05	-0.251584	0.109	0.201	0.35733	Fibroblasts
S100A4	1.74136e-05	-0.601754	0.37	0.461	0.362463	Fibroblasts
GLIPR1	1.84013e-05	0.341399	0.233	0.138	0.383022	Fibroblasts
MT1F	1.85019e-05	-0.370075	0.194	0.102	0.385116	Fibroblasts
ETS1	2.09966e-05	0.380598	0.231	0.141	0.437045	Fibroblasts
SERP1	2.18794e-05	0.308032	0.411	0.31	0.455419	Fibroblasts
NR4A2	2.19842e-05	-0.325219	0.126	0.221	0.457601	Fibroblasts
PRDX4	2.51224e-05	0.331077	0.239	0.144	0.522922	Fibroblasts
PARP14	2.70463e-05	0.300862	0.157	0.079	0.56297	Fibroblasts
HAND2-AS1	2.81029e-05	0.351746	0.194	0.109	0.584961	Fibroblasts
AMD1	2.90755e-05	0.387848	0.206	0.122	0.605207	Fibroblasts
ANGPTL4	2.98716e-05	-0.348556	0.087	0.173	0.621778	Fibroblasts
EPHX1	3.08055e-05	0.282262	0.391	0.277	0.641217	Fibroblasts
TPCN1	3.08586e-05	-0.292111	0.054	0.124	0.642321	Fibroblasts
WDFY2	3.20169e-05	-0.310201	0.061	0.133	0.666432	Fibroblasts
THUMPD3-AS1	3.36652e-05	0.305434	0.169	0.087	0.700742	Fibroblasts
TRPV2	3.3795e-05	-0.257799	0.046	0.112	0.703443	Fibroblasts
ETFA	3.41376e-05	-0.253851	0.124	0.213	0.710573	Fibroblasts
TNFRSF1A	3.47206e-05	0.341822	0.315	0.215	0.722709	Fibroblasts
GRN	3.48368e-05	0.424408	0.267	0.18	0.725127	Fibroblasts
MSC	3.55944e-05	0.312111	0.165	0.086	0.740897	Fibroblasts
NAA50	3.83072e-05	0.381158	0.189	0.109	0.797365	Fibroblasts
HSD17B12	3.96271e-05	-0.29327	0.172	0.268	0.824838	Fibroblasts
PLPP3	4.00608e-05	-0.275719	0.233	0.341	0.833865	Fibroblasts
OGA	4.01905e-05	-0.294297	0.174	0.273	0.836565	Fibroblasts
DLC1	4.02433e-05	-0.288519	0.13	0.22	0.837665	Fibroblasts
UBE2B	4.12572e-05	0.525399	0.43	0.357	0.858769	Fibroblasts
BGN	4.17201e-05	0.475256	0.559	0.8	0.868403	Fibroblasts
DNAJB6	4.31391e-05	0.472644	0.343	0.262	0.897939	Fibroblasts
TM4SF1	4.48279e-05	0.825409	0.304	0.223	0.933092	Fibroblasts
PPIP5K2	4.84982e-05	-0.252699	0.063	0.136	1	Fibroblasts
TROVE2	4.9278e-05	-0.258998	0.167	0.26	1	Fibroblasts
NOP58	5.35885e-05	0.361434	0.27	0.18	1	Fibroblasts
RANBP2	5.62381e-05	-0.255397	0.17	0.267	1	Fibroblasts
RPS4Y1	5.64046e-05	0.303865	0.426	0.331	1	Fibroblasts
ATP1B1	5.84933e-05	0.355491	0.191	0.109	1	Fibroblasts
DOCK11	6.32094e-05	0.332069	0.104	0.044	1	Fibroblasts
ARL4D	6.41546e-05	0.467711	0.126	0.06	1	Fibroblasts
TUBB4B	6.57719e-05	0.623909	0.407	0.327	1	Fibroblasts
EFEMP2	7.00602e-05	0.339829	0.285	0.198	1	Fibroblasts
SLC38A2	7.06595e-05	0.301895	0.524	0.445	1	Fibroblasts
PPP1R15B	8.72115e-05	0.276955	0.139	0.069	1	Fibroblasts
PCF11	8.87733e-05	0.354579	0.189	0.111	1	Fibroblasts
RAC2	9.52622e-05	0.348941	0.107	0.047	1	Fibroblasts
RTN4	9.90466e-05	0.47619	0.491	0.448	1	Fibroblasts
CDC42EP3	0.000101012	0.321425	0.119	0.055	1	Fibroblasts
RAB8B	0.00010506	0.297748	0.152	0.079	1	Fibroblasts
SLC25A37	0.000107979	0.286492	0.157	0.084	1	Fibroblasts
ROBO1	0.000124559	0.258514	0.113	0.052	1	Fibroblasts
UBB	0.000144073	0.260409	0.739	0.757	1	Fibroblasts
KLF6	0.0001444	0.771411	0.517	0.495	1	Fibroblasts
CDC42BPA	0.000151783	-0.253613	0.093	0.166	1	Fibroblasts
MIS18BP1	0.000165442	0.256516	0.106	0.047	1	Fibroblasts
GTF2B	0.00017842	0.300845	0.261	0.174	1	Fibroblasts
RNF149	0.000180696	0.28643	0.222	0.143	1	Fibroblasts
AL138963.3	0.000198914	0.256382	0.126	0.062	1	Fibroblasts
DCTN4	0.000202612	-0.263836	0.122	0.2	1	Fibroblasts
ATP6V0C	0.000206726	0.349507	0.526	0.482	1	Fibroblasts
HEXA	0.000207767	0.282028	0.185	0.111	1	Fibroblasts
ARL6IP1	0.000239866	0.297705	0.363	0.277	1	Fibroblasts
PAG1	0.000246402	0.265282	0.104	0.047	1	Fibroblasts
NDN	0.000248566	-0.264238	0.198	0.285	1	Fibroblasts
SAMHD1	0.000249282	0.363166	0.243	0.163	1	Fibroblasts
YES1	0.000259821	0.262784	0.109	0.052	1	Fibroblasts
DDX3X	0.000277129	0.284263	0.363	0.275	1	Fibroblasts
NUP58	0.00029059	0.264154	0.172	0.101	1	Fibroblasts
DDR2	0.000306779	0.311301	0.239	0.158	1	Fibroblasts
PPP2CB	0.000316322	0.297153	0.191	0.119	1	Fibroblasts
PSMB9	0.000318345	0.260994	0.246	0.163	1	Fibroblasts
HERPUD1	0.000324957	0.278832	0.367	0.282	1	Fibroblasts
WTAP	0.000347087	0.586744	0.298	0.228	1	Fibroblasts
CCDC102B	0.000352683	0.271522	0.146	0.079	1	Fibroblasts
RBMS3	0.000362544	0.311209	0.256	0.171	1	Fibroblasts
ERN1	0.000406248	0.306413	0.109	0.054	1	Fibroblasts
PDCD4	0.000433604	0.300835	0.222	0.146	1	Fibroblasts
PHLDB1	0.000460123	0.261381	0.194	0.119	1	Fibroblasts
MED13L	0.000476841	0.303117	0.15	0.086	1	Fibroblasts
MIR22HG	0.000481822	0.301049	0.302	0.221	1	Fibroblasts
CCT2	0.000515851	0.297243	0.357	0.277	1	Fibroblasts
SLC3A2	0.000540647	0.308873	0.25	0.174	1	Fibroblasts
CDKN1A	0.000577583	-0.358072	0.43	0.525	1	Fibroblasts
TNFAIP8	0.000615888	0.404342	0.144	0.084	1	Fibroblasts
USP12	0.000616871	0.270766	0.193	0.122	1	Fibroblasts
ASXL1	0.000641883	0.253775	0.2	0.128	1	Fibroblasts
ANXA5	0.000654737	0.332237	0.611	0.596	1	Fibroblasts
SNX9	0.000678961	0.269307	0.222	0.149	1	Fibroblasts
SNRPB	0.000763265	0.330735	0.354	0.279	1	Fibroblasts
IFI27L2	0.000774074	0.282129	0.276	0.2	1	Fibroblasts
ARID5B	0.000774271	0.535662	0.47	0.445	1	Fibroblasts
PLOD1	0.000777486	0.271151	0.161	0.099	1	Fibroblasts
KDELR2	0.000780035	0.269733	0.33	0.248	1	Fibroblasts
MAML2	0.000820801	0.280523	0.228	0.153	1	Fibroblasts
CHORDC1	0.000825059	0.36152	0.224	0.154	1	Fibroblasts
EIF2S2	0.000847285	0.316982	0.285	0.208	1	Fibroblasts
EIF4A1	0.000896453	0.278744	0.276	0.201	1	Fibroblasts
IFNGR1	0.000921354	0.316102	0.207	0.138	1	Fibroblasts
TRIOBP	0.000941031	0.275644	0.157	0.094	1	Fibroblasts
ELN	0.00100245	-0.409865	0.193	0.268	1	Fibroblasts
EIF4A3	0.00104055	0.29063	0.278	0.201	1	Fibroblasts
DDIT3	0.00109132	0.289292	0.17	0.107	1	Fibroblasts
CREBRF	0.00110382	0.30555	0.231	0.163	1	Fibroblasts
NOTCH2	0.00112021	0.311402	0.211	0.143	1	Fibroblasts
CTSS	0.00117548	0.281941	0.122	0.067	1	Fibroblasts
LAP3	0.00125281	0.3049	0.213	0.143	1	Fibroblasts
ZFAS1	0.00125759	0.269937	0.4	0.334	1	Fibroblasts
FEM1C	0.00132426	0.28779	0.119	0.065	1	Fibroblasts
MAP1LC3A	0.00134659	0.362232	0.419	0.352	1	Fibroblasts
PLD3	0.00148296	0.314936	0.298	0.225	1	Fibroblasts
PSME2	0.00149346	0.295714	0.322	0.25	1	Fibroblasts
RORA	0.00152557	0.281843	0.143	0.084	1	Fibroblasts
IFRD1	0.00156397	-0.381791	0.124	0.19	1	Fibroblasts
SH3BGRL3	0.00171931	0.514502	0.459	0.398	1	Fibroblasts
BZW1	0.00174667	0.341735	0.398	0.341	1	Fibroblasts
GADD45A	0.00184157	0.393643	0.215	0.153	1	Fibroblasts
OS9	0.00197526	0.261868	0.294	0.221	1	Fibroblasts
NCOA7	0.00198322	0.250803	0.122	0.069	1	Fibroblasts
C16orf45	0.00202258	0.258201	0.193	0.129	1	Fibroblasts
SNHG8	0.00207425	0.308168	0.263	0.2	1	Fibroblasts
CCL5	0.00222425	0.514646	0.143	0.086	1	Fibroblasts
CEBPB	0.00224846	0.455603	0.407	0.366	1	Fibroblasts
APOA1	0.00252729	0.37276	0.374	0.29	1	Fibroblasts
PDLIM1	0.00276182	0.370853	0.433	0.386	1	Fibroblasts
FTH1	0.00293687	0.288997	0.957	0.968	1	Fibroblasts
APOC3	0.00317335	0.532895	0.37	0.304	1	Fibroblasts
SRSF3	0.00327184	0.408837	0.426	0.376	1	Fibroblasts
CD63	0.00345242	0.273863	0.683	0.743	1	Fibroblasts
RGS10	0.00371923	0.399506	0.113	0.065	1	Fibroblasts
SPTBN1	0.0039496	0.305929	0.456	0.406	1	Fibroblasts
GMFG	0.00398212	0.26403	0.126	0.077	1	Fibroblasts
KLHL24	0.0047702	0.255639	0.185	0.129	1	Fibroblasts
HDLBP	0.00504192	0.251752	0.346	0.285	1	Fibroblasts
PLEKHA5	0.00636177	0.252476	0.141	0.092	1	Fibroblasts
HP	0.00646264	0.440469	0.298	0.233	1	Fibroblasts
UBE2D3	0.00661385	0.320586	0.483	0.453	1	Fibroblasts
HSPA4	0.00697156	0.312937	0.239	0.185	1	Fibroblasts
NFIA	0.00709894	0.250312	0.393	0.336	1	Fibroblasts
RSRC2	0.0073006	0.256897	0.287	0.228	1	Fibroblasts
MT1E	0.0075363	0.285544	0.656	0.636	1	Fibroblasts
HNRNPH1	0.00802824	0.294871	0.248	0.195	1	Fibroblasts
SON	0.00824709	0.258406	0.604	0.576	1	Fibroblasts
SEC61B	0.00842785	0.26885	0.544	0.518	1	Fibroblasts
MYL12B	0.00848494	0.260558	0.628	0.599	1	Fibroblasts
KPNA4	0.00895749	0.252023	0.243	0.19	1	Fibroblasts
FKBP1A	0.00915666	0.326366	0.422	0.386	1	Fibroblasts
CCND3	0.010535	0.280128	0.128	0.081	1	Fibroblasts
SURF4	0.0119557	0.264288	0.22	0.168	1	Fibroblasts
RPS20	0.0125431	0.261655	0.561	0.535	1	Fibroblasts
INSIG1	0.0129092	0.302906	0.128	0.086	1	Fibroblasts
S100A6	0.0129836	0.253636	0.859	0.854	1	Fibroblasts
AZIN1	0.0130468	0.264419	0.152	0.104	1	Fibroblasts
UBE2L6	0.0136148	0.263267	0.213	0.161	1	Fibroblasts
TMBIM6	0.0142269	0.300513	0.554	0.555	1	Fibroblasts
TTR	0.0142928	0.291794	0.276	0.215	1	Fibroblasts
SFPQ	0.0146486	0.251873	0.489	0.46	1	Fibroblasts
GNG11	0.015098	0.382451	0.335	0.29	1	Fibroblasts
P4HB	0.0190796	0.298679	0.37	0.329	1	Fibroblasts
SLC2A3	0.0192191	0.391626	0.219	0.174	1	Fibroblasts
DNAJB4	0.0193879	0.432245	0.315	0.277	1	Fibroblasts
GRINA	0.0202898	0.263524	0.252	0.196	1	Fibroblasts
GNG5	0.0204865	0.270237	0.517	0.493	1	Fibroblasts
PEA15	0.0217982	0.266351	0.259	0.215	1	Fibroblasts
CALR	0.0233144	0.366326	0.461	0.463	1	Fibroblasts
NBL1	0.0265446	0.309903	0.207	0.164	1	Fibroblasts
SRSF5	0.0285637	0.288272	0.457	0.45	1	Fibroblasts
SCAF11	0.0289412	0.280996	0.304	0.263	1	Fibroblasts
SDF4	0.0343494	0.333185	0.25	0.21	1	Fibroblasts
LGALS3	0.0369301	0.26935	0.58	0.591	1	Fibroblasts
CD99	0.0394425	0.270363	0.631	0.671	1	Fibroblasts
HNRNPAB	0.0395163	0.297845	0.315	0.272	1	Fibroblasts
TXNIP	0.0403049	0.253888	0.587	0.592	1	Fibroblasts
APOB	0.0421105	0.273079	0.124	0.089	1	Fibroblasts
WIPF1	0.0504441	0.25015	0.107	0.076	1	Fibroblasts
KLF10	0.0542949	0.398799	0.25	0.216	1	Fibroblasts
SP100	0.0757139	0.250702	0.224	0.186	1	Fibroblasts
MYADM	0.0762433	0.299035	0.42	0.406	1	Fibroblasts
RBP4	0.0767271	0.405366	0.204	0.168	1	Fibroblasts
CALU	0.076754	0.300447	0.281	0.252	1	Fibroblasts
EVL	0.0933563	0.277366	0.117	0.089	1	Fibroblasts
PDIA6	0.105297	0.267987	0.285	0.263	1	Fibroblasts
APOA2	0.11703	0.54787	0.381	0.357	1	Fibroblasts
MGP	0.119257	0.559138	0.615	0.696	1	Fibroblasts
MT1A	0.125058	-0.928838	0.185	0.21	1	Fibroblasts
KLF9	0.146267	0.257324	0.289	0.265	1	Fibroblasts
MAT2A	0.149337	0.262585	0.406	0.406	1	Fibroblasts
CTSA	0.15124	0.255093	0.187	0.161	1	Fibroblasts
NUCB1	0.156107	0.288478	0.307	0.29	1	Fibroblasts
SERPINA1	0.227566	0.448551	0.32	0.295	1	Fibroblasts
LMNA	0.258036	0.289105	0.557	0.591	1	Fibroblasts
KIF2A	0.456814	0.271825	0.109	0.097	1	Fibroblasts
FLNC	0.471412	0.304107	0.111	0.102	1	Fibroblasts
SRGN	0.532825	0.253673	0.244	0.237	1	Fibroblasts
RAMP1	0.658633	0.314694	0.256	0.265	1	Fibroblasts
RGCC	0.661963	0.359082	0.261	0.294	1	Fibroblasts
RGS5	2.60551e-72	2.71582	0.86	0.221	5.42337e-68	HSC
HIGD1B	7.11587e-70	1.27886	0.38	0.011	1.48117e-65	HSC
NDUFA4L2	3.45219e-43	1.36273	0.752	0.227	7.18573e-39	HSC
LHFPL6	9.95752e-38	1.09952	0.868	0.375	2.07266e-33	HSC
CPE	3.26045e-36	1.16378	0.822	0.354	6.78662e-32	HSC
IMPA2	1.3332e-33	0.731038	0.31	0.034	2.77505e-29	HSC
IGFBP7	2.77582e-33	0.895439	1	0.841	5.77786e-29	HSC
ADGRF5	3.40813e-31	0.789266	0.279	0.029	7.09401e-27	HSC
COX4I2	3.59133e-31	1.05648	0.581	0.164	7.47536e-27	HSC
ENPEP	4.03063e-30	0.843832	0.535	0.137	8.38976e-26	HSC
NOTCH3	8.83954e-30	0.874778	0.713	0.238	1.83995e-25	HSC
GJC1	2.56826e-29	0.730319	0.333	0.049	5.34584e-25	HSC
AGT	5.31739e-29	0.815565	0.349	0.054	1.10682e-24	HSC
ISYNA1	2.14567e-28	0.910694	0.814	0.373	4.4662e-24	HSC
FABP5	2.53973e-28	1.07441	0.45	0.103	5.28645e-24	HSC
FAM162B	4.93362e-28	0.871303	0.457	0.105	1.02693e-23	HSC
PLXDC1	7.96624e-28	0.607455	0.256	0.027	1.65817e-23	HSC
FXYD6	4.96834e-27	0.822307	0.55	0.156	1.03416e-22	HSC
FABP4	1.84583e-26	1.34192	0.62	0.214	3.84209e-22	HSC
OAZ2	1.18795e-24	0.820176	0.535	0.17	2.47272e-20	HSC
ADAP2	1.41441e-24	0.742237	0.302	0.049	2.94409e-20	HSC
SEPT4	8.59986e-24	0.838593	0.62	0.227	1.79006e-19	HSC
PLCE1	1.14482e-23	0.683859	0.403	0.092	2.38294e-19	HSC
GJA4	1.45101e-23	0.908292	0.543	0.173	3.02028e-19	HSC
PLAT	1.13144e-22	0.824905	0.442	0.114	2.35509e-18	HSC
ARHGDIB	1.84431e-22	0.799386	0.597	0.214	3.83892e-18	HSC
FRZB	1.91597e-22	0.946959	0.674	0.291	3.98809e-18	HSC
PACSIN2	6.43868e-22	0.719473	0.527	0.168	1.34021e-17	HSC
FRMD3	2.72809e-21	0.415869	0.124	0.005	5.67851e-17	HSC
EDNRA	2.8845e-21	0.731219	0.667	0.267	6.00409e-17	HSC
TTYH1	3.87246e-21	0.352142	0.124	0.005	8.06053e-17	HSC
MAP1B	6.8241e-21	0.725397	0.806	0.42	1.42044e-16	HSC
PLA2G5	1.9147e-20	0.761948	0.481	0.152	3.98544e-16	HSC
COLEC11	4.9227e-20	0.319776	0.659	0.221	1.02466e-15	HSC
FOXS1	1.31546e-19	0.607396	0.341	0.08	2.73813e-15	HSC
TINAGL1	1.56687e-19	0.701906	0.705	0.306	3.26144e-15	HSC
SMC6	1.59202e-19	0.448482	0.233	0.036	3.3138e-15	HSC
SPARC	2.21628e-19	0.772736	0.907	0.68	4.61319e-15	HSC
GUCY1B1	5.48322e-19	0.644207	0.651	0.282	1.14133e-14	HSC
PROCR	7.05134e-19	0.597512	0.326	0.074	1.46774e-14	HSC
LAMA3	7.87835e-19	0.520305	0.233	0.038	1.63988e-14	HSC
MEF2C	7.87923e-19	0.608996	0.667	0.276	1.64006e-14	HSC
PDGFRB	1.32278e-18	0.862191	0.69	0.333	2.75336e-14	HSC
RCSD1	2.45709e-18	0.607572	0.419	0.126	5.11443e-14	HSC
HOPX	3.52558e-18	0.553253	0.24	0.042	7.3385e-14	HSC
CDH6	4.72304e-18	0.627588	0.357	0.093	9.83101e-14	HSC
GUCY1A2	7.73735e-18	0.509454	0.248	0.046	1.61053e-13	HSC
ANGPT4	1.25122e-17	0.325584	0.132	0.01	2.60442e-13	HSC
REM1	1.46544e-17	0.372875	0.202	0.029	3.05031e-13	HSC
TMSB4X	1.50599e-17	0.457098	0.977	0.887	3.13471e-13	HSC
CLSTN2	2.46561e-17	0.480165	0.186	0.025	5.13217e-13	HSC
TPPP3	5.52279e-17	0.446632	0.302	0.071	1.14957e-12	HSC
ARHGEF17	1.06062e-16	0.738828	0.403	0.132	2.20768e-12	HSC
NFASC	2.43344e-16	0.476293	0.496	0.176	5.0652e-12	HSC
AP3M2	2.57977e-16	0.396234	0.24	0.047	5.36978e-12	HSC
WNT6	2.78955e-16	0.296735	0.101	0.005	5.80644e-12	HSC
SEPT7	3.55767e-16	0.557559	0.884	0.597	7.40529e-12	HSC
CCND1	3.77683e-16	0.771362	0.488	0.188	7.86148e-12	HSC
FAM13C	4.40958e-16	0.444979	0.225	0.042	9.17854e-12	HSC
CAMK2N1	5.45208e-16	0.584701	0.388	0.122	1.13485e-11	HSC
ITGA7	8.97609e-16	0.559339	0.395	0.121	1.86837e-11	HSC
JAG1	1.09109e-15	0.499589	0.651	0.281	2.2711e-11	HSC
NEURL1B	1.38372e-15	0.465531	0.442	0.147	2.88021e-11	HSC
LURAP1L	1.64151e-15	0.446474	0.209	0.038	3.41681e-11	HSC
TIMP3	1.64792e-15	0.520794	0.868	0.5	3.43015e-11	HSC
BST2	2.17374e-15	0.649506	0.744	0.411	4.52464e-11	HSC
MDK	2.64306e-15	0.857678	0.519	0.219	5.50153e-11	HSC
KLHL23	3.00833e-15	0.471179	0.341	0.096	6.26183e-11	HSC
ANKRD29	5.01039e-15	0.478776	0.217	0.042	1.04291e-10	HSC
SEMA5B	5.0478e-15	0.450889	0.186	0.03	1.0507e-10	HSC
GPR20	5.2955e-15	0.511442	0.318	0.086	1.10226e-10	HSC
CD9	6.30562e-15	0.591171	0.767	0.383	1.31251e-10	HSC
SYTL2	6.48238e-15	0.477641	0.426	0.146	1.34931e-10	HSC
PPARG	7.46001e-15	0.304611	0.124	0.012	1.5528e-10	HSC
NRP1	7.70934e-15	0.568282	0.434	0.155	1.6047e-10	HSC
S100A10	9.54652e-15	-1.78889	0.147	0.485	1.98711e-10	HSC
INPP4B	1.24416e-14	0.410356	0.318	0.086	2.58972e-10	HSC
EPS8	1.54805e-14	0.499484	0.713	0.379	3.22226e-10	HSC
A2M	1.77838e-14	0.521152	0.829	0.462	3.7017e-10	HSC
FHL2	2.0134e-14	0.627361	0.434	0.163	4.19089e-10	HSC
RERG	3.42311e-14	0.461605	0.419	0.144	7.1252e-10	HSC
PPM1L	5.6589e-14	0.469891	0.233	0.051	1.1779e-09	HSC
NR2F2	7.77306e-14	0.610976	0.612	0.311	1.61796e-09	HSC
TBX2	8.89637e-14	0.699503	0.411	0.148	1.85178e-09	HSC
IGFBP5	8.90385e-14	1.00366	0.744	0.436	1.85334e-09	HSC
ESAM	9.28576e-14	0.539615	0.465	0.184	1.93283e-09	HSC
MKL2	1.1096e-13	0.457126	0.318	0.093	2.30963e-09	HSC
MYH9	1.12419e-13	0.763621	0.744	0.455	2.34e-09	HSC
EPHX1	1.56082e-13	0.606048	0.605	0.296	3.24886e-09	HSC
SLC38A11	2.11702e-13	0.370144	0.132	0.016	4.40658e-09	HSC
NPR3	2.26845e-13	0.468766	0.186	0.035	4.72178e-09	HSC
SLC25A6	2.43105e-13	0.53358	0.868	0.614	5.06024e-09	HSC
AC018647.1	3.31582e-13	0.335607	0.14	0.019	6.90187e-09	HSC
MOCS1	4.50811e-13	0.316413	0.24	0.058	9.38362e-09	HSC
KCNJ8	5.42841e-13	0.500947	0.271	0.073	1.12992e-08	HSC
EPAS1	5.63335e-13	0.550862	0.736	0.427	1.17258e-08	HSC
PTK2	5.87822e-13	0.510327	0.519	0.229	1.22355e-08	HSC
ID4	6.23845e-13	0.570354	0.674	0.355	1.29853e-08	HSC
ID3	9.86448e-13	0.759964	0.736	0.465	2.05329e-08	HSC
GEM	1.29578e-12	0.522944	0.659	0.347	2.69717e-08	HSC
ZEB2	1.3829e-12	0.499053	0.659	0.362	2.8785e-08	HSC
SPECC1	1.6098e-12	0.437006	0.295	0.087	3.3508e-08	HSC
ARHGAP29	1.9338e-12	0.551843	0.442	0.186	4.0252e-08	HSC
DAAM2	2.09638e-12	0.436698	0.271	0.076	4.36361e-08	HSC
ARHGAP15	2.95219e-12	0.358575	0.302	0.09	6.14498e-08	HSC
BGN	4.20323e-12	0.313024	0.899	0.658	8.74901e-08	HSC
PLEKHG2	4.38676e-12	0.321403	0.225	0.055	9.13105e-08	HSC
C3	5.0889e-12	-1.88125	0.054	0.346	1.05925e-07	HSC
EHD2	5.98804e-12	0.622568	0.55	0.28	1.24641e-07	HSC
ANGPT2	9.92258e-12	0.363429	0.186	0.04	2.06538e-07	HSC
TRPC6	1.33629e-11	0.267016	0.116	0.015	2.78148e-07	HSC
GUCY1A1	1.39526e-11	0.495409	0.543	0.256	2.90423e-07	HSC
RGS16	1.44909e-11	0.652792	0.341	0.119	3.01629e-07	HSC
SYNE2	1.55963e-11	0.574502	0.628	0.357	3.24636e-07	HSC
CCDC102B	1.60107e-11	0.423427	0.287	0.088	3.33263e-07	HSC
HEY2	1.6262e-11	0.49955	0.31	0.102	3.38494e-07	HSC
ARPC5	1.79677e-11	0.503274	0.597	0.322	3.73998e-07	HSC
HLA-B	1.86173e-11	0.643415	0.891	0.659	3.8752e-07	HSC
SLC25A5	3.0255e-11	0.451896	0.682	0.4	6.29757e-07	HSC
AL139246.5	3.43173e-11	0.302075	0.132	0.021	7.14315e-07	HSC
MAP3K7CL	3.96537e-11	0.396838	0.488	0.21	8.25391e-07	HSC
LZTS1	4.05545e-11	0.318653	0.132	0.021	8.44142e-07	HSC
LRRC32	5.02219e-11	0.581917	0.341	0.126	1.04537e-06	HSC
SOD3	5.27823e-11	0.360356	0.922	0.585	1.09866e-06	HSC
ACTA2	6.33326e-11	0.263896	0.953	0.59	1.31827e-06	HSC
MSC	6.93546e-11	0.368487	0.302	0.1	1.44362e-06	HSC
GRK5	9.27939e-11	0.477135	0.318	0.114	1.9315e-06	HSC
PHLDA1	9.74163e-11	0.365768	0.574	0.28	2.02772e-06	HSC
LDHB	1.02714e-10	0.420784	0.721	0.464	2.138e-06	HSC
SMIM3	1.09805e-10	0.45585	0.434	0.184	2.28559e-06	HSC
S100A6	1.29816e-10	-0.694419	0.829	0.86	2.70212e-06	HSC
NAB1	1.47564e-10	0.427909	0.264	0.082	3.07155e-06	HSC
TNS2	1.49379e-10	0.472278	0.481	0.222	3.10933e-06	HSC
GBP2	2.06845e-10	0.449832	0.419	0.176	4.30547e-06	HSC
RRAD	2.25006e-10	0.549053	0.295	0.103	4.6835e-06	HSC
RAMP1	2.3022e-10	-1.00488	0.031	0.29	4.79204e-06	HSC
GPX3	2.42544e-10	0.388139	0.814	0.475	5.04856e-06	HSC
RCAN2	2.44223e-10	0.415425	0.667	0.343	5.0835e-06	HSC
FAT1	2.47228e-10	0.480287	0.388	0.16	5.14605e-06	HSC
RASD1	2.81644e-10	0.887824	0.31	0.111	5.86242e-06	HSC
RASA4	3.05172e-10	0.366822	0.271	0.086	6.35216e-06	HSC
COX6A1	3.6141e-10	0.391441	0.884	0.628	7.52275e-06	HSC
SGCA	3.91078e-10	0.411573	0.426	0.187	8.1403e-06	HSC
LGALSL	5.12774e-10	0.368278	0.287	0.096	1.06734e-05	HSC
NDN	5.14758e-10	0.527683	0.45	0.217	1.07147e-05	HSC
MT1X	5.17284e-10	-1.32831	0.395	0.642	1.07673e-05	HSC
WDFY2	6.1413e-10	0.493115	0.248	0.079	1.27831e-05	HSC
RPS7	7.40467e-10	0.291337	0.984	0.878	1.54128e-05	HSC
ANKRD10	8.14482e-10	0.439811	0.419	0.188	1.69534e-05	HSC
ETV1	8.56012e-10	0.250609	0.132	0.024	1.78179e-05	HSC
SCN3A	9.06589e-10	0.546218	0.178	0.045	1.88706e-05	HSC
GPRIN3	9.29851e-10	0.41033	0.248	0.078	1.93548e-05	HSC
SEMA5A	9.41397e-10	0.268165	0.256	0.079	1.95952e-05	HSC
FBLIM1	1.04178e-09	0.445577	0.326	0.127	2.16846e-05	HSC
PGF	1.6721e-09	0.452262	0.333	0.132	3.48047e-05	HSC
ABHD14B	2.00551e-09	0.358128	0.31	0.118	4.17448e-05	HSC
PPM1G	2.25295e-09	0.288383	0.372	0.156	4.68951e-05	HSC
MYO1B	2.26657e-09	0.456481	0.38	0.163	4.71786e-05	HSC
NUMA1	2.30486e-09	0.377981	0.403	0.177	4.79756e-05	HSC
ANO1	2.62471e-09	0.407837	0.248	0.082	5.46334e-05	HSC
FTL	2.78472e-09	-0.718548	0.946	0.959	5.79639e-05	HSC
ABI3BP	3.06051e-09	-0.933919	0.039	0.277	6.37046e-05	HSC
PRMT1	3.21e-09	0.484674	0.473	0.249	6.68162e-05	HSC
HOXB-AS1	3.21075e-09	0.408932	0.248	0.083	6.68318e-05	HSC
B3GNT2	3.39142e-09	0.387245	0.31	0.12	7.05925e-05	HSC
ABHD12	3.39253e-09	0.298034	0.217	0.066	7.06155e-05	HSC
HIP1	3.43929e-09	0.459959	0.333	0.135	7.15889e-05	HSC
LRRC17	3.97059e-09	0.369913	0.155	0.036	8.26477e-05	HSC
CD36	4.08022e-09	0.617715	0.109	0.018	8.49298e-05	HSC
EZR	4.30147e-09	0.438591	0.481	0.24	8.95351e-05	HSC
PTN	4.72331e-09	0.430516	0.465	0.22	9.83156e-05	HSC
ADCY3	5.00526e-09	0.333521	0.248	0.081	0.000104184	HSC
NDRG2	5.08693e-09	0.420622	0.566	0.318	0.000105885	HSC
RARRES1	5.20489e-09	-1.37645	0.023	0.248	0.00010834	HSC
PTP4A3	5.27978e-09	0.369726	0.465	0.219	0.000109899	HSC
ATP5MC3	5.28956e-09	0.379927	0.736	0.477	0.000110102	HSC
KANK2	5.44618e-09	0.462798	0.566	0.317	0.000113362	HSC
DLC1	5.46117e-09	0.430492	0.364	0.153	0.000113674	HSC
ADAMTS10	5.7998e-09	0.397182	0.171	0.044	0.000120723	HSC
RASL11A	5.82566e-09	0.415404	0.473	0.231	0.000121261	HSC
SIPA1L2	5.83409e-09	0.335543	0.186	0.051	0.000121437	HSC
TMEM141	5.85445e-09	0.414519	0.349	0.152	0.00012186	HSC
GAPDH	6.42946e-09	0.332527	0.953	0.818	0.000133829	HSC
COL4A2	6.5992e-09	0.47813	0.55	0.296	0.000137362	HSC
PLXND1	6.77256e-09	0.342407	0.256	0.087	0.000140971	HSC
TSPAN3	6.84846e-09	0.437899	0.457	0.235	0.000142551	HSC
CACNA1C	7.10157e-09	0.308452	0.264	0.093	0.000147819	HSC
MFGE8	7.27594e-09	0.35789	0.682	0.399	0.000151449	HSC
RAPGEF5	7.35254e-09	0.381219	0.326	0.129	0.000153043	HSC
PPFIBP2	8.68819e-09	0.336399	0.171	0.045	0.000180845	HSC
AKAP12	8.70429e-09	0.331199	0.457	0.221	0.00018118	HSC
RPL3	1.00244e-08	0.320388	0.977	0.829	0.000208658	HSC
HLA-C	1.00759e-08	0.504494	0.814	0.616	0.000209729	HSC
TMEM204	1.09145e-08	0.469473	0.333	0.143	0.000227185	HSC
GBP4	1.15462e-08	0.280234	0.295	0.11	0.000240334	HSC
GAS6	1.24753e-08	0.45523	0.481	0.257	0.000259674	HSC
CCDC85B	1.33064e-08	0.353351	0.574	0.31	0.000276972	HSC
ATP1A2	1.41007e-08	0.410321	0.326	0.133	0.000293506	HSC
CLMN	1.54462e-08	0.39926	0.457	0.223	0.000321512	HSC
COL4A1	1.56197e-08	0.490765	0.403	0.189	0.000325123	HSC
ATP1B2	1.7494e-08	0.407552	0.31	0.127	0.000364137	HSC
PLAC9	1.7592e-08	0.439356	0.736	0.489	0.000366178	HSC
HLA-A	1.7738e-08	0.50937	0.845	0.649	0.000369216	HSC
MPRIP	1.94855e-08	0.497889	0.364	0.164	0.000405591	HSC
TNS1	1.99624e-08	0.369019	0.643	0.363	0.000415517	HSC
SORBS2	1.99717e-08	-1.27322	0.14	0.36	0.000415711	HSC
ADD1	2.18487e-08	0.39871	0.512	0.274	0.000454781	HSC
VSTM4	2.22973e-08	0.346285	0.202	0.063	0.000464119	HSC
DOCK6	2.31906e-08	0.317305	0.116	0.023	0.000482712	HSC
CLU	2.39014e-08	-0.991783	0.295	0.515	0.000497507	HSC
DCN	3.02019e-08	-1.69799	0.411	0.534	0.000628652	HSC
PSME1	3.053e-08	0.374472	0.682	0.455	0.000635482	HSC
CALD1	3.11796e-08	0.255255	0.977	0.812	0.000649003	HSC
SORBS3	3.12055e-08	0.405357	0.457	0.238	0.000649542	HSC
FJX1	3.12914e-08	0.307905	0.147	0.036	0.000651331	HSC
EIF3K	3.47678e-08	0.296007	0.783	0.531	0.000723692	HSC
GPBAR1	3.50732e-08	0.521239	0.186	0.056	0.000730048	HSC
ALDOA	3.84331e-08	0.463018	0.729	0.498	0.000799986	HSC
C20orf27	3.93799e-08	0.358356	0.202	0.064	0.000819693	HSC
ARHGAP1	4.04085e-08	0.402632	0.318	0.134	0.000841102	HSC
TESC	4.54136e-08	0.375038	0.186	0.056	0.000945284	HSC
GPI	4.54475e-08	0.42285	0.419	0.213	0.000945989	HSC
DKK3	4.80495e-08	0.494901	0.403	0.204	0.00100015	HSC
MGST3	4.85146e-08	0.331825	0.876	0.618	0.00100983	HSC
ANGPT1	4.87664e-08	0.430297	0.287	0.116	0.00101507	HSC
PRRC2A	4.92444e-08	0.294035	0.349	0.149	0.00102502	HSC
IL1R1	4.93264e-08	-0.962913	0.016	0.219	0.00102673	HSC
B2M	5.29117e-08	0.354668	1	0.975	0.00110136	HSC
MAFF	5.4934e-08	-1.12408	0.101	0.32	0.00114345	HSC
MTHFD2	6.33713e-08	0.400634	0.612	0.346	0.00131907	HSC
NT5DC2	7.68627e-08	0.455649	0.295	0.124	0.0015999	HSC
CYP7B1	8.73693e-08	0.3096	0.256	0.096	0.00181859	HSC
BTG1	8.86641e-08	0.445526	0.775	0.556	0.00184554	HSC
CYB5R3	9.20171e-08	0.364352	0.62	0.382	0.00191534	HSC
SLC7A2	9.21847e-08	0.291828	0.434	0.211	0.00191882	HSC
CDKN1B	1.10962e-07	0.407426	0.326	0.145	0.00230967	HSC
NSL1	1.16135e-07	0.317461	0.264	0.103	0.00241735	HSC
RAD21	1.19794e-07	0.319156	0.426	0.212	0.0024935	HSC
SMOC2	1.26518e-07	0.362023	0.349	0.158	0.00263347	HSC
FBLN1	1.40288e-07	-1.28952	0.078	0.281	0.00292008	HSC
CYC1	1.436e-07	0.385148	0.442	0.237	0.00298903	HSC
KIAA0040	1.44015e-07	0.311493	0.279	0.114	0.00299768	HSC
UGGT2	1.4482e-07	0.43768	0.209	0.071	0.00301443	HSC
TCF4	1.47445e-07	0.313669	0.512	0.277	0.00306906	HSC
TSC22D1	1.52469e-07	0.315859	0.674	0.412	0.00317364	HSC
CBLN1	1.57515e-07	0.449909	0.109	0.023	0.00327868	HSC
ANXA6	1.59441e-07	0.436727	0.574	0.356	0.00331877	HSC
MMP2	1.64758e-07	-0.989754	0.062	0.264	0.00342943	HSC
PTGIR	1.70636e-07	0.288879	0.333	0.146	0.00355179	HSC
SLC8A1	1.75002e-07	0.333164	0.318	0.138	0.00364266	HSC
AAMP	1.85595e-07	0.319858	0.364	0.172	0.00386315	HSC
RSPO3	1.92783e-07	-0.915505	0	0.179	0.00401278	HSC
IFITM2	1.99682e-07	0.28902	0.899	0.749	0.00415639	HSC
HMOX1	2.12913e-07	-1.59399	0.008	0.192	0.00443178	HSC
FZD4	2.21196e-07	0.283044	0.217	0.075	0.0046042	HSC
SOX13	2.27171e-07	0.275402	0.178	0.056	0.00472857	HSC
ARHGEF6	2.32011e-07	0.266921	0.194	0.064	0.00482932	HSC
DBNDD2	2.37901e-07	0.370236	0.55	0.3	0.0049519	HSC
LUM	2.54364e-07	-1.28575	0.054	0.253	0.00529459	HSC
TNFRSF12A	2.54435e-07	-1.06978	0.078	0.284	0.00529606	HSC
UACA	2.6098e-07	0.428819	0.364	0.178	0.0054323	HSC
ARMCX2	2.96808e-07	0.36234	0.217	0.079	0.00617807	HSC
DEPP1	3.09789e-07	0.854985	0.295	0.128	0.00644825	HSC
ASAP1	3.2473e-07	0.301175	0.256	0.101	0.00675926	HSC
ITGA1	3.2664e-07	0.436949	0.419	0.219	0.00679901	HSC
TCF21	3.31724e-07	0.407396	0.403	0.207	0.00690484	HSC
EFHD1	3.40933e-07	0.376611	0.504	0.272	0.00709652	HSC
FMC1	3.48031e-07	0.393576	0.295	0.127	0.00724426	HSC
MOB3B	3.87088e-07	0.267551	0.155	0.045	0.00805724	HSC
LINC02256	3.93157e-07	0.2917	0.457	0.24	0.00818357	HSC
RCBTB1	3.97227e-07	0.253947	0.116	0.027	0.00826828	HSC
COX7A1	4.26485e-07	0.354529	0.519	0.29	0.00887729	HSC
MEG3	4.39651e-07	-0.811437	0.023	0.208	0.00915133	HSC
CHCHD10	4.60967e-07	0.463787	0.589	0.371	0.00959503	HSC
BTN3A2	4.64477e-07	0.265017	0.209	0.074	0.00966809	HSC
EBF1	5.38045e-07	0.284655	0.333	0.154	0.0111994	HSC
MRGPRF	5.38848e-07	0.270212	0.264	0.108	0.0112161	HSC
ZNF641	5.46531e-07	0.357756	0.14	0.039	0.011376	HSC
C6orf48	5.54955e-07	0.376984	0.271	0.117	0.0115514	HSC
EEF1G	5.84871e-07	0.388013	0.729	0.54	0.0121741	HSC
RBM42	6.0005e-07	0.275658	0.318	0.147	0.01249	HSC
CSF1	6.05579e-07	0.415406	0.279	0.12	0.0126051	HSC
SMIM30	6.06668e-07	0.295954	0.178	0.059	0.0126278	HSC
FEZ1	6.29202e-07	0.279067	0.225	0.085	0.0130968	HSC
A4GALT	6.49595e-07	0.32592	0.202	0.072	0.0135213	HSC
CFL1	6.71845e-07	0.305453	0.814	0.643	0.0139845	HSC
HIST1H4C	6.9945e-07	0.322232	0.512	0.293	0.0145591	HSC
BRD3	7.60989e-07	0.356881	0.225	0.087	0.01584	HSC
SPEN	7.76069e-07	0.323762	0.333	0.156	0.0161539	HSC
HCFC1	7.78032e-07	0.253054	0.178	0.059	0.0161947	HSC
DTX3	7.96667e-07	0.267704	0.24	0.094	0.0165826	HSC
CD59	8.17504e-07	0.450648	0.628	0.428	0.0170163	HSC
ZMIZ1	8.89326e-07	0.311427	0.217	0.081	0.0185113	HSC
PTGDS	9.98782e-07	-1.47742	0.008	0.173	0.0207896	HSC
C1orf54	1.01541e-06	0.473608	0.248	0.102	0.0211358	HSC
GNB2	1.01724e-06	0.279731	0.574	0.348	0.0211738	HSC
SERPINE1	1.09141e-06	-1.52366	0.039	0.218	0.0227177	HSC
EXD3	1.09993e-06	0.275608	0.116	0.029	0.0228951	HSC
RTF2	1.21331e-06	0.318685	0.364	0.185	0.025255	HSC
DPT	1.35593e-06	-0.99206	0.031	0.207	0.0282237	HSC
RAB13	1.38623e-06	0.313244	0.504	0.299	0.0288543	HSC
ALKBH7	1.38647e-06	0.274218	0.488	0.277	0.0288593	HSC
TSHZ2	1.52564e-06	-0.670862	0.016	0.182	0.0317561	HSC
NCKIPSD	1.58707e-06	0.273359	0.124	0.033	0.033035	HSC
TBX2-AS1	1.68593e-06	0.39055	0.31	0.146	0.0350926	HSC
PDGFRA	1.82148e-06	-0.894347	0.039	0.21	0.0379141	HSC
CNN3	2.00934e-06	0.37234	0.628	0.428	0.0418244	HSC
TRIB2	2.03419e-06	0.277417	0.163	0.054	0.0423417	HSC
HRC	2.34953e-06	0.276074	0.233	0.095	0.0489056	HSC
PDE1A	2.36968e-06	0.253737	0.318	0.15	0.0493248	HSC
RGMA	2.39086e-06	0.258565	0.14	0.042	0.0497658	HSC
ANTXR1	2.43996e-06	0.277594	0.434	0.237	0.0507877	HSC
IGFBP4	2.50591e-06	0.283149	0.767	0.517	0.0521604	HSC
MSC-AS1	2.60873e-06	0.321438	0.24	0.103	0.0543006	HSC
MGLL	2.82553e-06	0.303057	0.364	0.189	0.0588134	HSC
PARM1	2.94069e-06	0.278914	0.217	0.085	0.0612106	HSC
TUBA1A	3.03334e-06	0.466214	0.581	0.381	0.0631389	HSC
KCNK17	3.17754e-06	0.364907	0.116	0.031	0.0661406	HSC
RPL4	3.21256e-06	0.270728	0.884	0.686	0.0668694	HSC
CRTAP	3.37275e-06	0.359568	0.698	0.497	0.0702037	HSC
ITM2B	3.39296e-06	0.328034	0.961	0.834	0.0706246	HSC
PTGIS	3.62081e-06	-0.613459	0.008	0.16	0.0753672	HSC
EPHA3	3.73991e-06	0.368786	0.248	0.107	0.0778463	HSC
ZFP36L1	3.80868e-06	0.306285	0.829	0.619	0.0792777	HSC
IGFBP2	3.82304e-06	-0.896505	0.078	0.252	0.0795766	HSC
ODF3B	3.90151e-06	0.253276	0.225	0.09	0.0812099	HSC
ATP5F1B	3.94165e-06	0.382824	0.612	0.406	0.0820455	HSC
PAMR1	4.06327e-06	-0.600322	0.008	0.157	0.084577	HSC
BANF1	4.09069e-06	0.316727	0.488	0.289	0.0851477	HSC
TGFB1I1	4.13117e-06	0.33101	0.512	0.319	0.0859903	HSC
NUDT22	4.28345e-06	0.298169	0.194	0.073	0.0891599	HSC
TMEM159	4.29718e-06	0.274081	0.326	0.163	0.0894459	HSC
PPIA	4.66607e-06	0.254156	0.93	0.786	0.0971243	HSC
GPRC5A	4.70713e-06	-0.771624	0.008	0.156	0.0979788	HSC
PBXIP1	4.8565e-06	0.36443	0.333	0.169	0.101088	HSC
PKM	4.95297e-06	0.326615	0.558	0.348	0.103096	HSC
NSMCE1	5.42532e-06	0.256318	0.295	0.141	0.112928	HSC
RNF10	5.4491e-06	0.264924	0.31	0.15	0.113423	HSC
PKIG	5.45818e-06	0.330919	0.45	0.262	0.113612	HSC
NAMPT	5.72924e-06	-0.830564	0.124	0.307	0.119254	HSC
UBXN1	6.04401e-06	0.362611	0.496	0.317	0.125806	HSC
SNRK	6.46882e-06	0.311667	0.217	0.086	0.134649	HSC
FOSL1	7.24275e-06	-0.939096	0.023	0.174	0.150758	HSC
F3	7.39695e-06	-0.848854	0.008	0.151	0.153967	HSC
ELOC	7.44956e-06	-0.605438	0.217	0.407	0.155063	HSC
TUBA1B	8.36524e-06	0.366053	0.674	0.471	0.174123	HSC
CCND2	8.514e-06	0.382714	0.24	0.105	0.177219	HSC
UAP1	8.76334e-06	-0.622287	0.031	0.186	0.182409	HSC
HAAO	8.96649e-06	0.290563	0.202	0.081	0.186638	HSC
PEMT	8.98153e-06	0.262417	0.163	0.058	0.18695	HSC
NDUFS8	9.1279e-06	0.348255	0.426	0.252	0.189997	HSC
UQCRH	9.14285e-06	0.315858	0.729	0.507	0.190308	HSC
FAM180A	9.22738e-06	-0.549493	0	0.135	0.192068	HSC
ATP5MC2	9.31942e-06	0.261756	0.899	0.712	0.193984	HSC
IER3	9.64884e-06	-1.14721	0.109	0.278	0.200841	HSC
C2orf40	9.73229e-06	0.631354	0.45	0.274	0.202578	HSC
LXN	9.78851e-06	-0.70868	0.023	0.171	0.203748	HSC
RAP2A	9.79372e-06	0.253045	0.147	0.049	0.203856	HSC
LINC02202	1.07369e-05	0.283608	0.109	0.03	0.223488	HSC
NME2	1.0928e-05	0.343378	0.775	0.607	0.227467	HSC
MCL1	1.09353e-05	-0.783696	0.302	0.478	0.227618	HSC
SQSTM1	1.11705e-05	-0.801104	0.496	0.599	0.232513	HSC
CHIC2	1.11812e-05	-0.553616	0.039	0.196	0.232737	HSC
CDC42BPA	1.13849e-05	0.365927	0.248	0.116	0.236976	HSC
PCDH18	1.15582e-05	0.311989	0.194	0.078	0.240583	HSC
UBA2	1.16922e-05	0.389153	0.543	0.361	0.243372	HSC
AMPH	1.19078e-05	0.264863	0.116	0.034	0.247862	HSC
RHOC	1.19276e-05	0.314429	0.612	0.422	0.248273	HSC
PDE3A	1.24284e-05	0.272073	0.364	0.19	0.258697	HSC
SOGA1	1.24778e-05	0.283312	0.132	0.042	0.259725	HSC
PEBP1	1.24856e-05	0.320409	0.798	0.585	0.259887	HSC
FAM129A	1.27361e-05	0.263309	0.488	0.282	0.265102	HSC
AK3	1.29131e-05	0.26474	0.357	0.189	0.268785	HSC
RNF130	1.29776e-05	0.257116	0.279	0.134	0.270128	HSC
ICAM1	1.31086e-05	-0.956329	0.085	0.252	0.272855	HSC
MAP3K20	1.35459e-05	0.284875	0.574	0.352	0.281958	HSC
RSBN1L	1.36018e-05	0.296571	0.333	0.174	0.283122	HSC
S100A13	1.41311e-05	-0.813852	0.202	0.361	0.294138	HSC
HSPH1	1.43043e-05	-1.67417	0.155	0.309	0.297745	HSC
F10	1.47102e-05	0.33905	0.287	0.145	0.306193	HSC
DUSP1	1.49319e-05	-0.716493	0.481	0.614	0.310807	HSC
EIF3D	1.49988e-05	0.296227	0.341	0.183	0.3122	HSC
TFPI2	1.58836e-05	-1.11359	0.023	0.164	0.330618	HSC
IGFBP3	1.59921e-05	-2.79661	0.116	0.273	0.332876	HSC
BAG3	1.73277e-05	-1.063	0.186	0.348	0.360675	HSC
SLCO3A1	1.89898e-05	0.286606	0.256	0.121	0.395274	HSC
SSTR2	2.07903e-05	0.307485	0.147	0.053	0.43275	HSC
PEAK1	2.091e-05	0.307503	0.24	0.109	0.435241	HSC
OR51E1	2.12075e-05	0.355258	0.14	0.048	0.441433	HSC
CSPG4	2.1524e-05	0.283675	0.341	0.176	0.448023	HSC
SMARCC2	2.15804e-05	0.281778	0.318	0.165	0.449197	HSC
NR3C1	2.16783e-05	0.292378	0.457	0.281	0.451234	HSC
FAM162A	2.19645e-05	0.333133	0.411	0.237	0.457191	HSC
NT5C3B	2.31247e-05	0.287974	0.279	0.14	0.48134	HSC
TERF2IP	2.32447e-05	0.30513	0.473	0.286	0.483838	HSC
PYURF	2.32473e-05	0.256848	0.481	0.29	0.483892	HSC
ASAH1	2.35145e-05	0.375011	0.481	0.302	0.489454	HSC
MIR22HG	2.35427e-05	-0.590059	0.109	0.279	0.490041	HSC
ZFAND2A	2.46461e-05	-1.01006	0.054	0.203	0.51301	HSC
PCNP	2.59472e-05	0.400556	0.419	0.254	0.54009	HSC
SYNGR2	2.72125e-05	0.324683	0.419	0.247	0.566429	HSC
CCT7	2.81534e-05	0.276141	0.465	0.286	0.586013	HSC
CD74	2.93433e-05	-1.78349	0.341	0.475	0.610782	HSC
CXCL8	2.93595e-05	-1.73151	0.016	0.148	0.611118	HSC
CCL2	3.02033e-05	-0.774002	0.155	0.344	0.628682	HSC
SELENOP	3.07222e-05	-0.861243	0.364	0.487	0.639482	HSC
ST5	3.27088e-05	0.285246	0.264	0.13	0.680833	HSC
HLA-F	3.30241e-05	0.261363	0.318	0.165	0.687398	HSC
MAPRE2	3.33663e-05	0.355865	0.434	0.271	0.694519	HSC
MMP19	3.43165e-05	-0.652848	0.023	0.157	0.714297	HSC
NTF3	3.52505e-05	0.332948	0.287	0.141	0.73374	HSC
CXCL14	3.75565e-05	-1.99658	0.008	0.131	0.781739	HSC
ARHGAP10	3.86406e-05	0.299401	0.45	0.277	0.804304	HSC
JAK1	4.00222e-05	0.252835	0.543	0.375	0.833061	HSC
LAMB2	4.02371e-05	0.419949	0.419	0.256	0.837534	HSC
SFRP1	4.36891e-05	-0.639584	0.008	0.13	0.909388	HSC
GOLIM4	4.64312e-05	0.278166	0.31	0.165	0.966466	HSC
PFKL	4.696e-05	0.251597	0.225	0.105	0.977472	HSC
RBM4	4.76206e-05	0.251088	0.333	0.183	0.991223	HSC
CYR61	4.88593e-05	-0.77419	0.225	0.406	1	HSC
WWP2	4.90283e-05	0.33934	0.186	0.078	1	HSC
FKBP8	5.13575e-05	0.309252	0.512	0.341	1	HSC
KDM6B	5.19601e-05	-0.875494	0.078	0.221	1	HSC
NTRK2	5.21776e-05	0.276318	0.442	0.257	1	HSC
LASP1	5.33019e-05	0.256918	0.233	0.108	1	HSC
NDUFS7	5.71774e-05	0.302083	0.411	0.246	1	HSC
C12orf57	5.80531e-05	0.284902	0.837	0.685	1	HSC
MLF1	5.90501e-05	-0.630209	0.023	0.151	1	HSC
ZNF503	6.08995e-05	0.370772	0.202	0.092	1	HSC
PARK7	6.19302e-05	0.295645	0.69	0.5	1	HSC
[truncated: 1,730 more rows]
