# Supplementary material for: Unique DUOX2+ACE2+ small cholangiocytes are pathogenic targets for primary biliary cholangitis
Source: Nat Commun. 2023 Feb 9;14:29. doi: 10.1038/s41467-022-34606-w (PMC9911648; doi:10.1038/s41467-022-34606-w)
Supplement: Supplementary file 13 — Source Data [file 41467_2022_34606_MOESM13_ESM.xlsx]

## Sheet: Fig.1g
Cell lineage	Proportion in liver cells
	CTR	PBC
Endothelial cells	0.0931224	0.0239372
Cholangiocytes	0.0555108	0.0138061
Hepatocytes	0.287225	0.243767
Mesenchymal cells	0.112365	0.0121921
Neutrophils	0.00809322	9.93e-05
T cells	0.223118	0.448128
B cells	0.00852979	0.0590733
Plasma cells	0.00386191	0.0230681
Mononuclear phagocytes	0.14776	0.0815703
Natural killer cells	0.0590369	0.0928685
Dendritic cells	0.00137685	0.00148987

## Sheet: Fig.1h
Cell lineage	Proportion in liver cells
	CTR1	CTR2	CTR3	CTR4	PBC1	PBC2	PBC3	PBC4	PBC5
Endothelial cells	0.241971	0.0469272	0.0590452	0.0976773	0.0205911	0.0115752	0.030407	0.0236736	0.0338273
Cholangiocytes	0.0559247	0.0154003	0.0351759	0.0940563	0.0246453	0.000880725	0.0184481	0.0127602	0.00692655
Mesenchymal cells	0.130399	0.0422781	0.24196	0.0581118	0.0181372	0.00301963	0.016594	0.00218267	0.0169137
Neutrophils	0.057309	0.00450385	0.000376884	0	0	0	9.27e-05	0.000335796	0.000161082
T cells	0.257198	0.247712	0.261558	0.170273	0.407234	0.641168	0.253268	0.684856	0.374195
B cells	0.0130122	0.00653785	0.00967337	0.00750684	0.0132295	0.150981	0.0358765	0.00671592	0.10116
Plasma cells	0.0105205	0.00348685	0.00276382	0.00273779	0.0166436	0.00541017	0.0189116	0.00638012	0.0786082
Mononuclear phagocytes	0.0556478	0.101555	0.142839	0.20869	0.0588926	0.0416457	0.104663	0.0666555	0.141108
Natural killer cells	0.0719823	0.0708993	0.0413317	0.0601431	0.10797	0.127202	0.041995	0.121558	0.0869845
Dendritic cells	0.00166113	0.002034	0.00100503	0.00114811	0.000960205	0.0021389	0.00111245	0.00083949	0.0027384

## Sheet: Fig.2d
Cholangiocyte subpopulation	Proportion in cholangiocytes
	CTR1	CTR2	CTR3	CTR4	PBC1	PBC2	PBC3	PBC4	PBC5
Cholangiocytes(1)	0.00990099	0.0471698	0.760714	0.457277	0.601732	0	0.165829	0.0526316	0.581395
Cholangiocytes(2)	0.712871	0.849057	0.0785714	0.267606	0.207792	1	0.0753769	0.855263	0.27907
Cholangiocytes(3)	0.257426	0.0754717	0.0392857	0.222535	0	0	0	0	0
Cholangiocytes(4)	0	0	0.0321429	0.00375587	0.0952381	0	0.271357	0	0
Cholangiocytes(5)	0.0148515	0.00943396	0.0607143	0.0234742	0.0779221	0	0.0251256	0.0526316	0.116279
Cholangiocytes(6)	0	0	0	0	0	0	0.261306	0	0
Cholangiocytes(7)	0	0	0.0107143	0.0056338	0.012987	0	0.18593	0	0.0232558
Cholangiocytes(8)	0.0049505	0.0188679	0.0178571	0.0197183	0.004329	0	0.0150754	0.0394737	0

## Sheet: Fig.2g
	Percentage
	Mouse1	Mouse2	Mouse3	Human1	Human2	Human3
CK19+ cells in liver cells (%)	5.6	7	4.2	5.1	4.1	3.8
CK19+ACE2+ cells in CK19+ cells (%)	90.3	78.9	84.8	80	87.1	60.1
CK19+DUOX2+ACE2+ cells(%) in CK19+ cells (%)	19.2	25.5	22	16.8	20.6	18.6

## Sheet: Fig.2j
Gene	mRNA level in primary mouse livers
	Hepatocytes1	Hepatocytes2	Hepatocytes3	Duox2+Ace2+ cholangiocytes1	Duox2+Ace2+ cholangiocytes2	Duox2+Ace2+ cholangiocytes3
Ck7	0	0	0	0.02699	0.03603	0.04178
Sox9	0.00695	0.00601	0.0053	0.04475	0.03797	0.03619

## Sheet: Fig.3e
	DUOX2+ACE2+ cholangiocytes in all cholangiocytes (%)
Group	Subject	Duox2+Ace2+ cholangiocytes(%)
CTR	CTR1	33.8
	CTR2	19.7
	CTR3	21.6
	CTR4	15
	CTR5	39.7
	CTR6	28.3
	CTR7	33.3
	CTR8	32.7
	CTR9	27.8
PBC	PBC1	13.9
	PBC2	16.3
	PBC3	9.5
	PBC4	13.3
	PBC5	2.7
	PBC6	11
	PBC7	3.9
	PBC8	10.5
	PBC9	5.5
	PBC10	11.4
	PBC11	11
	PBC12	15.1
	PBC13	7.1
	PBC14	0.8
	PBC15	8.4

## Sheet: Fig.3f
DUOX2+ACE2+ cholangiocytes in all cholangiocytes (%)				DUOX2+ACE2+ cholangiocytes in all cholangiocytes (%)
CTR	PBC			CTR	PBC
	Nakanuma stage II	Nakanuma stage III			Ludwing stage II	Ludwing stage III
33.8	16.3	13.9		33.8	11.4	13.9
19.7	13.3	9.5		19.7	11	0.8
21.6	11	2.7		21.6	15.1	8.4
15	11.4	3.9		15	7.1	9.5
39.7	15.1	10.5		39.7	16.3	2.7
28.3	7.1	5.5		28.3	13.3	3.9
33.3	8.4	11		33.3	11	10.5
32.7		0.8		32.7		5.5
27.8				27.8
DUOX2+ACE2+ cholangiocytes in all cholangiocytes (%)				DUOX2+ACE2+ cholangiocytes in all cholangiocytes (%)
CTR	PBC			CTR	PBC
	Fibrosis score 2	Fibrosis score 3			BD loss score 0	BD loss score 1
33.8	11.4	13.9		33.8	11.4	11
19.7	11	0.8		19.7	15.1	3.9
21.6	15.1	9.5		21.6	7.1	5.5
15	7.1	2.7		15	16.3
39.7	16.3	3.9		39.7	13.3
28.3	13.3	10.5		28.3	11
33.3	11	5.5		33.3	8.4
32.7	8.4			32.7	13.9
27.8				27.8	0.8
					9.5
					2.7
					10.5
DUOX2+ACE2+ cholangiocytes in all cholangiocytes(%)
CTR	PBC
	CA grade 1	CA grade 2	CA grade 3
33.8	11.4	15.1	16.3
19.7	13.3	7.1	8.4
21.6	11	9.5	13.9
15		11	0.8
39.7		5.5	2.7
28.3			10.5
33.3			3.9
32.7
27.8

## Sheet: Fig.4c
Cell type	Proportion in liver cells of liver section
	CTR	PBC
Endothelial cells	0.154222	0.0545673
Cholangiocytes	0.0298261	0.0153876
Hepatocytes	0.180366	0.198639
Fibroblasts	0.054873	0.01683
Hepatic stellate cells	0.0279327	0.009587
Neutrophils	0.049215	0.0217411
T cells	0.169326	0.233158
B cells	0.00565453	0.097187
Plasma cells	0.0842551	0.177215
Kupffer cells	0.109101	0.134281
Monocytes	0.0440098	0.0109504
NK cells	0.0729522	0.0177603
cDC1	0.000284287	0.000262197
cDC2	0.00316307	0.00164501
pDC	0.00901782	0.00568902
Mast cells	0.00580119	0.00510037

## Sheet: Fig.4d
Cell type	Proportion in liver cells of portal areas
	CTR	PBC
Endothelial cells	0.156062	0.072074
Cholangiocytes	0.012619	0.00925313
Hepatocytes	0.0890428	0.0859615
Fibroblasts	0.0233218	0.00742872
Hepatic stellate cells	0.0575906	0.00949972
Neutrophils	0.0448301	0.0171384
T cells	0.267365	0.249958
B cells	0.00158133	0.198042
Plasma cells	0.0398301	0.193975
Kupffer cells	0.136367	0.123128
Monocytes	0.0524024	0.0103764
NK cells	0.111376	0.0124713
cDC1	0	0
cDC2	0.00153661	0.00607029
pDC	0.00190137	0.00256253
Mast cells	0.00417356	0.0020606

## Sheet: Fig.4e
Cell type	Proportion in liver cells of portal area
	CTR				PBC
	Portal area1	Portal area2	Portal area3	Portal area4	Portal area1	Portal area2	Portal area3	Portal area4
Cholangiocytes	0.1307	0.2038	0.7332	3.8552	0.2369	0.4383	1.0334	1.5955
Neutrophils	9.4213	3.4216	3.8091	2.637	0.7548	0.5188	1.4094	3.4637
T cells	27.6534	28.0244	31.0179	18.8262	23.144	33.2579	17.818	27.1279
B cells	0.0149	0.2108	0.1073	0.2838	14.7986	15.731	24.5105	20.8636
Plasma cells	3.5983	2.5423	4.9313	4.4748	18.9679	14.8071	25.1205	16.9515
Kupffer cells	21.166	7.4006	16.9484	9.4882	13.4439	13.7506	13.0581	9.8187
Monocytes	4.1574	4.4187	4.451	7.4694	2.2046	2.4019	0.0699	0.243
NK cells	5.0106	16.2109	9.3957	12.9269	2.9529	1.2192	0.7028	0.6982
cDC2	0.3558	0.1443	0.0521	0.0471	0.3851	1.7642	0.079	0.4364
pDC	0	0	0.1509	0.5907	1.2274	0.0237	0.0404	0
Mast cells	0.0398	0.149	0.1693	1.2696	0.7129	0.1333	0.0701	0.107

[truncated: 27 more sheets: Fig.4g, Fig.6e, Fig.6f, Fig.6g, Fig.6h, Fig.6i, Fig.S2d, Fig.S2e, Fig.S3g, Fig.S3h, Fig.S4d, Fig.S4e, Fig.S7j, Fig.S7k, Fig.S7l, Fig.S8i, Fig.S8j, Fig.S10a, Fig.S11a, Fig.S11b …]
